# Supplementary material for: Single‐Cell and Spatial Transcriptomics Unveil Key Regulators Governing Cell Differentiation for Schistosoma japonicum Sexual Development
Source: Adv Sci (Weinh). 2026 Jul 11:e76329. Online ahead of print. doi: 10.1002/advs.76329 (PMC13355927; doi:10.1002/advs.76329)
Supplement: Supplementary file 3 — Supporting File 3: advs76329‐sup‐0003‐Table S1.xlsx. [file ADVS-9999-e76329-s011.xlsx]

## Sheet: marker genes
Table S1 The list of cluster maker genes in each cell population
Genes	myAUC	Avg_diff	Avg_log2FC	pct.1	pct.2	Clusters	Descriptions
EWB00_004971	0.977	2.38585	3.9323	0.999	0.277	C0_neoblast	Nanos 1 isoform 2 [Source:UniProtKB/TrEMBL;Acc:A0A4Z2D388]
EWB00_006186	0.936	1.68852	2.69749	0.998	0.298	C0_neoblast	Histone H2A [Source:UniProtKB/TrEMBL;Acc:Q5DF72]
EWB00_003820	0.93	1.50436	2.6266	0.997	0.281	C0_neoblast	Importin subunit alpha [Source:UniProtKB/TrEMBL;Acc:Q5DAP9]
EWB00_009797	0.926	1.40776	2.37161	0.997	0.394	C0_neoblast
EWB00_008906	0.919	1.4684	2.47282	0.99	0.326	C0_neoblast	Tubulin alpha chain [Source:UniProtKB/TrEMBL;Acc:C1LLC3]
EWB00_001882	0.911	1.27838	2.51471	0.982	0.217	C0_neoblast
EWB00_003272	0.895	1.14838	2.59089	0.941	0.184	C0_neoblast	Cyclin-dependent kinase 1 isoform 2; SJCHGC05810 protein [Source:UniProtKB/TrEMBL;Acc:Q5DB60]
EWB00_007717	0.895	1.18714	2.64362	0.936	0.176	C0_neoblast	Mitotic spindle assembly checkpoint protein; SJCHGC08975 protein [Source:UniProtKB/TrEMBL;Acc:Q5DDW6]
EWB00_000067	0.893	1.22766	1.89682	0.992	0.363	C0_neoblast	Late histone H1 [Source:UniProtKB/TrEMBL;Acc:A0A4Z2DKB6]
EWB00_005013	0.892	1.14815	2.64423	0.927	0.179	C0_neoblast	Serine hydroxymethyltransferase [Source:UniProtKB/TrEMBL;Acc:C1LFZ6]
EWB00_010121	0.888	1.40763	2.72849	0.909	0.187	C0_neoblast	Pro-Pol polyprotein [Source:UniProtKB/TrEMBL;Acc:A0A4Z2CL29]
EWB00_006534	0.884	1.07103	2.13279	0.959	0.384	C0_neoblast	Ribonucleoside-diphosphate reductase subunit M2 [Source:UniProtKB/TrEMBL;Acc:A0A4Z2CXW4]
EWB00_003802	0.882	1.10439	2.51925	0.923	0.175	C0_neoblast	DNA helicase [Source:UniProtKB/TrEMBL;Acc:A0A4Z2D7F0]
EWB00_005642	0.875	1.05317	2.47888	0.905	0.198	C0_neoblast	Rac GTPase-activating protein isoform 2 [Source:UniProtKB/TrEMBL;Acc:A0A4Z2DTT9]
EWB00_000546	0.872	1.02637	2.5135	0.897	0.185	C0_neoblast
EWB00_001067	0.87	1.06965	2.23053	0.929	0.242	C0_neoblast	Kinetochore protein NDC80 isoform 1 [Source:UniProtKB/TrEMBL;Acc:A0A4Z2DHV1]
EWB00_002519	0.87	1.04475	2.29602	0.917	0.204	C0_neoblast	DNA replication licensing factor MCM7 [Source:UniProtKB/TrEMBL;Acc:A0A4Z2DBS8]
EWB00_003572	0.869	1.02112	2.50758	0.888	0.167	C0_neoblast	GINS complex subunit 1 [Source:UniProtKB/TrEMBL;Acc:A0A4Z2D845]
EWB00_007956	0.868	0.956478	2.07426	0.912	0.191	C0_neoblast	G2/mitotic-specific cyclin-B2 isoform 2; SJCHGC02339 protein [Source:UniProtKB/TrEMBL;Acc:Q5D8P0]
EWB00_008372	0.867	1.02232	2.43959	0.893	0.172	C0_neoblast	Serine/threonine-protein kinase PLK [Source:UniProtKB/TrEMBL;Acc:A0A4Z2CQL6]
EWB00_004625	0.856	0.941221	2.37	0.875	0.17	C0_neoblast	C2H2-type domain-containing protein [Source:UniProtKB/TrEMBL;Acc:A0A4Z2D4N2]
EWB00_010726	0.855	0.965179	2.675	0.839	0.147	C0_neoblast	Disks large associated 5 [Source:UniProtKB/TrEMBL;Acc:A0A4Z2DNH3]
EWB00_007954	0.851	0.940796	2.68882	0.828	0.142	C0_neoblast
EWB00_010729	0.847	0.926931	2.68399	0.817	0.137	C0_neoblast	DNA helicase [Source:UniProtKB/TrEMBL;Acc:A0A4Z2DNI4]
EWB00_005515	0.846	0.907106	2.50015	0.832	0.148	C0_neoblast	Nucleolar and spindle-associated 1 isoform 1 [Source:UniProtKB/TrEMBL;Acc:A0A4Z2D1N5]
EWB00_002093	0.842	0.929865	2.71259	0.804	0.136	C0_neoblast	HTH_38 domain-containing protein [Source:UniProtKB/TrEMBL;Acc:A0A4Z2DDK0]
EWB00_002899	0.842	1.015	3.20242	0.768	0.103	C0_neoblast	Receptor protein-tyrosine kinase [Source:UniProtKB/TrEMBL;Acc:A0A4Z2DX55]
EWB00_005601	0.84	0.936511	2.24325	0.857	0.213	C0_neoblast	Ribonuclease H2 subunit C [Source:UniProtKB/TrEMBL;Acc:A0A4Z2D112]
EWB00_004346	0.837	0.912258	2.41857	0.823	0.166	C0_neoblast	Protein argonaute-2 [Source:UniProtKB/TrEMBL;Acc:A0A4Z2D5Y9]
EWB00_008739	0.837	0.883495	2.44069	0.824	0.191	C0_neoblast	N-acetyltransferase ESCO2 [Source:UniProtKB/TrEMBL;Acc:A0A4Z2DT95]
EWB00_010263	0.836	0.91171	2.38043	0.824	0.149	C0_neoblast	Geminin-like isoform X1 [Source:UniProtKB/TrEMBL;Acc:A0A4Z2DPP5]
EWB00_008745	0.833	0.854899	2.06976	0.861	0.322	C0_neoblast	Deoxyhypusine synthase isoform 1 [Source:UniProtKB/TrEMBL;Acc:A0A4Z2DSK7]
EWB00_003586	0.828	0.883588	2.65246	0.778	0.144	C0_neoblast	Chromosome transmission fidelity protein 8 [Source:UniProtKB/TrEMBL;Acc:A0A4Z2D7X1]
EWB00_002693	0.827	0.858183	2.57289	0.784	0.144	C0_neoblast
EWB00_005691	0.826	0.846826	2.52395	0.78	0.135	C0_neoblast
EWB00_006333	0.824	0.841017	2.23098	0.819	0.208	C0_neoblast	DNA replication complex GINS protein PSF3 [Source:UniProtKB/TrEMBL;Acc:A0A4Z2CYW8]
EWB00_003566	0.821	0.82681	2.57918	0.765	0.142	C0_neoblast	Mini-chromosome maintenance complex-binding protein [Source:UniProtKB/TrEMBL;Acc:A0A4Z2D825]
EWB00_004618	0.82	0.809535	1.90971	0.856	0.25	C0_neoblast
EWB00_009407	0.818	0.83072	2.55174	0.758	0.133	C0_neoblast
EWB00_001118	0.815	0.814491	2.51086	0.759	0.136	C0_neoblast	Cell division cycle protein 20 [Source:UniProtKB/TrEMBL;Acc:A0A4Z2DGW7]
EWB00_001841	0.814	0.803133	1.29372	0.979	0.446	C0_neoblast	Krueppel-like factor 11 [Source:UniProtKB/TrEMBL;Acc:A0A4Z2DDS4]
EWB00_007846	0.812	0.75992	1.82082	0.857	0.302	C0_neoblast	Replication factor C subunit 2 isoform 4; SJCHGC05804 protein [Source:UniProtKB/TrEMBL;Acc:Q5DFI2]
EWB00_009877	0.812	0.793668	2.61099	0.74	0.134	C0_neoblast	SJCHGC03260 protein [Source:UniProtKB/TrEMBL;Acc:Q5C586]
EWB00_005242	0.811	0.781072	2.32357	0.764	0.145	C0_neoblast	DNA repair protein RAD51 homolog [Source:UniProtKB/TrEMBL;Acc:A0A4Z2D269]
EWB00_007660	0.811	0.797649	2.3784	0.759	0.139	C0_neoblast	Retinal guanylyl cyclase 2 isoform 3 [Source:UniProtKB/TrEMBL;Acc:A0A4Z2CTA6]
EWB00_005354	0.809	0.836349	2.31271	0.763	0.143	C0_neoblast	DUF5741 domain-containing protein [Source:UniProtKB/TrEMBL;Acc:A0A4Z2D1S2]
EWB00_008115	0.809	0.774583	2.17084	0.785	0.188	C0_neoblast	SJCHGC04855 protein [Source:UniProtKB/TrEMBL;Acc:Q5DBI3]
EWB00_011107	0.806	0.786921	2.38372	0.749	0.144	C0_neoblast	DNA helicase [Source:UniProtKB/TrEMBL;Acc:A0A4Z2DLE1]
EWB00_003950	0.805	0.76535	2.31926	0.754	0.167	C0_neoblast
EWB00_003181	0.804	0.774086	2.43372	0.736	0.134	C0_neoblast	Protein regulator of cytokinesis 1 isoform 4 [Source:UniProtKB/TrEMBL;Acc:A0A4Z2DWA1]
EWB00_000498	0.803	0.736593	1.47688	0.916	0.46	C0_neoblast	DnaJ subfamily C member 9 [Source:UniProtKB/TrEMBL;Acc:A0A4Z2DIU5]
EWB00_008538	0.803	0.740622	1.51215	0.911	0.479	C0_neoblast	Histone chaperone ASF1; Histone chaperone ASF1 (Anti-silencing function protein 1 homolog); SJCHGC05068 protein [Source:UniProtKB/TrEMBL;Acc:Q5DHP4]
EWB00_008156	0.8	0.850207	1.72706	0.863	0.296	C0_neoblast	Zinc finger protein isoform 2 [Source:UniProtKB/TrEMBL;Acc:A0A4Z2CRD4]
EWB00_001131	0.799	0.657242	1.24359	0.937	0.431	C0_neoblast	Lamin B receptor; Lamin-B receptor isoform 1 [Source:UniProtKB/TrEMBL;Acc:C1LGC4]
EWB00_008421	0.799	0.749156	2.47529	0.726	0.14	C0_neoblast	SJCHGC01519 protein [Source:UniProtKB/TrEMBL;Acc:Q5DD39]
EWB00_003140	0.798	0.716444	1.38422	0.928	0.483	C0_neoblast	Activated RNA polymerase II transcriptional coactivator p15; SJCHGC01506 protein [Source:UniProtKB/TrEMBL;Acc:Q5DEL6]
EWB00_002912	0.797	0.765188	2.49987	0.716	0.133	C0_neoblast	Leucine-rich repeat protein [Source:UniProtKB/TrEMBL;Acc:A0A4Z2DWP8]
EWB00_010410	0.796	0.873557	2.43492	0.724	0.152	C0_neoblast	SJCHGC09521 protein [Source:UniProtKB/TrEMBL;Acc:Q5D9W2]
EWB00_006218	0.793	0.739157	2.19852	0.739	0.164	C0_neoblast	DNA replication licensing factor MCM2 [Source:UniProtKB/TrEMBL;Acc:A0A4Z2CZN8]
EWB00_004944	0.791	0.699803	1.63003	0.85	0.386	C0_neoblast	Inosine triphosphate pyrophosphatase [Source:UniProtKB/TrEMBL;Acc:A0A4Z2D3B9]
EWB00_003729	0.79	0.827246	1.99981	0.755	0.182	C0_neoblast	Histone H2B [Source:UniProtKB/TrEMBL;Acc:Q5DDU9]
EWB00_008170	0.786	0.716379	1.68153	0.755	0.166	C0_neoblast	Cellular tumor antigen p53 isoform 2 [Source:UniProtKB/TrEMBL;Acc:A0A4Z2CRC7]
EWB00_004500	0.785	0.669839	2.19368	0.707	0.139	C0_neoblast	Histone H3-like centromeric protein [Source:UniProtKB/TrEMBL;Acc:A0A4Z2D4Y7]
EWB00_003274	0.782	0.688348	1.34387	0.911	0.483	C0_neoblast
EWB00_001683	0.781	0.676911	1.79145	0.778	0.262	C0_neoblast	Thymidine kinase 2 isoform 2 [Source:UniProtKB/TrEMBL;Acc:A0A4Z2DEV6]
EWB00_000619	0.779	0.649376	1.37626	0.878	0.462	C0_neoblast	Histone-binding protein isoform 2 [Source:UniProtKB/TrEMBL;Acc:A0A4Z2DID0]
EWB00_000690	0.777	0.66383	1.58768	0.819	0.349	C0_neoblast	RNA helicase [Source:UniProtKB/TrEMBL;Acc:C1LNZ8]
EWB00_003777	0.776	0.649102	1.50299	0.829	0.318	C0_neoblast	Intraflagellar transport protein 27 isoform 1 [Source:UniProtKB/TrEMBL;Acc:A0A4Z2D7E6]
EWB00_004523	0.775	0.685487	2.07727	0.714	0.196	C0_neoblast	Kinesin-like protein [Source:UniProtKB/TrEMBL;Acc:A0A4Z2DUL1]
EWB00_006005	0.773	0.656393	2.02734	0.715	0.206	C0_neoblast	Thymidylate synthase [Source:UniProtKB/TrEMBL;Acc:Q5DGT4]
EWB00_009386	0.772	0.567622	1.08827	0.867	0.332	C0_neoblast	Basic helix-loop-helix dimerisation region bHLH,domain-containing protein; DNA-binding protein inhibitor ID-2-A isoform 1 [Source:UniProtKB/TrEMBL;Acc:C1LEX6]
EWB00_001536	0.77	0.610103	1.27521	0.885	0.477	C0_neoblast	Putative rRNA-processing protein [Source:UniProtKB/TrEMBL;Acc:A0A4Z2DFB7]
EWB00_008431	0.77	0.668995	1.49744	0.837	0.4	C0_neoblast	Prenyltransferase alpha subunit repeat-containing 1 isoform 1 [Source:UniProtKB/TrEMBL;Acc:A0A4Z2CQ81]
EWB00_008081	0.769	0.738933	1.59091	0.744	0.207	C0_neoblast	Histone H3 [Source:UniProtKB/TrEMBL;Acc:A0A4Z2CRV0]
EWB00_000389	0.759	0.576976	1.20459	0.877	0.498	C0_neoblast	Putative cellular senescence inhibited gene protein; Putative ribosome biogenesis protein; SJCHGC05614 protein [Source:UniProtKB/TrEMBL;Acc:Q5DEM5]
EWB00_007304	0.756	0.625247	1.64256	0.744	0.279	C0_neoblast	Poly [ADP-ribose] polymerase [Source:UniProtKB/TrEMBL;Acc:A0A4Z2CV95]
EWB00_000172	0.755	0.547314	1.18135	0.869	0.471	C0_neoblast	Replication factor C subunit 5 isoform 1 [Source:UniProtKB/TrEMBL;Acc:A0A4Z2DK18]
EWB00_004537	0.751	0.546392	1.24985	0.836	0.433	C0_neoblast	Replication factor C subunit 3 [Source:UniProtKB/TrEMBL;Acc:A0A4Z2DVG0]
EWB00_002802	0.747	0.525505	1.11806	0.878	0.495	C0_neoblast	Protein CNPPD1 isoform 2 [Source:UniProtKB/TrEMBL;Acc:A0A4Z2DAN5]
EWB00_003106	0.745	0.349477	0.833129	0.749	0.246	C0_neoblast	Chaperone protein isoform 5; Clone ZZD1402 mRNA sequence; DnaJ (Hsp40) homolog, subfamily C, member 12 [Source:UniProtKB/TrEMBL;Acc:Q86EU8]
EWB00_010269	0.742	0.564769	1.46339	0.743	0.304	C0_neoblast	Dihydrofolate reductase [Source:UniProtKB/TrEMBL;Acc:A0A4Z2CKT5]
EWB00_009079	0.741	0.546047	1.3068	0.791	0.388	C0_neoblast	Putative RNA 3'-terminal phosphate cyclase-like protein [Source:UniProtKB/TrEMBL;Acc:A0A4Z2DT91]
EWB00_006449	0.74	0.524509	1.32787	0.777	0.365	C0_neoblast	Replication factor C subunit 4 isoform 1 [Source:UniProtKB/TrEMBL;Acc:A0A4Z2CYJ6]
EWB00_001338	0.739	0.525277	1.27836	0.782	0.369	C0_neoblast	Coiled-coil domain-containing protein 58 [Source:UniProtKB/TrEMBL;Acc:A0A4Z2DG08]
EWB00_002142	0.739	0.531765	1.25643	0.8	0.414	C0_neoblast	RNA helicase [Source:UniProtKB/TrEMBL;Acc:A0A4Z2DDH3]
EWB00_003874	0.738	0.51918	1.33013	0.757	0.342	C0_neoblast	Replication protein A subunit [Source:UniProtKB/TrEMBL;Acc:A0A4Z2D776]
EWB00_006100	0.736	0.518724	1.2396	0.791	0.386	C0_neoblast	Nucleolar protein; Nucleolar protein 5 [Source:UniProtKB/TrEMBL;Acc:C1LLT4]
EWB00_010195	0.735	0.517454	1.11014	0.847	0.47	C0_neoblast	Nucleolar protein isoform 2 [Source:UniProtKB/TrEMBL;Acc:A0A4Z2DPS3]
EWB00_002568	0.731	0.558513	1.20504	0.75	0.292	C0_neoblast	Gag-Pol polyprotein [Source:UniProtKB/TrEMBL;Acc:C7C202]
EWB00_003091	0.731	0.496298	1.04996	0.855	0.489	C0_neoblast	Exosome complex component RRP41 [Source:UniProtKB/TrEMBL;Acc:A0A4Z2DA54]
EWB00_009142	0.731	0.498801	1.07139	0.852	0.474	C0_neoblast	Mitochondrial import inner membrane translocase subunit [Source:UniProtKB/TrEMBL;Acc:A0A4Z2CNF7]
EWB00_006046	0.723	0.468301	1.03005	0.843	0.486	C0_neoblast	Histone acetyltransferase type B catalytic subunit [Source:UniProtKB/TrEMBL;Acc:C1L621]
EWB00_006314	0.722	0.462708	1.06834	0.808	0.443	C0_neoblast	Putative histone-binding protein Caf1; Putative histone-binding protein isoform 2 [Source:UniProtKB/TrEMBL;Acc:C1LIR1]
EWB00_004934	0.72	0.4862	1.28378	0.724	0.336	C0_neoblast	Nucleolar GTP-binding protein [Source:UniProtKB/TrEMBL;Acc:A0A4Z2D3L0]
EWB00_010749	0.72	0.46812	1.073	0.804	0.422	C0_neoblast	Prenylcysteine oxidase 1 [Source:UniProtKB/TrEMBL;Acc:A0A4Z2DNL1]
EWB00_006636	0.718	0.449182	0.996891	0.828	0.471	C0_neoblast
EWB00_008984	0.718	0.483134	1.17469	0.758	0.388	C0_neoblast	116 kDa U5 small nuclear ribonucleoprotein component [Source:UniProtKB/TrEMBL;Acc:A0A4Z2CND7]
EWB00_010185	0.718	0.482059	1.18859	0.749	0.371	C0_neoblast	FACT complex subunit [Source:UniProtKB/TrEMBL;Acc:A0A4Z2DQ27]
EWB00_002407	0.717	0.455529	1.02155	0.821	0.472	C0_neoblast	Alpha-MPP [Source:UniProtKB/TrEMBL;Acc:A0A4Z2DCF0]
EWB00_005077	0.717	0.46123	1.18792	0.741	0.371	C0_neoblast	Ribosome biogenesis protein BRX1 homolog [Source:UniProtKB/TrEMBL;Acc:A0A4Z2D2Y3]
EWB00_005500	0.711	0.435242	0.955853	0.831	0.481	C0_neoblast	SJCHGC02465 protein [Source:UniProtKB/TrEMBL;Acc:Q5DHG6]
EWB00_005949	0.71	0.460676	1.08694	0.762	0.39	C0_neoblast	Putative rRNA methyltransferase [Source:UniProtKB/TrEMBL;Acc:A0A4Z2DT13]
EWB00_009439	0.707	0.46489	1.1656	0.738	0.381	C0_neoblast	U3 small nucleolar ribonucleoprotein; U3 small nucleolar ribonucleoprotein protein IMP4 [Source:UniProtKB/TrEMBL;Acc:C1LIJ9]
EWB00_007162	0.706	0.424374	0.930762	0.836	0.499	C0_neoblast	U6 snRNA phosphodiesterase [Source:UniProtKB/TrEMBL;Acc:A0A4Z2CVW8]
EWB00_000093	0.704	0.42187	1.00914	0.774	0.431	C0_neoblast	Adenylyltransferase and sulfurtransferase MOCS3 isoform 5 [Source:UniProtKB/TrEMBL;Acc:A0A4Z2DK53]
EWB00_002132	0.704	0.402308	0.932671	0.792	0.452	C0_neoblast	Pre-mRNA-splicing factor ISY1 isoform 2; SJCHGC02438 protein [Source:UniProtKB/TrEMBL;Acc:Q5DCZ2]
EWB00_011380	0.704	0.4096	0.898322	0.818	0.481	C0_neoblast	Splicing factor, arginine/serine-rich 10; Transformer-2 proteineta [Source:UniProtKB/TrEMBL;Acc:C1LFF6]
EWB00_004963	0.702	0.26656	0.660612	0.72	0.278	C0_neoblast	Carboxypeptidase [Source:UniProtKB/TrEMBL;Acc:A0A4Z2D3J3]
EWB00_006944	0.702	0.394656	0.892302	0.809	0.471	C0_neoblast	Putative transcription factor; Transcription factor E2F5 isoform 2 [Source:UniProtKB/TrEMBL;Acc:C1LF88]
EWB00_007506	0.702	0.399363	0.884681	0.822	0.496	C0_neoblast	Splicing factor 3B subunit 4 [Source:UniProtKB/TrEMBL;Acc:A0A4Z2CTU8]
EWB00_001939	0.701	0.393967	0.856114	0.822	0.496	C0_neoblast	Protein DEK [Source:UniProtKB/TrEMBL;Acc:A0A4Z2DEY1]
EWB00_008153	0.701	0.406959	1.01551	0.746	0.389	C0_neoblast	Endonuclease III homolog [Source:UniProtKB/TrEMBL;Acc:Q5DGR9]
EWB00_004279	0.954	2.02079	5.02759	0.936	0.067	C1_muscle	Nephrin [Source:UniProtKB/TrEMBL;Acc:A0A4Z2D5M4]
EWB00_003386	0.948	1.8225	2.83801	0.998	0.485	C1_muscle	SJCHGC09287 protein; Titin [Source:UniProtKB/TrEMBL;Acc:Q5DI56]
EWB00_008378	0.948	1.7973	2.80822	1	0.433	C1_muscle	Insulin-like growth factor-binding protein-related protein [Source:UniProtKB/TrEMBL;Acc:A0A4Z2CQF2]
EWB00_000274	0.946	1.91127	2.92832	0.999	0.475	C1_muscle	Collagen alpha-1(V) chain isoform 1 [Source:UniProtKB/TrEMBL;Acc:A0A4Z2DJT0]
EWB00_007395	0.939	1.74753	2.73111	0.997	0.485	C1_muscle	Collagen alpha-2(V) chain isoform 1 [Source:UniProtKB/TrEMBL;Acc:A0A4Z2CUS5]
EWB00_004166	0.938	1.69398	3.01384	0.978	0.259	C1_muscle	Procollagen-lysine, 2-oxoglutarate 5-dioxygenase 3 [Source:UniProtKB/TrEMBL;Acc:A0A4Z2DUU4]
EWB00_006050	0.936	1.71143	3.24006	0.965	0.27	C1_muscle	Alpha-actinin-2 [Source:UniProtKB/TrEMBL;Acc:A0A4Z2DTJ0]
EWB00_003319	0.934	1.61159	2.53774	1	0.431	C1_muscle	Paramyosin isoform 2 [Source:UniProtKB/TrEMBL;Acc:A0A4Z2D9X2]
EWB00_006200	0.934	1.8457	3.1212	0.978	0.297	C1_muscle	Collagen alpha-2(IV) chain isoform 1 [Source:UniProtKB/TrEMBL;Acc:A0A4Z2CZI7]
EWB00_010205	0.934	1.77738	2.82733	0.994	0.407	C1_muscle	SPARC isoform 1 [Source:UniProtKB/TrEMBL;Acc:A0A4Z2DQI8]
EWB00_004124	0.924	1.86824	3.09724	0.974	0.34	C1_muscle	Basement membrane-specific heparan sulfate proteoglycan core protein isoform 1 [Source:UniProtKB/TrEMBL;Acc:A0A4Z2D6D6]
EWB00_007683	0.924	1.52705	2.86791	0.959	0.261	C1_muscle	SJCHGC02220 protein [Source:UniProtKB/TrEMBL;Acc:Q5DAC8]
EWB00_008047	0.919	1.61182	2.5082	0.995	0.448	C1_muscle	Sarcoplasmic calcium-binding protein [Source:UniProtKB/TrEMBL;Acc:A0A4Z2CRW2]
EWB00_006199	0.917	1.66296	2.82743	0.974	0.291	C1_muscle	Collagen alpha-1(IV) chain [Source:UniProtKB/TrEMBL;Acc:A0A4Z2D0J4]
EWB00_004614	0.915	1.49766	2.34915	0.996	0.461	C1_muscle	SJCHGC02374 protein [Source:UniProtKB/TrEMBL;Acc:Q5DHK2]
EWB00_004741	0.913	1.49482	2.35309	0.996	0.435	C1_muscle	Calponin [Source:UniProtKB/TrEMBL;Acc:A0A4Z2D465]
EWB00_000181	0.911	1.77889	3.80052	0.9	0.127	C1_muscle	Basement membrane-specific heparan sulfate proteoglycan core protein [Source:UniProtKB/TrEMBL;Acc:A0A4Z2DKP4]
EWB00_009196	0.91	1.43766	2.80845	0.945	0.239	C1_muscle	Prolyl 4-hydroxylase subunit alpha-2 isoform 4 [Source:UniProtKB/TrEMBL;Acc:A0A4Z2CMM2]
EWB00_009050	0.906	1.3721	2.41506	0.975	0.301	C1_muscle	PDZ and LIM domain protein [Source:UniProtKB/TrEMBL;Acc:A0A4Z2DSD9]
EWB00_010898	0.905	1.38783	2.3032	0.99	0.323	C1_muscle	SJCHGC09241 protein [Source:UniProtKB/TrEMBL;Acc:Q5DD35]
EWB00_002960	0.902	1.47292	3.66967	0.878	0.111	C1_muscle	Neogenin [Source:UniProtKB/TrEMBL;Acc:A0A4Z2DAB0]
EWB00_006190	0.898	1.28373	2.11266	0.99	0.403	C1_muscle	PDZ and LIM domain protein isoform 4 [Source:UniProtKB/TrEMBL;Acc:B3GUZ0]
EWB00_006201	0.89	1.45486	2.53677	0.95	0.326	C1_muscle	Collagen-like protein [Source:UniProtKB/TrEMBL;Acc:A0A4Z2CZR4]
EWB00_006363	0.89	1.29213	2.91561	0.897	0.231	C1_muscle	Amyloid-beta-like protein isoform 1 [Source:UniProtKB/TrEMBL;Acc:A0A4Z2CYF6]
EWB00_003288	0.888	1.26302	2.73104	0.907	0.199	C1_muscle	TWiK family of potassium channels protein isoform 1 [Source:UniProtKB/TrEMBL;Acc:A0A4Z2D8Z8]
EWB00_010449	0.884	1.47035	2.70809	0.912	0.195	C1_muscle	Collagen alpha-1(XXI) chain [Source:UniProtKB/TrEMBL;Acc:A0A4Z2DXL3]
EWB00_006209	0.878	1.33073	2.6582	0.903	0.27	C1_muscle	Integrin isoform 1 [Source:UniProtKB/TrEMBL;Acc:A0A4Z2CZP0]
EWB00_001311	0.874	1.37708	2.41868	0.929	0.304	C1_muscle	Collagen alpha-2(I) chain [Source:UniProtKB/TrEMBL;Acc:A0A4Z2DG67]
EWB00_001430	0.874	1.26935	2.914	0.867	0.146	C1_muscle	Microtubule cross-linking factor 1 [Source:UniProtKB/TrEMBL;Acc:A0A4Z2DFV8]
EWB00_002188	0.874	1.17936	1.9434	0.979	0.424	C1_muscle	SJCHGC05029 protein [Source:UniProtKB/TrEMBL;Acc:Q5C4P1]
EWB00_002895	0.873	1.04088	1.64314	0.993	0.477	C1_muscle	Four and a half LIM domains protein; SJCHGC00739 protein [Source:UniProtKB/TrEMBL;Acc:Q86E61]
EWB00_010765	0.87	1.31583	5.26981	0.76	0.025	C1_muscle	Peptidase S1 S6 chymotrypsin Hap active site [Source:UniProtKB/TrEMBL;Acc:A0A4Z2DNL6]
EWB00_009467	0.868	1.0612	1.90506	0.959	0.438	C1_muscle	SJCHGC09197 protein [Source:UniProtKB/TrEMBL;Acc:Q5DG86]
EWB00_011247	0.864	1.34757	3.23213	0.825	0.135	C1_muscle
EWB00_006052	0.861	1.17337	2.71599	0.853	0.163	C1_muscle	Innexin [Source:UniProtKB/TrEMBL;Acc:A0A4Z2DTR7]
EWB00_001617	0.849	1.20125	2.32405	0.868	0.201	C1_muscle	Small conductance calcium-activated potassium channel protein [Source:UniProtKB/TrEMBL;Acc:A0A4Z2DF47]
EWB00_008551	0.848	1.04789	2.00379	0.917	0.314	C1_muscle	Neuronal calcium sensor 2 isoform 3 [Source:UniProtKB/TrEMBL;Acc:A0A4Z2CPK1]
EWB00_001568	0.847	1.14632	3.34054	0.773	0.099	C1_muscle	Methionine sulfoxide reductase [Source:UniProtKB/TrEMBL;Acc:A0A4Z2DFA2]
EWB00_004887	0.847	1.14911	2.75948	0.816	0.14	C1_muscle	Abnormal spindle-like microcephaly-associated protein [Source:UniProtKB/TrEMBL;Acc:A0A4Z2D3Q7]
EWB00_010731	0.846	1.12145	2.75622	0.82	0.181	C1_muscle	Tripartite motif-containing protein [Source:UniProtKB/TrEMBL;Acc:A0A4Z2DNI5]
EWB00_002930	0.842	0.890317	1.56931	0.945	0.293	C1_muscle	Smoothelin; Smoothelin-like protein isoform 1 [Source:UniProtKB/TrEMBL;Acc:B3GUZ6]
EWB00_000179	0.84	1.54603	3.4305	0.785	0.142	C1_muscle	Basement membrane-specific heparan sulfate proteoglycan core [Source:UniProtKB/TrEMBL;Acc:A0A4Z2DJR5]
EWB00_006620	0.84	1.07303	1.84748	0.945	0.365	C1_muscle	RNA-binding motif, single-stranded-interacting protein [Source:UniProtKB/TrEMBL;Acc:A0A4Z2CXS0]
EWB00_008257	0.835	0.935867	2.05711	0.859	0.202	C1_muscle
EWB00_010998	0.834	1.07225	2.09986	0.899	0.355	C1_muscle	Tetraspanin [Source:UniProtKB/TrEMBL;Acc:A0A4Z2DLZ3]
EWB00_000485	0.832	1.16663	2.7409	0.785	0.135	C1_muscle	A disintegrin and metalloproteinase with thrombospondin motifs 5 [Source:UniProtKB/TrEMBL;Acc:A0A4Z2DIS5]
EWB00_001389	0.83	1.23665	3.94908	0.71	0.055	C1_muscle	Cadherin-related tumor suppressor [Source:UniProtKB/TrEMBL;Acc:A0A4Z2DX12]
EWB00_003251	0.83	0.860855	1.41024	0.977	0.461	C1_muscle	Neuronal calcium sensor 2 [Source:UniProtKB/TrEMBL;Acc:A0A4Z2D994]
EWB00_010886	0.829	1.13075	2.38513	0.836	0.27	C1_muscle	Ryanodine receptor isoform 2 [Source:UniProtKB/TrEMBL;Acc:A0A4Z2DMG0]
EWB00_010751	0.826	0.942729	2.30899	0.808	0.171	C1_muscle	Synaptopodin 2 isoform 2 [Source:UniProtKB/TrEMBL;Acc:A0A4Z2DNV7]
EWB00_004187	0.823	1.05378	2.29129	0.835	0.231	C1_muscle	Procollagen galactosyltransferase 1 isoform 1 [Source:UniProtKB/TrEMBL;Acc:A0A4Z2DV63]
EWB00_004630	0.822	0.988796	2.20478	0.819	0.215	C1_muscle	Acetylcholine receptor subunit alpha-L1 [Source:UniProtKB/TrEMBL;Acc:A0A4Z2D4F1]
EWB00_009939	0.817	0.936601	1.80962	0.885	0.341	C1_muscle
EWB00_002792	0.816	0.881832	1.58863	0.921	0.423	C1_muscle	Taurocyamine kinase isoform 3 [Source:UniProtKB/TrEMBL;Acc:A0A4Z2DBJ4]
EWB00_010696	0.816	1.14041	3.04647	0.725	0.116	C1_muscle
EWB00_000282	0.814	0.985712	2.46283	0.768	0.157	C1_muscle	Titin isoform 1 [Source:UniProtKB/TrEMBL;Acc:A0A4Z2DJQ2]
EWB00_004517	0.813	0.84936	1.4837	0.938	0.384	C1_muscle
EWB00_009820	0.813	1.12888	2.92999	0.73	0.129	C1_muscle
EWB00_004644	0.811	0.801595	1.58637	0.902	0.364	C1_muscle	Myosin binding subunit; Myosin binding subunit isoform 1 [Source:UniProtKB/TrEMBL;Acc:C1L5P0]
EWB00_007674	0.81	0.94468	1.80717	0.879	0.346	C1_muscle	Rho-related GTP-binding protein isoform 1; SJCHGC07016 protein [Source:UniProtKB/TrEMBL;Acc:Q5DDX1]
EWB00_002536	0.809	0.893893	1.83115	0.861	0.317	C1_muscle	UTP--glucose-1-phosphate uridylyltransferase [Source:UniProtKB/TrEMBL;Acc:A0A4Z2DBW3]
EWB00_010322	0.809	0.837754	1.52481	0.926	0.461	C1_muscle	Alpha-1,4 glucan phosphorylase [Source:UniProtKB/TrEMBL;Acc:A0A4Z2DP13]
EWB00_007687	0.807	0.881553	1.79927	0.843	0.285	C1_muscle	Tyrosine-protein kinase transmembrane receptor Ror [Source:UniProtKB/TrEMBL;Acc:A0A4Z2CU63]
EWB00_009313	0.806	1.05058	2.76653	0.705	0.105	C1_muscle	Coiled-coil domain-containing protein [Source:UniProtKB/TrEMBL;Acc:A0A4Z2CM68]
EWB00_006708	0.804	0.805186	1.52213	0.869	0.269	C1_muscle	Amino acid transporter [Source:UniProtKB/TrEMBL;Acc:A0A4Z2CXD8]
EWB00_001431	0.803	0.973044	2.67442	0.726	0.144	C1_muscle	M repeat-like protein isoform 1 [Source:UniProtKB/TrEMBL;Acc:A0A4Z2DFR2]
EWB00_006885	0.803	1.22913	2.85599	0.719	0.139	C1_muscle	EGF region [Source:UniProtKB/TrEMBL;Acc:A0A4Z2CWK4]
EWB00_008520	0.803	1.00473	2.79763	0.717	0.127	C1_muscle	Hemicentin-1 [Source:UniProtKB/TrEMBL;Acc:A0A4Z2CPQ0]
EWB00_003560	0.802	0.796424	1.58339	0.857	0.261	C1_muscle	PDZ and LIM domain protein [Source:UniProtKB/TrEMBL;Acc:A0A4Z2D824]
EWB00_004740	0.802	1.02785	1.68871	0.874	0.369	C1_muscle	C-type lectin,domain-containing protein; SJCHGC04852 protein [Source:UniProtKB/TrEMBL;Acc:Q5DEU8]
EWB00_002837	0.801	0.900623	2.23729	0.765	0.194	C1_muscle	RNA-binding protein Musashi 2 isoform 2; RNA-binding protein Musashi homolog 2 [Source:UniProtKB/TrEMBL;Acc:C1LDX3]
EWB00_011118	0.801	0.983292	2.53939	0.726	0.126	C1_muscle	Obscurin [Source:UniProtKB/TrEMBL;Acc:A0A4Z2DLK7]
EWB00_000105	0.799	0.984204	2.85382	0.703	0.124	C1_muscle	Tolloid-like protein [Source:UniProtKB/TrEMBL;Acc:A0A4Z2DK21]
EWB00_001102	0.798	0.909558	2.05963	0.757	0.18	C1_muscle	Collagen alpha-1(IV) chain isoform 1 [Source:UniProtKB/TrEMBL;Acc:A0A4Z2DGT3]
EWB00_003400	0.798	0.782337	1.8494	0.79	0.2	C1_muscle	F-box/LRR-repeat protein [Source:UniProtKB/TrEMBL;Acc:A0A4Z2DVR8]
EWB00_001284	0.796	0.978282	2.33844	0.755	0.197	C1_muscle	Putative Ras GTPase-activating protein isoform 3 [Source:UniProtKB/TrEMBL;Acc:A0A4Z2DG10]
EWB00_004710	0.796	0.905027	2.51554	0.719	0.137	C1_muscle	Kinase D-interacting substrate [Source:UniProtKB/TrEMBL;Acc:A0A4Z2D4C5]
EWB00_005776	0.796	0.776677	1.8124	0.802	0.23	C1_muscle
EWB00_005634	0.795	0.895297	1.83358	0.817	0.262	C1_muscle	SJCHGC01155 protein [Source:UniProtKB/TrEMBL;Acc:Q5DFT9]
EWB00_008293	0.792	0.822273	2.16849	0.737	0.154	C1_muscle	Neuropilin and tolloid-like protein [Source:UniProtKB/TrEMBL;Acc:A0A4Z2CQY0]
EWB00_000243	0.79	0.975769	2.48488	0.705	0.135	C1_muscle	Stomatin-2 [Source:UniProtKB/TrEMBL;Acc:A0A4Z2DJB1]
EWB00_007019	0.79	0.834448	1.49831	0.908	0.49	C1_muscle	ATP-dependent 6-phosphofructokinase [Source:UniProtKB/TrEMBL;Acc:A0A4Z2CW15]
EWB00_005804	0.788	0.979923	2.43107	0.728	0.195	C1_muscle	SJCHGC04198 protein [Source:UniProtKB/TrEMBL;Acc:Q5DCX1]
EWB00_009150	0.784	0.806411	1.67774	0.809	0.281	C1_muscle	PKC-activated phosphatase-1 inhibitor [Source:UniProtKB/TrEMBL;Acc:C1L4A3]
EWB00_009178	0.778	0.784698	1.95926	0.732	0.184	C1_muscle	Protocadherin gamma-A5 [Source:UniProtKB/TrEMBL;Acc:A0A4Z2DRT1]
EWB00_009694	0.777	0.853464	2.30411	0.702	0.184	C1_muscle
EWB00_006184	0.776	0.709058	1.44608	0.82	0.265	C1_muscle	Mechanosensory protein [Source:UniProtKB/TrEMBL;Acc:A0A4Z2CZK9]
EWB00_005643	0.775	0.75422	1.84143	0.767	0.284	C1_muscle	Trimeric intracellular cation channel type 1B isoform 3 [Source:UniProtKB/TrEMBL;Acc:A0A4Z2DUJ9]
EWB00_004178	0.761	0.666049	1.37075	0.82	0.325	C1_muscle	Glycogen-binding subunit 76A [Source:UniProtKB/TrEMBL;Acc:A0A4Z2DUV5]
EWB00_006706	0.749	0.546221	0.993026	0.908	0.453	C1_muscle	Guanine nucleotide-binding protein G(O) subunit alpha isoform 5 [Source:UniProtKB/TrEMBL;Acc:A0A4Z2CY44]
EWB00_008033	0.746	0.660014	1.54391	0.718	0.222	C1_muscle	Sodium/hydrogen exchanger 9B2 [Source:UniProtKB/TrEMBL;Acc:A0A4Z2CRX9]
EWB00_006234	0.738	0.623856	1.38692	0.708	0.231	C1_muscle	Filamin-A isoform 2 [Source:UniProtKB/TrEMBL;Acc:A0A4Z2CZ44]
EWB00_004965	0.728	0.556172	1.39767	0.707	0.281	C1_muscle	LIM domain-containing protein isoform 2 [Source:UniProtKB/TrEMBL;Acc:A0A4Z2D3F4]
EWB00_008870	0.72	0.50506	1.14747	0.771	0.392	C1_muscle	Hydroxymethylbilane hydrolyase [cyclizing] [Source:UniProtKB/TrEMBL;Acc:Q5DB19]
EWB00_003910	0.716	0.426294	0.805095	0.884	0.468	C1_muscle	BICD family-like cargo adapter 1 isoform 2 [Source:UniProtKB/TrEMBL;Acc:A0A4Z2DW70]
EWB00_004264	0.712	0.587294	1.1401	0.74	0.328	C1_muscle	SJCHGC01866 protein [Source:UniProtKB/TrEMBL;Acc:Q5DC93]
EWB00_004833	0.711	0.464805	0.963209	0.756	0.33	C1_muscle	Protein F37C4.5 [Source:UniProtKB/TrEMBL;Acc:A0A4Z2D4L9]
EWB00_002135	0.706	0.45025	0.943278	0.784	0.404	C1_muscle	Glycogenin-1 isoform 2 [Source:UniProtKB/TrEMBL;Acc:A0A4Z2DDB4]
EWB00_010350	0.996	3.79597	5.93568	1	0.26	C2_tegument progenitor	Lipopolysaccharide-induced tumor necrosis factor-alpha factor isoform 2; SJCHGC01333 protein [Source:UniProtKB/TrEMBL;Acc:Q5DEA8]
EWB00_005845	0.991	2.49186	5.39014	0.997	0.072	C2_tegument progenitor
EWB00_000997	0.984	2.35039	4.74176	0.995	0.113	C2_tegument progenitor	Dynein light chain [Source:UniProtKB/TrEMBL;Acc:A0A4Z2DHI3]
EWB00_003244	0.981	2.37511	3.84296	1	0.24	C2_tegument progenitor	SJCHGC04841 protein [Source:UniProtKB/TrEMBL;Acc:Q5DB89]
EWB00_010967	0.98	1.91608	4.52789	0.992	0.094	C2_tegument progenitor	Beta-1,4-galactosyltransferase 4 [Source:UniProtKB/TrEMBL;Acc:A0A4Z2DMY0]
EWB00_005422	0.977	2.06528	5.00174	0.982	0.05	C2_tegument progenitor	Dynein light intermediate chain [Source:UniProtKB/TrEMBL;Acc:A0A4Z2DUA2]
EWB00_009312	0.974	1.72919	3.54592	0.993	0.297	C2_tegument progenitor	Brain-enriched guanylate kinase-associated protein; Putative vertebrate brain-enriched guanylate kinase-associated protein [Source:UniProtKB/TrEMBL;Acc:C1LF04]
EWB00_003184	0.973	2.4205	6.14303	0.959	0.036	C2_tegument progenitor	SJCHGC04468 protein [Source:UniProtKB/TrEMBL;Acc:Q5DEM8]
EWB00_006960	0.973	1.65632	3.02322	0.999	0.42	C2_tegument progenitor	Protein lifeguard 4 isoform 2 [Source:UniProtKB/TrEMBL;Acc:A0A4Z2CWA9]
EWB00_007029	0.973	1.97146	3.32944	0.998	0.319	C2_tegument progenitor	Marvel-containing potential lipid raft-associated [Source:UniProtKB/TrEMBL;Acc:C1L602]
EWB00_000320	0.969	1.52174	3.35981	0.988	0.115	C2_tegument progenitor	cGMP-dependent protein kinase [Source:UniProtKB/TrEMBL;Acc:A0A4Z2DXA7]
EWB00_010936	0.969	1.72957	3.45204	0.995	0.221	C2_tegument progenitor	Phospholipid scramblase [Source:UniProtKB/TrEMBL;Acc:A0A4Z2DXB6]
EWB00_002811	0.968	1.57345	3.01685	0.997	0.381	C2_tegument progenitor	Endoplasmic reticulum-Golgi intermediate compartment protein [Source:UniProtKB/TrEMBL;Acc:A0A4Z2DBM2]
EWB00_006159	0.965	1.73707	3.28756	0.999	0.192	C2_tegument progenitor	SJCHGC04328 protein [Source:UniProtKB/TrEMBL;Acc:Q5DBF3]
EWB00_011370	0.96	1.51751	2.66318	0.998	0.488	C2_tegument progenitor	Serpin B8 isoform 3 [Source:UniProtKB/TrEMBL;Acc:A0A4Z2DKS0]
EWB00_007028	0.959	1.88802	3.64649	0.985	0.172	C2_tegument progenitor	SJCHGC05627 protein [Source:UniProtKB/TrEMBL;Acc:Q5DHI1]
EWB00_010659	0.955	1.40958	2.57052	0.997	0.439	C2_tegument progenitor	Alpha-endosulfine; SJCHGC02194 protein [Source:UniProtKB/TrEMBL;Acc:Q5D9K4]
EWB00_003563	0.951	1.41952	3.8177	0.966	0.087	C2_tegument progenitor
EWB00_002060	0.95	1.45133	3.4979	0.976	0.14	C2_tegument progenitor	Cadherin-related tumor suppressor isoform 3 [Source:UniProtKB/TrEMBL;Acc:A0A4Z2DDQ7]
EWB00_006334	0.95	1.51566	3.30847	0.988	0.141	C2_tegument progenitor	SJCHGC03493 protein; c-Myc-binding protein; c-Myc-binding protein (Associate of Myc 1) [Source:UniProtKB/TrEMBL;Acc:Q5DAS4]
EWB00_007154	0.949	1.44835	4.00057	0.949	0.075	C2_tegument progenitor
EWB00_005775	0.948	1.34738	2.54923	0.995	0.431	C2_tegument progenitor	SJCHGC01717 protein; Transmembrane protein [Source:UniProtKB/TrEMBL;Acc:Q5D9P6]
EWB00_001423	0.947	1.31217	2.73835	0.988	0.355	C2_tegument progenitor	Thioredoxin domain-containing protein; Thioredoxin domain-containing protein 4 [Source:UniProtKB/TrEMBL;Acc:C7TY45]
EWB00_011395	0.945	1.33442	3.25248	0.975	0.195	C2_tegument progenitor	Protein held out wings isoform 2 [Source:UniProtKB/TrEMBL;Acc:A0A4Z2DKM5]
EWB00_004773	0.941	1.26532	2.68918	0.988	0.337	C2_tegument progenitor	Transmembrane emp24 domain-containing protein isoform 2 [Source:UniProtKB/TrEMBL;Acc:A0A4Z2D442]
EWB00_003361	0.939	1.51865	2.69239	0.996	0.278	C2_tegument progenitor	Natterin-4 [Source:UniProtKB/TrEMBL;Acc:A0A4Z2D8K2]
EWB00_006420	0.937	1.39323	2.14958	0.998	0.35	C2_tegument progenitor
EWB00_001366	0.931	1.13639	2.17984	0.994	0.482	C2_tegument progenitor	Dolichol-phosphate mannosyltransferase subunit 1 [Source:UniProtKB/TrEMBL;Acc:A0A4Z2DWX7]
EWB00_006467	0.931	1.42037	2.79629	0.979	0.262	C2_tegument progenitor	Fatty-acid amide hydrolase 1 [Source:UniProtKB/TrEMBL;Acc:A0A4Z2CYA1]
EWB00_000605	0.923	1.80183	3.67014	0.922	0.165	C2_tegument progenitor	Disabled isoform 1 [Source:UniProtKB/TrEMBL;Acc:A0A4Z2DIP0]
EWB00_005765	0.923	1.14344	3.52427	0.918	0.095	C2_tegument progenitor	Synaptotagmin-14 isoform 1 [Source:UniProtKB/TrEMBL;Acc:A0A4Z2D0X7]
EWB00_002162	0.919	1.14767	2.77654	0.958	0.138	C2_tegument progenitor	Endophilin-A2 isoform 2 [Source:UniProtKB/TrEMBL;Acc:A0A4Z2DDB6]
EWB00_010310	0.909	0.989271	2.42228	0.95	0.196	C2_tegument progenitor	CSC1-like protein [Source:UniProtKB/TrEMBL;Acc:A0A4Z2DPB1]
EWB00_004455	0.908	1.03927	2.03738	0.986	0.496	C2_tegument progenitor	Golgi reassembly-stacking protein isoform 2 [Source:UniProtKB/TrEMBL;Acc:A0A4Z2D525]
EWB00_007702	0.907	1.0563	3.1103	0.91	0.159	C2_tegument progenitor	G protein-coupled receptor kinase [Source:UniProtKB/TrEMBL;Acc:A0A4Z2CT59]
EWB00_006964	0.902	1.06012	2.24976	0.978	0.245	C2_tegument progenitor	Innexin [Source:UniProtKB/TrEMBL;Acc:A0A4Z2CX37]
EWB00_007097	0.898	1.04443	3.20785	0.885	0.145	C2_tegument progenitor	Endoplasmic reticulum-Golgi intermediate compartment protein [Source:UniProtKB/TrEMBL;Acc:A0A4Z2DT66]
EWB00_007792	0.898	1.10189	2.47884	0.943	0.22	C2_tegument progenitor	Protein held out wings isoform 2 [Source:UniProtKB/TrEMBL;Acc:A0A4Z2CSY2]
EWB00_001655	0.897	0.969454	3.20483	0.88	0.126	C2_tegument progenitor	Mucolipin-2 [Source:UniProtKB/TrEMBL;Acc:A0A4Z2DEZ4]
EWB00_006073	0.895	0.981519	2.12475	0.969	0.402	C2_tegument progenitor	Clone ZZD1216 mRNA sequence; Zinc finger protein-like 1 isoform 1 [Source:UniProtKB/TrEMBL;Acc:Q86FF4]
EWB00_004855	0.894	1.22732	2.15922	0.985	0.292	C2_tegument progenitor	Mf2 protein [Source:UniProtKB/TrEMBL;Acc:Q9GQA2]
EWB00_001233	0.889	1.09268	2.06993	0.988	0.246	C2_tegument progenitor	Cellular retinaldehyde-binding/triple function, C-terminal,domain-containing protein; Clavesin-2; SJCHGC09045 protein [Source:UniProtKB/TrEMBL;Acc:Q5DBT8]
EWB00_004735	0.887	0.893456	1.65793	0.968	0.248	C2_tegument progenitor	Tetraspanin [Source:UniProtKB/TrEMBL;Acc:C7TY87]
EWB00_010081	0.883	0.998735	2.11033	0.964	0.356	C2_tegument progenitor	Cysteine string protein; DnaJ subfamily C member 5 isoform 4 [Source:UniProtKB/TrEMBL;Acc:C1LI97]
EWB00_002016	0.878	0.917103	1.94062	0.967	0.435	C2_tegument progenitor	Autophagy-related protein 101 [Source:UniProtKB/TrEMBL;Acc:A0A4Z2DDU5]
EWB00_007793	0.874	0.923134	2.25811	0.926	0.278	C2_tegument progenitor	Synaptic vesicle 2-related protein [Source:UniProtKB/TrEMBL;Acc:A0A4Z2CT48]
EWB00_002784	0.873	0.843456	1.88297	0.962	0.394	C2_tegument progenitor	Vesicle transport protein [Source:UniProtKB/TrEMBL;Acc:A0A4Z2DB38]
EWB00_004126	0.872	0.841568	1.75202	0.973	0.462	C2_tegument progenitor	Golgi resident protein; Golgi resident protein GCP60 (Acyl-CoA-binding domain-containing protein 3) [Source:UniProtKB/TrEMBL;Acc:C1L3U5]
EWB00_005420	0.871	0.939601	4.54842	0.769	0.024	C2_tegument progenitor
EWB00_007200	0.871	0.929298	2.23777	0.923	0.262	C2_tegument progenitor	Putative nucleotidyltransferase FAM46C [Source:UniProtKB/TrEMBL;Acc:A0A4Z2CVE1]
EWB00_007814	0.871	1.06734	2.76815	0.837	0.084	C2_tegument progenitor	Homeobox protein isoform 1 [Source:UniProtKB/TrEMBL;Acc:A0A4Z2CT01]
EWB00_009224	0.869	0.840478	1.6553	0.977	0.339	C2_tegument progenitor	Receptor-type tyrosine-protein phosphatase N2 [Source:UniProtKB/TrEMBL;Acc:A0A4Z2CMJ2]
EWB00_010662	0.869	0.873343	1.94873	0.954	0.38	C2_tegument progenitor	Protein phosphatase 1B isoform 1 [Source:UniProtKB/TrEMBL;Acc:A0A4Z2DN28]
EWB00_008995	0.866	1.77103	3.49477	0.823	0.169	C2_tegument progenitor	Carbonic anhydrase [Source:UniProtKB/TrEMBL;Acc:C1LI94]
EWB00_011168	0.866	0.900038	2.55965	0.871	0.2	C2_tegument progenitor	SJCHGC04664 protein [Source:UniProtKB/TrEMBL;Acc:Q5C5Z5]
EWB00_001808	0.864	0.669685	1.03804	0.998	0.472	C2_tegument progenitor	Dynein light chain [Source:UniProtKB/TrEMBL;Acc:Q5DGK7]
EWB00_003286	0.862	0.825065	2.37299	0.878	0.189	C2_tegument progenitor	Putative Dishevelled segment polarity protein DVL-3 [Source:UniProtKB/TrEMBL;Acc:A0A4Z2D8W3]
EWB00_008464	0.862	1.01974	4.52625	0.752	0.028	C2_tegument progenitor	GATA-binding factor A isoform 1 [Source:UniProtKB/TrEMBL;Acc:A0A4Z2CPV1]
EWB00_000159	0.861	0.81148	1.66852	0.973	0.457	C2_tegument progenitor	Glutamine--fructose-6-phosphate transaminase (isomerizing) [Source:UniProtKB/TrEMBL;Acc:A0A4Z2DKY0]
EWB00_004864	0.861	0.831	2.26631	0.895	0.234	C2_tegument progenitor	Calcium-transporting ATPase type 2C member 2 isoform 1 [Source:UniProtKB/TrEMBL;Acc:A0A4Z2D3U4]
EWB00_011250	0.861	0.974717	2.93557	0.827	0.128	C2_tegument progenitor
EWB00_007622	0.859	0.84376	1.97152	0.933	0.34	C2_tegument progenitor	Solute carrier family 2, facilitated glucose transporter member 3 isoform 3 [Source:UniProtKB/TrEMBL;Acc:A0A4Z2CTN4]
EWB00_002296	0.857	0.791359	1.84003	0.942	0.377	C2_tegument progenitor	TraB domain-containing protein [Source:UniProtKB/TrEMBL;Acc:A0A4Z2DCZ0]
EWB00_001109	0.855	0.807685	1.70479	0.958	0.449	C2_tegument progenitor	BRO1 domain-containing protein isoform 3 [Source:UniProtKB/TrEMBL;Acc:A0A4Z2DGX5]
EWB00_007563	0.855	0.76683	1.69682	0.937	0.235	C2_tegument progenitor	BTB/POZ domain-containing protein isoform 2 [Source:UniProtKB/TrEMBL;Acc:A0A4Z2CTY6]
EWB00_009735	0.854	0.987887	3.23841	0.785	0.082	C2_tegument progenitor	Polcalcin Nic t 2 isoform 2 [Source:UniProtKB/TrEMBL;Acc:A0A4Z2DRA1]
EWB00_001749	0.851	0.800552	2.12884	0.887	0.256	C2_tegument progenitor	Golgin subfamily A member 3 [Source:UniProtKB/TrEMBL;Acc:A0A4Z2DEQ4]
EWB00_005060	0.851	0.785881	1.58866	0.971	0.486	C2_tegument progenitor	Transmembrane protein isoform 1 [Source:UniProtKB/TrEMBL;Acc:A0A4Z2D3U8]
EWB00_005271	0.851	0.804035	2.00617	0.913	0.324	C2_tegument progenitor	Thimet oligopeptidase [Source:UniProtKB/TrEMBL;Acc:A0A4Z2D2F5]
EWB00_011220	0.85	0.817012	1.8871	0.928	0.368	C2_tegument progenitor	Clone ZZZ42 mRNA sequence; DNA damage-regulated autophagy modulator protein isoform 2; Transmembrane protein 77 [Source:UniProtKB/TrEMBL;Acc:Q86F93]
EWB00_002049	0.849	0.929403	4.49851	0.728	0.035	C2_tegument progenitor	Oxalate:formate antiporter [Source:UniProtKB/TrEMBL;Acc:A0A4Z2DWV1]
EWB00_005618	0.848	0.760586	1.51543	0.972	0.444	C2_tegument progenitor	Ras-related protein; SJCHGC06157 protein [Source:UniProtKB/TrEMBL;Acc:Q5DGE6]
EWB00_006469	0.845	0.777016	1.68228	0.956	0.403	C2_tegument progenitor	Desumoylating isopeptidase 2 isoform 2 [Source:UniProtKB/TrEMBL;Acc:A0A4Z2CY22]
EWB00_001092	0.843	0.792787	1.77707	0.927	0.347	C2_tegument progenitor	Echinoderm microtubule-associated protein-like 1 isoform 3 [Source:UniProtKB/TrEMBL;Acc:A0A4Z2DGS6]
EWB00_004219	0.843	0.694693	1.67483	0.901	0.199	C2_tegument progenitor	DM9 domain-containing protein [Source:UniProtKB/TrEMBL;Acc:A0A4Z2D656]
EWB00_006994	0.841	0.739837	2.54175	0.753	0.06	C2_tegument progenitor	Retinal-specific ATP-binding cassette transporter [Source:UniProtKB/TrEMBL;Acc:A0A4Z2CW86]
EWB00_007698	0.841	0.74255	1.61348	0.954	0.432	C2_tegument progenitor	Coatomer subunit gamma-2 isoform 3 [Source:UniProtKB/TrEMBL;Acc:A0A4Z2CT50]
EWB00_001047	0.839	0.734393	2.2004	0.833	0.171	C2_tegument progenitor	Cell wall Awa1p [Source:UniProtKB/TrEMBL;Acc:A0A4Z2DH50]
EWB00_002574	0.839	0.764763	1.59374	0.952	0.434	C2_tegument progenitor	Eukaryotic elongation factor 2 kinase isoform 2; Putative Elongation factor 2 kinase (EEF-2 kinase) (EEF-2K) (Calcium/calmodulin-dependent eukaryotic elongation factor-2 kinase) [Source:UniProtKB/TrEMBL;Acc:C1LJ27]
EWB00_003657	0.839	0.752254	1.67065	0.936	0.311	C2_tegument progenitor	Alpha-1, 3-mannosyl-glycoprotein 2-beta-N-acetylglucosaminyltransferase isoform 2 [Source:UniProtKB/TrEMBL;Acc:A0A4Z2DVT0]
EWB00_001758	0.838	0.712737	1.53349	0.956	0.462	C2_tegument progenitor	SJCHGC06173 protein [Source:UniProtKB/TrEMBL;Acc:Q5C777]
EWB00_007690	0.837	0.750296	1.95426	0.886	0.301	C2_tegument progenitor	E3 UFM1-protein ligase 1 [Source:UniProtKB/TrEMBL;Acc:A0A4Z2CTT2]
EWB00_004263	0.835	0.851339	2.2217	0.866	0.274	C2_tegument progenitor	RBR-type E3 ubiquitin transferase [Source:UniProtKB/TrEMBL;Acc:C1LJD5]
EWB00_006851	0.833	1.05971	2.34059	0.829	0.182	C2_tegument progenitor	SJCHGC05330 protein [Source:UniProtKB/TrEMBL;Acc:Q5DDN6]
EWB00_005014	0.832	0.724756	1.67902	0.924	0.329	C2_tegument progenitor	Protein regulator of cytokinesis 1 [Source:UniProtKB/TrEMBL;Acc:A0A4Z2D351]
EWB00_009705	0.832	0.715587	1.40866	0.976	0.491	C2_tegument progenitor	Translocating chain-associated membrane protein [Source:UniProtKB/TrEMBL;Acc:C1L5Z9]
EWB00_003428	0.83	0.685407	1.51677	0.937	0.339	C2_tegument progenitor	Clathrin interactor 1 isoform 2 [Source:UniProtKB/TrEMBL;Acc:A0A4Z2DW55]
EWB00_000302	0.829	0.723673	1.4744	0.965	0.48	C2_tegument progenitor	Transmembrane 9 superfamily member [Source:UniProtKB/TrEMBL;Acc:A0A4Z2DJK5]
EWB00_005539	0.829	0.691696	1.58768	0.936	0.402	C2_tegument progenitor	ADP-ribosylation factor GTPase-activating protein [Source:UniProtKB/TrEMBL;Acc:A0A4Z2D199]
EWB00_005860	0.829	0.755618	2.91889	0.731	0.062	C2_tegument progenitor	FERM domain-containing protein [Source:UniProtKB/TrEMBL;Acc:A0A4Z2D0H4]
EWB00_001927	0.828	0.673266	1.38388	0.962	0.414	C2_tegument progenitor	NAD dependent epimerase dehydratase [Source:UniProtKB/TrEMBL;Acc:A0A4Z2DE21]
EWB00_007536	0.827	0.695566	1.48771	0.966	0.406	C2_tegument progenitor	Dolichyl-diphosphooligosaccharide--protein glycotransferase [Source:UniProtKB/TrEMBL;Acc:A0A4Z2CUG1]
EWB00_007830	0.827	0.67984	1.43203	0.961	0.48	C2_tegument progenitor	Stromal cell-derived factor 2 isoform 2 [Source:UniProtKB/TrEMBL;Acc:B3GUY9]
EWB00_006266	0.826	0.724202	1.47226	0.949	0.334	C2_tegument progenitor	Immunoglobulin superfamily member 10 [Source:UniProtKB/TrEMBL;Acc:A0A4Z2D087]
EWB00_007288	0.826	0.701175	2.16842	0.82	0.204	C2_tegument progenitor	GRIP1-associated protein [Source:UniProtKB/TrEMBL;Acc:A0A4Z2CV40]
EWB00_010344	0.825	0.700102	1.67789	0.909	0.356	C2_tegument progenitor	Stromal membrane-associated protein [Source:UniProtKB/TrEMBL;Acc:A0A4Z2DQ92]
EWB00_004704	0.824	0.693953	1.56934	0.935	0.428	C2_tegument progenitor	Methionine--tRNA ligase, cytoplasmic [Source:UniProtKB/TrEMBL;Acc:A0A4Z2D4B6]
EWB00_002223	0.822	0.695346	1.71872	0.9	0.311	C2_tegument progenitor	Mannose-1-phosphate guanyltransferase beta isoform 1; Putative GDP-mannose pyrophosphorylase B isoform 2 [Source:UniProtKB/TrEMBL;Acc:C1LER1]
EWB00_007095	0.822	0.65256	1.35828	0.958	0.426	C2_tegument progenitor	Synaptosomal-associated protein isoform 3 [Source:UniProtKB/TrEMBL;Acc:A0A4Z2DT44]
EWB00_008089	0.822	0.679898	1.85793	0.829	0.17	C2_tegument progenitor	Serine-rich repeat isoform 1 [Source:UniProtKB/TrEMBL;Acc:A0A4Z2CS80]
EWB00_000184	0.821	0.660357	1.7016	0.888	0.287	C2_tegument progenitor	SJCHGC05756 protein; START domain-containing protein [Source:UniProtKB/TrEMBL;Acc:Q5DEY0]
EWB00_002061	0.821	1.00793	2.9121	0.72	0.081	C2_tegument progenitor	SJCHGC04243 protein [Source:UniProtKB/TrEMBL;Acc:Q5DF29]
EWB00_002962	0.82	0.714207	1.51177	0.94	0.389	C2_tegument progenitor
EWB00_006470	0.82	0.706055	1.94136	0.823	0.179	C2_tegument progenitor	Cationic amino acid transporter 4 isoform 1 [Source:UniProtKB/TrEMBL;Acc:A0A4Z2CXZ5]
EWB00_007170	0.82	0.733208	1.52783	0.952	0.473	C2_tegument progenitor	Aspartate--tRNA ligase, cytoplasmic [Source:UniProtKB/TrEMBL;Acc:A0A4Z2CVN0]
EWB00_001884	0.817	0.731469	1.39662	0.896	0.256	C2_tegument progenitor	Glutamate-cysteine ligase [Source:UniProtKB/TrEMBL;Acc:A0A4Z2DES3]
EWB00_008743	0.817	0.678118	1.57679	0.916	0.382	C2_tegument progenitor
EWB00_001788	0.815	0.630866	1.37032	0.953	0.473	C2_tegument progenitor	Transmembrane protein [Source:UniProtKB/TrEMBL;Acc:A0A4Z2DES7]
EWB00_008990	0.815	0.645798	1.40947	0.944	0.47	C2_tegument progenitor	Neurocalcin; Neurocalcin homolog; SJCHGC05658 protein [Source:UniProtKB/TrEMBL;Acc:Q5DEA5]
EWB00_006270	0.814	0.60876	1.66611	0.824	0.184	C2_tegument progenitor	LIM domain-containing protein isoform 3 [Source:UniProtKB/TrEMBL;Acc:A0A4Z2CZA0]
EWB00_005314	0.812	0.596637	1.59581	0.865	0.252	C2_tegument progenitor	Protein phosphatase 1 regulatory subunit 37 [Source:UniProtKB/TrEMBL;Acc:A0A4Z2D1V6]
EWB00_006880	0.812	0.636739	1.35468	0.958	0.482	C2_tegument progenitor	Domain-containing protein PHGDHL1; Ubiquitin-associated domain-containing protein isoform 2 [Source:UniProtKB/TrEMBL;Acc:C1LFI3]
EWB00_008511	0.812	0.675679	1.6074	0.891	0.348	C2_tegument progenitor	SJCHGC02366 protein [Source:UniProtKB/TrEMBL;Acc:Q5DG70]
EWB00_004095	0.81	0.666759	1.34854	0.953	0.46	C2_tegument progenitor	Mitogen-activated protein kinase [Source:UniProtKB/TrEMBL;Acc:Q6PMM5]
EWB00_010605	0.81	0.622313	1.45446	0.924	0.409	C2_tegument progenitor	Protein YIF1A (YIP1-interacting factor homolog A); Protein YIF1B isoform 1 [Source:UniProtKB/TrEMBL;Acc:C1L679]
EWB00_007373	0.809	0.649359	1.59357	0.889	0.321	C2_tegument progenitor	RNA polymerase II elongation factor ELL [Source:UniProtKB/TrEMBL;Acc:A0A4Z2CUX6]
EWB00_008600	0.808	1.10403	3.18727	0.708	0.135	C2_tegument progenitor	Ferric-chelate reductase 1 isoform 4 [Source:UniProtKB/TrEMBL;Acc:A0A4Z2CPD4]
EWB00_010912	0.807	0.619922	1.51304	0.898	0.357	C2_tegument progenitor	Protein OS-9 [Source:UniProtKB/TrEMBL;Acc:A0A4Z2DX79]
EWB00_010657	0.805	0.632005	1.50751	0.897	0.303	C2_tegument progenitor	Aspartate aminotransferase [Source:UniProtKB/TrEMBL;Acc:C1LIR8]
EWB00_000182	0.804	0.645967	1.34377	0.953	0.497	C2_tegument progenitor	Transmembrane emp24 domain-containing protein 2 [Source:UniProtKB/TrEMBL;Acc:C7TZ96]
EWB00_003099	0.803	0.599163	1.41586	0.912	0.362	C2_tegument progenitor	Cyclic AMP-responsive element-binding protein 3-like protein [Source:UniProtKB/TrEMBL;Acc:A0A4Z2D9F5]
EWB00_005935	0.803	0.610106	1.4405	0.897	0.311	C2_tegument progenitor	SJCHGC06216 protein [Source:UniProtKB/TrEMBL;Acc:Q5D963]
EWB00_007109	0.802	0.613087	1.60303	0.857	0.287	C2_tegument progenitor
EWB00_006601	0.801	0.509463	1.42831	0.797	0.165	C2_tegument progenitor
EWB00_006878	0.801	0.736793	1.98333	0.763	0.148	C2_tegument progenitor	ZZ-type domain-containing protein [Source:UniProtKB/TrEMBL;Acc:A0A4Z2CWH9]
EWB00_008772	0.801	0.636221	1.95525	0.763	0.145	C2_tegument progenitor	Monocyte to macrophage differentiation factor 2 [Source:UniProtKB/TrEMBL;Acc:A0A4Z2CNT4]
EWB00_008799	0.801	0.62293	1.29777	0.946	0.471	C2_tegument progenitor	WW domain-binding protein isoform 2 [Source:UniProtKB/TrEMBL;Acc:A0A4Z2CNU9]
EWB00_009704	0.801	0.605067	1.29304	0.954	0.437	C2_tegument progenitor	Dolichyl-diphosphooligosaccharide--protein glycotransferase [Source:UniProtKB/TrEMBL;Acc:A0A4Z2DR71]
EWB00_010632	0.8	0.598631	1.47182	0.884	0.342	C2_tegument progenitor	GRAM domain-containing protein isoform 2 [Source:UniProtKB/TrEMBL;Acc:A0A4Z2DNE1]
EWB00_009794	0.798	0.613104	1.32743	0.943	0.469	C2_tegument progenitor	CDK5RAP3-like protein isoform 1 [Source:UniProtKB/TrEMBL;Acc:A0A4Z2DQQ2]
EWB00_010935	0.797	0.562415	1.37944	0.906	0.379	C2_tegument progenitor	Putative PL6 protein; Transmembrane protein isoform 2 [Source:UniProtKB/TrEMBL;Acc:C1LH84]
EWB00_003931	0.796	0.675358	2.30157	0.712	0.11	C2_tegument progenitor	Zinc finger protein [Source:UniProtKB/TrEMBL;Acc:A0A4Z2DWC1]
EWB00_007436	0.795	0.596169	1.2552	0.954	0.472	C2_tegument progenitor	Coatomer subunit beta' isoform 1 [Source:UniProtKB/TrEMBL;Acc:A0A4Z2CUG4]
EWB00_008561	0.794	0.577682	1.41979	0.885	0.365	C2_tegument progenitor	Component of oligomeric Golgi complex 4 [Source:UniProtKB/TrEMBL;Acc:A0A4Z2CPG1]
EWB00_003651	0.793	0.614173	1.30719	0.939	0.483	C2_tegument progenitor	AP-3 complex subunit mu-1 isoform 1 [Source:UniProtKB/TrEMBL;Acc:A0A4Z2DVK7]
EWB00_009758	0.793	0.599377	1.30384	0.936	0.476	C2_tegument progenitor	CD2 antigen cytoplasmic tail-binding protein 2 [Source:UniProtKB/TrEMBL;Acc:A0A4Z2DQU3]
EWB00_010016	0.79	0.687556	1.73767	0.836	0.336	C2_tegument progenitor	Cytoplasmic dynein 1 intermediate chain 2 isoform 3 [Source:UniProtKB/TrEMBL;Acc:A0A4Z2DQ83]
EWB00_006138	0.787	0.575893	1.31667	0.915	0.441	C2_tegument progenitor	Golgi SNAP receptor complex member 1 [Source:UniProtKB/TrEMBL;Acc:A0A4Z2CZU9]
EWB00_007266	0.787	0.541884	1.28704	0.899	0.375	C2_tegument progenitor	GDT1 family protein [Source:UniProtKB/TrEMBL;Acc:A0A4Z2CVA8]
EWB00_004348	0.785	0.611702	1.37265	0.824	0.226	C2_tegument progenitor	SJCHGC00558 protein; Tegument antigen; Tegument antigen (I(H)A) [Source:UniProtKB/TrEMBL;Acc:Q5DBG1]
EWB00_006981	0.785	0.585471	1.90354	0.742	0.178	C2_tegument progenitor	Actin-related protein 2/3 complex subunit 5 [Source:UniProtKB/TrEMBL;Acc:B3GUW2]
EWB00_007516	0.785	0.545412	1.41444	0.853	0.309	C2_tegument progenitor	Phospholipid-transporting ATPase [Source:UniProtKB/TrEMBL;Acc:A0A4Z2CUD4]
EWB00_010347	0.784	0.557856	1.61471	0.801	0.244	C2_tegument progenitor	Lysophospholipid acyltransferase 7 isoform 2 [Source:UniProtKB/TrEMBL;Acc:A0A4Z2DP68]
EWB00_002695	0.783	0.53214	1.22959	0.925	0.427	C2_tegument progenitor	Signal recognition particle subunit SRP68 [Source:UniProtKB/TrEMBL;Acc:A0A4Z2DB85]
EWB00_004022	0.783	0.535824	1.91245	0.736	0.187	C2_tegument progenitor	STAM-binding protein [Source:UniProtKB/TrEMBL;Acc:C1LFG4]
EWB00_003022	0.782	0.550211	1.20757	0.931	0.465	C2_tegument progenitor	Ubiquitin-conjugating enzyme E2 J1; Ubiquitin-conjugating enzyme E2 J1 isoform 3 [Source:UniProtKB/TrEMBL;Acc:C1LGT6]
EWB00_002705	0.781	0.544894	1.19183	0.929	0.463	C2_tegument progenitor	RING finger protein 10 [Source:UniProtKB/TrEMBL;Acc:A0A4Z2DAT8]
EWB00_005878	0.781	0.601781	1.24895	0.932	0.439	C2_tegument progenitor	60S ribosomal protein L6 [Source:UniProtKB/TrEMBL;Acc:A0A4Z2D078]
EWB00_011094	0.778	0.539623	1.21592	0.911	0.448	C2_tegument progenitor	Neutral alpha-glucosidase AB isoform 2 [Source:UniProtKB/TrEMBL;Acc:A0A4Z2DLS5]
EWB00_001382	0.777	0.525055	1.3086	0.867	0.367	C2_tegument progenitor	SJCHGC09265 protein; Sorting nexin-2 isoform 1 [Source:UniProtKB/TrEMBL;Acc:Q5DFB1]
EWB00_009818	0.775	0.462894	0.827135	0.954	0.499	C2_tegument progenitor	Putative aminopeptidase W07G4.4 isoform 1 [Source:UniProtKB/TrEMBL;Acc:A0A4Z2DQJ2]
EWB00_010786	0.775	0.509621	1.87874	0.716	0.186	C2_tegument progenitor	Zinc transporter ZIP9 isoform 2 [Source:UniProtKB/TrEMBL;Acc:A0A4Z2DN61]
EWB00_011138	0.775	0.4985	1.08763	0.947	0.485	C2_tegument progenitor	Palmitoyltransferase [Source:UniProtKB/TrEMBL;Acc:A0A4Z2DLR6]
EWB00_001716	0.774	0.51241	1.38072	0.737	0.161	C2_tegument progenitor	Nuclear protein MDM1 [Source:UniProtKB/TrEMBL;Acc:A0A4Z2DEK7]
EWB00_004801	0.774	0.525227	1.3722	0.836	0.319	C2_tegument progenitor	Brefeldin A-inhibited guanine nucleotide-exchange protein [Source:UniProtKB/TrEMBL;Acc:A0A4Z2DUQ1]
EWB00_005226	0.772	0.478887	1.49505	0.789	0.267	C2_tegument progenitor	tRNA-dihydrouridine synthase isoform 1 [Source:UniProtKB/TrEMBL;Acc:A0A4Z2D270]
EWB00_002384	0.771	0.562844	1.29713	0.823	0.268	C2_tegument progenitor	SJCHGC06729 protein [Source:UniProtKB/TrEMBL;Acc:Q5DG14]
EWB00_002639	0.771	0.492342	1.29243	0.844	0.34	C2_tegument progenitor	Small acidic protein [Source:UniProtKB/TrEMBL;Acc:A0A4Z2DBI4]
EWB00_005156	0.771	0.521669	1.20907	0.902	0.428	C2_tegument progenitor	E2 ubiquitin-conjugating enzyme [Source:UniProtKB/TrEMBL;Acc:C1L4B3]
EWB00_007706	0.771	0.51171	1.34893	0.837	0.332	C2_tegument progenitor
EWB00_007927	0.771	0.492549	1.1541	0.905	0.419	C2_tegument progenitor	Vacuole membrane protein isoform 2 [Source:UniProtKB/TrEMBL;Acc:A0A4Z2CSJ0]
EWB00_006783	0.77	0.402462	1.20757	0.733	0.144	C2_tegument progenitor
EWB00_010689	0.77	0.51588	1.1986	0.903	0.429	C2_tegument progenitor	U3 small nucleolar RNA-associated protein 14 isoform 2 [Source:UniProtKB/TrEMBL;Acc:A0A4Z2DNC7]
EWB00_007145	0.769	0.484188	1.42899	0.786	0.257	C2_tegument progenitor	UDP-N-acetylhexosamine pyrophosphorylase isoform 3 [Source:UniProtKB/TrEMBL;Acc:A0A4Z2CVL4]
EWB00_009977	0.768	0.491913	1.18394	0.889	0.405	C2_tegument progenitor	Coatomer subunit delta [Source:UniProtKB/TrEMBL;Acc:A0A4Z2DQ67]
EWB00_006995	0.766	0.73172	1.61816	0.823	0.381	C2_tegument progenitor	SJCHGC06545 protein [Source:UniProtKB/TrEMBL;Acc:Q5DDI0]
EWB00_002626	0.762	0.447126	0.834477	0.962	0.427	C2_tegument progenitor
EWB00_003138	0.76	0.4555	1.50535	0.735	0.221	C2_tegument progenitor	Glucose-6-phosphate exchanger SLC37A2 [Source:UniProtKB/TrEMBL;Acc:A0A4Z2D9A2]
EWB00_011310	0.759	0.511414	1.27526	0.855	0.366	C2_tegument progenitor	Tudor domain-containing protein [Source:UniProtKB/TrEMBL;Acc:A0A4Z2DKY1]
EWB00_005434	0.758	0.45189	1.1533	0.851	0.37	C2_tegument progenitor	General vesicular transport factor isoform 2 [Source:UniProtKB/TrEMBL;Acc:A0A4Z2DUA6]
EWB00_007070	0.757	0.505438	1.31107	0.826	0.344	C2_tegument progenitor	Flotillin 1; Flotillin-1 isoform 3 [Source:UniProtKB/TrEMBL;Acc:C1LLP3]
EWB00_008418	0.757	0.386134	0.827995	0.871	0.357	C2_tegument progenitor	Membrane progestin receptor delta [Source:UniProtKB/TrEMBL;Acc:A0A4Z2CQ84]
EWB00_002451	0.756	0.51473	1.40536	0.796	0.309	C2_tegument progenitor	Ubiquitinyl hydrolase 1 [Source:UniProtKB/TrEMBL;Acc:Q5D9E6]
EWB00_004044	0.755	0.365384	0.821086	0.899	0.382	C2_tegument progenitor	Glyoxalase domain-containing protein 4 [Source:UniProtKB/TrEMBL;Acc:A0A4Z2D7L5]
EWB00_006348	0.755	0.455931	1.32077	0.789	0.298	C2_tegument progenitor	SAGA-associated factor 11 [Source:UniProtKB/TrEMBL;Acc:B3W656]
EWB00_003263	0.754	0.510487	1.22106	0.85	0.397	C2_tegument progenitor	NEDD8-activating enzyme E1 catalytic subunit [Source:UniProtKB/TrEMBL;Acc:A0A4Z2D916]
EWB00_009513	0.753	0.462722	1.13088	0.862	0.407	C2_tegument progenitor	Ufm1-specific protease 2 [Source:UniProtKB/TrEMBL;Acc:A0A4Z2CMH4]
EWB00_000981	0.752	0.489243	1.15649	0.853	0.394	C2_tegument progenitor	Golgin subfamily A member 4 [Source:UniProtKB/TrEMBL;Acc:A0A4Z2DHE2]
EWB00_002669	0.752	0.417794	1.282	0.738	0.216	C2_tegument progenitor	Protein phosphatase 1 regulatory subunit 16A isoform 1 [Source:UniProtKB/TrEMBL;Acc:A0A4Z2DB86]
EWB00_000258	0.75	0.449864	1.06712	0.888	0.418	C2_tegument progenitor	Mediator of RNA polymerase II transcription subunit 21 [Source:UniProtKB/TrEMBL;Acc:A0A4Z2DJD9]
EWB00_007476	0.75	0.396058	1.24649	0.749	0.241	C2_tegument progenitor	Glutathione hydrolase 3 isoform 1 [Source:UniProtKB/TrEMBL;Acc:A0A4Z2CU21]
EWB00_009133	0.749	0.36412	0.759817	0.921	0.446	C2_tegument progenitor
EWB00_004041	0.748	0.439956	0.980702	0.912	0.479	C2_tegument progenitor	ER membrane protein complex subunit 6 [Source:UniProtKB/TrEMBL;Acc:A0A4Z2D6N8]
EWB00_004292	0.748	0.433073	1.13762	0.834	0.358	C2_tegument progenitor	EH domain-containing protein [Source:UniProtKB/TrEMBL;Acc:A0A4Z2D5P0]
EWB00_003067	0.746	0.482468	1.05916	0.887	0.478	C2_tegument progenitor	Post-proline cleaving enzyme [Source:UniProtKB/TrEMBL;Acc:A0A4Z2DA33]
EWB00_009600	0.746	0.423201	1.09214	0.842	0.369	C2_tegument progenitor	Phosphatidylinositol-glycan biosynthesis class F protein [Source:UniProtKB/TrEMBL;Acc:A0A4Z2DR22]
EWB00_006767	0.743	0.424254	1.13351	0.816	0.348	C2_tegument progenitor	RNA helicase [Source:UniProtKB/TrEMBL;Acc:A0A4Z2CXS3]
EWB00_007772	0.743	0.450951	1.03163	0.886	0.458	C2_tegument progenitor	ADP-ribosylation factor-related protein isoform 1; SJCHGC05513 protein [Source:UniProtKB/TrEMBL;Acc:Q5DD80]
EWB00_003649	0.742	0.42178	1.14593	0.803	0.326	C2_tegument progenitor	Receptor expression-enhancing protein [Source:UniProtKB/TrEMBL;Acc:A0A4Z2DVU5]
EWB00_004873	0.742	0.434933	0.986794	0.903	0.456	C2_tegument progenitor	DDRGK domain-containing protein 1 [Source:UniProtKB/TrEMBL;Acc:C1LJ55]
EWB00_006726	0.742	0.404997	1.23947	0.749	0.271	C2_tegument progenitor	Syntaxin-5 isoform 2 [Source:UniProtKB/TrEMBL;Acc:A0A4Z2CXQ0]
EWB00_003842	0.74	0.445251	1.3342	0.746	0.271	C2_tegument progenitor	Poly [ADP-ribose] polymerase [Source:UniProtKB/TrEMBL;Acc:A0A4Z2D7A9]
EWB00_005278	0.74	0.291626	0.685382	0.841	0.299	C2_tegument progenitor	PDZ domain-containing protein GIPC3; PDZ domain-containing protein isoform 1 [Source:UniProtKB/TrEMBL;Acc:C1L6G0]
EWB00_006668	0.74	0.465585	1.15968	0.837	0.372	C2_tegument progenitor	Valyl-tRNA synthetase [Source:UniProtKB/TrEMBL;Acc:A0A4Z2CXJ9]
EWB00_002097	0.739	0.39746	1.04301	0.823	0.366	C2_tegument progenitor	PRKCA-binding protein [Source:UniProtKB/TrEMBL;Acc:C7TYW7]
EWB00_003639	0.739	0.398884	1.02731	0.81	0.298	C2_tegument progenitor	Integrin [Source:UniProtKB/TrEMBL;Acc:A0A4Z2D7T8]
EWB00_004777	0.738	0.385724	0.947293	0.871	0.422	C2_tegument progenitor	Ragulator complex protein isoform 1 [Source:UniProtKB/TrEMBL;Acc:A0A4Z2D432]
EWB00_002043	0.736	0.421339	1.10716	0.798	0.35	C2_tegument progenitor	Aldehyde dehydrogenase [Source:UniProtKB/TrEMBL;Acc:C1LGN7]
EWB00_007626	0.735	0.401524	0.947671	0.894	0.436	C2_tegument progenitor	SJCHGC05818 protein [Source:UniProtKB/TrEMBL;Acc:Q5DDZ9]
EWB00_008530	0.735	0.398315	1.11999	0.778	0.317	C2_tegument progenitor	SOSS complex subunit B1 [Source:UniProtKB/TrEMBL;Acc:A0A4Z2CPM1]
EWB00_007067	0.733	0.408338	1.18507	0.767	0.318	C2_tegument progenitor	Cyclin-K isoform 1 [Source:UniProtKB/TrEMBL;Acc:A0A4Z2DSX7]
EWB00_008510	0.733	0.389687	0.949148	0.859	0.416	C2_tegument progenitor	Hydroxymethylbilane synthase [Source:UniProtKB/TrEMBL;Acc:C1LDH1]
EWB00_000204	0.732	0.404619	1.01162	0.84	0.4	C2_tegument progenitor	Protein TFG isoform 2 [Source:UniProtKB/TrEMBL;Acc:A0A4Z2DJJ9]
EWB00_010487	0.731	0.370164	0.988732	0.818	0.369	C2_tegument progenitor	OTU domain-containing protein [Source:UniProtKB/TrEMBL;Acc:A0A4Z2DY31]
EWB00_004213	0.729	0.376962	0.91415	0.864	0.424	C2_tegument progenitor	SJCHGC07061 protein [Source:UniProtKB/TrEMBL;Acc:Q5BYB5]
EWB00_008483	0.729	0.391573	1.09907	0.769	0.307	C2_tegument progenitor	TM2 domain-containing protein isoform 2 [Source:UniProtKB/TrEMBL;Acc:A0A4Z2CPR1]
EWB00_010237	0.729	0.372104	1.1831	0.738	0.288	C2_tegument progenitor	Lysine-specific demethylase 8 [Source:UniProtKB/TrEMBL;Acc:A0A4Z2DPL9]
EWB00_010403	0.729	0.391677	0.858571	0.908	0.496	C2_tegument progenitor	Protein RMD5A isoform 2 [Source:UniProtKB/TrEMBL;Acc:A0A4Z2DXP4]
EWB00_008240	0.727	0.356686	0.751719	0.916	0.467	C2_tegument progenitor	Palmitoyltransferase [Source:UniProtKB/TrEMBL;Acc:A0A4Z2CQZ6]
EWB00_001163	0.726	0.364684	0.976091	0.807	0.35	C2_tegument progenitor	DnaJ (Hsp40) homolog, subfamily B, member 9; DnaJ subfamily B member 9 isoform 2; SJCHGC09224 protein [Source:UniProtKB/TrEMBL;Acc:Q5DBZ2]
EWB00_005987	0.726	0.387278	0.997411	0.797	0.36	C2_tegument progenitor	DNA-directed RNA polymerase III subunit RPC6 [Source:UniProtKB/TrEMBL;Acc:Q5DD86]
EWB00_001592	0.725	0.359156	1.02085	0.76	0.296	C2_tegument progenitor	Hypoxanthine-guanine phosphoribosyltransferase isoform 2 [Source:UniProtKB/TrEMBL;Acc:A0A4Z2DF54]
EWB00_007968	0.725	0.3953	1.15338	0.736	0.278	C2_tegument progenitor
EWB00_008730	0.725	0.379906	1.18268	0.737	0.279	C2_tegument progenitor	RING-type E3 ubiquitin transferase [Source:UniProtKB/TrEMBL;Acc:C1LMF7]
EWB00_010813	0.725	0.452522	1.28999	0.742	0.315	C2_tegument progenitor	GPI-anchor transamidase [Source:UniProtKB/TrEMBL;Acc:A0A4Z2DN04]
EWB00_007470	0.724	0.380004	0.88847	0.846	0.388	C2_tegument progenitor	Ras-like GTP-binding protein isoform 2 [Source:UniProtKB/TrEMBL;Acc:A0A4Z2CV75]
EWB00_001762	0.723	0.38513	0.919252	0.865	0.412	C2_tegument progenitor	Glucose-6-phosphate 1-dehydrogenase [Source:UniProtKB/TrEMBL;Acc:A0A4Z2DEQ1]
EWB00_004424	0.723	0.34582	0.943265	0.8	0.353	C2_tegument progenitor	E3 ubiquitin-protein ligase RNFT1 isoform 2; Transmembrane protein 118 [Source:UniProtKB/TrEMBL;Acc:C1LLJ6]
EWB00_010245	0.723	0.35541	0.854672	0.87	0.437	C2_tegument progenitor	Alkyl transferase [Source:UniProtKB/TrEMBL;Acc:A0A4Z2DPU5]
EWB00_008823	0.721	0.386972	0.836899	0.908	0.489	C2_tegument progenitor	Glutathione transferase [Source:UniProtKB/TrEMBL;Acc:C1LEU6]
EWB00_006556	0.72	0.342388	1.00693	0.76	0.315	C2_tegument progenitor	Zinc finger HIT type [Source:UniProtKB/TrEMBL;Acc:A0A4Z2CXX6]
EWB00_001668	0.719	0.330596	0.917088	0.791	0.344	C2_tegument progenitor	E3 ubiquitin-protein ligase isoform 3 [Source:UniProtKB/TrEMBL;Acc:A0A4Z2DF04]
EWB00_007502	0.719	0.367071	0.808048	0.9	0.497	C2_tegument progenitor	Coiled-coil domain-containing protein 86 [Source:UniProtKB/TrEMBL;Acc:C1LFY4]
EWB00_003757	0.718	0.363233	0.737135	0.93	0.492	C2_tegument progenitor	SJCHGC06944 protein [Source:UniProtKB/TrEMBL;Acc:Q5DBS2]
EWB00_008274	0.718	0.353028	0.811556	0.86	0.433	C2_tegument progenitor	1-O-acylceramide synthase; Group XV phospholipase A2 [Source:UniProtKB/TrEMBL;Acc:C1LE78]
EWB00_010475	0.718	0.328489	1.04194	0.729	0.281	C2_tegument progenitor	Transmembrane protein isoform 2 [Source:UniProtKB/TrEMBL;Acc:A0A4Z2DYS6]
EWB00_011352	0.717	0.338927	1.09237	0.715	0.275	C2_tegument progenitor	Paraplegin [Source:UniProtKB/TrEMBL;Acc:A0A4Z2DL86]
EWB00_001149	0.716	0.328282	0.957243	0.755	0.306	C2_tegument progenitor	Acetyl-coenzyme A transporter 1 isoform 1 [Source:UniProtKB/TrEMBL;Acc:A0A4Z2DH12]
EWB00_001878	0.716	0.330899	0.925269	0.773	0.338	C2_tegument progenitor	WD repeat domain phosphoinositide-interacting protein isoform 1 [Source:UniProtKB/TrEMBL;Acc:A0A4Z2DE42]
EWB00_006435	0.716	0.352987	0.872589	0.836	0.416	C2_tegument progenitor	TAR DNA-binding protein; TAR DNA-binding protein 43 [Source:UniProtKB/TrEMBL;Acc:C1LHY1]
EWB00_010063	0.716	0.423219	1.03333	0.782	0.367	C2_tegument progenitor	Kinesin-like protein [Source:UniProtKB/TrEMBL;Acc:A0A4Z2DPW0]
EWB00_005440	0.715	0.322559	0.929761	0.727	0.28	C2_tegument progenitor	Myotubularin-related protein isoform 1 [Source:UniProtKB/TrEMBL;Acc:A0A4Z2DUB4]
EWB00_005829	0.715	0.31775	0.994494	0.724	0.282	C2_tegument progenitor	Prolactin regulatory element-binding isoform 1 [Source:UniProtKB/TrEMBL;Acc:A0A4Z2D0G5]
EWB00_007641	0.715	0.325208	0.896741	0.78	0.351	C2_tegument progenitor	Protein ABHD16A [Source:UniProtKB/TrEMBL;Acc:A0A4Z2CU16]
EWB00_010860	0.715	0.326458	0.776575	0.847	0.375	C2_tegument progenitor	Staphylococcal nuclease domain-containing protein [Source:UniProtKB/TrEMBL;Acc:A0A4Z2DMK1]
EWB00_002187	0.714	0.350902	0.914718	0.807	0.376	C2_tegument progenitor	Protein transport protein isoform 2 [Source:UniProtKB/TrEMBL;Acc:A0A4Z2DD67]
EWB00_009065	0.714	0.378297	0.843137	0.875	0.484	C2_tegument progenitor	NFU1 iron-sulfur cluster scaffold homolog, mitochondrial [Source:UniProtKB/TrEMBL;Acc:C1LFL5]
EWB00_009300	0.714	0.343563	1.00735	0.736	0.302	C2_tegument progenitor	Dual specificity protein phosphatase 19; SJCHGC03666 protein [Source:UniProtKB/TrEMBL;Acc:Q5DFH9]
EWB00_004776	0.713	0.328053	0.776849	0.875	0.462	C2_tegument progenitor	Nucleic acid dioxygenase ALKBH1 [Source:UniProtKB/TrEMBL;Acc:A0A4Z2D403]
EWB00_007710	0.713	0.325708	0.945499	0.758	0.329	C2_tegument progenitor	AH receptor-interacting protein [Source:UniProtKB/TrEMBL;Acc:A0A4Z2CU27]
EWB00_007899	0.713	0.358153	0.78948	0.862	0.448	C2_tegument progenitor	Transposase [Source:UniProtKB/TrEMBL;Acc:A0A4Z2CSH1]
EWB00_008637	0.713	0.290646	0.865102	0.712	0.254	C2_tegument progenitor	Rab11 family-interacting protein isoform 1 [Source:UniProtKB/TrEMBL;Acc:A0A4Z2CPH5]
EWB00_008231	0.712	0.32538	0.762244	0.869	0.445	C2_tegument progenitor	Non-specific serine/threonine protein kinase [Source:UniProtKB/TrEMBL;Acc:A0A4Z2CRJ2]
EWB00_007245	0.709	0.313317	0.874495	0.773	0.335	C2_tegument progenitor	Mannosyl-oligosaccharide glucosidase [Source:UniProtKB/TrEMBL;Acc:A0A4Z2CV10]
EWB00_008972	0.709	0.281506	0.592735	0.877	0.415	C2_tegument progenitor	Receptor expression-enhancing protein [Source:UniProtKB/TrEMBL;Acc:C1LLS1]
EWB00_001962	0.708	0.317869	0.859732	0.793	0.376	C2_tegument progenitor	SJCHGC00336 protein; UPF0183 protein C16orf70 isoform 3 [Source:UniProtKB/TrEMBL;Acc:Q5DDF1]
EWB00_000921	0.707	0.317085	0.740412	0.882	0.478	C2_tegument progenitor	Snurportin-1 [Source:UniProtKB/TrEMBL;Acc:A0A4Z2DHK8]
EWB00_008790	0.706	0.321382	0.721082	0.891	0.498	C2_tegument progenitor	SJCHGC06203 protein; Synapse-associated protein [Source:UniProtKB/TrEMBL;Acc:Q5DG23]
EWB00_009443	0.706	0.313356	0.886072	0.759	0.342	C2_tegument progenitor	Nitrilase and fragile histidine triad fusion protein [Source:UniProtKB/TrEMBL;Acc:A0A4Z2CLX3]
EWB00_009796	0.705	0.31613	0.776944	0.847	0.432	C2_tegument progenitor	Transmembrane protein [Source:UniProtKB/TrEMBL;Acc:A0A4Z2DQH3]
EWB00_004580	0.704	0.327487	0.746646	0.883	0.481	C2_tegument progenitor	SJCHGC04833 protein [Source:UniProtKB/TrEMBL;Acc:Q5DHR1]
EWB00_000227	0.703	0.276496	0.767331	0.791	0.365	C2_tegument progenitor	Protein unc-50A isoform 1 [Source:UniProtKB/TrEMBL;Acc:A0A4Z2DJY2]
EWB00_000312	0.703	0.283028	0.822555	0.753	0.331	C2_tegument progenitor	Ethanolamine-phosphate cytidylyltransferase isoform 1; SJCHGC06128 protein [Source:UniProtKB/TrEMBL;Acc:Q5DH65]
EWB00_001966	0.703	0.31946	0.735719	0.879	0.485	C2_tegument progenitor	Methionine aminopeptidase [Source:UniProtKB/TrEMBL;Acc:A0A4Z2DE57]
EWB00_005072	0.703	0.284276	0.759883	0.724	0.278	C2_tegument progenitor
EWB00_001048	0.702	0.299122	0.889004	0.742	0.329	C2_tegument progenitor	Protein ABHD11 [Source:UniProtKB/TrEMBL;Acc:A0A4Z2DH54]
EWB00_005074	0.702	0.279534	0.663254	0.855	0.437	C2_tegument progenitor	AP-1 complex subunit mu-1 (Adaptor-related protein complex 1 mu-1 subunit); AP-1 complex subunit mu-1 isoform 1 [Source:UniProtKB/TrEMBL;Acc:C1L4M0]
EWB00_007439	0.702	0.290852	0.777791	0.807	0.383	C2_tegument progenitor	SJCHGC05881 protein; rRNA-processing protein FCF1 [Source:UniProtKB/TrEMBL;Acc:Q5DDT6]
EWB00_006471	0.701	0.284653	0.868653	0.724	0.313	C2_tegument progenitor	Patatin-like phospholipase domain-containing protein isoform 3 [Source:UniProtKB/TrEMBL;Acc:A0A4Z2CY04]
EWB00_008044	0.701	0.304096	0.698797	0.878	0.46	C2_tegument progenitor	Protein transport protein isoform 1 [Source:UniProtKB/TrEMBL;Acc:A0A4Z2CSG6]
EWB00_007669	0.985	3.15682	4.91425	0.996	0.325	C3_tegument	Clone ZZD336 mRNA sequence; Tegument antigen; Tegument antigen (I(H)A) [Source:UniProtKB/TrEMBL;Acc:Q86EI5]
EWB00_004793	0.981	2.4421	3.95454	0.999	0.343	C3_tegument	Aquaporin-9; Aquaporin-9 (AQP-9) (Small solute channel 1) [Source:UniProtKB/TrEMBL;Acc:C1L813]
EWB00_009255	0.979	2.55567	4.10721	0.996	0.286	C3_tegument	Dynein light chain [Source:UniProtKB/TrEMBL;Acc:A0A4Z2DS51]
EWB00_008280	0.978	2.54691	4.08257	0.999	0.256	C3_tegument	25 kDa integral membrane protein [Source:UniProtKB/TrEMBL;Acc:A0A4Z2CQT5]
EWB00_004379	0.977	2.55131	4.02972	0.997	0.328	C3_tegument	Dynein light chain [Source:UniProtKB/TrEMBL;Acc:A0A4Z2D616]
EWB00_009733	0.976	2.3322	4.00459	0.993	0.229	C3_tegument	Lipopolysaccharide-induced tumor necrosis factor-alpha factor isoform 2; SJCHGC06248 protein [Source:UniProtKB/TrEMBL;Acc:Q5DFA9]
EWB00_010471	0.976	2.25182	3.78018	0.999	0.286	C3_tegument	TLC domain-containing protein 1; TLC domain-containing protein isoform 1 [Source:UniProtKB/TrEMBL;Acc:C1L6L1]
EWB00_009200	0.975	2.28377	3.73247	0.998	0.294	C3_tegument	Dynein light chain [Source:UniProtKB/TrEMBL;Acc:Q9XTL4]
EWB00_010793	0.975	2.45031	3.8116	0.999	0.34	C3_tegument	SJCHGC06777 protein [Source:UniProtKB/TrEMBL;Acc:Q5DEB0]
EWB00_007934	0.973	2.21237	3.71387	0.997	0.272	C3_tegument
EWB00_002017	0.972	2.33771	4.57985	0.977	0.127	C3_tegument	Alkaline phosphatase [Source:UniProtKB/TrEMBL;Acc:A0A4Z2DEL9]
EWB00_000377	0.97	2.16766	3.49378	0.997	0.338	C3_tegument	Annexin [Source:UniProtKB/TrEMBL;Acc:A0A4Z2DJ82]
EWB00_007517	0.968	2.31935	3.50848	1	0.472	C3_tegument	Actin 5C; Actin-2; SJCHGC06318 protein [Source:UniProtKB/TrEMBL;Acc:Q5DF69]
EWB00_004377	0.966	2.28667	3.56015	0.996	0.322	C3_tegument	Dynein light chain [Source:UniProtKB/TrEMBL;Acc:B3GUS8]
EWB00_000059	0.965	2.23141	3.51834	0.994	0.348	C3_tegument	SJCHGC06242 protein [Source:UniProtKB/TrEMBL;Acc:Q5DBN6]
EWB00_009069	0.965	2.34498	4.17228	0.982	0.156	C3_tegument	SJCHGC04269 protein [Source:UniProtKB/TrEMBL;Acc:Q5DF22]
EWB00_009617	0.965	1.98413	3.62845	0.988	0.21	C3_tegument	Calpain [Source:UniProtKB/TrEMBL;Acc:A0A4Z2CM74]
EWB00_010316	0.96	1.91067	4.05903	0.972	0.112	C3_tegument	Dynein light chain Tctex-type 1 isoform 1 [Source:UniProtKB/TrEMBL;Acc:Q5D9H3]
EWB00_003225	0.958	1.99018	3.71998	0.978	0.16	C3_tegument
EWB00_001947	0.957	1.90811	3.44466	0.985	0.207	C3_tegument	E3 ubiquitin-protein ligase rnf8-A; SJCHGC06586 protein [Source:UniProtKB/TrEMBL;Acc:Q5DB14]
EWB00_001396	0.956	1.891	3.53046	0.983	0.154	C3_tegument	Regulator of microtubule dynamics protein isoform 2 [Source:UniProtKB/TrEMBL;Acc:A0A4Z2DX87]
EWB00_009261	0.955	1.87181	3.45443	0.981	0.18	C3_tegument	Major egg antigen isoform 1 [Source:UniProtKB/TrEMBL;Acc:A0A4Z2CMP3]
EWB00_003702	0.953	2.1181	3.73426	0.975	0.184	C3_tegument	16 kDa calcium-binding protein isoform 2; SJCHGC01267 protein [Source:UniProtKB/TrEMBL;Acc:Q5DBX4]
EWB00_009449	0.951	1.93063	2.93852	0.998	0.438	C3_tegument	Thioredoxin peroxidase [Source:UniProtKB/TrEMBL;Acc:A0A4Z2CM17]
EWB00_007919	0.948	1.86528	3.30857	0.977	0.317	C3_tegument	Charged multivesicular body protein; Charged multivesicular body protein 1b-2 (Chromatin-modifying protein 1b-2) [Source:UniProtKB/TrEMBL;Acc:C1L6H7]
EWB00_004372	0.946	1.83789	3.28045	0.978	0.159	C3_tegument	Dynein light chain [Source:UniProtKB/TrEMBL;Acc:A0A4Z2D612]
EWB00_006906	0.946	1.76228	3.7483	0.957	0.15	C3_tegument	SJCHGC00710 protein [Source:UniProtKB/TrEMBL;Acc:Q5D9F3]
EWB00_010795	0.946	2.37526	4.14604	0.952	0.17	C3_tegument	25 kDa integral membrane protein isoform 2; SJCHGC02261 protein [Source:UniProtKB/TrEMBL;Acc:Q5DDB8]
EWB00_009448	0.945	1.87476	2.9749	0.991	0.34	C3_tegument	Thioredoxin peroxidase; Tryparedoxin peroxidase [Source:UniProtKB/TrEMBL;Acc:C1LB68]
EWB00_010794	0.945	1.66418	2.84316	0.988	0.388	C3_tegument
EWB00_009734	0.94	1.96954	3.83557	0.953	0.14	C3_tegument	16 kDa calcium-binding protein [Source:UniProtKB/TrEMBL;Acc:A0A4Z2DQZ8]
EWB00_004001	0.939	1.58255	3.48174	0.953	0.143	C3_tegument	Dynein light chain type 1 2 [Source:UniProtKB/TrEMBL;Acc:A0A4Z2D710]
EWB00_007201	0.939	1.64001	3.60248	0.949	0.108	C3_tegument	SJCHGC06540 protein [Source:UniProtKB/TrEMBL;Acc:Q5DHR9]
EWB00_007672	0.938	1.72266	2.6931	0.995	0.449	C3_tegument	21.7 kDa antigen; Antigen Sm21.7; Tegument antigen (I(H)A) [Source:UniProtKB/TrEMBL;Acc:O45206]
EWB00_005444	0.935	1.62092	3.20524	0.964	0.151	C3_tegument	SJCHGC00797 protein [Source:UniProtKB/TrEMBL;Acc:Q5C735]
EWB00_007429	0.934	1.48056	3.34619	0.953	0.154	C3_tegument	Sodium/potassium-transporting ATPase subunit alpha [Source:UniProtKB/TrEMBL;Acc:A0A4Z2CV97]
EWB00_010680	0.934	1.88096	3.4853	0.953	0.178	C3_tegument	Solute carrier family 2, facilitated glucose transporter member 3 isoform 2 [Source:UniProtKB/TrEMBL;Acc:A0A4Z2DPA2]
EWB00_009161	0.933	1.50107	3.3849	0.947	0.128	C3_tegument	Actin [Source:UniProtKB/TrEMBL;Acc:C1L3T0]
EWB00_006849	0.932	1.53315	2.95554	0.97	0.245	C3_tegument	Cyclin-dependent kinase 16 [Source:UniProtKB/TrEMBL;Acc:A0A4Z2CXJ3]
EWB00_011216	0.932	1.54618	2.92038	0.97	0.251	C3_tegument	Galectin carbohydrate recognition domain isoform 4 [Source:UniProtKB/TrEMBL;Acc:A0A4Z2DLE7]
EWB00_004014	0.931	1.59429	3.06873	0.96	0.18	C3_tegument	Ras and EF-hand domain-containing protein isoform 2 [Source:UniProtKB/TrEMBL;Acc:A0A4Z2DV93]
EWB00_000268	0.93	1.46847	2.30669	0.997	0.375	C3_tegument	Endophilin-B1 isoform 1; SH3-domain GRB2-like endophilin B0; SH3-domain GRB2-like endophilin B1 [Source:UniProtKB/TrEMBL;Acc:C1LKR2]
EWB00_001857	0.929	1.57695	3.49921	0.935	0.131	C3_tegument
EWB00_004927	0.928	1.43951	2.8976	0.969	0.226	C3_tegument	UPF0764 protein C16orf89 isoform 4 [Source:UniProtKB/TrEMBL;Acc:A0A4Z2D3M1]
EWB00_011369	0.928	1.488	3.27154	0.947	0.198	C3_tegument	Leukocyte elastase inhibitor isoform 1 [Source:UniProtKB/TrEMBL;Acc:A0A4Z2DKV0]
EWB00_005456	0.927	1.40932	3.31547	0.935	0.115	C3_tegument	SJCHGC02678 protein [Source:UniProtKB/TrEMBL;Acc:Q5DCA5]
EWB00_009199	0.924	1.67253	3.03773	0.955	0.199	C3_tegument	Dynein light chain [Source:UniProtKB/TrEMBL;Acc:A0A4Z2CNF4]
EWB00_000013	0.923	1.47504	3.50028	0.919	0.107	C3_tegument	SJCHGC04523 protein [Source:UniProtKB/TrEMBL;Acc:Q5DBQ5]
EWB00_000579	0.922	1.43599	3.35674	0.927	0.12	C3_tegument	Ras-related protein [Source:UniProtKB/TrEMBL;Acc:A0A4Z2DJB5]
EWB00_002415	0.922	1.55463	3.53234	0.921	0.114	C3_tegument	Retinol dehydrogenase 14 [Source:UniProtKB/TrEMBL;Acc:A0A4Z2DCF9]
EWB00_004375	0.922	1.70489	3.83335	0.913	0.11	C3_tegument	Dynein light chain [Source:UniProtKB/TrEMBL;Acc:A0A4Z2D615]
EWB00_001901	0.921	1.51056	3.79819	0.904	0.096	C3_tegument
EWB00_009982	0.921	1.39843	2.9227	0.947	0.301	C3_tegument	Pleckstrin homology domain-containing family A member 8 [Source:UniProtKB/TrEMBL;Acc:A0A4Z2DQ76]
EWB00_010630	0.921	1.46767	3.14494	0.936	0.156	C3_tegument	SJCHGC09048 protein; Zinc finger protein [Source:UniProtKB/TrEMBL;Acc:Q5D8S2]
EWB00_000481	0.92	1.36863	2.89418	0.954	0.138	C3_tegument	EF-hand domain-containing protein [Source:UniProtKB/TrEMBL;Acc:A0A4Z2DIU0]
EWB00_000767	0.92	1.37062	2.63752	0.97	0.337	C3_tegument	Cathepsin L isoform 4 [Source:UniProtKB/TrEMBL;Acc:A0A4Z2DI05]
EWB00_003951	0.919	1.37618	2.77519	0.96	0.255	C3_tegument	Supervillin isoform 2 [Source:UniProtKB/TrEMBL;Acc:A0A4Z2DVD8]
EWB00_008281	0.915	2.02849	3.44666	0.916	0.158	C3_tegument	Tetraspanin [Source:UniProtKB/TrEMBL;Acc:A0A4Z2CQY5]
EWB00_002369	0.912	1.46058	3.0119	0.924	0.137	C3_tegument	Multiple epidermal growth factor-like domains protein isoform 1 [Source:UniProtKB/TrEMBL;Acc:A0A4Z2DCD3]
EWB00_006503	0.911	1.42333	2.98848	0.933	0.216	C3_tegument	Na(+)/H(+) exchange regulatory cofactor NHE-RF2 [Source:UniProtKB/TrEMBL;Acc:A0A4Z2CY54]
EWB00_003807	0.909	1.44585	4.3587	0.86	0.056	C3_tegument	Transmembrane protein [Source:UniProtKB/TrEMBL;Acc:A0A4Z2D7C7]
EWB00_006135	0.909	1.3343	3.31627	0.896	0.09	C3_tegument	Otoferlin [Source:UniProtKB/TrEMBL;Acc:A0A4Z2CZP8]
EWB00_002509	0.908	1.5323	2.72556	0.943	0.218	C3_tegument
EWB00_005450	0.908	1.37956	2.88948	0.925	0.143	C3_tegument
EWB00_005593	0.906	1.37216	2.81583	0.938	0.216	C3_tegument	Voltage-gated hydrogen channel 1 [Source:UniProtKB/TrEMBL;Acc:A0A4Z2D175]
EWB00_000091	0.904	1.33611	3.04236	0.912	0.194	C3_tegument	Epidermal growth factor receptor kinase substrate 8-like protein isoform 4; Epidermal growth factor receptor pathway substrate 8 [Source:UniProtKB/TrEMBL;Acc:C1LEA3]
EWB00_003114	0.904	1.27029	2.91614	0.92	0.158	C3_tegument	Serine/threonine-protein kinase NIM1 [Source:UniProtKB/TrEMBL;Acc:A0A4Z2D9R6]
EWB00_001919	0.9	1.37185	3.53481	0.876	0.101	C3_tegument	Cystinosin isoform 1 [Source:UniProtKB/TrEMBL;Acc:A0A4Z2DE81]
EWB00_002111	0.9	1.74177	4.12999	0.856	0.079	C3_tegument	Group XV phospholipase A2 isoform 1 [Source:UniProtKB/TrEMBL;Acc:A0A4Z2DDH8]
EWB00_006438	0.9	1.24344	3.30063	0.885	0.108	C3_tegument
EWB00_001157	0.897	1.22621	3.12244	0.888	0.12	C3_tegument	Protein-tyrosine sulfotransferase [Source:UniProtKB/TrEMBL;Acc:A0A4Z2DGK9]
EWB00_008720	0.896	1.42953	2.66488	0.928	0.199	C3_tegument
EWB00_001247	0.895	1.22367	2.34948	0.927	0.171	C3_tegument	Clone ZZZ288 mRNA sequence; LIM and SH3 domain protein isoform 4 [Source:UniProtKB/TrEMBL;Acc:Q86E31]
EWB00_007409	0.895	1.31916	3.43108	0.863	0.092	C3_tegument	Dual specificity tyrosine-phosphorylation-regulated kinase 4 [Source:UniProtKB/TrEMBL;Acc:A0A4Z2CUC2]
EWB00_006514	0.894	1.31346	2.57979	0.935	0.273	C3_tegument	Ubiquitin-ligase BRE1 isoform 2 [Source:UniProtKB/TrEMBL;Acc:A0A4Z2CY70]
EWB00_007925	0.894	1.21809	2.58206	0.927	0.253	C3_tegument	Tropomyosin-1, isoforms 9A/A/B [Source:UniProtKB/TrEMBL;Acc:C1LKP1]
EWB00_004122	0.893	1.30367	3.42493	0.86	0.091	C3_tegument	LIM domain-containing protein isoform 1 [Source:UniProtKB/TrEMBL;Acc:A0A4Z2D6I6]
EWB00_009140	0.893	1.14296	2.15039	0.961	0.481	C3_tegument	RAB39, member RAS oncogene family; Ras-related protein; SJCHGC06552 protein [Source:UniProtKB/TrEMBL;Acc:Q86EN0]
EWB00_010109	0.893	1.27569	3.41235	0.866	0.134	C3_tegument	DNA damage-regulated autophagy modulator protein; SJCHGC03993 protein; Transmembrane protein 77 [Source:UniProtKB/TrEMBL;Acc:Q5DGL6]
EWB00_002650	0.892	1.16354	2.39992	0.94	0.27	C3_tegument	Universal stress protein [Source:UniProtKB/TrEMBL;Acc:Q86DX1]
EWB00_000058	0.89	1.42018	3.77635	0.842	0.075	C3_tegument	Putative tegumental protein [Source:UniProtKB/TrEMBL;Acc:A0A4Z2DKK3]
EWB00_000297	0.888	1.07457	2.77308	0.893	0.15	C3_tegument	Nose resistant to fluoxetine protein isoform 4 [Source:UniProtKB/TrEMBL;Acc:A0A4Z2DKG2]
EWB00_002840	0.888	1.23121	2.98975	0.872	0.109	C3_tegument	Semaphorin-5A isoform 3 [Source:UniProtKB/TrEMBL;Acc:A0A4Z2DAN0]
EWB00_009268	0.888	1.20679	3.25003	0.857	0.08	C3_tegument	Putative inositol 5-phosphatase isoform 1 [Source:UniProtKB/TrEMBL;Acc:A0A4Z2CMC1]
EWB00_001605	0.887	1.20656	3.39544	0.848	0.093	C3_tegument	Putative RING finger protein; SJCHGC05585 protein [Source:UniProtKB/TrEMBL;Acc:Q5DH30]
EWB00_007928	0.886	1.15439	2.07783	0.962	0.483	C3_tegument	AP complex subunit sigma [Source:UniProtKB/TrEMBL;Acc:Q5DGZ8]
EWB00_009738	0.884	1.42478	4.59296	0.803	0.044	C3_tegument	16 kDa calcium-binding protein isoform 1; SJCHGC05185 protein [Source:UniProtKB/TrEMBL;Acc:Q5DDP6]
EWB00_003028	0.88	1.30765	3.48552	0.839	0.116	C3_tegument	Rab effector MyRIP isoform 2 [Source:UniProtKB/TrEMBL;Acc:A0A4Z2DA78]
EWB00_004271	0.88	2.12966	3.58168	0.87	0.223	C3_tegument	Dynein light chain [Source:UniProtKB/TrEMBL;Acc:Q5DE98]
EWB00_009019	0.88	1.03946	1.9988	0.955	0.492	C3_tegument	Phospholipid phosphatase 3 isoform 2 [Source:UniProtKB/TrEMBL;Acc:A0A4Z2DT11]
EWB00_001019	0.875	1.26753	3.08706	0.835	0.098	C3_tegument	25 kDa integral membrane protein [Source:UniProtKB/TrEMBL;Acc:A0A4Z2DHD8]
EWB00_003707	0.875	1.07036	2.02171	0.951	0.418	C3_tegument	Putative neutral sphingomyelinase isoform 1 [Source:UniProtKB/TrEMBL;Acc:A0A4Z2D7K0]
EWB00_007271	0.874	1.43298	3.73398	0.813	0.089	C3_tegument	Charged multivesicular body protein [Source:UniProtKB/TrEMBL;Acc:A0A4Z2CV55]
EWB00_008721	0.874	1.27277	2.62826	0.865	0.14	C3_tegument
EWB00_007725	0.873	1.01246	2.49218	0.881	0.193	C3_tegument	Protein lifeguard 3 isoform 1 [Source:UniProtKB/TrEMBL;Acc:A0A4Z2CT70]
EWB00_000866	0.87	1.02239	1.99841	0.947	0.395	C3_tegument	Ras-related protein isoform 2 [Source:UniProtKB/TrEMBL;Acc:A0A4Z2DHV3]
EWB00_001425	0.87	1.12073	2.51278	0.895	0.265	C3_tegument	Oxysterol-binding protein [Source:UniProtKB/TrEMBL;Acc:A0A4Z2DFW7]
EWB00_002450	0.87	1.08927	2.92126	0.84	0.126	C3_tegument	Ras-associating and dilute domain-containing protein [Source:UniProtKB/TrEMBL;Acc:A0A4Z2DCM0]
EWB00_002503	0.869	1.24165	2.91473	0.833	0.104	C3_tegument	SH3_10 domain-containing protein [Source:UniProtKB/TrEMBL;Acc:A0A4Z2DBR9]
EWB00_006068	0.868	1.31856	2.12003	0.931	0.402	C3_tegument	Glycosyltransferase 1 domain-containing protein isoform 1 [Source:UniProtKB/TrEMBL;Acc:C1L7I0]
EWB00_001769	0.866	1.03136	2.66847	0.862	0.165	C3_tegument	Sphingomyelin synthase-related 1 [Source:UniProtKB/TrEMBL;Acc:A0A4Z2DEX9]
EWB00_004347	0.863	1.28183	3.40178	0.801	0.089	C3_tegument	Tegument antigen [Source:UniProtKB/TrEMBL;Acc:A0A4Z2D5W7]
EWB00_004695	0.863	1.37854	3.11597	0.85	0.25	C3_tegument	Choline/ethanolamine kinase isoform 2 [Source:UniProtKB/TrEMBL;Acc:A0A4Z2D496]
EWB00_003200	0.862	1.38292	2.772	0.87	0.218	C3_tegument	Inactive hydroxysteroid dehydrogenase-like protein [Source:UniProtKB/TrEMBL;Acc:A0A4Z2D9A9]
EWB00_010214	0.862	1.04647	2.60497	0.865	0.183	C3_tegument	Putative phosphatidate phosphatase isoform 3 [Source:UniProtKB/TrEMBL;Acc:A0A4Z2DPI8]
EWB00_004899	0.861	0.986268	2.13266	0.905	0.294	C3_tegument	Immunoglobulin E set isoform 2 [Source:UniProtKB/TrEMBL;Acc:A0A4Z2D3N6]
EWB00_007667	0.86	2.44795	4.20678	0.817	0.14	C3_tegument	Tegument antigen [Source:UniProtKB/TrEMBL;Acc:A0A4Z2CU93]
EWB00_001722	0.858	1.29521	3.40238	0.789	0.083	C3_tegument	ADP-ribosyl cyclase/cyclic ADP-ribose hydrolase [Source:UniProtKB/TrEMBL;Acc:A0A4Z2DEK8]
EWB00_006023	0.858	1.17387	2.60135	0.865	0.223	C3_tegument	Putative sodium-dependent transporter [Source:UniProtKB/TrEMBL;Acc:A0A4Z2DTG9]
EWB00_006590	0.857	0.981377	1.99506	0.932	0.423	C3_tegument	Putative adenosylhomocysteinase 3 isoform 2 [Source:UniProtKB/TrEMBL;Acc:A0A4Z2DTU3]
EWB00_000062	0.856	1.09625	2.87177	0.801	0.091	C3_tegument	SJCHGC06358 protein [Source:UniProtKB/TrEMBL;Acc:Q5DFR9]
EWB00_004761	0.856	1.10278	3.7597	0.763	0.054	C3_tegument	SJCHGC00527 protein [Source:UniProtKB/TrEMBL;Acc:Q5DH84]
EWB00_007893	0.856	0.967723	2.16173	0.896	0.348	C3_tegument	IST1 homolog [Source:UniProtKB/TrEMBL;Acc:A0A4Z2CSD2]
EWB00_010878	0.854	1.01581	2.3338	0.871	0.209	C3_tegument
EWB00_004619	0.853	1.22162	2.67919	0.854	0.221	C3_tegument	Monocarboxylate transporter 1 isoform 2 [Source:UniProtKB/TrEMBL;Acc:A0A4Z2D4I8]
EWB00_005372	0.853	0.97645	2.1922	0.89	0.328	C3_tegument	Histidine triad nucleotide-binding protein isoform 2 [Source:UniProtKB/TrEMBL;Acc:A0A4Z2D1R1]
EWB00_005733	0.852	0.994539	2.59809	0.815	0.123	C3_tegument	Myosin light chain kinase, smooth muscle [Source:UniProtKB/TrEMBL;Acc:A0A4Z2D0T5]
EWB00_001480	0.851	0.965595	2.70402	0.819	0.136	C3_tegument
EWB00_002358	0.851	0.950877	2.72534	0.817	0.153	C3_tegument	Dual specificity protein phosphatase Mpk3 [Source:UniProtKB/TrEMBL;Acc:A0A4Z2DC76]
EWB00_004313	0.851	1.03839	2.35022	0.843	0.164	C3_tegument	Nonmuscle myosin II heavy chain [Source:UniProtKB/TrEMBL;Acc:A0A4Z2D5R0]
EWB00_011420	0.851	1.07666	2.93812	0.791	0.097	C3_tegument	Sodium-coupled neutral amino acid transporter 9 [Source:UniProtKB/TrEMBL;Acc:A0A4Z2DKN6]
EWB00_000893	0.85	1.0323	2.1204	0.905	0.388	C3_tegument	Sodium/myo-inositol cotransporter [Source:UniProtKB/TrEMBL;Acc:A0A4Z2DHQ4]
EWB00_002348	0.849	1.17366	2.86298	0.826	0.184	C3_tegument	Schwannomin-interacting protein [Source:UniProtKB/TrEMBL;Acc:A0A4Z2DC91]
EWB00_011142	0.849	0.897416	1.83839	0.93	0.469	C3_tegument
EWB00_008203	0.847	1.28771	3.73321	0.755	0.101	C3_tegument	Sodium-dependent glucose transporter 1 [Source:UniProtKB/TrEMBL;Acc:A0A4Z2CR48]
EWB00_000060	0.845	0.985723	2.05985	0.865	0.245	C3_tegument
EWB00_006137	0.844	0.789483	1.39977	0.955	0.453	C3_tegument	Epididymal secretory protein E1 (Niemann Pick type C2 protein homolog); Epididymal secretory protein isoform 2; SJCHGC00284 protein [Source:UniProtKB/TrEMBL;Acc:Q5DHY8]
EWB00_009736	0.843	1.04596	3.33872	0.751	0.065	C3_tegument
EWB00_000867	0.842	1.08295	2.08555	0.872	0.28	C3_tegument	Purine nucleoside phosphorylase [Source:UniProtKB/TrEMBL;Acc:C1LK99]
EWB00_001322	0.842	1.00206	2.55233	0.811	0.146	C3_tegument	Epidermal growth factor receptor kinase substrate 8-like protein isoform 3 [Source:UniProtKB/TrEMBL;Acc:A0A4Z2DG30]
EWB00_006163	0.841	0.911591	2.85162	0.773	0.083	C3_tegument	Prokaryotic DNA topoisomerase isoform 1 [Source:UniProtKB/TrEMBL;Acc:A0A4Z2D0D7]
EWB00_007770	0.841	0.987273	2.3299	0.853	0.285	C3_tegument	Long-chain-fatty-acid--CoA ligase 5 [Source:UniProtKB/TrEMBL;Acc:A0A4Z2CSU0]
EWB00_000888	0.84	1.18926	4.0521	0.721	0.047	C3_tegument	Ecdysone-induced protein 74EF isoform B [Source:UniProtKB/TrEMBL;Acc:A0A4Z2DHJ7]
EWB00_008524	0.84	0.885185	3.3058	0.742	0.061	C3_tegument
EWB00_009737	0.839	1.17217	2.36489	0.769	0.098	C3_tegument	Putative calcium-binding protein [Source:UniProtKB/TrEMBL;Acc:A0A4Z2DR11]
EWB00_000543	0.835	1.01293	2.35897	0.841	0.287	C3_tegument	Zinc transporter ZIP14 isoform 2 [Source:UniProtKB/TrEMBL;Acc:A0A4Z2DIM9]
EWB00_006252	0.835	1.00826	2.47293	0.826	0.194	C3_tegument	Cystine/glutamate transporter; Large neutral amino acids transporter small subunit 1 [Source:UniProtKB/TrEMBL;Acc:C1L452]
EWB00_002531	0.833	0.911224	2.70166	0.784	0.162	C3_tegument	LIM domain kinase 1 [Source:UniProtKB/TrEMBL;Acc:A0A4Z2DBU6]
EWB00_004745	0.833	0.826828	1.69984	0.921	0.366	C3_tegument	Lysosome membrane protein [Source:UniProtKB/TrEMBL;Acc:A0A4Z2D474]
EWB00_010290	0.833	0.478126	0.838776	0.898	0.452	C3_tegument	Adenine phosphoribosyltransferase [Source:UniProtKB/TrEMBL;Acc:A0A4Z2DPD9]
EWB00_000693	0.832	0.851096	2.27769	0.814	0.173	C3_tegument	Ataxia telangiectasia mutated (Atm) isoform 3; SJCHGC08836 protein [Source:UniProtKB/TrEMBL;Acc:Q5D9C7]
EWB00_002506	0.832	1.13423	2.91962	0.745	0.087	C3_tegument
EWB00_009400	0.83	0.904236	2.34914	0.797	0.144	C3_tegument	Epidermal growth factor isoform 1 [Source:UniProtKB/TrEMBL;Acc:A0A4Z2DRT7]
EWB00_006079	0.829	1.18865	2.88073	0.761	0.114	C3_tegument
EWB00_006392	0.829	0.877018	2.30147	0.817	0.218	C3_tegument	SID1 transmembrane family member 1 isoform 3 [Source:UniProtKB/TrEMBL;Acc:A0A4Z2CYK9]
EWB00_008585	0.828	0.927602	3.39739	0.71	0.053	C3_tegument	Very-long-chain 3-oxoacyl-CoA reductase [Source:UniProtKB/TrEMBL;Acc:A0A4Z2CPI7]
EWB00_005532	0.823	0.879531	2.92712	0.73	0.097	C3_tegument	Long-chain-fatty-acid--CoA ligase 1 isoform 2; Long-chain-fatty-acid--CoA ligase 5 [Source:UniProtKB/TrEMBL;Acc:C7TXZ1]
EWB00_002888	0.822	0.835435	2.01389	0.841	0.275	C3_tegument	Dynamin GTPase [Source:UniProtKB/TrEMBL;Acc:A0A4Z2DX08]
EWB00_011210	0.822	1.06547	2.33098	0.842	0.323	C3_tegument	TLC domain-containing protein 1; TLC domain-containing protein isoform 2 [Source:UniProtKB/TrEMBL;Acc:C1LEW9]
EWB00_006308	0.82	0.737537	1.52363	0.872	0.275	C3_tegument	Synaptotagmin-like protein isoform 3 [Source:UniProtKB/TrEMBL;Acc:A0A4Z2CYR3]
EWB00_005323	0.819	0.781555	2.47584	0.724	0.076	C3_tegument	Zinc finger domain isoform 1 [Source:UniProtKB/TrEMBL;Acc:A0A4Z2D1X6]
EWB00_006963	0.819	0.965812	3.28242	0.708	0.088	C3_tegument	Adenosine deaminase [Source:UniProtKB/TrEMBL;Acc:A0A4Z2CWA3]
EWB00_009218	0.819	0.929652	1.7548	0.914	0.369	C3_tegument	Tubulin alpha chain [Source:UniProtKB/TrEMBL;Acc:Q5DAC9]
EWB00_004932	0.817	0.78298	2.74582	0.731	0.118	C3_tegument	Tetratricopeptide repeat protein [Source:UniProtKB/TrEMBL;Acc:A0A4Z2D3M3]
EWB00_001041	0.815	0.862564	3.04923	0.712	0.099	C3_tegument
EWB00_006809	0.815	0.841997	2.24334	0.795	0.24	C3_tegument	Ceramide kinase isoform 2 [Source:UniProtKB/TrEMBL;Acc:A0A4Z2CX74]
EWB00_001254	0.812	0.773568	2.39294	0.744	0.13	C3_tegument	Sodium-dependent glucose transporter 1 isoform 2 [Source:UniProtKB/TrEMBL;Acc:A0A4Z2DGE5]
EWB00_002725	0.809	0.795338	2.27653	0.772	0.217	C3_tegument	Regulator of microtubule dynamics protein [Source:UniProtKB/TrEMBL;Acc:A0A4Z2DAV3]
EWB00_007922	0.808	0.765416	2.4775	0.725	0.111	C3_tegument	G_PROTEIN_RECEP_F1_2 domain-containing protein [Source:UniProtKB/TrEMBL;Acc:A0A4Z2CSH3]
EWB00_002251	0.807	0.901219	2.57157	0.725	0.116	C3_tegument	Multidrug resistance protein isoform 2 [Source:UniProtKB/TrEMBL;Acc:A0A4Z2DCY2]
EWB00_002228	0.806	0.84719	1.69632	0.907	0.479	C3_tegument	Lipase maturation factor [Source:UniProtKB/TrEMBL;Acc:A0A4Z2DCY4]
EWB00_003804	0.806	0.727697	1.52276	0.899	0.423	C3_tegument	2'-phosphotransferase [Source:UniProtKB/TrEMBL;Acc:C1LM03]
EWB00_009113	0.806	1.26964	2.30028	0.742	0.152	C3_tegument	Gelsolin; Severin [Source:UniProtKB/TrEMBL;Acc:C1L4M3]
EWB00_001128	0.803	0.764742	2.11327	0.785	0.249	C3_tegument	Calpain-B isoform 4 [Source:UniProtKB/TrEMBL;Acc:A0A4Z2DH58]
EWB00_004758	0.801	0.815002	2.04046	0.799	0.267	C3_tegument	YTH domain-containing family protein [Source:UniProtKB/TrEMBL;Acc:A0A4Z2D3Y8]
EWB00_010812	0.798	0.824835	1.45067	0.865	0.361	C3_tegument	Sj-Ts4 isoform 5 [Source:UniProtKB/TrEMBL;Acc:C1L9R7]
EWB00_010427	0.797	0.727966	1.53997	0.887	0.456	C3_tegument	Programmed cell death 6-interacting protein isoform 1 [Source:UniProtKB/TrEMBL;Acc:A0A4Z2DYL0]
EWB00_009577	0.795	0.716678	2.07181	0.761	0.203	C3_tegument	Rho GTPase-activating protein isoform 3 [Source:UniProtKB/TrEMBL;Acc:A0A4Z2CLN1]
EWB00_005454	0.793	0.731541	2.34309	0.703	0.127	C3_tegument	Mitogen-activated protein kinase kinase kinase 15 isoform 3 [Source:UniProtKB/TrEMBL;Acc:A0A4Z2DUX0]
EWB00_006078	0.793	0.702457	1.64275	0.85	0.369	C3_tegument	E3 ubiquitin-protein ligase RNF13 isoform 1 [Source:UniProtKB/TrEMBL;Acc:A0A4Z2DTN9]
EWB00_007155	0.792	0.756984	2.16898	0.74	0.183	C3_tegument	Dual-specificity kinase [Source:UniProtKB/TrEMBL;Acc:A0A4Z2CVQ9]
EWB00_005371	0.791	0.809967	2.31803	0.736	0.205	C3_tegument	Cation-transporting ATPase [Source:UniProtKB/TrEMBL;Acc:A0A4Z2D1N9]
EWB00_008344	0.791	0.726789	1.49557	0.888	0.39	C3_tegument	Annexin [Source:UniProtKB/TrEMBL;Acc:A0A4Z2CR81]
EWB00_008419	0.791	0.747117	1.93196	0.783	0.253	C3_tegument	Lysophospholipid acyltransferase 5 isoform 1 [Source:UniProtKB/TrEMBL;Acc:A0A4Z2CQK8]
EWB00_009301	0.79	0.713501	1.83124	0.799	0.284	C3_tegument	F-box only 33-like [Source:UniProtKB/TrEMBL;Acc:A0A4Z2CMC8]
EWB00_004298	0.789	0.703126	1.66279	0.828	0.337	C3_tegument	Kinesin light chain [Source:UniProtKB/TrEMBL;Acc:A0A4Z2D5Q3]
EWB00_007371	0.787	0.66106	1.93189	0.742	0.179	C3_tegument	Mucin-like protein [Source:UniProtKB/TrEMBL;Acc:A0A4Z2CV41]
EWB00_002999	0.784	0.742811	2.36358	0.709	0.18	C3_tegument	SJCHGC03361 protein [Source:UniProtKB/TrEMBL;Acc:Q5C555]
EWB00_006170	0.784	0.74799	1.99453	0.756	0.245	C3_tegument	Patatin-like phospholipase domain-containing protein [Source:UniProtKB/TrEMBL;Acc:A0A4Z2CZL5]
EWB00_006703	0.784	0.650479	1.39076	0.881	0.42	C3_tegument	Protein NDRG4 [Source:UniProtKB/TrEMBL;Acc:A0A4Z2CXL9]
EWB00_001182	0.783	0.673533	1.99402	0.739	0.213	C3_tegument	Ubiquitin carboxyl-terminal hydrolase [Source:UniProtKB/TrEMBL;Acc:A0A4Z2DGR5]
EWB00_009839	0.783	0.747644	1.75356	0.74	0.176	C3_tegument	ATP receptor [Source:UniProtKB/TrEMBL;Acc:C1LKL9]
EWB00_004982	0.778	0.865293	1.94056	0.762	0.266	C3_tegument	Elongation of very long chain fatty acids protein [Source:UniProtKB/TrEMBL;Acc:A0A4Z2D468]
EWB00_006892	0.778	0.694775	2.07095	0.709	0.167	C3_tegument
EWB00_007854	0.778	0.709191	1.65147	0.822	0.344	C3_tegument	Antigen EM13 isoform 3 [Source:UniProtKB/TrEMBL;Acc:A0A4Z2CSX0]
EWB00_002078	0.776	0.652673	1.76994	0.768	0.257	C3_tegument	Zinc finger FYVE domain containing 19 isoform 1 [Source:UniProtKB/TrEMBL;Acc:A0A4Z2DEE3]
EWB00_006505	0.773	0.730437	1.46765	0.858	0.43	C3_tegument	Talin-2 isoform 1 [Source:UniProtKB/TrEMBL;Acc:A0A4Z2CYG9]
EWB00_007161	0.772	0.668924	1.65795	0.76	0.228	C3_tegument	MAP kinase-activated protein kinase 2 isoform 2 [Source:UniProtKB/TrEMBL;Acc:A0A4Z2CVI9]
EWB00_008034	0.769	0.633834	1.30687	0.883	0.474	C3_tegument	Speckle-type POZ protein-like; Speckle-type POZ protein-like isoform 1 [Source:UniProtKB/TrEMBL;Acc:C1LKY9]
EWB00_011180	0.769	0.649271	1.4364	0.846	0.409	C3_tegument	Major facilitator superfamily; Major facilitator superfamily domain-containing protein [Source:UniProtKB/TrEMBL;Acc:C1LIB5]
EWB00_009064	0.768	0.675367	1.60027	0.726	0.176	C3_tegument	Peptidase inhibitor 16 isoform 1 [Source:UniProtKB/TrEMBL;Acc:A0A4Z2DSB4]
EWB00_007579	0.767	0.620885	1.39163	0.84	0.362	C3_tegument	C-type mannose receptor 2 isoform 1 [Source:UniProtKB/TrEMBL;Acc:A0A4Z2CTL0]
EWB00_009748	0.766	0.628219	1.44243	0.824	0.402	C3_tegument	Src substrate protein [Source:UniProtKB/TrEMBL;Acc:A0A4Z2CLD9]
EWB00_001475	0.765	0.639701	1.68627	0.756	0.268	C3_tegument	Muscleblind-like protein isoform 1 [Source:UniProtKB/TrEMBL;Acc:A0A4Z2DFM2]
EWB00_005182	0.765	0.634961	1.6892	0.757	0.281	C3_tegument	Myotubularin-related protein [Source:UniProtKB/TrEMBL;Acc:A0A4Z2D2C9]
EWB00_001139	0.764	0.624974	1.5891	0.77	0.275	C3_tegument	Protein yippee-like 1 isoform 3 [Source:UniProtKB/TrEMBL;Acc:A0A4Z2DHT5]
EWB00_005558	0.763	0.634604	1.48641	0.814	0.371	C3_tegument	Aspartyl aminopeptidase [Source:UniProtKB/TrEMBL;Acc:A0A4Z2D181]
EWB00_010997	0.763	0.554901	1.20737	0.848	0.374	C3_tegument	FERM domain-containing protein [Source:UniProtKB/TrEMBL;Acc:A0A4Z2DM46]
EWB00_003555	0.761	0.56891	1.33821	0.796	0.314	C3_tegument	RAS-like GTP-binding protein; SJCHGC01977 protein; Transforming protein isoform 2 [Source:UniProtKB/TrEMBL;Acc:Q5DH40]
EWB00_004243	0.757	0.554277	1.57144	0.716	0.205	C3_tegument	SH3 domain-containing kinase-binding protein isoform 2 [Source:UniProtKB/TrEMBL;Acc:A0A4Z2D5G7]
EWB00_006232	0.757	0.633582	1.73229	0.721	0.246	C3_tegument	Hormone-sensitive lipase isoform 1 [Source:UniProtKB/TrEMBL;Acc:A0A4Z2CZE2]
EWB00_007888	0.751	0.577662	1.42707	0.789	0.366	C3_tegument	Tumor susceptibility protein [Source:UniProtKB/TrEMBL;Acc:A0A4Z2CSL4]
EWB00_009122	0.747	0.553786	1.53543	0.735	0.297	C3_tegument	Mitogen-activated protein kinase [Source:UniProtKB/TrEMBL;Acc:A0A4Z2CN26]
EWB00_004620	0.746	0.687498	1.54326	0.71	0.233	C3_tegument
EWB00_006759	0.743	0.564496	1.41685	0.764	0.338	C3_tegument	Protein Hook [Source:UniProtKB/TrEMBL;Acc:A0A4Z2CX99]
EWB00_008038	0.743	0.581878	1.19649	0.857	0.482	C3_tegument
EWB00_001056	0.742	0.563878	1.23393	0.819	0.414	C3_tegument
EWB00_007827	0.742	0.0862385	0.144056	0.891	0.472	C3_tegument	Fatty acid binding protein 7, brain; Fatty acid-binding protein [Source:UniProtKB/TrEMBL;Acc:C1L9W1]
EWB00_001437	0.74	0.483057	1.23232	0.731	0.272	C3_tegument	Solute carrier organic anion transporter family member 5A1 [Source:UniProtKB/TrEMBL;Acc:A0A4Z2DFR0]
EWB00_004076	0.74	0.528746	1.36269	0.763	0.349	C3_tegument	Beta-parvin [Source:UniProtKB/TrEMBL;Acc:A0A4Z2D6K9]
EWB00_004706	0.74	0.660252	1.35301	0.818	0.463	C3_tegument	Diadenosine tetraphosphate synthetase [Source:UniProtKB/TrEMBL;Acc:A0A4Z2D4E2]
EWB00_001130	0.734	0.524371	1.3588	0.753	0.353	C3_tegument	5'-AMP-activated protein kinase subunit beta-2 isoform 1; SJCHGC00891 protein [Source:UniProtKB/TrEMBL;Acc:Q5DEQ6]
EWB00_007317	0.728	0.624675	1.19738	0.822	0.425	C3_tegument	Carbonic anhydrase 2 isoform 3; Putative carbonic anhydrase II [Source:UniProtKB/TrEMBL;Acc:C1LFK7]
EWB00_007339	0.727	0.535773	1.24898	0.778	0.416	C3_tegument	Basic-leucine zipper (BZIP) transcription factor, domain-containing protein isoform 1; Basic-leucine zipper (BZIP) transcription factor,domain-containing protein [Source:UniProtKB/TrEMBL;Acc:C1LHG2]
EWB00_003949	0.725	0.510836	1.25756	0.761	0.358	C3_tegument	N-chimaerin isoform 4 [Source:UniProtKB/TrEMBL;Acc:A0A4Z2DVN7]
EWB00_001528	0.714	0.46331	1.23409	0.724	0.321	C3_tegument	Ribonuclease Oy isoform 1 [Source:UniProtKB/TrEMBL;Acc:A0A4Z2DG04]
EWB00_010735	0.713	0.47611	1.04906	0.817	0.48	C3_tegument	E3 ubiquitin-protein ligase [Source:UniProtKB/TrEMBL;Acc:Q5DDM0]
EWB00_003020	0.71	0.531072	1.02349	0.785	0.382	C3_tegument	Annexin A13 [Source:UniProtKB/TrEMBL;Acc:A0A4Z2DA30]
EWB00_010706	0.705	0.418948	1.01429	0.773	0.418	C3_tegument	Polycomb group RING finger protein isoform 1; SJCHGC01341 protein [Source:UniProtKB/TrEMBL;Acc:Q5DGJ4]
EWB00_008767	0.704	0.412485	0.890552	0.844	0.497	C3_tegument	Pleckstrin homology domain-containing family B member 2 [Source:UniProtKB/TrEMBL;Acc:A0A4Z2CP46]
EWB00_003410	0.703	0.434517	1.12273	0.705	0.332	C3_tegument	5'-3' exoribonuclease 1 isoform 2 [Source:UniProtKB/TrEMBL;Acc:A0A4Z2DVY8]
EWB00_004734	0.994	3.55666	5.34927	0.999	0.451	C4_neoblast progeny	Tetraspanin [Source:UniProtKB/TrEMBL;Acc:A0A4Z2D491]
EWB00_006909	0.992	3.96033	6.27136	0.995	0.227	C4_neoblast progeny	SJCHGC01792 protein [Source:UniProtKB/TrEMBL;Acc:Q5DF01]
EWB00_003854	0.991	3.23852	6.29319	0.989	0.092	C4_neoblast progeny	Synaptotagmin-2 [Source:UniProtKB/TrEMBL;Acc:A0A4Z2D718]
EWB00_009191	0.98	2.79218	5.48441	0.974	0.121	C4_neoblast progeny	Placenta-specific 8 protein isoform 1; SJCHGC05742 protein [Source:UniProtKB/TrEMBL;Acc:Q5DB80]
EWB00_005927	0.976	3.3627	6.66141	0.965	0.092	C4_neoblast progeny	SJCHGC08923 protein [Source:UniProtKB/TrEMBL;Acc:Q5DA82]
EWB00_006907	0.967	4.12695	6.40919	0.971	0.363	C4_neoblast progeny
EWB00_001943	0.963	2.49626	4.81933	0.955	0.154	C4_neoblast progeny	Tektin [Source:UniProtKB/TrEMBL;Acc:A0A4Z2DE92]
EWB00_005926	0.953	3.69953	6.26002	0.939	0.205	C4_neoblast progeny
EWB00_004270	0.947	2.18254	4.26004	0.94	0.185	C4_neoblast progeny	Fatty acid desaturase 1; Fatty acid desaturase 2 isoform 1 [Source:UniProtKB/TrEMBL;Acc:C1LEN0]
EWB00_008139	0.934	2.13781	4.00186	0.928	0.259	C4_neoblast progeny	Dysferlin isoform 2 [Source:UniProtKB/TrEMBL;Acc:A0A4Z2CS72]
EWB00_005866	0.921	1.66507	3.16796	0.927	0.283	C4_neoblast progeny	Elongation of very long chain fatty acids protein [Source:UniProtKB/TrEMBL;Acc:A0A4Z2D041]
EWB00_011389	0.886	1.4571	5.37025	0.794	0.035	C4_neoblast progeny	PC3-like endoprotease variant B [Source:UniProtKB/TrEMBL;Acc:A0A4Z2DKU6]
EWB00_009134	0.878	1.45671	3.47305	0.841	0.171	C4_neoblast progeny	RUN domain-containing protein isoform 1 [Source:UniProtKB/TrEMBL;Acc:A0A4Z2CNG7]
EWB00_002894	0.863	1.30251	3.43512	0.805	0.143	C4_neoblast progeny	Ig-like domain-containing protein [Source:UniProtKB/TrEMBL;Acc:A0A4Z2DWF4]
EWB00_011218	0.859	1.23521	2.6976	0.851	0.298	C4_neoblast progeny	Major vault protein [Source:UniProtKB/TrEMBL;Acc:A0A4Z2DLL8]
EWB00_010212	0.845	1.20347	3.00198	0.793	0.142	C4_neoblast progeny
EWB00_010379	0.832	1.66667	4.1751	0.706	0.069	C4_neoblast progeny
EWB00_002796	0.818	1.1671	2.79943	0.772	0.247	C4_neoblast progeny
EWB00_003513	0.799	0.887647	2.7456	0.705	0.131	C4_neoblast progeny	Sodium/potassium-transporting ATPase subunit beta-1 isoform 2 [Source:UniProtKB/TrEMBL;Acc:A0A4Z2D8B7]
EWB00_006771	0.794	0.921978	2.51238	0.712	0.142	C4_neoblast progeny
EWB00_001810	0.789	0.903917	2.17067	0.736	0.178	C4_neoblast progeny	3' histone mRNA exonuclease 1 [Source:UniProtKB/TrEMBL;Acc:A0A4Z2DEK4]
EWB00_000792	0.777	0.770989	2.10159	0.709	0.168	C4_neoblast progeny
EWB00_011005	0.777	0.764937	1.71633	0.801	0.323	C4_neoblast progeny	Tetraspanin 74F; Tetraspanin-15 isoform 2 [Source:UniProtKB/TrEMBL;Acc:C1LIF6]
EWB00_001075	0.757	0.698899	1.53854	0.799	0.425	C4_neoblast progeny	Coiled-coil domain-containing protein [Source:UniProtKB/TrEMBL;Acc:A0A4Z2DGP7]
EWB00_003695	0.745	0.747845	1.661	0.751	0.382	C4_neoblast progeny	Ceramide-1-phosphate transfer protein isoform 3 [Source:UniProtKB/TrEMBL;Acc:Q5DGS8]
EWB00_006667	0.741	0.654621	1.64568	0.722	0.274	C4_neoblast progeny	Small monomeric GTPase [Source:UniProtKB/TrEMBL;Acc:C1L3U1]
EWB00_006071	0.727	0.713359	1.62144	0.721	0.313	C4_neoblast progeny
EWB00_003399	0.709	0.479651	1.02244	0.778	0.41	C4_neoblast progeny	Thiol oxidase [Source:UniProtKB/TrEMBL;Acc:A0A4Z2DWQ2]
EWB00_004884	0.986	3.20381	4.85868	0.999	0.344	C6_parenchyma	SJCHGC09766 [Source:UniProtKB/Swiss-Prot;Acc:Q5BQX9]
EWB00_003101	0.968	3.05167	5.1553	0.962	0.149	C6_parenchyma
EWB00_005806	0.964	2.30077	3.83874	0.972	0.396	C6_parenchyma	Ornithine--oxo-acid aminotransferase [Source:UniProtKB/TrEMBL;Acc:C1LLF3]
EWB00_010085	0.959	3.10696	5.42871	0.944	0.131	C6_parenchyma	SJCHGC09644 protein [Source:UniProtKB/TrEMBL;Acc:Q5DI20]
EWB00_007734	0.957	2.56122	4.55353	0.95	0.211	C6_parenchyma	UDP-glucose 4-epimerase [Source:UniProtKB/TrEMBL;Acc:C1L779]
EWB00_006927	0.953	2.62649	4.47382	0.947	0.152	C6_parenchyma	SJCHGC01895 protein; Tryptase isoform 3 [Source:UniProtKB/TrEMBL;Acc:Q5DHM3]
EWB00_005041	0.951	2.56966	4.43945	0.945	0.131	C6_parenchyma	Endoplasmic reticulum targeting sequence,domain-containing protein [Source:UniProtKB/TrEMBL;Acc:C1LES0]
EWB00_005317	0.944	2.44467	4.56905	0.925	0.146	C6_parenchyma	Ferritin [Source:UniProtKB/TrEMBL;Acc:O77232]
EWB00_010084	0.918	2.48374	4.83465	0.869	0.096	C6_parenchyma	SJCHGC05509 protein [Source:UniProtKB/TrEMBL;Acc:Q5C4F4]
EWB00_008886	0.916	2.37924	4.3577	0.88	0.146	C6_parenchyma	SJCHGC06759 protein [Source:UniProtKB/TrEMBL;Acc:Q86FH7]
EWB00_002479	0.915	2.17493	3.88331	0.895	0.207	C6_parenchyma	Alpha-L-fucosidase [Source:UniProtKB/TrEMBL;Acc:A0A4Z2DBM0]
EWB00_010186	0.913	2.30079	4.64344	0.864	0.088	C6_parenchyma	Carboxypeptidase A2 isoform 1 [Source:UniProtKB/TrEMBL;Acc:A0A4Z2DQU2]
EWB00_009771	0.912	2.23324	4.20495	0.87	0.099	C6_parenchyma	Transforming growth factor-beta-induced protein [Source:UniProtKB/TrEMBL;Acc:A0A4Z2DR27]
EWB00_004234	0.909	2.43724	5.40113	0.843	0.067	C6_parenchyma
EWB00_004836	0.9	1.7852	3.03455	0.906	0.296	C6_parenchyma	Universal stress protein [Source:UniProtKB/TrEMBL;Acc:A0A4Z2D3Q0]
EWB00_006280	0.892	2.53511	5.26301	0.819	0.103	C6_parenchyma	SJCHGC07515 protein [Source:UniProtKB/TrEMBL;Acc:Q5DDD6]
EWB00_004784	0.885	1.8623	3.40296	0.859	0.281	C6_parenchyma	SJCHGC05602 protein [Source:UniProtKB/TrEMBL;Acc:Q5DFN3]
EWB00_010581	0.881	1.92993	3.71912	0.829	0.127	C6_parenchyma	Estrogen-regulated protein EP45; Neuroserpin [Source:UniProtKB/TrEMBL;Acc:C1LNS7]
EWB00_002121	0.878	2.04421	4.4225	0.798	0.088	C6_parenchyma	PBPe domain-containing protein [Source:UniProtKB/TrEMBL;Acc:A0A4Z2DDJ0]
EWB00_006932	0.877	2.10829	4.3654	0.799	0.101	C6_parenchyma	Sj-Ts1 [Source:UniProtKB/TrEMBL;Acc:Q962I6]
EWB00_001620	0.874	2.16173	4.78149	0.783	0.074	C6_parenchyma	Lysosome membrane protein [Source:UniProtKB/TrEMBL;Acc:A0A4Z2DFD5]
EWB00_003357	0.87	2.3793	4.72341	0.784	0.104	C6_parenchyma	Dentin sialophosphoprotein [Source:UniProtKB/TrEMBL;Acc:A0A4Z2D8S3]
EWB00_003730	0.857	2.13289	5.05011	0.745	0.063	C6_parenchyma	Histone H4 [Source:UniProtKB/TrEMBL;Acc:A0A4Z2D7G1]
EWB00_005038	0.856	2.22738	4.25183	0.755	0.077	C6_parenchyma	SJCHGC02803 protein [Source:UniProtKB/TrEMBL;Acc:Q5DHT7]
EWB00_008885	0.839	1.79847	3.8427	0.74	0.119	C6_parenchyma
EWB00_005056	0.837	1.77029	4.22513	0.717	0.07	C6_parenchyma	SJCHGC01135 protein [Source:UniProtKB/TrEMBL;Acc:Q5D9B7]
EWB00_002854	0.833	3.0339	4.7047	0.768	0.277	C6_parenchyma	SJCHGC02532 protein [Source:UniProtKB/TrEMBL;Acc:Q5DCI6]
EWB00_007454	0.822	1.69824	3.43439	0.73	0.16	C6_parenchyma	Arginase [Source:UniProtKB/TrEMBL;Acc:Q962P0]
EWB00_004791	0.891	1.43423	3.01953	0.899	0.206	C8_muscle	Aquaporin-3 isoform 1 [Source:UniProtKB/TrEMBL;Acc:A0A4Z2D3W3]
EWB00_002832	0.889	1.5336	2.73008	0.926	0.269	C8_muscle	Tenascin [Source:UniProtKB/TrEMBL;Acc:A0A4Z2DAH8]
EWB00_010054	0.884	1.46912	3.15508	0.867	0.15	C8_muscle	Fibrillin-1 [Source:UniProtKB/TrEMBL;Acc:A0A4Z2DPV0]
EWB00_006661	0.883	1.22166	2.93185	0.884	0.161	C8_muscle	Neuronal acetylcholine receptor subunit alpha-7 [Source:UniProtKB/TrEMBL;Acc:A0A4Z2CXU7]
EWB00_000496	0.882	1.35022	3.99433	0.816	0.064	C8_muscle	Transcription factor SUM-1 [Source:UniProtKB/TrEMBL;Acc:A0A4Z2DIR9]
EWB00_002313	0.882	1.76599	4.21073	0.82	0.087	C8_muscle	Netrin-B isoform 1 [Source:UniProtKB/TrEMBL;Acc:A0A4Z2DC78]
EWB00_007212	0.866	1.14942	2.52794	0.876	0.188	C8_muscle	PDZ and LIM domain Zasp [Source:UniProtKB/TrEMBL;Acc:A0A4Z2CVD6]
EWB00_010954	0.855	1.25708	3.28032	0.793	0.099	C8_muscle	Troponin I [Source:UniProtKB/TrEMBL;Acc:A0A4Z2DM18]
EWB00_001159	0.835	1.11089	2.14914	0.878	0.299	C8_muscle	Protein madd-4 isoform 1 [Source:UniProtKB/TrEMBL;Acc:A0A4Z2DGV3]
EWB00_001498	0.834	1.21212	2.89134	0.779	0.141	C8_muscle	Leghemoglobin-1 isoform 1 [Source:UniProtKB/TrEMBL;Acc:A0A4Z2DFF6]
EWB00_007298	0.828	2.32076	3.97061	0.725	0.13	C8_muscle	Serine protease 30; Transmembrane serine protease 8 [Source:UniProtKB/TrEMBL;Acc:C1LGJ8]
EWB00_001499	0.822	1.00584	2.93696	0.729	0.09	C8_muscle	Protein vein isoform 2 [Source:UniProtKB/TrEMBL;Acc:A0A4Z2DFI4]
EWB00_008853	0.819	0.928432	1.83265	0.847	0.236	C8_muscle	Transient receptor potential cation channel subfamily M member 3 [Source:UniProtKB/TrEMBL;Acc:A0A4Z2DYB8]
EWB00_010692	0.806	0.977852	2.63184	0.728	0.122	C8_muscle
EWB00_011116	0.796	1.12363	2.74997	0.708	0.135	C8_muscle	Twitchin [Source:UniProtKB/TrEMBL;Acc:A0A4Z2DMK8]
EWB00_001417	0.795	0.934977	2.32346	0.736	0.165	C8_muscle	Homeobox protein [Source:UniProtKB/TrEMBL;Acc:A0A4Z2DWW1]
EWB00_011329	0.795	1.04781	2.48707	0.735	0.175	C8_muscle	Poly(RC)-binding protein isoform 3 [Source:UniProtKB/TrEMBL;Acc:A0A4Z2DL23]
EWB00_011299	0.792	0.966435	1.99728	0.77	0.214	C8_muscle	Guanylate kinase [Source:UniProtKB/TrEMBL;Acc:A0A4Z2DM02]
EWB00_006862	0.782	0.912938	1.6798	0.85	0.388	C8_muscle	Tumor necrosis factor receptor superfamily member 16 [Source:UniProtKB/TrEMBL;Acc:A0A4Z2CWW4]
EWB00_003590	0.766	0.738359	1.87334	0.718	0.205	C8_muscle	Four and a half LIM domains protein [Source:UniProtKB/TrEMBL;Acc:A0A4Z2D831]
EWB00_008150	0.761	0.767613	1.58693	0.787	0.309	C8_muscle	Inactive tyrosine-protein kinase 7 isoform 1 [Source:UniProtKB/TrEMBL;Acc:A0A4Z2CRF1]
EWB00_003694	0.726	0.799108	1.49554	0.714	0.293	C8_muscle	SJCHGC05760 protein; Universal stress protein [Source:UniProtKB/TrEMBL;Acc:Q86DW2]
EWB00_009041	0.724	0.601507	1.42037	0.701	0.285	C8_muscle	Phosphodiesterase [Source:UniProtKB/TrEMBL;Acc:A0A4Z2DS89]
EWB00_003363	0.716	0.518259	1.09896	0.72	0.298	C8_muscle	SJCHGC03760 protein [Source:UniProtKB/TrEMBL;Acc:Q5DGU2]
EWB00_001593	0.709	0.467566	0.932343	0.805	0.44	C8_muscle
EWB00_011205	0.707	0.502578	1.12079	0.755	0.402	C8_muscle	Frizzled-7 [Source:UniProtKB/TrEMBL;Acc:A0A4Z2DLK2]
EWB00_001363	0.702	0.569019	1.21285	0.75	0.457	C8_muscle	SJCHGC06296 protein; Ubiquitin-conjugating enzyme E2 H; Ubiquitin-conjugating enzyme E2H [Source:UniProtKB/TrEMBL;Acc:Q5DG42]
EWB00_004794	0.702	0.388091	0.850093	0.748	0.331	C8_muscle	EF-hand calcium-binding domain-containing protein isoform 5 [Source:UniProtKB/TrEMBL;Acc:A0A4Z2D424]
EWB00_006766	0.966	2.62425	4.47596	0.97	0.169	C9_neuron	Neuronal calcium sensor 2 [Source:UniProtKB/TrEMBL;Acc:A0A4Z2CX01]
EWB00_006095	0.949	2.05818	3.18912	0.995	0.262	C9_neuron	Complexin (Synaphin); Putative complexin-1 isoform 2; SJCHGC05979 protein [Source:UniProtKB/TrEMBL;Acc:Q5DA47]
EWB00_004621	0.913	1.6357	2.6028	0.967	0.274	C9_neuron	C-terminal peptide [Source:UniProtKB/TrEMBL;Acc:A0A4Z2D5G9]
EWB00_009685	0.908	1.63467	2.50803	0.959	0.304	C9_neuron	SJCHGC02809 protein [Source:UniProtKB/TrEMBL;Acc:Q5D943]
EWB00_004248	0.905	2.99211	5.65385	0.841	0.085	C9_neuron	Protein p25-beta; Tubulin polymerization-promoting protein family member 2 [Source:UniProtKB/TrEMBL;Acc:C1LMZ5]
EWB00_003002	0.892	2.03018	3.83924	0.842	0.076	C9_neuron	Cyclin-dependent kinase-like 1 [Source:UniProtKB/TrEMBL;Acc:A0A4Z2DAI8]
EWB00_005655	0.892	1.63676	2.87842	0.904	0.205	C9_neuron	Synaptotagmin [Source:UniProtKB/TrEMBL;Acc:C1L3R1]
EWB00_008048	0.891	1.74206	3.48646	0.855	0.109	C9_neuron
EWB00_004171	0.881	1.60857	2.78953	0.881	0.174	C9_neuron	GTP-binding protein isoform 2 [Source:UniProtKB/TrEMBL;Acc:A0A4Z2DUU3]
EWB00_007060	0.88	1.73485	3.12623	0.87	0.251	C9_neuron	Calsyntenin-1 [Source:UniProtKB/TrEMBL;Acc:A0A4Z2DSS7]
EWB00_008383	0.875	1.76182	3.74704	0.816	0.122	C9_neuron	Trichoplein keratin filament-binding protein isoform 2 [Source:UniProtKB/TrEMBL;Acc:A0A4Z2CQE5]
EWB00_011215	0.87	1.51862	2.65501	0.882	0.339	C9_neuron	Synaptosomal-associated protein [Source:UniProtKB/TrEMBL;Acc:Q5DAK1]
EWB00_001371	0.864	1.5753	2.86924	0.843	0.175	C9_neuron	Peptidylglycine monooxygenase [Source:UniProtKB/TrEMBL;Acc:C1LS80]
EWB00_008837	0.861	1.70998	3.88369	0.785	0.14	C9_neuron	Coiled-coil domain-containing protein isoform 2 [Source:UniProtKB/TrEMBL;Acc:A0A4Z2CNI5]
EWB00_006832	0.86	1.5126	2.63199	0.869	0.342	C9_neuron	Protein stoned-B [Source:UniProtKB/TrEMBL;Acc:A0A4Z2CWX1]
EWB00_001936	0.857	1.43057	2.71318	0.848	0.237	C9_neuron	Synaptogyrin [Source:UniProtKB/TrEMBL;Acc:A0A4Z2DE80]
EWB00_004410	0.856	1.64425	3.70973	0.779	0.113	C9_neuron	Radial spoke head protein 9 isoform 2; SJCHGC08964 protein [Source:UniProtKB/TrEMBL;Acc:Q5D8R2]
EWB00_009307	0.852	1.70969	3.10847	0.818	0.294	C9_neuron	Glutamic acid-rich protein [Source:UniProtKB/TrEMBL;Acc:A0A4Z2DSR1]
EWB00_010200	0.852	1.63463	3.77423	0.758	0.082	C9_neuron	Enkurin isoform 2 [Source:UniProtKB/TrEMBL;Acc:A0A4Z2DPR6]
EWB00_002134	0.848	1.58163	3.41412	0.767	0.109	C9_neuron	SJCHGC02082 protein [Source:UniProtKB/TrEMBL;Acc:Q5DGC4]
EWB00_007425	0.847	1.63693	3.70407	0.751	0.08	C9_neuron	Radial spoke head 1 [Source:UniProtKB/TrEMBL;Acc:A0A4Z2CUD2]
EWB00_007299	0.845	1.52651	3.09507	0.791	0.159	C9_neuron	SBF2 domain-containing protein [Source:UniProtKB/TrEMBL;Acc:A0A4Z2CV48]
EWB00_005995	0.842	1.61068	3.553	0.76	0.172	C9_neuron	Coiled-coil domain-containing protein 42 [Source:UniProtKB/TrEMBL;Acc:A0A4Z2DTA5]
EWB00_010913	0.839	1.341	2.45791	0.827	0.238	C9_neuron	Synapsin [Source:UniProtKB/TrEMBL;Acc:A0A4Z2DX94]
EWB00_008401	0.838	1.19553	2.06528	0.864	0.299	C9_neuron	Synaptic vesicle membrane protein VAT-1 isoform 1 [Source:UniProtKB/TrEMBL;Acc:A0A4Z2CQ63]
EWB00_007774	0.837	1.47202	2.88287	0.79	0.192	C9_neuron	Carboxypeptidase N catalytic chain isoform 2; Carboxypeptidase N, polypeptide 1, 50kD [Source:UniProtKB/TrEMBL;Acc:C7TYD8]
EWB00_007096	0.834	1.52794	2.9811	0.778	0.175	C9_neuron	Neuroendocrine convertase 2 [Source:UniProtKB/TrEMBL;Acc:A0A4Z2DSX5]
EWB00_003578	0.831	1.68393	4.14669	0.707	0.059	C9_neuron	Coiled-coil domain-containing protein 39 [Source:UniProtKB/TrEMBL;Acc:A0A4Z2D837]
EWB00_007037	0.828	1.65579	3.93708	0.708	0.076	C9_neuron	Dynein regulatory complex subunit 4 [Source:UniProtKB/TrEMBL;Acc:A0A4Z2CW44]
EWB00_002887	0.824	1.39245	2.88703	0.749	0.127	C9_neuron	Vesicular glutamate transporter 1 [Source:UniProtKB/TrEMBL;Acc:A0A4Z2DWL7]
EWB00_005324	0.816	1.34752	2.71778	0.768	0.308	C9_neuron	F-box only protein [Source:UniProtKB/TrEMBL;Acc:A0A4Z2D206]
EWB00_000789	0.811	1.41637	2.74352	0.741	0.169	C9_neuron	Peptidylamidoglycolate lyase [Source:UniProtKB/TrEMBL;Acc:A0A4Z2DHV6]
EWB00_005016	0.794	1.19963	2.31797	0.77	0.405	C9_neuron	SJCHGC06236 protein; Syntaxin-binding protein isoform 1 [Source:UniProtKB/TrEMBL;Acc:Q5D9U8]
EWB00_008925	0.792	1.33487	2.73244	0.706	0.184	C9_neuron	ELKS/Rab6-interacting/CAST family member 1 [Source:UniProtKB/TrEMBL;Acc:A0A4Z2DSM3]
EWB00_000068	0.841	0.95071	2.66038	0.81	0.148	C10_neoblast	Histone H3 [Source:UniProtKB/TrEMBL;Acc:A0A4Z2CRV0]
EWB00_002778	0.829	0.915955	2.23377	0.83	0.209	C10_neoblast	Antigen KI-67 [Source:UniProtKB/TrEMBL;Acc:A0A4Z2DB34]
EWB00_005756	0.824	0.827589	2.68897	0.764	0.126	C10_neoblast	Condensin complex subunit 3 [Source:UniProtKB/TrEMBL;Acc:A0A4Z2D0Q7]
EWB00_008123	0.811	0.727825	2.4355	0.753	0.137	C10_neoblast	Cell division control protein 6 [Source:UniProtKB/TrEMBL;Acc:A0A4Z2CRI1]
EWB00_010664	0.798	0.68992	2.27571	0.74	0.146	C10_neoblast	Cell cycle checkpoint control protein isoform 3 [Source:UniProtKB/TrEMBL;Acc:A0A4Z2DP62]
EWB00_004811	0.796	0.671049	2.46341	0.712	0.123	C10_neoblast	Aurora kinase [Source:UniProtKB/TrEMBL;Acc:A0A4Z2DUN6]
EWB00_007580	0.796	0.716335	2.60339	0.701	0.113	C10_neoblast	Chromatin assembly factor 1 subunit A-A isoform 2 [Source:UniProtKB/TrEMBL;Acc:A0A4Z2CU59]
EWB00_010921	0.795	0.676301	1.83544	0.802	0.25	C10_neoblast	Ribonucleoside-diphosphate reductase [Source:UniProtKB/TrEMBL;Acc:A0A4Z2DX82]
EWB00_000045	0.787	0.705946	1.46652	0.892	0.442	C10_neoblast	AT-rich interactive domain-containing protein [Source:UniProtKB/TrEMBL;Acc:A0A4Z2DKG1]
EWB00_001090	0.783	0.637121	2.15985	0.714	0.149	C10_neoblast	Interferon-stimulated 20 kDa exonuclease-like 2 [Source:UniProtKB/TrEMBL;Acc:A0A4Z2DGU1]
EWB00_004626	0.773	0.583688	1.5351	0.739	0.17	C10_neoblast	Zinc finger FLYWCH type isoform 2 [Source:UniProtKB/TrEMBL;Acc:A0A4Z2D5I2]
EWB00_004116	0.772	0.619354	2.04301	0.707	0.18	C10_neoblast	Protein ECT2 [Source:UniProtKB/TrEMBL;Acc:A0A4Z2D6G0]
EWB00_006275	0.771	0.595624	1.77016	0.747	0.232	C10_neoblast	Cell division cycle 7-related protein [Source:UniProtKB/TrEMBL;Acc:A0A4Z2D094]
EWB00_000876	0.76	0.597292	1.73004	0.729	0.232	C10_neoblast	Structural maintenance of chromosomes protein 2 [Source:UniProtKB/TrEMBL;Acc:A0A4Z2DHR0]
EWB00_004945	0.759	0.566203	1.55517	0.761	0.282	C10_neoblast	Zinc finger MYM-type protein [Source:UniProtKB/TrEMBL;Acc:A0A4Z2D3C5]
EWB00_005232	0.754	0.584864	1.43503	0.764	0.263	C10_neoblast	Gag-Pol polyprotein [Source:UniProtKB/TrEMBL;Acc:A0A4Z2D398]
EWB00_010521	0.753	0.542389	1.55032	0.733	0.234	C10_neoblast	Polycomb protein [Source:UniProtKB/TrEMBL;Acc:A0A4Z2DP69]
EWB00_006057	0.75	0.541259	1.2364	0.835	0.412	C10_neoblast	Pre-mRNA-processing-splicing factor 8 [Source:UniProtKB/TrEMBL;Acc:A0A4Z2DTY1]
EWB00_011064	0.74	0.491821	1.17896	0.811	0.386	C10_neoblast	Putative global transcription activator SNF2L1 isoform 1 [Source:UniProtKB/TrEMBL;Acc:A0A4Z2DMP6]
EWB00_011074	0.738	0.505113	1.4592	0.717	0.263	C10_neoblast	Protein lin-54 [Source:UniProtKB/TrEMBL;Acc:A0A4Z2DLP0]
EWB00_001463	0.734	0.485357	1.04249	0.87	0.484	C10_neoblast	Exportin-1 isoform 2 [Source:UniProtKB/TrEMBL;Acc:A0A4Z2DFM9]
EWB00_000664	0.732	0.430499	1.06849	0.712	0.226	C10_neoblast	Zinc finger-containing-like protein [Source:UniProtKB/TrEMBL;Acc:A0A4Z2DIB7]
EWB00_010768	0.731	0.491646	1.42063	0.713	0.282	C10_neoblast	Putative mediator of RNA polymerase II transcription subunit 36b [Source:UniProtKB/TrEMBL;Acc:A0A4Z2DP17]
EWB00_007492	0.728	0.472905	1.27812	0.743	0.329	C10_neoblast	Importin subunit beta-1 [Source:UniProtKB/TrEMBL;Acc:A0A4Z2CUD6]
EWB00_006047	0.723	0.461229	1.18354	0.761	0.338	C10_neoblast	Lupus La protein [Source:UniProtKB/TrEMBL;Acc:A0A4Z2DTX3]
EWB00_000916	0.721	0.462428	0.984891	0.842	0.476	C10_neoblast	Structural maintenance of chromosomes protein [Source:UniProtKB/TrEMBL;Acc:A0A4Z2DHG4]
EWB00_008056	0.72	0.432915	1.12299	0.766	0.372	C10_neoblast	Ribosomal RNA small subunit methyltransferase NEP1 [Source:UniProtKB/TrEMBL;Acc:A0A4Z2CS49]
EWB00_008888	0.72	0.431185	0.972478	0.85	0.454	C10_neoblast	60S ribosomal protein [Source:UniProtKB/TrEMBL;Acc:A0A4Z2DSM1]
EWB00_009412	0.717	0.431307	1.08007	0.776	0.387	C10_neoblast	Cleavage stimulation factor subunit 3 [Source:UniProtKB/TrEMBL;Acc:A0A4Z2DRP2]
EWB00_009177	0.716	0.327171	0.862921	0.709	0.24	C10_neoblast	Hypotherical protein [Source:UniProtKB/TrEMBL;Acc:C1LGK4]
EWB00_003947	0.715	0.347783	0.799797	0.824	0.393	C10_neoblast	Pyrroline-5-carboxylate reductase [Source:UniProtKB/TrEMBL;Acc:C1LF27]
EWB00_009604	0.715	0.426639	1.14538	0.737	0.342	C10_neoblast	RNA-binding protein isoform 2 [Source:UniProtKB/TrEMBL;Acc:A0A4Z2DR97]
EWB00_001337	0.714	0.419562	1.15554	0.721	0.32	C10_neoblast	Zinc finger protein [Source:UniProtKB/TrEMBL;Acc:A0A4Z2DFW3]
EWB00_004361	0.714	0.403672	1.03377	0.779	0.382	C10_neoblast	U1-type domain-containing protein [Source:UniProtKB/TrEMBL;Acc:A0A4Z2D5Z6]
EWB00_011320	0.713	0.401103	1.08562	0.739	0.313	C10_neoblast	SJCHGC06342 protein; Serine/threonine-protein kinase 17A isoform 1 [Source:UniProtKB/TrEMBL;Acc:Q5DBY2]
EWB00_008677	0.71	0.415624	0.966727	0.814	0.453	C10_neoblast	FACT complex subunit SSRP1 [Source:UniProtKB/TrEMBL;Acc:A0A4Z2CNX6]
EWB00_009900	0.71	0.39365	0.926777	0.817	0.432	C10_neoblast	Dipeptidyl peptidase 3 [Source:UniProtKB/TrEMBL;Acc:A0A4Z2DQA9]
EWB00_010223	0.709	0.381848	1.02257	0.713	0.305	C10_neoblast	Zinc finger SWIM domain-containing protein [Source:UniProtKB/TrEMBL;Acc:A0A4Z2DPJ8]
EWB00_006954	0.707	0.378362	0.890142	0.812	0.457	C10_neoblast	U2 small nuclear ribonucleoprotein A' isoform 2 [Source:UniProtKB/TrEMBL;Acc:A0A4Z2CWD8]
EWB00_008305	0.707	0.425174	1.11671	0.724	0.345	C10_neoblast	Pre-mRNA-processing factor 39 [Source:UniProtKB/TrEMBL;Acc:A0A4Z2CQS9]
EWB00_003890	0.706	0.400147	0.958209	0.788	0.42	C10_neoblast	Histone-lysine N-methyltransferase 2C [Source:UniProtKB/TrEMBL;Acc:A0A4Z2D6Y7]
EWB00_008037	0.706	0.396867	1.11172	0.714	0.323	C10_neoblast	tRNA (cytosine(34)-C(5))-methyltransferase [Source:UniProtKB/TrEMBL;Acc:A0A4Z2CS07]
EWB00_009416	0.932	1.51438	4.38474	0.908	0.071	C11_muscle	Noggin isoform 2 [Source:UniProtKB/TrEMBL;Acc:A0A4Z2DRZ2]
EWB00_011385	0.924	1.81828	3.92727	0.908	0.089	C11_muscle	FRAS1-related extracellular matrix protein isoform 2 [Source:UniProtKB/TrEMBL;Acc:A0A4Z2DKM6]
EWB00_001685	0.898	1.30085	3.59796	0.855	0.059	C11_muscle	Noggin [Source:UniProtKB/TrEMBL;Acc:A0A4Z2DF20]
EWB00_008747	0.883	1.01634	2.6802	0.892	0.132	C11_muscle	PDZ and LIM domain protein; Putative LIM domain binding 3 [Source:UniProtKB/TrEMBL;Acc:C1LG63]
EWB00_002808	0.871	1.65922	4.30305	0.783	0.061	C11_muscle	Limbic system-associated membrane protein [Source:UniProtKB/TrEMBL;Acc:A0A4Z2DAX0]
EWB00_004290	0.86	0.862273	2.50065	0.848	0.126	C11_muscle
EWB00_004676	0.854	0.894621	3.34879	0.773	0.065	C11_muscle	FMRFamide receptor-like [Source:UniProtKB/TrEMBL;Acc:A0A4Z2DY04]
EWB00_002453	0.853	0.847462	2.45156	0.834	0.121	C11_muscle
EWB00_003259	0.845	0.924528	2.44299	0.81	0.109	C11_muscle	Syntenin-1 isoform 2 [Source:UniProtKB/TrEMBL;Acc:A0A4Z2D9A4]
EWB00_010686	0.834	0.740325	2.1257	0.821	0.14	C11_muscle	Voltage-gated potassium channel subunit beta-2 isoform 1 [Source:UniProtKB/TrEMBL;Acc:A0A4Z2DNQ3]
EWB00_009241	0.832	0.734981	1.85344	0.862	0.177	C11_muscle	Glutamate receptor ionotropic, kainate 3 isoform 5 [Source:UniProtKB/TrEMBL;Acc:A0A4Z2CN37]
EWB00_005609	0.827	0.909332	2.67508	0.761	0.1	C11_muscle	Collagen alpha-1(XV) chain [Source:UniProtKB/TrEMBL;Acc:A0A4Z2D0Y5]
EWB00_006246	0.826	0.673698	1.58259	0.89	0.225	C11_muscle	Protein phosphatase 1 regulatory subunit 3B [Source:UniProtKB/TrEMBL;Acc:A0A4Z2CZ37]
EWB00_008296	0.826	0.770358	3.1177	0.715	0.054	C11_muscle	RYamide receptor [Source:UniProtKB/TrEMBL;Acc:A0A4Z2CRE7]
EWB00_002534	0.822	0.610983	1.80478	0.796	0.12	C11_muscle
EWB00_004109	0.82	0.662153	1.8251	0.838	0.186	C11_muscle	SHSP domain-containing protein [Source:UniProtKB/TrEMBL;Acc:A0A4Z2D6E7]
EWB00_008900	0.819	0.699627	2.66202	0.729	0.081	C11_muscle	Peptide (Allatostatin somatostatin)-like receptor [Source:UniProtKB/TrEMBL;Acc:A0A4Z2DSP0]
EWB00_002215	0.817	0.634112	1.99261	0.799	0.151	C11_muscle	TIR domain-containing protein [Source:UniProtKB/TrEMBL;Acc:A0A4Z2DD14]
EWB00_006431	0.815	0.648644	2.06157	0.763	0.108	C11_muscle	Dystrophin-like protein isoform 1 [Source:UniProtKB/TrEMBL;Acc:A0A4Z2CY92]
EWB00_006522	0.815	0.65983	2.01087	0.791	0.134	C11_muscle	Junctophilin-1 [Source:UniProtKB/TrEMBL;Acc:A0A4Z2CXS7]
EWB00_008937	0.814	0.679971	2.3442	0.753	0.113	C11_muscle	Phosphoinositide phospholipase C [Source:UniProtKB/TrEMBL;Acc:A0A4Z2DSF6]
EWB00_000992	0.81	0.585167	1.58251	0.842	0.179	C11_muscle
EWB00_001483	0.806	0.631977	2.24379	0.735	0.112	C11_muscle	Calcium-activated potassium channel slowpoke [Source:UniProtKB/TrEMBL;Acc:A0A4Z2DG49]
EWB00_000426	0.804	0.738679	2.10894	0.764	0.155	C11_muscle	Potassium voltage-gated channel protein [Source:UniProtKB/TrEMBL;Acc:A0A4Z2DJ29]
EWB00_005921	0.804	0.624094	2.2065	0.726	0.097	C11_muscle	Protocadherin-1 isoform 2 [Source:UniProtKB/TrEMBL;Acc:A0A4Z2CZZ1]
EWB00_003052	0.801	0.624069	1.71055	0.816	0.2	C11_muscle	Caskin-2 isoform 1 [Source:UniProtKB/TrEMBL;Acc:A0A4Z2D9R5]
EWB00_000281	0.798	0.583083	2.06913	0.707	0.09	C11_muscle	Glypican-1 [Source:UniProtKB/TrEMBL;Acc:A0A4Z2DJI7]
EWB00_002559	0.796	0.755422	1.78821	0.772	0.166	C11_muscle
EWB00_000017	0.795	0.617616	1.65597	0.805	0.199	C11_muscle	Immunoglobulin domain-containing-like protein isoform 2 [Source:UniProtKB/TrEMBL;Acc:A0A4Z2DKQ6]
EWB00_003744	0.795	0.5708	1.71311	0.789	0.168	C11_muscle	Ankyrin-2 [Source:UniProtKB/TrEMBL;Acc:A0A4Z2DW17]
EWB00_009460	0.789	0.68095	2.05577	0.706	0.113	C11_muscle
EWB00_000629	0.787	0.548816	1.45906	0.774	0.162	C11_muscle
EWB00_002638	0.785	0.554507	1.38623	0.826	0.23	C11_muscle	SJCHGC05288 protein [Source:UniProtKB/TrEMBL;Acc:Q5DCC1]
EWB00_007901	0.784	0.587179	1.85538	0.729	0.139	C11_muscle	Obscurin isoform 1 [Source:UniProtKB/TrEMBL;Acc:A0A4Z2CSD8]
EWB00_007982	0.782	0.626577	1.5355	0.811	0.223	C11_muscle	Glutamine synthetase [Source:UniProtKB/TrEMBL;Acc:Q86EI1]
EWB00_008287	0.782	0.518448	1.40523	0.807	0.208	C11_muscle	Inositol polyphosphate 1-phosphatase isoform 1 [Source:UniProtKB/TrEMBL;Acc:A0A4Z2CQQ8]
EWB00_004199	0.78	0.509395	1.53424	0.776	0.195	C11_muscle	Glutamate receptor ionotropic, kainate 3 [Source:UniProtKB/TrEMBL;Acc:A0A4Z2DUZ1]
EWB00_006226	0.778	0.512944	1.26058	0.773	0.18	C11_muscle	Kv channel-interacting protein isoform 2 [Source:UniProtKB/TrEMBL;Acc:A0A4Z2CZ71]
EWB00_007853	0.778	0.579077	1.30529	0.894	0.399	C11_muscle	Antigen EG13 [Source:UniProtKB/TrEMBL;Acc:A0A4Z2CSP1]
EWB00_004308	0.77	0.513237	1.22982	0.859	0.299	C11_muscle	Guanine nucleotide-binding protein subunit beta [Source:UniProtKB/TrEMBL;Acc:A0A4Z2D5P8]
EWB00_007431	0.769	0.462864	1.37713	0.77	0.198	C11_muscle	Ethanolamine kinase 1 [Source:UniProtKB/TrEMBL;Acc:A0A4Z2CUE3]
EWB00_009570	0.768	0.547175	1.53016	0.775	0.234	C11_muscle	Serine/threonine-protein kinase CBK1 isoform 1 [Source:UniProtKB/TrEMBL;Acc:A0A4Z2CMD7]
EWB00_006003	0.764	0.481281	1.18902	0.847	0.324	C11_muscle	Ankyrin repeat domain-containing protein isoform 1 [Source:UniProtKB/TrEMBL;Acc:A0A4Z2DUC8]
EWB00_004539	0.761	0.412281	1.17216	0.764	0.227	C11_muscle	Calcium uptake protein 2 isoform 1 [Source:UniProtKB/TrEMBL;Acc:A0A4Z2DUW0]
EWB00_010355	0.75	0.406158	1.22082	0.722	0.179	C11_muscle	Protein Tob1 [Source:UniProtKB/TrEMBL;Acc:A0A4Z2DPL1]
EWB00_004516	0.748	0.445192	1.2331	0.771	0.275	C11_muscle	Universal stress protein [Source:UniProtKB/TrEMBL;Acc:C1LTL6]
EWB00_000672	0.747	0.376755	1.14011	0.731	0.2	C11_muscle	Solute carrier family 12 member 5 [Source:UniProtKB/TrEMBL;Acc:A0A4Z2DI78]
EWB00_002048	0.745	0.405411	1.08344	0.769	0.238	C11_muscle	Putative MFS-type transporter YhjX isoform 2 [Source:UniProtKB/TrEMBL;Acc:A0A4Z2DWM4]
EWB00_010516	0.744	0.381462	1.20069	0.71	0.194	C11_muscle	Liprin-beta-1 isoform 2 [Source:UniProtKB/TrEMBL;Acc:A0A4Z2DNY3]
EWB00_005794	0.739	0.35264	0.98357	0.791	0.268	C11_muscle	Mannose-1-phosphate guanyltransferase; Mannose-1-phosphate guanyltransferase beta isoform 2 [Source:UniProtKB/TrEMBL;Acc:C1LH73]
EWB00_010113	0.735	0.441382	1.11276	0.817	0.348	C11_muscle	Coronin [Source:UniProtKB/TrEMBL;Acc:A0A4Z2DPV4]
EWB00_011307	0.732	0.425855	0.985875	0.764	0.246	C11_muscle	Cell adhesion molecule [Source:UniProtKB/TrEMBL;Acc:A0A4Z2DKW3]
EWB00_009907	0.731	0.32908	0.875705	0.761	0.24	C11_muscle	Putative G-protein coupled receptor [Source:UniProtKB/TrEMBL;Acc:A0A4Z2DRF2]
EWB00_009274	0.727	0.373467	0.933553	0.805	0.335	C11_muscle	Zinc finger C2H2 type [Source:UniProtKB/TrEMBL;Acc:A0A4Z2CMF1]
EWB00_011096	0.722	0.33866	0.949527	0.739	0.267	C11_muscle	PP2C-like domain-containing protein isoform 2 [Source:UniProtKB/TrEMBL;Acc:A0A4Z2DLH1]
EWB00_006364	0.72	0.376607	1.00189	0.78	0.329	C11_muscle	Disco-interacting protein 2isoform 2 [Source:UniProtKB/TrEMBL;Acc:A0A4Z2CYG3]
EWB00_001091	0.716	0.363619	1.09769	0.709	0.27	C11_muscle	Phosphorylase kinase [Source:UniProtKB/TrEMBL;Acc:A0A4Z2DGU8]
EWB00_003507	0.712	0.324812	0.85964	0.784	0.351	C11_muscle	SJCHGC02719 protein [Source:UniProtKB/TrEMBL;Acc:Q5DD63]
EWB00_009121	0.71	0.307465	0.691112	0.87	0.445	C11_muscle	Putative zygin isoform 1 [Source:UniProtKB/TrEMBL;Acc:A0A4Z2CN16]
EWB00_001134	0.708	0.335514	0.793875	0.857	0.455	C11_muscle	Isocitrate dehydrogenase [NAD] subunit, mitochondrial [Source:UniProtKB/TrEMBL;Acc:C1LGC6]
EWB00_004310	0.707	0.304491	0.894072	0.712	0.268	C11_muscle	Triple functional domain protein isoform 1 [Source:UniProtKB/TrEMBL;Acc:A0A4Z2D5R5]
EWB00_001068	0.701	0.302688	0.69698	0.866	0.482	C11_muscle	Dual specificity protein phosphatase 22; SJCHGC01353 protein [Source:UniProtKB/TrEMBL;Acc:Q5DGN0]
EWB00_003287	0.701	0.319043	0.929683	0.733	0.319	C11_muscle	ATP-dependent Clp protease proteolytic subunit [Source:UniProtKB/TrEMBL;Acc:A0A4Z2D8Z9]
EWB00_004992	0.846	1.39553	3.48128	0.764	0.08	C12_neuron	Kinesin-like protein isoform 1 [Source:UniProtKB/TrEMBL;Acc:A0A4Z2D2W8]
EWB00_003127	0.845	1.2385	2.79606	0.811	0.137	C12_neuron	Rho GTPase-activating protein [Source:UniProtKB/TrEMBL;Acc:A0A4Z2D9R7]
EWB00_004570	0.837	1.34183	3.38103	0.752	0.089	C12_neuron	Major facilitator superfamily domain-containing protein isoform 2 [Source:UniProtKB/TrEMBL;Acc:A0A4Z2D4R9]
EWB00_006530	0.832	1.6191	3.58365	0.728	0.073	C12_neuron
EWB00_003034	0.827	1.17734	2.36523	0.831	0.373	C12_neuron	Vesicle-fusing ATPase [Source:UniProtKB/TrEMBL;Acc:A0A4Z2DA08]
EWB00_007103	0.815	2.64701	4.34834	0.763	0.217	C12_neuron	SJCHGC04172 protein [Source:UniProtKB/TrEMBL;Acc:Q5DGD0]
EWB00_004554	0.814	1.28966	2.68196	0.739	0.117	C12_neuron	Double C2-like domain-containing protein [Source:UniProtKB/TrEMBL;Acc:A0A4Z2D4S8]
EWB00_001817	0.809	1.16242	2.05631	0.864	0.451	C12_neuron	Microtubule-associated protein [Source:UniProtKB/TrEMBL;Acc:A0A4Z2DEH5]
EWB00_010226	0.8	1.03736	2.26356	0.748	0.173	C12_neuron	Glycine receptor subunit alpha-3 [Source:UniProtKB/TrEMBL;Acc:A0A4Z2DPG6]
EWB00_004121	0.788	1.14787	2.20286	0.806	0.462	C12_neuron	Synaptobrevin-like protein [Source:UniProtKB/TrEMBL;Acc:A0A4Z2D6H2]
EWB00_009435	0.787	0.950421	2.08046	0.771	0.317	C12_neuron	Endophilin-A3 [Source:UniProtKB/TrEMBL;Acc:A0A4Z2CM43]
EWB00_010815	0.728	0.706635	1.56542	0.721	0.384	C12_neuron	FMRFamide receptor isoform X1 isoform 1 [Source:UniProtKB/TrEMBL;Acc:A0A4Z2DMT2]
EWB00_004047	0.717	0.629561	1.31013	0.753	0.435	C12_neuron	Cytosolic purine 5'-nucleotidase isoform 1 [Source:UniProtKB/TrEMBL;Acc:A0A4Z2D6P6]
EWB00_002179	0.711	0.619438	1.31669	0.737	0.48	C12_neuron
EWB00_003736	0.758	0.586146	1.66145	0.736	0.247	C13_neoblast	Protein MIS12 homolog [Source:UniProtKB/TrEMBL;Acc:A0A4Z2D7M4]
EWB00_003256	0.708	0.433176	0.960099	0.83	0.488	C13_neoblast
EWB00_009363	0.707	0.505902	1.2123	0.715	0.329	C13_neoblast	SJCHGC05916 protein [Source:UniProtKB/TrEMBL;Acc:Q5D9H5]
EWB00_004658	0.927	1.72772	2.92545	0.94	0.099	C14_neuron	Paired box protein [Source:UniProtKB/TrEMBL;Acc:A0A4Z2D4I7]
EWB00_006820	0.896	2.33054	5.2537	0.822	0.066	C14_neuron	E3 ubiquitin-protein ligase PDZRN3 [Source:UniProtKB/TrEMBL;Acc:A0A4Z2CXC0]
EWB00_009941	0.888	2.8084	4.33834	0.851	0.194	C14_neuron	Hypotheticial protein [Source:UniProtKB/TrEMBL;Acc:C1LJ14]
EWB00_010919	0.846	1.74034	4.61185	0.718	0.028	C14_neuron	POU domain protein [Source:UniProtKB/TrEMBL;Acc:A0A4Z2DXL9]
EWB00_001155	0.81	1.41008	3.15659	0.706	0.118	C14_neuron	DNA double-strand break repair rad50 ATPase [Source:UniProtKB/TrEMBL;Acc:A0A4Z2DGP2]
EWB00_006060	0.945	1.78356	3.90605	0.948	0.158	C16_neoblast	IQ motif and SEC7 domain-containing protein isoform 4 [Source:UniProtKB/TrEMBL;Acc:A0A4Z2DTN1]
EWB00_008250	0.896	2.12142	4.83704	0.827	0.054	C16_neoblast
EWB00_007620	0.871	1.06088	2.9435	0.852	0.169	C16_neoblast	M-phase inducer phosphatase 2 isoform 1 [Source:UniProtKB/TrEMBL;Acc:A0A4Z2CTJ1]
EWB00_006842	0.848	0.865364	2.87804	0.803	0.13	C16_neoblast	Histone RNA hairpin-binding protein [Source:UniProtKB/TrEMBL;Acc:A0A4Z2CWN5]
EWB00_003932	0.835	0.850299	2.62182	0.796	0.146	C16_neoblast	Citron Rho-interacting kinase [Source:UniProtKB/TrEMBL;Acc:A0A4Z2DVB0]
EWB00_010242	0.826	0.778433	1.69197	0.862	0.202	C16_neoblast	Transcription factor SOX-14 [Source:UniProtKB/TrEMBL;Acc:A0A4Z2DPN3]
EWB00_000568	0.822	0.753997	2.4254	0.78	0.152	C16_neoblast
EWB00_004687	0.818	0.770894	2.63738	0.751	0.12	C16_neoblast	Dna double-strand break repair rad50 ATPase [Source:UniProtKB/TrEMBL;Acc:A0A4Z2DUV7]
EWB00_008560	0.813	0.717844	2.23854	0.783	0.195	C16_neoblast	Condensin complex subunit 1 [Source:UniProtKB/TrEMBL;Acc:A0A4Z2CPN6]
EWB00_009253	0.808	0.69651	2.38832	0.75	0.145	C16_neoblast
EWB00_003191	0.805	0.734967	2.90902	0.701	0.102	C16_neoblast	Chromosome-associated kinesin KIF4 [Source:UniProtKB/TrEMBL;Acc:A0A4Z2D9C7]
EWB00_003824	0.804	0.775794	2.7961	0.705	0.109	C16_neoblast	DNA polymerase epsilon catalytic subunit [Source:UniProtKB/TrEMBL;Acc:A0A4Z2DVF7]
EWB00_009184	0.799	0.689487	2.48986	0.718	0.134	C16_neoblast	DNA primase large subunit [Source:UniProtKB/TrEMBL;Acc:A0A4Z2CMN7]
EWB00_006417	0.795	0.655448	2.5707	0.701	0.119	C16_neoblast	Serine/threonine-protein kinase Chk1 isoform 2 [Source:UniProtKB/TrEMBL;Acc:A0A4Z2CY79]
EWB00_006558	0.78	0.596422	1.9033	0.744	0.201	C16_neoblast	Asteroid 1 [Source:UniProtKB/TrEMBL;Acc:A0A4Z2CXX9]
EWB00_008552	0.779	0.590282	1.91729	0.739	0.207	C16_neoblast	[Histone H4]-lysine(20) N-methyltransferase [Source:UniProtKB/TrEMBL;Acc:A0A4Z2CPJ5]
EWB00_004749	0.77	0.575769	1.82785	0.725	0.19	C16_neoblast
EWB00_003596	0.758	0.531103	1.55735	0.754	0.285	C16_neoblast	Double-strand-break repair protein rad21 isoform 2 [Source:UniProtKB/TrEMBL;Acc:A0A4Z2D842]
EWB00_004056	0.747	0.484444	1.43806	0.704	0.2	C16_neoblast	SJCHGC04562 protein; Sjoegren syndrome nuclear autoantigen 1 isoform 2 [Source:UniProtKB/TrEMBL;Acc:Q5DFN0]
EWB00_008550	0.746	0.472379	1.32534	0.767	0.305	C16_neoblast	Lin-9 homolog; Protein lin-9 isoform 1 [Source:UniProtKB/TrEMBL;Acc:C1L4U1]
EWB00_006189	0.743	0.497926	1.31839	0.77	0.317	C16_neoblast	Protein SCAI isoform 2 [Source:UniProtKB/TrEMBL;Acc:A0A4Z2CZK1]
EWB00_009007	0.741	0.489067	1.03875	0.884	0.483	C16_neoblast	CCR4-NOT transcription complex subunit 1 [Source:UniProtKB/TrEMBL;Acc:A0A4Z2CN99]
EWB00_004143	0.738	0.468289	1.24526	0.772	0.328	C16_neoblast	Spindle assembly checkpoint component MAD1 (Mitotic arrest deficient 1) isoform 1 [Source:UniProtKB/TrEMBL;Acc:A0A4Z2D752]
EWB00_005534	0.737	0.490397	1.08509	0.849	0.452	C16_neoblast	Cell cycle and apoptosis regulator protein isoform 2 [Source:UniProtKB/TrEMBL;Acc:A0A4Z2D189]
EWB00_004441	0.736	0.522729	1.12138	0.843	0.465	C16_neoblast	Putative global transcription activator SNF2L2 [Source:UniProtKB/TrEMBL;Acc:A0A4Z2D631]
EWB00_000616	0.735	0.447348	1.15467	0.794	0.367	C16_neoblast	Zinc finger C2H2 isoform 1 [Source:UniProtKB/TrEMBL;Acc:A0A4Z2DJ35]
EWB00_002518	0.734	0.450184	1.08025	0.829	0.42	C16_neoblast	Importin-5 [Source:UniProtKB/TrEMBL;Acc:A0A4Z2DBU1]
EWB00_010636	0.733	0.449008	1.41438	0.703	0.256	C16_neoblast	SUMO-activating enzyme subunit 1 [Source:UniProtKB/TrEMBL;Acc:C1LHM2]
EWB00_001035	0.73	0.4423	0.96235	0.865	0.478	C16_neoblast	Heterogeneous nuclear ribonucleoprotein U-like protein [Source:UniProtKB/TrEMBL;Acc:A0A4Z2DH34]
EWB00_010337	0.729	0.41932	0.892718	0.867	0.455	C16_neoblast	RNA binding MEX3B isoform 2 [Source:UniProtKB/TrEMBL;Acc:A0A4Z2DPH0]
EWB00_000890	0.728	0.422945	1.02365	0.819	0.413	C16_neoblast	Pogo transposable element with ZNF domain [Source:UniProtKB/TrEMBL;Acc:A0A4Z2DHL6]
EWB00_001108	0.728	0.439987	1.21706	0.746	0.332	C16_neoblast	Zinc finger isoform 2 [Source:UniProtKB/TrEMBL;Acc:A0A4Z2DGY8]
EWB00_005418	0.728	0.409035	0.896601	0.878	0.492	C16_neoblast	RNA polymerase-associated protein RTF1 isoform 2 [Source:UniProtKB/TrEMBL;Acc:A0A4Z2D1U5]
EWB00_008105	0.727	0.419846	1.14903	0.736	0.3	C16_neoblast	Histone acetyltransferase KAT6A [Source:UniProtKB/TrEMBL;Acc:A0A4Z2CS41]
EWB00_010077	0.727	0.429732	1.24985	0.734	0.314	C16_neoblast	35 kDa nucleoporin [Source:UniProtKB/TrEMBL;Acc:A0A4Z2DPX6]
EWB00_011277	0.727	0.438942	1.27282	0.725	0.292	C16_neoblast	C-terminal-binding protein [Source:UniProtKB/TrEMBL;Acc:A0A4Z2DL88]
EWB00_002815	0.725	0.426858	1.16726	0.736	0.299	C16_neoblast	Histone-lysine N-methyltransferase 2B [Source:UniProtKB/TrEMBL;Acc:A0A4Z2DAS5]
EWB00_008226	0.725	0.399165	1.00759	0.809	0.398	C16_neoblast	Nuclear pore complex protein Nup85 [Source:UniProtKB/TrEMBL;Acc:A0A4Z2CR26]
EWB00_002991	0.724	0.425595	0.993223	0.829	0.425	C16_neoblast	Eukaryotic translation initiation factor 4E transporter isoform X1 [Source:UniProtKB/TrEMBL;Acc:A0A4Z2DA58]
EWB00_004066	0.72	0.42509	1.17073	0.745	0.342	C16_neoblast	Putative ATP-dependent RNA helicase DDX47 isoform 2 [Source:UniProtKB/TrEMBL;Acc:A0A4Z2D6I5]
EWB00_003415	0.718	0.393869	0.928511	0.837	0.448	C16_neoblast	Armadillo type fold [Source:UniProtKB/TrEMBL;Acc:A0A4Z2DVY5]
EWB00_007859	0.715	0.394659	0.910261	0.843	0.465	C16_neoblast	Pre-mRNA-processing factor 19 [Source:UniProtKB/TrEMBL;Acc:A0A4Z2CSP5]
EWB00_006372	0.713	0.365857	0.872013	0.825	0.433	C16_neoblast	Heterogeneous nuclear ribonucleoprotein L; Heterogeneous nuclear ribonucleoprotein L isoform 2 [Source:UniProtKB/TrEMBL;Acc:C1LFX1]
EWB00_001190	0.712	0.380597	0.976527	0.775	0.384	C16_neoblast	Cleavage and polyadenylation specificity factor subunit 6 [Source:UniProtKB/TrEMBL;Acc:A0A4Z2DGQ0]
EWB00_003609	0.712	0.414634	1.15925	0.702	0.311	C16_neoblast	Transcription elongation factor spt6 [Source:UniProtKB/TrEMBL;Acc:A0A4Z2D7W1]
EWB00_004195	0.712	0.385951	0.998315	0.774	0.379	C16_neoblast	SJCHGC01101 protein; Tetratricopeptide repeat protein [Source:UniProtKB/TrEMBL;Acc:Q5DDY9]
EWB00_007847	0.712	0.384516	0.865793	0.845	0.432	C16_neoblast	Flotillin 2; Flotillin-2 isoform 3 [Source:UniProtKB/TrEMBL;Acc:C1LGS2]
EWB00_008388	0.711	0.38616	0.857649	0.855	0.489	C16_neoblast	Poly(A) polymerase [Source:UniProtKB/TrEMBL;Acc:A0A4Z2CQC2]
EWB00_000870	0.71	0.374603	0.855463	0.848	0.477	C16_neoblast	E3 ubiquitin-protein ligase RNF170 [Source:UniProtKB/TrEMBL;Acc:A0A4Z2DHT1]
EWB00_004634	0.709	0.349143	0.915807	0.714	0.304	C16_neoblast	Cytospin-A [Source:UniProtKB/TrEMBL;Acc:A0A4Z2D4H3]
EWB00_006866	0.709	0.382593	1.10031	0.715	0.321	C16_neoblast	Tudor domain-containing protein [Source:UniProtKB/TrEMBL;Acc:A0A4Z2CWV2]
EWB00_003145	0.707	0.360527	0.937148	0.771	0.395	C16_neoblast	NAD(P)H-hydrate epimerase [Source:UniProtKB/TrEMBL;Acc:Q5D9A3]
EWB00_004839	0.707	0.38044	1.05097	0.728	0.34	C16_neoblast	Nuclear cap-binding protein subunit 1 isoform 2 [Source:UniProtKB/TrEMBL;Acc:A0A4Z2D4M9]
EWB00_006207	0.707	0.377616	0.993245	0.746	0.369	C16_neoblast	Transcription initiation factor IIF subunit alpha [Source:UniProtKB/TrEMBL;Acc:A0A4Z2CZQ1]
EWB00_007375	0.707	0.37373	0.83204	0.855	0.469	C16_neoblast	Transcription factor AP-4 isoform 2 [Source:UniProtKB/TrEMBL;Acc:A0A4Z2CUT9]
EWB00_000145	0.706	0.347853	1.02863	0.702	0.298	C16_neoblast	RNA-binding protein [Source:UniProtKB/TrEMBL;Acc:A0A4Z2DJT5]
EWB00_010224	0.706	0.379345	1.06697	0.718	0.322	C16_neoblast	DNA-directed RNA polymerase subunit beta [Source:UniProtKB/TrEMBL;Acc:A0A4Z2DPU4]
EWB00_007081	0.705	0.309829	0.705725	0.822	0.447	C16_neoblast	Synaptic functional regulator FMR1 [Source:UniProtKB/TrEMBL;Acc:A0A4Z2DTL7]
EWB00_007086	0.705	0.371918	1.01331	0.745	0.364	C16_neoblast	Nucleolar complex protein 2 [Source:UniProtKB/TrEMBL;Acc:A0A4Z2DT77]
EWB00_001860	0.704	0.374159	0.885661	0.801	0.421	C16_neoblast	RNA-binding motif, single-stranded-interacting protein [Source:UniProtKB/TrEMBL;Acc:A0A4Z2DDZ6]
EWB00_004165	0.704	0.375701	0.946589	0.775	0.402	C16_neoblast	RNA polymerase II-associated factor 1 homolog [Source:UniProtKB/TrEMBL;Acc:C1LET2]
EWB00_006069	0.704	0.356674	0.88821	0.767	0.384	C16_neoblast	Histone-lysine N-methyltransferase 2E isoform 1 [Source:UniProtKB/TrEMBL;Acc:A0A4Z2DTQ0]
EWB00_006903	0.703	0.339489	0.885071	0.767	0.347	C16_neoblast	Guanine nucleotide-binding protein G(I) subunit alpha; SJCHGC00931 protein [Source:UniProtKB/TrEMBL;Acc:Q5DBN1]
EWB00_005427	0.701	0.371044	0.884532	0.799	0.443	C16_neoblast	Long-chain-fatty-acid--ligase isoform 2 [Source:UniProtKB/TrEMBL;Acc:C1LH59]
EWB00_007959	0.805	1.29483	2.45077	0.778	0.399	C17_neoblast progeny	Mitogen-activated protein kinase [Source:UniProtKB/TrEMBL;Acc:A0A4Z2CS66]
EWB00_003387	0.949	2.23008	5.47908	0.92	0.056	C18_parenchyma	Papilin isoform 1 [Source:UniProtKB/TrEMBL;Acc:A0A4Z2DWQ6]
EWB00_002741	0.948	2.20212	5.29364	0.921	0.059	C18_parenchyma	Laminin subunit beta-2 [Source:UniProtKB/TrEMBL;Acc:A0A4Z2DB14]
EWB00_008639	0.941	2.05246	4.24438	0.935	0.197	C18_parenchyma	Transporter [Source:UniProtKB/TrEMBL;Acc:A0A4Z2CPB6]
EWB00_001974	0.931	1.96863	5.70663	0.881	0.038	C18_parenchyma	Otopetrin [Source:UniProtKB/TrEMBL;Acc:A0A4Z2DEE1]
EWB00_007049	0.93	2.16672	4.75756	0.899	0.076	C18_parenchyma	Delta-like protein [Source:UniProtKB/TrEMBL;Acc:A0A4Z2DSX3]
EWB00_003511	0.924	1.93428	4.43656	0.892	0.11	C18_parenchyma	Alpha-mannosidase [Source:UniProtKB/TrEMBL;Acc:A0A4Z2D8B3]
EWB00_000967	0.921	1.953	4.64185	0.88	0.064	C18_parenchyma	Cathepsin B-like cysteine proteinase [Source:UniProtKB/TrEMBL;Acc:A0A4Z2DXV5]
EWB00_002171	0.913	1.86027	4.82238	0.858	0.065	C18_parenchyma	Purple acid phosphatase [Source:UniProtKB/TrEMBL;Acc:A0A4Z2DDI6]
EWB00_005025	0.908	1.78343	5.02955	0.845	0.047	C18_parenchyma	Protein lag-2 [Source:UniProtKB/TrEMBL;Acc:A0A4Z2D376]
EWB00_007491	0.898	1.83183	5.29056	0.82	0.034	C18_parenchyma	Periostin [Source:UniProtKB/TrEMBL;Acc:A0A4Z2CUI3]
EWB00_006126	0.894	1.90023	5.54129	0.809	0.038	C18_parenchyma	Laminin subunit gamma-1 [Source:UniProtKB/TrEMBL;Acc:A0A4Z2CZR2]
EWB00_002278	0.892	1.71946	4.53517	0.82	0.055	C18_parenchyma	Neurogenic locus notch protein isoform 3 [Source:UniProtKB/TrEMBL;Acc:A0A4Z2DCS4]
EWB00_002926	0.88	1.53833	3.86834	0.823	0.138	C18_parenchyma	Phospholipase B-like [Source:UniProtKB/TrEMBL;Acc:C1LID8]
EWB00_003064	0.879	1.87573	3.96287	0.832	0.198	C18_parenchyma	Lysosome membrane protein isoform 1; SJCHGC06304 protein [Source:UniProtKB/TrEMBL;Acc:Q5DCK2]
EWB00_004752	0.878	1.76904	4.3704	0.796	0.061	C18_parenchyma	DUF5731 domain-containing protein [Source:UniProtKB/TrEMBL;Acc:A0A4Z2D445]
EWB00_007841	0.877	1.6631	4.58115	0.789	0.057	C18_parenchyma	Sialin isoform 1 [Source:UniProtKB/TrEMBL;Acc:A0A4Z2CT41]
EWB00_000911	0.874	1.69415	5.32594	0.77	0.034	C18_parenchyma	NT-3 growth factor receptor [Source:UniProtKB/TrEMBL;Acc:A0A4Z2DHG5]
EWB00_005579	0.874	1.84321	4.95942	0.783	0.072	C18_parenchyma	APOBEC1 complementation factor [Source:UniProtKB/TrEMBL;Acc:A0A4Z2D121]
EWB00_004654	0.873	1.5355	4.00754	0.799	0.087	C18_parenchyma	Palmitoyl-protein hydrolase 1 [Source:UniProtKB/TrEMBL;Acc:A0A4Z2D4D9]
EWB00_001779	0.871	1.61436	3.12835	0.85	0.23	C18_parenchyma	Putative sodium/potassium-transporting ATPase subunit beta-3 isoform 2 [Source:UniProtKB/TrEMBL;Acc:A0A4Z2DES5]
EWB00_007050	0.867	1.70381	4.71565	0.772	0.057	C18_parenchyma	Alpha-2-macroglobulin-like protein [Source:UniProtKB/TrEMBL;Acc:A0A4Z2DTS1]
EWB00_007038	0.864	1.72436	6.10566	0.741	0.019	C18_parenchyma	Tissue-type plasminogen activator [Source:UniProtKB/TrEMBL;Acc:A0A4Z2CW82]
EWB00_010083	0.86	1.76964	4.23208	0.762	0.052	C18_parenchyma	SJCHGC06525 protein [Source:UniProtKB/TrEMBL;Acc:Q5D8Y7]
EWB00_003907	0.855	1.51831	3.41172	0.788	0.135	C18_parenchyma	N(4)-(Beta-N-acetylglucosaminyl)-L-asparaginase isoform 1 [Source:UniProtKB/TrEMBL;Acc:A0A4Z2DV64]
EWB00_009609	0.847	1.53234	3.7562	0.755	0.086	C18_parenchyma	Beta-N-acetylhexosaminidase [Source:UniProtKB/TrEMBL;Acc:A0A4Z2CLS5]
EWB00_003869	0.846	1.47365	3.59378	0.764	0.115	C18_parenchyma	Clone ZZD1393 mRNA sequence [Source:UniProtKB/TrEMBL;Acc:Q86EV0]
EWB00_002824	0.835	1.6354	3.83445	0.728	0.079	C18_parenchyma	Glycine amidinotransferase [Source:UniProtKB/TrEMBL;Acc:A0A4Z2DAZ7]
EWB00_005285	0.829	1.37166	3.27442	0.75	0.158	C18_parenchyma	Alpha-galactosidase [Source:UniProtKB/TrEMBL;Acc:A0A4Z2D213]
EWB00_008326	0.825	1.49068	4.13122	0.702	0.076	C18_parenchyma	Adenylate cyclase isoform 2 [Source:UniProtKB/TrEMBL;Acc:A0A4Z2CQP3]
EWB00_006365	0.822	1.34457	3.0491	0.743	0.132	C18_parenchyma	SJCHGC06372 protein [Source:UniProtKB/TrEMBL;Acc:Q5DD60]
EWB00_005130	0.82	1.39653	3.0499	0.77	0.286	C18_parenchyma	Lysophosphatidic acid phosphatase type 6 isoform 4 [Source:UniProtKB/TrEMBL;Acc:A0A4Z2D2H9]
EWB00_002746	0.817	1.33881	3.0752	0.72	0.114	C18_parenchyma	Multidrug resistance protein [Source:UniProtKB/TrEMBL;Acc:A0A4Z2DB25]
EWB00_006399	0.811	1.45694	3.55423	0.709	0.136	C18_parenchyma	Potassium voltage-gated channel subfamily KQT member 5 isoform 1 [Source:UniProtKB/TrEMBL;Acc:A0A4Z2CZK5]
EWB00_002809	0.808	1.21648	3.20614	0.709	0.168	C18_parenchyma	Zinc transporter ZIP3 [Source:UniProtKB/TrEMBL;Acc:A0A4Z2DAP5]
EWB00_001622	0.775	0.908207	1.77032	0.809	0.488	C18_parenchyma	Tetraspanin [Source:UniProtKB/TrEMBL;Acc:B3GUW0]
EWB00_007953	0.769	0.939352	2.21097	0.718	0.302	C18_parenchyma	SJCHGC02317 protein; Zinc transporter ZIP13 [Source:UniProtKB/TrEMBL;Acc:Q5DGA6]
EWB00_005781	0.997	4.0873	6.76605	0.999	0.088	C19_vitellocyte.early	Trematode Eggshell Synthesis,domain-containing protein [Source:UniProtKB/TrEMBL;Acc:C1L959]
EWB00_006115	0.997	3.01921	6.0209	0.999	0.071	C19_vitellocyte.early	Tyrosinase [Source:UniProtKB/TrEMBL;Acc:A0A4Z2CZT8]
EWB00_004055	0.995	2.96525	5.50347	1	0.072	C19_vitellocyte.early	SJCHGC02864 protein [Source:UniProtKB/TrEMBL;Acc:Q5DI14]
EWB00_005783	0.995	3.52897	5.8389	1	0.087	C19_vitellocyte.early	Asparagine-rich antigen Pfa35-2 [Source:UniProtKB/TrEMBL;Acc:C1L7C2]
EWB00_005785	0.995	3.6532	6.17027	0.998	0.086	C19_vitellocyte.early	SJCHGC01255 protein [Source:UniProtKB/TrEMBL;Acc:Q5DDF5]
EWB00_009835	0.995	3.48666	5.91327	1	0.081	C19_vitellocyte.early	Prostatic spermine-binding protein [Source:UniProtKB/TrEMBL;Acc:C1LDE6]
EWB00_002086	0.994	3.62811	5.26635	1	0.109	C19_vitellocyte.early	Hypotheticial protein [Source:UniProtKB/TrEMBL;Acc:C1LCY0]
EWB00_004532	0.994	2.70536	5.56157	0.998	0.061	C19_vitellocyte.early	Hypotheticial protein [Source:UniProtKB/TrEMBL;Acc:C1L3T9]
EWB00_005786	0.993	3.74773	5.62762	1	0.095	C19_vitellocyte.early	Putative eggshell protein [Source:UniProtKB/TrEMBL;Acc:A0A4Z2D0K7]
EWB00_001805	0.992	1.94048	6.02889	0.995	0.034	C19_vitellocyte.early	C-type lectin domain-containing protein [Source:UniProtKB/TrEMBL;Acc:A0A4Z2DEN3]
EWB00_006806	0.992	3.26512	5.76292	0.997	0.08	C19_vitellocyte.early	Peptidyl prolyl cis-trans isomerase [Source:UniProtKB/TrEMBL;Acc:A0A4Z2CX51]
EWB00_005782	0.991	3.51543	5.32931	0.999	0.099	C19_vitellocyte.early	Stress protein DDR48 (DNA damage-responsive protein 48) [Source:UniProtKB/TrEMBL;Acc:B3GUU8]
EWB00_006585	0.991	3.54496	5.77322	0.997	0.089	C19_vitellocyte.early	Extracellular superoxide dismutase [Cu-Zn] isoform 2 [Source:UniProtKB/TrEMBL;Acc:A0A4Z2DT15]
EWB00_001235	0.99	2.25076	5.27572	0.998	0.055	C19_vitellocyte.early	Antistasin-like domain-containing protein [Source:UniProtKB/TrEMBL;Acc:A0A4Z2DG93]
EWB00_002087	0.99	3.26664	5.29153	1	0.085	C19_vitellocyte.early	Keratin 9 [Source:UniProtKB/TrEMBL;Acc:A0A4Z2DDW0]
EWB00_006807	0.99	3.53594	5.44891	0.998	0.093	C19_vitellocyte.early
EWB00_000842	0.989	2.55717	5.05269	0.999	0.077	C19_vitellocyte.early	E3 ubiquitin-protein ligase MARCH3 [Source:UniProtKB/TrEMBL;Acc:A0A4Z2DHR3]
EWB00_004714	0.989	3.27064	5.27882	0.997	0.088	C19_vitellocyte.early
EWB00_008812	0.989	3.5544	5.87534	0.993	0.082	C19_vitellocyte.early	Stress protein DDR48 (DNA damage-responsive protein 48) [Source:UniProtKB/TrEMBL;Acc:C1LDQ6]
EWB00_005780	0.987	2.88015	4.81344	1	0.093	C19_vitellocyte.early	SJCHGC01095 protein [Source:UniProtKB/TrEMBL;Acc:Q5C4W7]
EWB00_008811	0.987	2.02818	5.68029	0.99	0.049	C19_vitellocyte.early	SJCHGC01956 protein [Source:UniProtKB/TrEMBL;Acc:Q5DBC1]
EWB00_009124	0.983	1.64321	4.54913	0.995	0.074	C19_vitellocyte.early	Acyltransferase [Source:UniProtKB/TrEMBL;Acc:A0A4Z2CNH7]
EWB00_007388	0.98	1.62342	4.69364	0.991	0.057	C19_vitellocyte.early	SJCHGC05344 protein [Source:UniProtKB/TrEMBL;Acc:Q5DCM8]
EWB00_009615	0.979	1.89382	5.12549	0.982	0.058	C19_vitellocyte.early
EWB00_001015	0.977	2.55409	4.04929	1	0.171	C19_vitellocyte.early	Tetraspanin [Source:UniProtKB/TrEMBL;Acc:Q5DGI2]
EWB00_008792	0.977	1.67158	4.46452	0.993	0.06	C19_vitellocyte.early	SJCHGC09419 protein [Source:UniProtKB/TrEMBL;Acc:Q5DHQ3]
EWB00_004911	0.972	1.74561	3.11811	0.999	0.081	C19_vitellocyte.early	Clone ZZZ329 mRNA sequence [Source:UniProtKB/TrEMBL;Acc:Q86FA1]
EWB00_009324	0.97	2.23626	4.62412	0.982	0.069	C19_vitellocyte.early
EWB00_010011	0.97	1.5869	3.19335	0.997	0.328	C19_vitellocyte.early	SJCHGC06576 protein [Source:UniProtKB/TrEMBL;Acc:Q5D9K0]
EWB00_009171	0.969	1.89802	5.08817	0.968	0.044	C19_vitellocyte.early	Tyrosinase [Source:UniProtKB/TrEMBL;Acc:A0A4Z2DRS1]
EWB00_003491	0.968	1.6433	3.58313	0.994	0.102	C19_vitellocyte.early	Large neutral amino acids transporter small subunit 2 [Source:UniProtKB/TrEMBL;Acc:A0A4Z2D8C7]
EWB00_009327	0.968	2.11002	4.0246	0.986	0.071	C19_vitellocyte.early
EWB00_007943	0.965	1.25563	4.04178	0.975	0.05	C19_vitellocyte.early	One cut domain family member [Source:UniProtKB/TrEMBL;Acc:A0A4Z2CSY8]
EWB00_003197	0.964	1.18278	3.81969	0.991	0.062	C19_vitellocyte.early	Cytoplasmic polyadenylation element-binding protein isoform 1 [Source:UniProtKB/TrEMBL;Acc:A0A4Z2D984]
EWB00_002076	0.962	1.16515	3.82946	0.98	0.091	C19_vitellocyte.early
EWB00_001373	0.958	1.69816	3.38518	1	0.25	C19_vitellocyte.early	2-deoxy-D-gluconate 3-dehydrogenase; Putative oxidoreductase YhdF isoform 1; SJCHGC06279 protein [Source:UniProtKB/TrEMBL;Acc:Q5DB51]
EWB00_004104	0.958	1.03847	3.97086	0.964	0.068	C19_vitellocyte.early	SJCHGC09824 protein [Source:UniProtKB/TrEMBL;Acc:Q5BQS7]
EWB00_003698	0.948	1.01231	4.49065	0.932	0.042	C19_vitellocyte.early	Myb_DNA-bind_5 domain-containing protein [Source:UniProtKB/TrEMBL;Acc:A0A4Z2D7J4]
EWB00_007858	0.948	1.49335	5.65111	0.917	0.033	C19_vitellocyte.early	Hepatocyte nuclear factor 3-gamma [Source:UniProtKB/TrEMBL;Acc:A0A4Z2CSP7]
EWB00_002408	0.937	1.23542	2.30092	0.994	0.239	C19_vitellocyte.early	SJCHGC04318 protein [Source:UniProtKB/TrEMBL;Acc:Q5DH59]
EWB00_009688	0.935	1.03028	2.963	0.973	0.176	C19_vitellocyte.early	Glutaminyl-peptide cyclotransferase [Source:UniProtKB/TrEMBL;Acc:A0A4Z2DR21]
EWB00_009326	0.93	1.43327	2.90108	0.919	0.055	C19_vitellocyte.early
EWB00_010335	0.929	1.39989	4.61359	0.891	0.037	C19_vitellocyte.early	SJCHGC09137 protein [Source:UniProtKB/TrEMBL;Acc:Q5DE82]
EWB00_007305	0.928	0.760586	3.09309	0.93	0.067	C19_vitellocyte.early	Phosphodiesterase [Source:UniProtKB/TrEMBL;Acc:A0A4Z2CV58]
EWB00_000575	0.924	1.00561	2.53215	0.988	0.239	C19_vitellocyte.early	Integral membrane protein [Source:UniProtKB/TrEMBL;Acc:A0A4Z2DIM3]
EWB00_008255	0.921	0.660682	3.35231	0.907	0.058	C19_vitellocyte.early	Pyrokinin-1 receptor [Source:UniProtKB/TrEMBL;Acc:A0A4Z2CR34]
EWB00_001002	0.916	0.794796	4.05471	0.88	0.044	C19_vitellocyte.early	Putative nuclear hormone receptor [Source:UniProtKB/TrEMBL;Acc:A0A4Z2DHC5]
EWB00_005784	0.916	1.82768	4.12834	0.882	0.054	C19_vitellocyte.early	Stress protein DDR48 (DNA damage-responsive protein) [Source:UniProtKB/TrEMBL;Acc:A0A4Z2D0I2]
EWB00_005994	0.909	0.706873	2.43578	0.939	0.097	C19_vitellocyte.early	Tektin [Source:UniProtKB/TrEMBL;Acc:A0A4Z2DU15]
EWB00_003955	0.907	0.86816	2.3883	0.971	0.238	C19_vitellocyte.early	Integral membrane G protein-coupled receptor isoform 1 [Source:UniProtKB/TrEMBL;Acc:A0A4Z2DVP5]
EWB00_002656	0.906	0.830695	2.36715	0.973	0.218	C19_vitellocyte.early	Major facilitator superfamily general substrate transporter [Source:UniProtKB/TrEMBL;Acc:A0A4Z2DBC9]
EWB00_010319	0.904	0.839658	2.2715	0.975	0.212	C19_vitellocyte.early	Long-chain fatty acid transport protein isoform 2 [Source:UniProtKB/TrEMBL;Acc:A0A4Z2DQ45]
EWB00_004239	0.903	0.749829	2.30243	0.967	0.195	C19_vitellocyte.early	Polypeptide N-acetylgalactosaminyltransferase [Source:UniProtKB/TrEMBL;Acc:A0A4Z2D5F8]
EWB00_005967	0.903	0.819233	2.17243	0.983	0.265	C19_vitellocyte.early	TBC1 domain family member 13 isoform 1 [Source:UniProtKB/TrEMBL;Acc:A0A4Z2DT52]
EWB00_004783	0.902	0.0920371	0.17582	0.985	0.133	C19_vitellocyte.early	Hoglet [Source:UniProtKB/TrEMBL;Acc:A0A4Z2D419]
EWB00_004857	0.901	0.732743	2.88561	0.895	0.078	C19_vitellocyte.early	Alanine aminotransferase 2 [Source:UniProtKB/TrEMBL;Acc:A0A4Z2D3Z8]
EWB00_005838	0.901	1.01442	2.2386	0.981	0.284	C19_vitellocyte.early	Phosphoenolpyruvate carboxykinase (GTP) [Source:UniProtKB/TrEMBL;Acc:A0A4Z2D0C5]
EWB00_007066	0.9	0.943303	4.39823	0.837	0.036	C19_vitellocyte.early	G2/mitotic-specific cyclin-B1 isoform 2 [Source:UniProtKB/TrEMBL;Acc:A0A4Z2DST6]
EWB00_009699	0.899	0.881164	4.4054	0.835	0.045	C19_vitellocyte.early	Beta-secretase isoform 2 [Source:UniProtKB/TrEMBL;Acc:A0A4Z2DQX8]
EWB00_001767	0.898	0.829882	1.97567	0.987	0.3	C19_vitellocyte.early	Glycerophosphodiester phosphodiesterase domain-containing protein 1; Lysophospholipase D GDPD1 isoform 1 [Source:UniProtKB/TrEMBL;Acc:C1LJC1]
EWB00_009323	0.897	1.9703	3.80957	0.864	0.064	C19_vitellocyte.early	SJCHGC06609 protein [Source:UniProtKB/TrEMBL;Acc:Q5DGB9]
EWB00_009899	0.896	1.90284	3.73495	0.846	0.054	C19_vitellocyte.early
EWB00_005476	0.892	1.17157	2.76522	0.962	0.256	C19_vitellocyte.early	ABC transporter C family member 2 [Source:UniProtKB/TrEMBL;Acc:A0A4Z2DV95]
EWB00_009322	0.892	1.91824	4.24271	0.837	0.058	C19_vitellocyte.early	Female-specific protein [Source:UniProtKB/TrEMBL;Acc:A0A4Z2CM39]
EWB00_001427	0.889	0.594915	2.37331	0.894	0.09	C19_vitellocyte.early	Protein unc-13A isoform 1 [Source:UniProtKB/TrEMBL;Acc:A0A4Z2DFQ4]
EWB00_006782	0.888	0.481661	2.33569	0.846	0.056	C19_vitellocyte.early	Solute carrier family 2, facilitated glucose transporter member 3 isoform 1 [Source:UniProtKB/TrEMBL;Acc:A0A4Z2CXD0]
EWB00_000134	0.884	0.550282	2.3772	0.895	0.111	C19_vitellocyte.early	Epithelial splicing regulatory protein isoform 1 [Source:UniProtKB/TrEMBL;Acc:A0A4Z2DJR7]
EWB00_006401	0.883	1.10002	2.49647	0.873	0.098	C19_vitellocyte.early	Dynein light chain [Source:UniProtKB/TrEMBL;Acc:C1LNH8]
EWB00_001005	0.882	0.519133	3.83836	0.805	0.034	C19_vitellocyte.early	Nuclear hormone receptor [Source:UniProtKB/TrEMBL;Acc:A0A4Z2DHC6]
EWB00_000641	0.88	0.608511	3.07221	0.846	0.08	C19_vitellocyte.early	tRNA-intron lyase [Source:UniProtKB/TrEMBL;Acc:A0A4Z2DIA3]
EWB00_003595	0.875	0.618042	1.77364	0.938	0.169	C19_vitellocyte.early	Ras-related protein [Source:UniProtKB/TrEMBL;Acc:A0A4Z2D7Y1]
EWB00_002380	0.871	0.476494	2.56474	0.845	0.077	C19_vitellocyte.early	Ceramide glucosyltransferase [Source:UniProtKB/TrEMBL;Acc:A0A4Z2DCE5]
EWB00_006990	0.87	0.521877	1.84528	0.917	0.14	C19_vitellocyte.early	Beta-1,4-galactosyltransferase 3 [Source:UniProtKB/TrEMBL;Acc:A0A4Z2CW12]
EWB00_006933	0.868	0.692393	1.72257	0.978	0.327	C19_vitellocyte.early	Major facilitator superfamily domain-containing protein [Source:UniProtKB/TrEMBL;Acc:A0A4Z2CWG5]
EWB00_001038	0.864	0.73559	1.76456	0.985	0.354	C19_vitellocyte.early	Vigilin [Source:UniProtKB/TrEMBL;Acc:A0A4Z2DH64]
EWB00_009264	0.863	0.610716	1.67503	0.975	0.3	C19_vitellocyte.early	2-(3-amino-3-carboxypropyl)histidine synthase subunit 2 [Source:UniProtKB/TrEMBL;Acc:A0A4Z2CMG9]
EWB00_002260	0.86	0.767291	2.80056	0.805	0.072	C19_vitellocyte.early	Inositol 1,4,5-trisphosphate receptor type 2 isoform 2 [Source:UniProtKB/TrEMBL;Acc:A0A4Z2DCQ2]
EWB00_001297	0.858	0.430862	2.8941	0.76	0.036	C19_vitellocyte.early	Anoctamin [Source:UniProtKB/TrEMBL;Acc:A0A4Z2DG13]
EWB00_007852	0.855	0.444739	3.37001	0.757	0.039	C19_vitellocyte.early	START domain-containing protein isoform 2 [Source:UniProtKB/TrEMBL;Acc:A0A4Z2CSN6]
EWB00_006752	0.854	1.10455	3.73933	0.763	0.056	C19_vitellocyte.early	Putative deferrochelatase/peroxidase YfeX [Source:UniProtKB/TrEMBL;Acc:A0A4Z2CWX7]
EWB00_000864	0.853	0.381164	1.83883	0.821	0.08	C19_vitellocyte.early	O-acyltransferase [Source:UniProtKB/TrEMBL;Acc:A0A4Z2DIE2]
EWB00_005302	0.848	0.730171	1.83119	0.924	0.248	C19_vitellocyte.early	SJCHGC06556 protein [Source:UniProtKB/TrEMBL;Acc:Q5DC53]
EWB00_003795	0.847	0.625203	1.25276	0.993	0.388	C19_vitellocyte.early	Neutral and basic amino acid transport protein [Source:UniProtKB/TrEMBL;Acc:A0A4Z2D7F7]
EWB00_004228	0.841	0.51989	2.13678	0.768	0.063	C19_vitellocyte.early	Golgi-associated plant pathogenesis-related protein isoform 1 [Source:UniProtKB/TrEMBL;Acc:A0A4Z2D674]
EWB00_010208	0.836	0.438492	1.46699	0.904	0.182	C19_vitellocyte.early	Canalicular multispecific organic anion transporter 2 [Source:UniProtKB/TrEMBL;Acc:A0A4Z2DPG7]
EWB00_006580	0.835	0.74764	1.8291	0.945	0.343	C19_vitellocyte.early	Thioredoxin domain-containing protein isoform 1 [Source:UniProtKB/TrEMBL;Acc:A0A4Z2DT09]
EWB00_006021	0.834	0.439343	2.41542	0.757	0.068	C19_vitellocyte.early	Hexosyltransferase [Source:UniProtKB/TrEMBL;Acc:A0A4Z2DTF3]
EWB00_006284	0.826	0.475955	2.56091	0.708	0.042	C19_vitellocyte.early	Zinc finger E-box-binding homeobox protein isoform 2 [Source:UniProtKB/TrEMBL;Acc:A0A4Z2CYP0]
EWB00_010182	0.819	0.450822	1.33149	0.94	0.248	C19_vitellocyte.early	SJCHGC00542 protein [Source:UniProtKB/TrEMBL;Acc:Q5BZ46]
EWB00_001760	0.818	0.479956	1.30717	0.959	0.302	C19_vitellocyte.early	Nuclear export mediator factor Nemf isoform 2 [Source:UniProtKB/TrEMBL;Acc:A0A4Z2DFE2]
EWB00_008057	0.818	0.371491	2.09695	0.757	0.093	C19_vitellocyte.early
EWB00_003839	0.815	0.532489	1.2684	0.969	0.405	C19_vitellocyte.early	Synaptosomal-associated protein [Source:UniProtKB/TrEMBL;Acc:A0A4Z2D758]
EWB00_004186	0.815	0.331294	1.34566	0.833	0.141	C19_vitellocyte.early	Molybdopterin synthase catalytic subunit; SJCHGC05921 protein [Source:UniProtKB/TrEMBL;Acc:Q5D8Y9]
EWB00_007308	0.814	0.459581	1.95033	0.781	0.128	C19_vitellocyte.early	Kinase [Source:UniProtKB/TrEMBL;Acc:A0A4Z2CVH0]
EWB00_007360	0.814	0.340178	1.46393	0.826	0.149	C19_vitellocyte.early	Rho guanine nucleotide exchange factor 1 isoform 1 [Source:UniProtKB/TrEMBL;Acc:A0A4Z2CUM4]
EWB00_001362	0.813	0.344463	2.32239	0.701	0.056	C19_vitellocyte.early	Mitochondria-eating-like isoform X3 [Source:UniProtKB/TrEMBL;Acc:A0A4Z2DX21]
EWB00_000125	0.811	0.481897	0.828025	0.988	0.499	C19_vitellocyte.early
EWB00_004596	0.81	0.400554	1.352	0.903	0.237	C19_vitellocyte.early	Acyl-CoA-binding domain-containing protein 6 [Source:UniProtKB/TrEMBL;Acc:A0A4Z2D4M4]
EWB00_010900	0.808	0.310899	1.64893	0.738	0.089	C19_vitellocyte.early	E3 ubiquitin-protein ligase MARCH2 [Source:UniProtKB/TrEMBL;Acc:A0A4Z2DMP7]
EWB00_001660	0.802	0.407078	1.2748	0.912	0.266	C19_vitellocyte.early	Protein transport protein isoform 2 [Source:UniProtKB/TrEMBL;Acc:A0A4Z2DF02]
EWB00_002551	0.798	0.389123	1.92565	0.701	0.08	C19_vitellocyte.early	Nucleolar protein isoform 1 [Source:UniProtKB/TrEMBL;Acc:A0A4Z2DBY3]
EWB00_006559	0.797	0.256889	1.25395	0.784	0.132	C19_vitellocyte.early	Beta-1,4-N-acetylgalactosaminyltransferase bre-4 [Source:UniProtKB/TrEMBL;Acc:A0A4Z2CY95]
EWB00_008598	0.797	0.265096	1.51056	0.726	0.095	C19_vitellocyte.early	O-acyltransferase [Source:UniProtKB/TrEMBL;Acc:A0A4Z2CPT5]
EWB00_001039	0.796	0.418786	1.21164	0.919	0.287	C19_vitellocyte.early	Vigilin [Source:UniProtKB/TrEMBL;Acc:A0A4Z2DHW7]
EWB00_008661	0.795	0.315689	1.6421	0.725	0.099	C19_vitellocyte.early	Beta-galactosidase-1-like protein isoform 2 [Source:UniProtKB/TrEMBL;Acc:A0A4Z2CPV4]
EWB00_002590	0.792	0.278982	1.48998	0.755	0.126	C19_vitellocyte.early	von Willebrand factor A domain-containing protein [Source:UniProtKB/TrEMBL;Acc:A0A4Z2DBT2]
EWB00_004303	0.792	0.299977	1.34142	0.764	0.135	C19_vitellocyte.early	Clone ZZD1154 mRNA sequence [Source:UniProtKB/TrEMBL;Acc:Q86F32]
EWB00_004547	0.791	0.48926	1.05534	0.992	0.479	C19_vitellocyte.early	Transmembrane emp24 domain-containing protein isoform 1 [Source:UniProtKB/TrEMBL;Acc:A0A4Z2DV04]
EWB00_001116	0.785	0.387216	1.11398	0.918	0.293	C19_vitellocyte.early	Mitochondrial 2-oxoglutarate/malate carrier protein [Source:UniProtKB/TrEMBL;Acc:A0A4Z2DGY5]
EWB00_004227	0.784	0.0859568	0.246858	0.843	0.183	C19_vitellocyte.early	Golgi-associated plant pathogenesis-related protein; Golgi-associated plant pathogenesis-related protein 1 [Source:UniProtKB/TrEMBL;Acc:B3GUV1]
EWB00_000727	0.78	0.430921	1.04179	0.969	0.4	C19_vitellocyte.early	Transmembrane 9 superfamily member [Source:UniProtKB/TrEMBL;Acc:A0A4Z2DX26]
EWB00_002397	0.776	0.142084	0.5726	0.757	0.137	C19_vitellocyte.early	Innexin [Source:UniProtKB/TrEMBL;Acc:A0A4Z2DD80]
EWB00_009498	0.775	0.275215	1.46816	0.733	0.138	C19_vitellocyte.early	Cystathionine beta-synthase [Source:UniProtKB/TrEMBL;Acc:A0A4Z2CLZ7]
EWB00_010705	0.775	0.295055	1.05297	0.839	0.224	C19_vitellocyte.early	Chloride channel protein [Source:UniProtKB/TrEMBL;Acc:A0A4Z2DNP0]
EWB00_005310	0.774	0.275995	0.975702	0.861	0.237	C19_vitellocyte.early	Manganese-transporting ATPase 13A1 isoform 2 [Source:UniProtKB/TrEMBL;Acc:A0A4Z2D1Y1]
EWB00_005320	0.774	0.196264	0.830126	0.815	0.189	C19_vitellocyte.early	Protein spinster 1 isoform 1 [Source:UniProtKB/TrEMBL;Acc:A0A4Z2D1Y2]
EWB00_005369	0.77	0.230561	0.884613	0.863	0.234	C19_vitellocyte.early	Alpha-1,3-glucosyltransferase [Source:UniProtKB/TrEMBL;Acc:A0A4Z2D1M0]
EWB00_006501	0.77	0.230475	0.742589	0.884	0.249	C19_vitellocyte.early	1-phosphatidylinositol 4,5-bisphosphate phosphodiesterase [Source:UniProtKB/TrEMBL;Acc:A0A4Z2CYF8]
EWB00_007763	0.77	0.326558	0.902258	0.947	0.345	C19_vitellocyte.early	Eukaryotic translation initiation factor 2-alpha kinase 1 [Source:UniProtKB/TrEMBL;Acc:A0A4Z2CTV7]
EWB00_006177	0.769	0.329133	0.965731	0.924	0.326	C19_vitellocyte.early	GATOR complex protein SEC13 [Source:UniProtKB/TrEMBL;Acc:A0A4Z2D0G8]
EWB00_001659	0.768	0.260975	1.04095	0.792	0.193	C19_vitellocyte.early	Tau-tubulin kinaseAsator isoform 2 [Source:UniProtKB/TrEMBL;Acc:A0A4Z2DEW3]
EWB00_002943	0.768	0.331557	0.887555	0.956	0.37	C19_vitellocyte.early	Calcium-binding protein isoform 1 [Source:UniProtKB/TrEMBL;Acc:A0A4Z2DWQ1]
EWB00_007094	0.768	0.239843	1.03103	0.787	0.186	C19_vitellocyte.early	Golgin-84 [Source:UniProtKB/TrEMBL;Acc:A0A4Z2DTN8]
EWB00_000949	0.767	0.201812	0.907652	0.793	0.185	C19_vitellocyte.early	SCY1-like protein [Source:UniProtKB/TrEMBL;Acc:A0A4Z2DWW0]
EWB00_005735	0.767	0.358681	0.934875	0.958	0.367	C19_vitellocyte.early	Hypoxia up-regulated protein isoform 4 [Source:UniProtKB/TrEMBL;Acc:A0A4Z2D1Q9]
EWB00_002525	0.766	0.145528	0.57717	0.769	0.162	C19_vitellocyte.early	Signal-induced proliferation-associated 1-like protein isoform 5 [Source:UniProtKB/TrEMBL;Acc:A0A4Z2DC43]
EWB00_006448	0.766	0.195534	0.589999	0.897	0.259	C19_vitellocyte.early	Fibronectin type-III domain-containing protein isoform 2 [Source:UniProtKB/TrEMBL;Acc:A0A4Z2CYE8]
EWB00_000950	0.765	0.206549	1.03868	0.743	0.152	C19_vitellocyte.early	UDP-N-acetylglucosamine transporter isoform 2 [Source:UniProtKB/TrEMBL;Acc:A0A4Z2DWX4]
EWB00_002643	0.765	0.232072	1.25723	0.714	0.135	C19_vitellocyte.early	DnaJ subfamily C member 25 isoform 3 [Source:UniProtKB/TrEMBL;Acc:A0A4Z2DBB1]
EWB00_004780	0.765	0.377139	0.896367	0.969	0.438	C19_vitellocyte.early	ORM1-like protein 2; ORM1-like protein isoform 1; SJCHGC06423 protein [Source:UniProtKB/TrEMBL;Acc:Q5DD50]
EWB00_008694	0.763	0.265628	1.10888	0.76	0.178	C19_vitellocyte.early
EWB00_009220	0.763	0.238859	0.96212	0.826	0.218	C19_vitellocyte.early	Dol-P-Man:Man(5)GlcNAc(2)-PP-Dol alpha-1, 3-mannosyltransferase [Source:UniProtKB/TrEMBL;Acc:A0A4Z2CND4]
EWB00_010498	0.763	0.222687	1.19073	0.709	0.136	C19_vitellocyte.early	Vacuolar protein sorting-associated protein 16 homolog [Source:UniProtKB/TrEMBL;Acc:A0A4Z2DY66]
EWB00_007532	0.762	0.158306	0.784598	0.746	0.148	C19_vitellocyte.early	Phosphatidylinositol transfer protein; SJCHGC05717 protein [Source:UniProtKB/TrEMBL;Acc:Q5DCR8]
EWB00_009009	0.76	0.194424	0.758021	0.839	0.226	C19_vitellocyte.early	Acid sphingomyelinase-like phosphodiesterase 3b isoform 1 [Source:UniProtKB/TrEMBL;Acc:A0A4Z2CN43]
EWB00_001391	0.758	0.305809	0.899706	0.898	0.309	C19_vitellocyte.early	Serine/threonine-protein kinase ULK3 [Source:UniProtKB/TrEMBL;Acc:A0A4Z2DWQ9]
EWB00_003620	0.756	0.318564	0.859067	0.944	0.365	C19_vitellocyte.early	Zinc transporter ZIP1 isoform 2 [Source:UniProtKB/TrEMBL;Acc:A0A4Z2D7T0]
EWB00_008800	0.756	0.244077	0.908886	0.822	0.234	C19_vitellocyte.early	Coatomer subunit alpha [Source:UniProtKB/TrEMBL;Acc:A0A4Z2CNW2]
EWB00_000330	0.755	0.183605	0.794378	0.763	0.179	C19_vitellocyte.early	Cerebellar degeneration-related protein isoform 1 [Source:UniProtKB/TrEMBL;Acc:A0A4Z2DJC2]
EWB00_010752	0.754	0.183696	0.660173	0.847	0.244	C19_vitellocyte.early	E3 ubiquitin-protein ligase [Source:UniProtKB/TrEMBL;Acc:A0A4Z2DPM2]
EWB00_001747	0.753	0.159743	0.512941	0.869	0.259	C19_vitellocyte.early	Phosphatidylinositol 4-phosphate 3-kinase C2 domain-containing subunit alpha [Source:UniProtKB/TrEMBL;Acc:A0A4Z2DER5]
EWB00_006325	0.753	0.301854	1.01136	0.809	0.237	C19_vitellocyte.early
EWB00_007296	0.752	0.238117	0.918964	0.815	0.231	C19_vitellocyte.early	Tyrosine--tRNA ligase, cytoplasmic [Source:UniProtKB/TrEMBL;Acc:A0A4Z2CUX4]
EWB00_003862	0.751	0.17764	0.764454	0.796	0.208	C19_vitellocyte.early	Persulfide dioxygenase ETHE1 isoform 1 [Source:UniProtKB/TrEMBL;Acc:A0A4Z2D728]
EWB00_007236	0.75	0.199858	0.826433	0.751	0.184	C19_vitellocyte.early	Choline-phosphate cytidylyltransferase B [Source:UniProtKB/TrEMBL;Acc:A0A4Z2CVN6]
EWB00_004466	0.749	0.165894	0.802415	0.734	0.167	C19_vitellocyte.early	AP-3 complex subunit delta-1 [Source:UniProtKB/TrEMBL;Acc:A0A4Z2D554]
EWB00_005896	0.747	0.203506	0.660319	0.894	0.298	C19_vitellocyte.early	Coiled-coil domain-containing protein 47 [Source:UniProtKB/TrEMBL;Acc:A0A4Z2D0B5]
EWB00_003439	0.746	0.198303	0.660371	0.867	0.274	C19_vitellocyte.early	Histone acetyltransferase [Source:UniProtKB/TrEMBL;Acc:A0A4Z2D8G9]
EWB00_004816	0.745	0.1822	0.678784	0.845	0.247	C19_vitellocyte.early	Protein arginine N-methyltransferase 2 isoform 2 [Source:UniProtKB/TrEMBL;Acc:A0A4Z2DUS5]
EWB00_008158	0.745	0.197045	0.892418	0.747	0.183	C19_vitellocyte.early	DNA polymerase phi subunit [Source:UniProtKB/TrEMBL;Acc:A0A4Z2CRK3]
EWB00_010608	0.742	0.146005	0.630486	0.764	0.198	C19_vitellocyte.early	Ral GTPase-activating protein subunit beta isoform 1 [Source:UniProtKB/TrEMBL;Acc:A0A4Z2DMX3]
EWB00_005917	0.74	0.197906	0.829331	0.758	0.203	C19_vitellocyte.early	FAD synthase [Source:UniProtKB/TrEMBL;Acc:A0A4Z2CZW7]
EWB00_007324	0.74	0.17087	0.735634	0.767	0.207	C19_vitellocyte.early	Putative tRNA (cytidine(32)/guanosine(34)-2'-O)-methyltransferase [Source:UniProtKB/TrEMBL;Acc:A0A4Z2CUS9]
EWB00_002907	0.734	0.182571	0.599003	0.884	0.306	C19_vitellocyte.early	DnaJ subfamily C member 1 isoform 1 [Source:UniProtKB/TrEMBL;Acc:A0A4Z2DX63]
EWB00_004161	0.734	0.0584293	0.210791	0.769	0.206	C19_vitellocyte.early	Utrophin [Source:UniProtKB/TrEMBL;Acc:A0A4Z2DUS3]
EWB00_006196	0.734	0.18018	0.82047	0.714	0.181	C19_vitellocyte.early	Ubiquitin carboxyl-terminal hydrolase [Source:UniProtKB/TrEMBL;Acc:A0A4Z2CZQ2]
EWB00_008348	0.732	0.0433109	0.149434	0.784	0.217	C19_vitellocyte.early	Annexin [Source:UniProtKB/TrEMBL;Acc:A0A4Z2CQJ0]
EWB00_008000	0.731	0.219969	0.920618	0.703	0.183	C19_vitellocyte.early	Deoxyhypusine hydroxylase [Source:UniProtKB/TrEMBL;Acc:A0A4Z2CS09]
EWB00_002222	0.73	0.165162	0.712731	0.765	0.216	C19_vitellocyte.early	Exportin-T [Source:UniProtKB/TrEMBL;Acc:A0A4Z2DCX5]
Sj-ATP6	0.729	0.150394	0.638808	0.769	0.218	C19_vitellocyte.early	NA
EWB00_002759	0.728	0.147603	0.526046	0.838	0.272	C19_vitellocyte.early	SJCHGC09812 protein [Source:UniProtKB/TrEMBL;Acc:Q5BQT9]
EWB00_010326	0.728	0.129571	0.496838	0.811	0.248	C19_vitellocyte.early	Cysteine protease [Source:UniProtKB/TrEMBL;Acc:A0A4Z2DQ56]
EWB00_006388	0.726	0.189513	0.702067	0.746	0.221	C19_vitellocyte.early	Adenylosuccinate synthetase [Source:UniProtKB/Swiss-Prot;Acc:Q5D8V5]
EWB00_004115	0.723	0.277647	0.690641	0.958	0.445	C19_vitellocyte.early	eIF-2B GDP-GTP exchange factor subunit alpha [Source:UniProtKB/TrEMBL;Acc:Q86E66]
EWB00_005344	0.723	0.17007	0.600572	0.777	0.244	C19_vitellocyte.early	Glutamate--cysteine ligase [Source:UniProtKB/TrEMBL;Acc:A0A4Z2D1I7]
EWB00_006086	0.723	0.105872	0.385986	0.813	0.253	C19_vitellocyte.early	Phosphorylase b kinase regulatory subunit [Source:UniProtKB/TrEMBL;Acc:A0A4Z2CZV1]
EWB00_000185	0.722	0.135409	0.612848	0.733	0.207	C19_vitellocyte.early
EWB00_002184	0.722	0.269442	0.643121	0.958	0.443	C19_vitellocyte.early	Aspartate aminotransferase [Source:UniProtKB/TrEMBL;Acc:Q5DBC8]
EWB00_007262	0.721	0.155524	0.503505	0.859	0.309	C19_vitellocyte.early	Leishmanolysin-2 (M08 family) isoform 1 [Source:UniProtKB/TrEMBL;Acc:C1LHC7]
EWB00_005630	0.72	0.201324	0.60728	0.897	0.347	C19_vitellocyte.early	Decaprenyl-diphosphate synthase subunit 2 [Source:UniProtKB/TrEMBL;Acc:A0A4Z2DU22]
EWB00_002391	0.719	0.0565723	0.237271	0.715	0.187	C19_vitellocyte.early
EWB00_006175	0.716	0.0973161	0.258093	0.928	0.358	C19_vitellocyte.early	Serine/threonine-protein kinase pim-1 [Source:UniProtKB/TrEMBL;Acc:A0A4Z2CZK0]
EWB00_006804	0.716	0.162807	0.47099	0.936	0.369	C19_vitellocyte.early	Translation initiation factor eIF-2B subunit beta isoform 1 [Source:UniProtKB/TrEMBL;Acc:A0A4Z2CX66]
EWB00_011317	0.716	0.097074	0.329134	0.866	0.301	C19_vitellocyte.early	Leucine-rich repeat protein isoform 3 [Source:UniProtKB/TrEMBL;Acc:A0A4Z2DL22]
EWB00_005191	0.715	0.157008	0.594352	0.757	0.237	C19_vitellocyte.early	Protein SDA1 [Source:UniProtKB/TrEMBL;Acc:A0A4Z2D2C8]
EWB00_010820	0.715	0.0993277	0.350354	0.846	0.279	C19_vitellocyte.early	GDP-4-keto-6-deoxy-D-mannose-3,5-epimerase-4-reductase [Source:UniProtKB/TrEMBL;Acc:A0A4Z2CKT8]
EWB00_005807	0.713	0.10474	0.335595	0.863	0.31	C19_vitellocyte.early	Arf-GAP with coiled-coil, ANK repeat and PH domain-containing protein isoform 1 [Source:UniProtKB/TrEMBL;Acc:A0A4Z2D0R8]
EWB00_001107	0.712	0.120266	0.401586	0.852	0.307	C19_vitellocyte.early	Golgin subfamily A member 2 isoform 1 [Source:UniProtKB/TrEMBL;Acc:A0A4Z2DGU7]
EWB00_007009	0.712	0.109377	0.498681	0.725	0.21	C19_vitellocyte.early	Eukaryotic translation initiation factor 2A [Source:UniProtKB/TrEMBL;Acc:A0A4Z2CWH2]
EWB00_008584	0.712	0.0930814	0.316861	0.859	0.298	C19_vitellocyte.early	Very-long-chain 3-oxoacyl-CoA reductase [Source:UniProtKB/TrEMBL;Acc:A0A4Z2CPH2]
EWB00_004844	0.711	0.236318	0.544856	0.951	0.459	C19_vitellocyte.early	Rab GTPase-binding effector protein isoform 3 [Source:UniProtKB/TrEMBL;Acc:A0A4Z2D3W6]
EWB00_005008	0.711	0.0802001	0.329583	0.774	0.242	C19_vitellocyte.early	Rab proteins geranylgeranyltransferase component A 2 isoform 1 [Source:UniProtKB/TrEMBL;Acc:A0A4Z2D2Z6]
EWB00_001496	0.71	0.10183	0.368916	0.798	0.269	C19_vitellocyte.early	WD repeat domain phosphoinositide-interacting protein isoform 1 [Source:UniProtKB/TrEMBL;Acc:A0A4Z2DFJ2]
EWB00_002265	0.71	0.0585577	0.26826	0.714	0.2	C19_vitellocyte.early	PH domain-containing protein [Source:UniProtKB/TrEMBL;Acc:A0A4Z2DD08]
EWB00_002751	0.709	0.0839892	0.33009	0.79	0.257	C19_vitellocyte.early	Cysteinyl-tRNA synthetase [Source:UniProtKB/TrEMBL;Acc:A0A4Z2DAZ6]
EWB00_000635	0.708	0.113961	0.385025	0.846	0.304	C19_vitellocyte.early	RNA helicase [Source:UniProtKB/TrEMBL;Acc:A0A4Z2DII0]
EWB00_000471	0.706	0.0263565	0.104673	0.749	0.226	C19_vitellocyte.early	SJCHGC05108 protein [Source:UniProtKB/TrEMBL;Acc:Q3KZC1]
EWB00_004495	0.706	0.066042	0.235073	0.831	0.289	C19_vitellocyte.early	Glycosylated lysosomal membrane protein isoform 1 [Source:UniProtKB/TrEMBL;Acc:A0A4Z2D505]
EWB00_008167	0.703	0.106733	0.353409	0.872	0.327	C19_vitellocyte.early	Caspase-2 [Source:UniProtKB/TrEMBL;Acc:A0A4Z2CRB9]
EWB00_003418	0.702	0.183494	0.471759	0.953	0.433	C19_vitellocyte.early	RNA helicase [Source:UniProtKB/TrEMBL;Acc:C1LFN9]
EWB00_004853	0.975	2.14956	5.55033	0.97	0.051	C21_muscle
EWB00_006696	0.961	1.6636	4.55001	0.96	0.079	C21_muscle
EWB00_001563	0.94	1.56512	4.64269	0.917	0.06	C21_muscle	Neurogenic locus notch protein [Source:UniProtKB/TrEMBL;Acc:A0A4Z2DF93]
EWB00_001854	0.933	1.59071	5.20128	0.892	0.038	C21_muscle
EWB00_005373	0.914	1.49578	3.90292	0.888	0.084	C21_muscle
EWB00_010076	0.914	1.38346	3.53111	0.901	0.091	C21_muscle	Orexin receptor type 2-like [Source:UniProtKB/TrEMBL;Acc:A0A4Z2DPY6]
EWB00_007216	0.893	1.41096	3.04472	0.885	0.139	C21_muscle	Protein Wnt [Source:UniProtKB/TrEMBL;Acc:A0A4Z2CVI1]
EWB00_011090	0.892	1.13286	3.44872	0.855	0.081	C21_muscle	Neuropeptide Y receptor type 2 [Source:UniProtKB/TrEMBL;Acc:A0A4Z2DLH5]
EWB00_001853	0.888	1.18956	4.6833	0.808	0.038	C21_muscle
EWB00_004950	0.877	1.10086	2.42214	0.922	0.245	C21_muscle	Ras-related protein [Source:UniProtKB/TrEMBL;Acc:A0A4Z2D3D9]
EWB00_006539	0.872	1.21963	3.04521	0.8	0.067	C21_muscle	TGF_BETA_2 domain-containing protein [Source:UniProtKB/TrEMBL;Acc:A0A4Z2CXV4]
EWB00_009528	0.87	1.36834	4.58354	0.775	0.05	C21_muscle	Protein Wnt [Source:UniProtKB/TrEMBL;Acc:A0A4Z2DR70]
EWB00_009203	0.861	0.96343	3.48029	0.79	0.08	C21_muscle	Ras-like protein family member 12 isoform 2 [Source:UniProtKB/TrEMBL;Acc:A0A4Z2CMR8]
EWB00_003599	0.848	0.887968	2.58141	0.809	0.108	C21_muscle
EWB00_008733	0.846	0.962959	2.80368	0.802	0.119	C21_muscle
EWB00_010448	0.835	1.07614	2.99395	0.77	0.113	C21_muscle	Collagen alpha-2(I) chain [Source:UniProtKB/TrEMBL;Acc:A0A4Z2DXQ5]
EWB00_004418	0.834	1.08265	2.98561	0.77	0.112	C21_muscle	Kelch-like protein [Source:UniProtKB/TrEMBL;Acc:A0A4Z2D594]
EWB00_007260	0.823	1.31831	2.71435	0.758	0.14	C21_muscle	Lactadherin isoform 1 [Source:UniProtKB/TrEMBL;Acc:A0A4Z2CVA3]
EWB00_008521	0.813	0.862638	2.90848	0.714	0.089	C21_muscle	Hemicentin-1 [Source:UniProtKB/TrEMBL;Acc:A0A4Z2CPN3]
EWB00_010804	0.809	0.785371	1.96693	0.779	0.162	C21_muscle
EWB00_007457	0.796	0.676234	1.68318	0.769	0.165	C21_muscle	Putative spondin 99.0; Somatomedin-B and thrombospondin type-1 domain-containing protein [Source:UniProtKB/TrEMBL;Acc:C1LEZ0]
EWB00_002672	0.791	0.705704	1.95236	0.765	0.188	C21_muscle	High affinity cAMP-specific 3',5'-cyclic phosphodiesterase 7A isoform 2 [Source:UniProtKB/TrEMBL;Acc:A0A4Z2DBE3]
EWB00_008737	0.745	0.586442	1.31177	0.824	0.393	C21_muscle	EH domain-containing protein isoform 1; EH-domain containing protein; SJCHGC02533 protein [Source:UniProtKB/TrEMBL;Acc:Q5DG45]
EWB00_004822	0.732	0.537692	1.39796	0.715	0.273	C21_muscle	Alanyl-tRNA synthetase [Source:UniProtKB/TrEMBL;Acc:A0A4Z2DUQ8]
EWB00_003146	0.73	0.564178	1.33186	0.761	0.345	C21_muscle	Talin-1 [Source:UniProtKB/TrEMBL;Acc:A0A4Z2D9E0]
EWB00_001983	0.714	0.453574	0.995765	0.823	0.398	C21_muscle	Protein singed [Source:UniProtKB/TrEMBL;Acc:A0A4Z2DEE8]
EWB00_008065	0.702	0.394509	0.871183	0.832	0.485	C21_muscle	SJCHGC05639 protein [Source:UniProtKB/TrEMBL;Acc:Q5C6F6]
EWB00_002698	0.701	0.345025	0.89988	0.727	0.295	C21_muscle
EWB00_003075	0.852	0.774517	3.72324	0.753	0.05	C23_S1	PR domain zinc finger protein isoform 2 [Source:UniProtKB/TrEMBL;Acc:A0A4Z2DA15]
EWB00_003193	0.823	0.737825	2.68276	0.759	0.113	C23_S1
EWB00_005731	0.814	0.550206	2.42374	0.729	0.096	C23_S1	Centrosomal protein [Source:UniProtKB/TrEMBL;Acc:A0A4Z2D0X8]
EWB00_007578	0.813	0.79123	2.43778	0.749	0.122	C23_S1	Glycerol-3-phosphate dehydrogenase [NAD(+)] [Source:UniProtKB/TrEMBL;Acc:A0A4Z2CUI4]
EWB00_007351	0.812	0.617591	1.76579	0.853	0.253	C23_S1	Digestive organ expansion factor [Source:UniProtKB/TrEMBL;Acc:A0A4Z2CUQ5]
EWB00_003194	0.795	0.609969	1.86976	0.769	0.165	C23_S1	Hypotheticial protein [Source:UniProtKB/TrEMBL;Acc:C1LD77]
EWB00_007347	0.787	0.543652	1.38906	0.882	0.364	C23_S1	Ribosome production factor 2 homolog [Source:UniProtKB/TrEMBL;Acc:A0A4Z2CUY6]
EWB00_000980	0.785	0.475626	1.76742	0.762	0.192	C23_S1	Ribosome biogenesis protein BOP1 isoform 3 [Source:UniProtKB/TrEMBL;Acc:A0A4Z2DHA1]
EWB00_005877	0.783	0.478435	1.61334	0.756	0.173	C23_S1	Bravo_FIGEY domain-containing protein [Source:UniProtKB/TrEMBL;Acc:A0A4Z2D155]
EWB00_005938	0.776	0.46036	1.40259	0.82	0.267	C23_S1	ATPase family AAA domain-containing protein isoform 3 [Source:UniProtKB/TrEMBL;Acc:A0A4Z2D104]
EWB00_007544	0.774	0.449631	1.29413	0.86	0.315	C23_S1	Nuclear fragile X mental retardation-interacting protein isoform 2 [Source:UniProtKB/TrEMBL;Acc:A0A4Z2CTS2]
EWB00_009843	0.772	0.466097	1.33033	0.841	0.303	C23_S1	Ribosomal RNA processing protein 1 [Source:UniProtKB/TrEMBL;Acc:A0A4Z2DRP7]
EWB00_005137	0.767	0.418683	1.64425	0.721	0.155	C23_S1
EWB00_002936	0.765	0.410602	1.72793	0.704	0.16	C23_S1	Nucleolar and coiled-body phosphoprotein 1 [Source:UniProtKB/TrEMBL;Acc:A0A4Z2DWC8]
EWB00_007433	0.764	0.415968	1.39707	0.782	0.248	C23_S1	SJCHGC04632 protein [Source:UniProtKB/TrEMBL;Acc:Q5C451]
EWB00_006154	0.762	0.477633	1.06077	0.924	0.47	C23_S1	Glutaminyl-tRNA synthetase [Source:UniProtKB/TrEMBL;Acc:C1L4U3]
EWB00_003926	0.761	0.397094	1.47394	0.734	0.194	C23_S1	DNA-directed RNA polymerase [Source:UniProtKB/TrEMBL;Acc:A0A4Z2DVV8]
EWB00_005904	0.758	0.389523	1.45623	0.735	0.196	C23_S1	Protein RRP5 isoform 2 [Source:UniProtKB/TrEMBL;Acc:A0A4Z2D062]
EWB00_006499	0.757	0.409153	1.23636	0.813	0.286	C23_S1	RNA helicase [Source:UniProtKB/TrEMBL;Acc:A0A4Z2CY35]
EWB00_010943	0.756	0.540759	1.11904	0.944	0.478	C23_S1	60S ribosomal protein [Source:UniProtKB/TrEMBL;Acc:A0A4Z2DLT4]
EWB00_008437	0.754	0.405249	1.16354	0.831	0.309	C23_S1	Nucleolin isoform 1; SJCHGC02473 protein [Source:UniProtKB/TrEMBL;Acc:Q5D8I0]
EWB00_003133	0.751	0.414166	0.986369	0.899	0.425	C23_S1	RRM domain-containing protein [Source:UniProtKB/TrEMBL;Acc:A0A4Z2D9M0]
EWB00_000220	0.75	0.387988	1.18901	0.794	0.274	C23_S1	E3 SUMO-protein ligase RanBP2 [Source:UniProtKB/TrEMBL;Acc:A0A4Z2DJI0]
EWB00_001170	0.75	0.391072	0.679044	0.894	0.431	C23_S1	SJCHGC05495 protein [Source:UniProtKB/TrEMBL;Acc:Q5DAM9]
EWB00_010528	0.75	0.457035	1.14079	0.856	0.383	C23_S1	Protein BCCIP [Source:UniProtKB/TrEMBL;Acc:A0A4Z2DNZ3]
EWB00_011133	0.75	0.368707	1.37775	0.731	0.206	C23_S1	HEAT repeat-containing protein 1 [Source:UniProtKB/TrEMBL;Acc:A0A4Z2DMM2]
EWB00_008148	0.747	0.349103	1.23829	0.74	0.2	C23_S1	Ran-specific GTPase-activating protein; SJCHGC09028 protein [Source:UniProtKB/TrEMBL;Acc:Q5DD44]
EWB00_001470	0.745	0.366356	1.14424	0.792	0.291	C23_S1	Putative 28S rRNA (Cytosine-C(5))-methyltransferase [Source:UniProtKB/TrEMBL;Acc:A0A4Z2DFN1]
EWB00_001419	0.743	0.426362	1.1524	0.818	0.333	C23_S1	TPR repeat-containing thioredoxin TDX [Source:UniProtKB/TrEMBL;Acc:A0A4Z2DWZ4]
EWB00_006934	0.742	0.384964	0.977415	0.865	0.388	C23_S1	ESF1 isoform 2 [Source:UniProtKB/TrEMBL;Acc:A0A4Z2CWG2]
EWB00_010537	0.74	0.437181	0.804878	0.92	0.379	C23_S1	Survival of motor neuron-related-splicing factor 30; Survival of motor neuron-related-splicing factor 30 isoform 2 [Source:UniProtKB/TrEMBL;Acc:C1L8W5]
EWB00_011059	0.74	0.428758	0.943877	0.913	0.499	C23_S1	Rab-gap/tbc-related isoform 2 [Source:UniProtKB/TrEMBL;Acc:A0A4Z2DMN6]
EWB00_007689	0.739	0.327924	1.29822	0.704	0.199	C23_S1	Diphthine methyl ester synthase [Source:UniProtKB/TrEMBL;Acc:A0A4Z2CTG9]
EWB00_003003	0.737	0.334529	1.21916	0.731	0.227	C23_S1	Nucleolin [Source:UniProtKB/TrEMBL;Acc:A0A4Z2DAG0]
EWB00_005947	0.737	0.359538	1.06647	0.805	0.316	C23_S1	U3 small nucleolar RNA-associated protein 15 homolog [Source:UniProtKB/TrEMBL;Acc:A0A4Z2DTA9]
EWB00_006725	0.734	0.326014	1.05723	0.766	0.267	C23_S1	Pumilio 3 isoform 2 [Source:UniProtKB/TrEMBL;Acc:A0A4Z2CXF5]
EWB00_010993	0.734	0.354658	0.909974	0.873	0.403	C23_S1	Activator of basal transcription 1 [Source:UniProtKB/TrEMBL;Acc:Q5DD53]
EWB00_007267	0.733	0.339922	1.02051	0.805	0.314	C23_S1	FIP1-like 1 protein [Source:UniProtKB/TrEMBL;Acc:C1LG84]
EWB00_004498	0.731	0.343149	1.07513	0.775	0.288	C23_S1	Metaxin-3 isoform 1 [Source:UniProtKB/TrEMBL;Acc:A0A4Z2D523]
EWB00_006044	0.73	0.384572	0.869106	0.896	0.471	C23_S1	Pyroglutamyl-peptidase 1 isoform 2 [Source:UniProtKB/TrEMBL;Acc:A0A4Z2DUI8]
EWB00_005800	0.729	0.329439	0.996944	0.792	0.319	C23_S1	Notchless protein 1 isoform 2 [Source:UniProtKB/TrEMBL;Acc:A0A4Z2D0Q5]
EWB00_006169	0.729	0.328598	0.927089	0.827	0.345	C23_S1	tRNA pseudouridine synthase [Source:UniProtKB/TrEMBL;Acc:A0A4Z2CZT3]
EWB00_006588	0.729	0.339329	0.985563	0.817	0.334	C23_S1	DnaJ subfamily A member 3 isoform 1 [Source:UniProtKB/TrEMBL;Acc:A0A4Z2DTE1]
EWB00_006257	0.727	0.327137	0.962192	0.795	0.319	C23_S1	U3 small nucleolar RNA-interacting protein isoform 3 [Source:UniProtKB/TrEMBL;Acc:A0A4Z2CZ85]
EWB00_000147	0.725	0.727757	1.61698	0.735	0.286	C23_S1
EWB00_005978	0.725	0.308718	1.05221	0.733	0.25	C23_S1	Nucleoprotein TPR [Source:UniProtKB/TrEMBL;Acc:A0A4Z2DTF7]
EWB00_000038	0.721	0.305149	0.987985	0.76	0.284	C23_S1	Putative E3 ubiquitin-protein ligase UBR7 [Source:UniProtKB/TrEMBL;Acc:C1L4V1]
EWB00_007731	0.721	0.367444	0.912979	0.845	0.414	C23_S1	Pyridoxal phosphate homeostasis protein [Source:UniProtKB/TrEMBL;Acc:A0A4Z2CTQ3]
EWB00_002307	0.718	0.340824	0.808441	0.868	0.421	C23_S1	Retinol dehydrogenase 12 isoform 1 [Source:UniProtKB/TrEMBL;Acc:A0A4Z2DC69]
EWB00_010415	0.717	0.299272	0.850303	0.811	0.35	C23_S1	Abl interactor 1 [Source:UniProtKB/TrEMBL;Acc:A0A4Z2DYB1]
EWB00_004315	0.716	0.269136	0.876127	0.751	0.277	C23_S1
EWB00_006197	0.716	0.288105	0.851094	0.783	0.315	C23_S1	RNA-binding protein [Source:UniProtKB/TrEMBL;Acc:A0A4Z2CZL6]
EWB00_007198	0.716	0.278699	0.860799	0.791	0.312	C23_S1	Lysine--tRNA ligase [Source:UniProtKB/TrEMBL;Acc:A0A4Z2CW80]
EWB00_003500	0.715	0.291659	0.838044	0.812	0.349	C23_S1	3-hydroxyacyl-CoA dehydrogenase type-2 [Source:UniProtKB/TrEMBL;Acc:A0A4Z2D8I2]
EWB00_005076	0.715	0.298868	0.783163	0.86	0.397	C23_S1	Exosome complex component RRP4 [Source:UniProtKB/TrEMBL;Acc:A0A4Z2D3Q9]
EWB00_008740	0.715	0.273618	0.879388	0.771	0.294	C23_S1	Tafazzin family protein [Source:UniProtKB/TrEMBL;Acc:A0A4Z2DSM5]
EWB00_007924	0.714	0.304773	0.809649	0.84	0.388	C23_S1	Apoptosis inhibitor 5 isoform 1 [Source:UniProtKB/TrEMBL;Acc:A0A4Z2CSG8]
EWB00_001194	0.713	0.293019	0.869488	0.789	0.325	C23_S1	Ribonuclease P protein subunit p30 [Source:UniProtKB/TrEMBL;Acc:A0A4Z2DHE5]
EWB00_005625	0.713	0.324878	1.00571	0.762	0.313	C23_S1	Sjoegren syndrome/scleroderma autoantigen 1 isoform 1 [Source:UniProtKB/TrEMBL;Acc:A0A4Z2DUR9]
EWB00_001698	0.712	0.289581	0.754915	0.836	0.383	C23_S1	DIS3-like exonuclease 1 [Source:UniProtKB/TrEMBL;Acc:A0A4Z2DWJ7]
EWB00_002328	0.712	0.329276	0.746416	0.902	0.49	C23_S1	Ribosomal RNA-processing protein 43 [Source:UniProtKB/TrEMBL;Acc:A0A4Z2DC98]
EWB00_010683	0.712	0.301053	0.769587	0.868	0.419	C23_S1	DNA-directed RNA polymerase II subunit RPB7 isoform 4; SJCHGC02592 protein [Source:UniProtKB/TrEMBL;Acc:Q5DB36]
EWB00_000244	0.709	0.301036	0.821369	0.809	0.369	C23_S1	Threonyl-tRNA synthetase [Source:UniProtKB/TrEMBL;Acc:A0A4Z2DJL2]
EWB00_004642	0.708	0.281395	0.687785	0.869	0.427	C23_S1	Scaffold attachment factor B1 [Source:UniProtKB/TrEMBL;Acc:A0A4Z2D4C2]
EWB00_007089	0.708	0.311102	0.753966	0.845	0.423	C23_S1
EWB00_008572	0.708	0.32788	0.843255	0.825	0.387	C23_S1	Plasminogen activator inhibitor 1 RNA-binding protein [Source:UniProtKB/TrEMBL;Acc:A0A4Z2CPF2]
EWB00_001721	0.707	0.267827	0.713772	0.832	0.385	C23_S1	Negative elongation factor E [Source:UniProtKB/TrEMBL;Acc:A0A4Z2DEM4]
EWB00_004874	0.707	0.292645	0.794845	0.819	0.384	C23_S1	Bystin [Source:UniProtKB/TrEMBL;Acc:A0A4Z2DUE6]
EWB00_006179	0.707	0.279719	0.745866	0.831	0.392	C23_S1	Protein-serine/threonine phosphatase [Source:UniProtKB/TrEMBL;Acc:A0A4Z2CZN3]
EWB00_001985	0.706	0.259835	0.83241	0.755	0.299	C23_S1	39S ribosomal protein L3 isoform 2 [Source:UniProtKB/TrEMBL;Acc:A0A4Z2DED3]
EWB00_008917	0.706	0.252484	0.847066	0.738	0.286	C23_S1	Serine/threonine-protein kinase RIO1 [Source:UniProtKB/TrEMBL;Acc:A0A4Z2DSD7]
EWB00_003389	0.705	0.262574	0.787734	0.791	0.339	C23_S1	G2/M phase-specific E3 ubiquitin-protein ligase isoform 1 [Source:UniProtKB/TrEMBL;Acc:A0A4Z2DW81]
EWB00_003115	0.702	0.247593	0.843473	0.718	0.276	C23_S1	Pre-rRNA-processing protein TSR1 isoform 2 [Source:UniProtKB/TrEMBL;Acc:A0A4Z2D9J2]
EWB00_004118	0.702	0.247697	0.775804	0.755	0.305	C23_S1	5'-3' exoribonuclease [Source:UniProtKB/TrEMBL;Acc:A0A4Z2D786]
EWB00_008248	0.702	0.256315	0.788601	0.761	0.32	C23_S1	Pre-mRNA-splicing factor ATP-dependent RNA helicase DHX15 [Source:UniProtKB/TrEMBL;Acc:A0A4Z2CQX3]
EWB00_010112	0.702	0.259444	0.823818	0.746	0.306	C23_S1	Biorientation of chromosomes in cell division protein [Source:UniProtKB/TrEMBL;Acc:A0A4Z2DPR8]
EWB00_011253	0.702	0.254807	0.651575	0.862	0.427	C23_S1	Ribonuclease H1 [Source:UniProtKB/TrEMBL;Acc:A0A4Z2DL37]
EWB00_002924	0.701	0.239233	0.717236	0.784	0.339	C23_S1	28S ribosomal protein S29 isoform 2 [Source:UniProtKB/TrEMBL;Acc:A0A4Z2DWB4]
EWB00_006299	0.948	1.33012	4.94474	0.922	0.037	C26_S1 progeny
EWB00_004723	0.899	0.980572	4.84054	0.824	0.032	C26_S1 progeny	Ras-responsive element-binding protein [Source:UniProtKB/TrEMBL;Acc:A0A4Z2D492]
EWB00_011214	0.82	0.541239	1.60048	0.891	0.246	C26_S1 progeny	Protein-serine/threonine kinase [Source:UniProtKB/TrEMBL;Acc:A0A4Z2DLI5]
EWB00_001154	0.763	0.426802	0.943957	0.952	0.497	C26_S1 progeny	Protein TEX261 [Source:UniProtKB/TrEMBL;Acc:Q86FG3]
EWB00_010756	0.758	0.305612	1.32178	0.739	0.18	C26_S1 progeny	DNA-directed RNA polymerase III subunit RPC3 [Source:UniProtKB/TrEMBL;Acc:A0A4Z2DNN4]
EWB00_005383	0.754	0.383826	0.9853	0.91	0.388	C26_S1 progeny	ELAV-like protein [Source:UniProtKB/TrEMBL;Acc:A0A4Z2D1T0]
EWB00_006557	0.749	0.384913	0.889686	0.944	0.466	C26_S1 progeny	Nucleotide exchange factor SIL1 [Source:UniProtKB/TrEMBL;Acc:A0A4Z2CXW5]
EWB00_004289	0.739	0.253796	0.796079	0.833	0.293	C26_S1 progeny	CDP-diacylglycerol--inositol 3-phosphatidyltransferase [Source:UniProtKB/TrEMBL;Acc:A0A4Z2D5M6]
EWB00_002302	0.738	0.21409	0.605285	0.857	0.315	C26_S1 progeny	GDP-D-mannose dehydratase [Source:UniProtKB/TrEMBL;Acc:Q86EN4]
EWB00_003326	0.727	0.328946	0.786343	0.916	0.458	C26_S1 progeny	tRNA selenocysteine 1-associated protein 1 [Source:UniProtKB/TrEMBL;Acc:Q5DE20]
EWB00_006342	0.726	0.289549	0.886244	0.783	0.275	C26_S1 progeny	Calreticulin [Source:UniProtKB/TrEMBL;Acc:A0A4Z2CZ04]
EWB00_005811	0.722	0.283853	0.736757	0.901	0.412	C26_S1 progeny	SJCHGC06502 protein [Source:UniProtKB/TrEMBL;Acc:Q5DFS7]
EWB00_000725	0.715	0.27103	0.66398	0.927	0.449	C26_S1 progeny	Eukaryotic translation initiation factor 4H; Putative RNA-binding protein; SJCHGC09499 protein [Source:UniProtKB/TrEMBL;Acc:Q5D9X4]
EWB00_006146	0.715	0.207154	0.831595	0.703	0.219	C26_S1 progeny	Signal recognition particle subunit SRP72 [Source:UniProtKB/TrEMBL;Acc:A0A4Z2CZE4]
EWB00_008576	0.715	0.178644	0.72958	0.714	0.22	C26_S1 progeny	RNA helicase [Source:UniProtKB/TrEMBL;Acc:A0A4Z2CPG7]
EWB00_000192	0.714	0.216258	0.670349	0.823	0.321	C26_S1 progeny	Signal recognition particle receptor subunit beta [Source:UniProtKB/TrEMBL;Acc:Q5BT92]
EWB00_001063	0.712	0.175183	0.677106	0.726	0.239	C26_S1 progeny	Gem-associated protein [Source:UniProtKB/TrEMBL;Acc:A0A4Z2DHC8]
EWB00_005388	0.707	0.197697	0.709978	0.756	0.272	C26_S1 progeny	Succinate--CoA ligase [ADP-forming] subunit beta, mitochondrial [Source:UniProtKB/TrEMBL;Acc:A0A4Z2D1Y5]
EWB00_003409	0.703	0.1642	0.6396	0.713	0.239	C26_S1 progeny	Adenosine deaminase-like protein [Source:UniProtKB/TrEMBL;Acc:A0A4Z2DVT1]
EWB00_000261	0.999	5.12884	7.87061	1	0.461	C27_gut	SJCHGC01922 protein [Source:UniProtKB/TrEMBL;Acc:Q5DDP8]
EWB00_006811	0.998	4.60901	7.53189	1	0.278	C27_gut	Saposin B-type domain-containing protein [Source:UniProtKB/TrEMBL;Acc:A0A4Z2CXI1]
EWB00_009716	0.997	5.06914	7.93972	0.999	0.341	C27_gut	Cathepsin B-like cysteine proteinase isoform 3 [Source:UniProtKB/TrEMBL;Acc:A0A4Z2CLI7]
EWB00_010676	0.997	4.68118	7.50446	0.999	0.301	C27_gut	Hypotheticial protein [Source:UniProtKB/TrEMBL;Acc:Q5DI50]
EWB00_010679	0.996	4.65231	7.49735	0.998	0.303	C27_gut	Saposin B domain-containing protein isoform 1 [Source:UniProtKB/TrEMBL;Acc:A0A4Z2DN66]
EWB00_002082	0.991	4.14313	6.9642	0.991	0.213	C27_gut	Saposin B domain-containing protein isoform 3 [Source:UniProtKB/TrEMBL;Acc:A0A4Z2DDU3]
EWB00_001523	0.99	4.34468	7.55119	0.988	0.174	C27_gut	Cathepsin B-like cysteine proteinase [Source:UniProtKB/TrEMBL;Acc:A0A4Z2DFJ1]
EWB00_008201	0.99	4.54568	7.73437	0.988	0.19	C27_gut	Cathepsin L-like proteinase [Source:UniProtKB/TrEMBL;Acc:A0A4Z2CR02]
EWB00_009917	0.988	4.51977	7.65181	0.985	0.212	C27_gut	Cathepsin L-like proteinase [Source:UniProtKB/TrEMBL;Acc:A0A4Z2DQM1]
EWB00_006262	0.987	4.15319	7.46387	0.983	0.152	C27_gut	Cathepsin C [Source:UniProtKB/TrEMBL;Acc:A0A4Z2CZ90]
EWB00_006812	0.987	4.26893	7.70561	0.982	0.142	C27_gut	SJCHGC01899 protein; Saposin B domain-containing protein [Source:UniProtKB/TrEMBL;Acc:Q86E65]
EWB00_006947	0.987	4.35865	7.46223	0.983	0.194	C27_gut	DM9 domain-containing protein; DM9 domain-containing protein isoform 2; SJCHGC09059 protein [Source:UniProtKB/TrEMBL;Acc:Q5DDH3]
EWB00_006810	0.983	4.45756	7.87563	0.975	0.166	C27_gut	Saposin-like protein isoform 5 [Source:UniProtKB/TrEMBL;Acc:A0A4Z2CX86]
EWB00_009722	0.983	4.09644	6.9589	0.981	0.209	C27_gut	Hemoglobinase isoform 2 [Source:UniProtKB/TrEMBL;Acc:A0A4Z2CLY2]
EWB00_000265	0.982	4.04159	7.52134	0.972	0.122	C27_gut	SJCHGC01860 protein [Source:UniProtKB/TrEMBL;Acc:Q5DA38]
EWB00_002084	0.982	4.0555	7.08991	0.974	0.168	C27_gut	Saposin B domain-containing protein [Source:UniProtKB/TrEMBL;Acc:C1LAA8]
EWB00_011071	0.976	3.64111	7.72239	0.959	0.068	C27_gut	Cathepsin B-like cysteine proteinase [Source:UniProtKB/TrEMBL;Acc:A0A4Z2CKH4]
EWB00_002080	0.963	3.64223	7.23289	0.936	0.105	C27_gut	Saposin B domain-containing protein isoform 3 [Source:UniProtKB/TrEMBL;Acc:A0A4Z2DDU1]
EWB00_000540	0.961	4.13191	7.88318	0.936	0.095	C27_gut	Cathepsin B-like cysteine proteinase [Source:UniProtKB/TrEMBL;Acc:A0A4Z2DXG0]
EWB00_000538	0.952	4.21466	8.00119	0.917	0.095	C27_gut	Cathepsin B-like cysteine proteinase isoform 2 [Source:UniProtKB/TrEMBL;Acc:A0A4Z2DXF3]
EWB00_009902	0.948	3.44283	7.46617	0.906	0.065	C27_gut	Cathepsin S isoform 1 [Source:UniProtKB/TrEMBL;Acc:A0A4Z2DQP2]
EWB00_000537	0.928	3.04639	7.60907	0.864	0.035	C27_gut	Cathepsin B-like cysteine proteinase [Source:UniProtKB/TrEMBL;Acc:A0A4Z2DX58]
EWB00_010678	0.928	3.25631	7.24673	0.868	0.057	C27_gut	SJCHGC00347 protein [Source:UniProtKB/TrEMBL;Acc:Q5DGW5]
EWB00_011178	0.909	2.80251	7.40343	0.827	0.034	C27_gut	Saposin B-type domain-containing protein [Source:UniProtKB/TrEMBL;Acc:A0A4Z2DM19]
EWB00_005464	0.901	2.61008	5.8225	0.83	0.092	C27_gut
EWB00_010677	0.899	2.65389	7.39034	0.807	0.028	C27_gut	Saposin B-type domain-containing protein [Source:UniProtKB/TrEMBL;Acc:A0A4Z2DN55]
EWB00_007370	0.894	2.46743	6.7998	0.799	0.039	C27_gut	Carboxypeptidase [Source:UniProtKB/TrEMBL;Acc:A0A4Z2CV14]
EWB00_011217	0.894	2.52362	6.99543	0.799	0.037	C27_gut	Clone ZZD260 mRNA sequence; Mitochondrial fission 1 protein isoform 4 [Source:UniProtKB/TrEMBL;Acc:Q86FC7]
EWB00_011177	0.891	2.50145	7.40301	0.789	0.023	C27_gut	SJCHGC06424 protein [Source:UniProtKB/TrEMBL;Acc:Q5D906]
EWB00_002081	0.878	2.45911	7.46937	0.764	0.021	C27_gut	Saposin B-type domain-containing protein [Source:UniProtKB/TrEMBL;Acc:A0A4Z2DDP9]
EWB00_011181	0.866	2.34665	7.30663	0.741	0.021	C27_gut	SJCHGC04920 protein [Source:UniProtKB/TrEMBL;Acc:Q5DEB6]
EWB00_008140	0.792	0.945324	2.02793	0.75	0.206	C28_neoblast progeny	Hypotheticial protein [Source:UniProtKB/TrEMBL;Acc:C1LDK5]
EWB00_000503	0.757	0.793427	1.67859	0.767	0.388	C28_neoblast progeny
EWB00_004552	0.738	0.728608	1.66305	0.718	0.329	C28_neoblast progeny	Ras association domain-containing protein isoform 1 [Source:UniProtKB/TrEMBL;Acc:A0A4Z2D4Q6]
EWB00_001143	0.998	4.45785	8.20627	1	0.073	C29_vitellocyte.mature	IL4_i_Ig domain-containing protein [Source:UniProtKB/TrEMBL;Acc:A0A4Z2DH90]
EWB00_006051	0.998	2.34733	4.15426	1	0.439	C29_vitellocyte.mature	Kinase [Source:UniProtKB/TrEMBL;Acc:A0A4Z2DTK4]
EWB00_009037	0.998	2.94842	7.02759	0.999	0.041	C29_vitellocyte.mature	SJCHGC06595 protein [Source:UniProtKB/TrEMBL;Acc:Q5C4T8]
EWB00_001144	0.997	3.37038	7.9238	0.998	0.036	C29_vitellocyte.mature	Gamma-crystallin related domain-containing protein [Source:UniProtKB/TrEMBL;Acc:A0A4Z2DH36]
EWB00_001639	0.997	2.98345	4.95947	1	0.488	C29_vitellocyte.mature	S-methyl-5'-thioadenosine phosphorylase [Source:UniProtKB/TrEMBL;Acc:Q5D9T6]
EWB00_008330	0.997	2.48922	7.48636	0.999	0.019	C29_vitellocyte.mature	Adenylate cyclase isoform 1 [Source:UniProtKB/TrEMBL;Acc:A0A4Z2CRA7]
EWB00_000757	0.995	2.35235	7.31557	0.994	0.027	C29_vitellocyte.mature
EWB00_004381	0.994	3.48852	7.53468	0.993	0.046	C29_vitellocyte.mature	Aminopeptidase [Source:UniProtKB/TrEMBL;Acc:A0A4Z2D655]
EWB00_007234	0.992	1.92089	3.61753	0.999	0.426	C29_vitellocyte.mature	Protein DDI1 isoform 1 [Source:UniProtKB/TrEMBL;Acc:A0A4Z2CW58]
EWB00_010097	0.992	2.4923	6.79529	0.991	0.029	C29_vitellocyte.mature	Endothelin-converting enzyme 2 [Source:UniProtKB/TrEMBL;Acc:A0A4Z2DQ90]
EWB00_008328	0.99	2.19988	5.51711	0.995	0.053	C29_vitellocyte.mature	Adenylate cyclase [Source:UniProtKB/TrEMBL;Acc:A0A4Z2CQN4]
EWB00_001146	0.986	1.99507	6.15407	0.983	0.03	C29_vitellocyte.mature	IL4_i_Ig domain-containing protein [Source:UniProtKB/TrEMBL;Acc:A0A4Z2DHU3]
EWB00_001871	0.984	2.95413	8.05168	0.97	0.021	C29_vitellocyte.mature	Large neutral amino acids transporter small subunit 2 [Source:UniProtKB/TrEMBL;Acc:A0A4Z2DDZ0]
EWB00_001367	0.979	1.91192	4.56057	0.986	0.141	C29_vitellocyte.mature	TBC1 domain family member 30 [Source:UniProtKB/TrEMBL;Acc:A0A4Z2DXH1]
EWB00_008114	0.977	1.63604	3.62359	0.993	0.281	C29_vitellocyte.mature	E3 ubiquitin-protein ligase AMFR [Source:UniProtKB/TrEMBL;Acc:A0A4Z2CRJ3]
EWB00_006014	0.976	1.60073	3.23736	0.998	0.375	C29_vitellocyte.mature	UPF0160 protein MYG1 isoform 2 [Source:UniProtKB/TrEMBL;Acc:A0A4Z2DTE4]
EWB00_006377	0.974	1.62397	4.42801	0.987	0.069	C29_vitellocyte.mature	Oxidation resistance protein isoform 2 [Source:UniProtKB/TrEMBL;Acc:A0A4Z2CZH6]
EWB00_010401	0.973	1.53995	5.60148	0.963	0.044	C29_vitellocyte.mature	Drainin isoform 2 [Source:UniProtKB/TrEMBL;Acc:A0A4Z2DXI7]
EWB00_001748	0.972	1.5014	4.08456	0.985	0.138	C29_vitellocyte.mature	Adenosine 3'-phospho 5'-phosphosulfate transporter 1 isoform 2 [Source:UniProtKB/TrEMBL;Acc:A0A4Z2DEL6]
EWB00_010096	0.967	1.64295	6.4127	0.943	0.015	C29_vitellocyte.mature	Endothelin-converting enzyme 1 [Source:UniProtKB/TrEMBL;Acc:A0A4Z2DQA8]
EWB00_009897	0.964	2.35748	4.58106	0.952	0.048	C29_vitellocyte.mature
EWB00_005658	0.962	1.69551	5.24028	0.95	0.053	C29_vitellocyte.mature	Gamma-glutamylcyclotransferase [Source:UniProtKB/TrEMBL;Acc:A0A4Z2DUD7]
EWB00_001217	0.958	1.99804	7.51039	0.921	0.012	C29_vitellocyte.mature	Aromatic-L-amino-acid decarboxylase [Source:UniProtKB/TrEMBL;Acc:A0A4Z2DG66]
EWB00_004110	0.958	2.10999	4.14611	0.973	0.339	C29_vitellocyte.mature	Calcineurin-like phosphoesterase domain-containing protein 1 [Source:UniProtKB/TrEMBL;Acc:A0A4Z2D6F4]
EWB00_004068	0.956	1.30414	3.12224	0.96	0.07	C29_vitellocyte.mature	Aromatic-L-amino-acid decarboxylase isoform 2 [Source:UniProtKB/TrEMBL;Acc:A0A4Z2D6H8]
EWB00_005352	0.954	1.53966	3.80445	0.966	0.136	C29_vitellocyte.mature	Solute carrier family 43 member 3 [Source:UniProtKB/TrEMBL;Acc:A0A4Z2D1K5]
EWB00_008276	0.954	1.34367	4.48284	0.946	0.064	C29_vitellocyte.mature	Ectonucleoside triphosphate diphosphohydrolase 7 [Source:UniProtKB/TrEMBL;Acc:A0A4Z2CQX9]
EWB00_010593	0.952	1.23414	3.94438	0.959	0.11	C29_vitellocyte.mature	Serine/threonine-protein kinase 10 isoform 1 [Source:UniProtKB/TrEMBL;Acc:A0A4Z2DNS4]
EWB00_008299	0.951	1.51294	2.83597	0.989	0.493	C29_vitellocyte.mature	Serine/threonine-protein phosphatase 2A 65 kDa regulatory subunit A alpha isoform [Source:UniProtKB/TrEMBL;Acc:A0A4Z2CQP0]
EWB00_001913	0.949	1.13459	5.92555	0.909	0.014	C29_vitellocyte.mature	Cercarial protease [Source:UniProtKB/TrEMBL;Acc:A0A4Z2DE77]
EWB00_008227	0.946	1.46414	3.60922	0.966	0.202	C29_vitellocyte.mature	Zinc/cadmium resistance protein isoform 1 [Source:UniProtKB/TrEMBL;Acc:A0A4Z2CR77]
EWB00_008303	0.945	1.34445	4.42824	0.932	0.049	C29_vitellocyte.mature	Parathyroid hormone/parathyroid hormone-related peptide receptor isoform 2 [Source:UniProtKB/TrEMBL;Acc:A0A4Z2CQN0]
EWB00_002493	0.942	1.22589	2.89179	0.976	0.293	C29_vitellocyte.mature	Mitochondrial substrate carrier,domain-containing protein; Solute carrier family 25 member 36 [Source:UniProtKB/TrEMBL;Acc:C1L3X8]
EWB00_001551	0.94	2.77483	7.78022	0.889	0.028	C29_vitellocyte.mature	Ribonuclease Oy [Source:UniProtKB/TrEMBL;Acc:A0A4Z2DFF8]
EWB00_009691	0.938	1.3445	2.9866	0.979	0.339	C29_vitellocyte.mature	Serine/threonine-protein phosphatase 2A activator [Source:UniProtKB/TrEMBL;Acc:A0A4Z2DR55]
EWB00_004489	0.935	1.83817	5.62887	0.893	0.042	C29_vitellocyte.mature	IQ domain-containing protein isoform 2 [Source:UniProtKB/TrEMBL;Acc:A0A4Z2D500]
EWB00_004196	0.933	0.984346	3.94873	0.909	0.046	C29_vitellocyte.mature	SJCHGC04411 protein; cAMP-dependent protein kinase catalytic subunit alpha isoform 2 [Source:UniProtKB/TrEMBL;Acc:Q5DDU1]
EWB00_005777	0.933	1.11119	4.90153	0.894	0.033	C29_vitellocyte.mature	Ecdysone-induced protein [Source:UniProtKB/TrEMBL;Acc:A0A4Z2D0V5]
EWB00_001590	0.931	1.15246	2.42033	0.985	0.372	C29_vitellocyte.mature	Syntaxin isoform 1 [Source:UniProtKB/TrEMBL;Acc:A0A4Z2DF41]
EWB00_003792	0.93	1.10967	3.038	0.955	0.215	C29_vitellocyte.mature	Max-like protein isoform 2 [Source:UniProtKB/TrEMBL;Acc:A0A4Z2D7E0]
EWB00_007328	0.925	1.08243	3.1028	0.948	0.128	C29_vitellocyte.mature	1-acyl-sn-glycerol-3-phosphate acyltransferase epsilon [Source:UniProtKB/TrEMBL;Acc:A0A4Z2CUW6]
EWB00_000516	0.923	1.09517	3.02624	0.945	0.208	C29_vitellocyte.mature	3-phosphoinositide-dependent protein kinase 1 [Source:UniProtKB/TrEMBL;Acc:A0A4Z2DIX5]
EWB00_003941	0.923	1.04051	2.90978	0.952	0.19	C29_vitellocyte.mature	Autophagy-related protein 2 B [Source:UniProtKB/TrEMBL;Acc:A0A4Z2DVC4]
EWB00_004672	0.923	1.17574	4.72631	0.874	0.029	C29_vitellocyte.mature	Solute carrier family 13 member 2 isoform 2 [Source:UniProtKB/TrEMBL;Acc:A0A4Z2DY32]
EWB00_007118	0.921	1.11877	2.75115	0.967	0.234	C29_vitellocyte.mature	Transmembrane protein [Source:UniProtKB/TrEMBL;Acc:A0A4Z2CVW6]
EWB00_005205	0.919	1.01484	3.84929	0.894	0.071	C29_vitellocyte.mature	Innexin [Source:UniProtKB/TrEMBL;Acc:A0A4Z2D2H2]
EWB00_006988	0.912	1.09208	2.47425	0.966	0.335	C29_vitellocyte.mature
EWB00_001176	0.909	0.971988	2.9445	0.93	0.136	C29_vitellocyte.mature	Starp antigen isoform 4 [Source:UniProtKB/TrEMBL;Acc:A0A4Z2DGM3]
EWB00_003001	0.908	1.31835	3.50992	0.893	0.092	C29_vitellocyte.mature	Endothelin-converting enzyme 1 [Source:UniProtKB/TrEMBL;Acc:A0A4Z2DA84]
EWB00_007574	0.908	0.91744	3.02251	0.916	0.152	C29_vitellocyte.mature	E3 ubiquitin-protein ligase MARCH6 isoform 2 [Source:UniProtKB/TrEMBL;Acc:A0A4Z2CTP4]
EWB00_009551	0.908	0.995544	2.51802	0.961	0.235	C29_vitellocyte.mature	Microphthalmia-associated transcription factor isoform 2 [Source:UniProtKB/TrEMBL;Acc:A0A4Z2DRA9]
EWB00_010327	0.908	2.51881	7.50805	0.828	0.026	C29_vitellocyte.mature
EWB00_000597	0.906	1.05045	2.0353	0.982	0.493	C29_vitellocyte.mature	Prominin (Prom) isoform 3 [Source:UniProtKB/TrEMBL;Acc:A0A4Z2DIH5]
EWB00_005390	0.906	1.35259	3.09977	0.935	0.267	C29_vitellocyte.mature	SJCHGC06538 protein; Transmembrane protein [Source:UniProtKB/TrEMBL;Acc:Q5DE00]
EWB00_011255	0.906	0.90734	3.01585	0.91	0.148	C29_vitellocyte.mature	Phosphatidylinositol-3-phosphate phosphatase [Source:UniProtKB/TrEMBL;Acc:A0A4Z2DLU6]
EWB00_011043	0.904	1.0591	2.29464	0.976	0.355	C29_vitellocyte.mature	Innexin [Source:UniProtKB/TrEMBL;Acc:C1LKD2]
EWB00_008931	0.902	0.966192	2.26207	0.975	0.344	C29_vitellocyte.mature	Beta-TrCP isoform 1 [Source:UniProtKB/TrEMBL;Acc:A0A4Z2DSE6]
EWB00_004538	0.901	0.859096	3.56097	0.864	0.07	C29_vitellocyte.mature	Phosphatidylinositol 4, 5-bisphosphate 5-phosphatase A [Source:UniProtKB/TrEMBL;Acc:A0A4Z2DUN1]
EWB00_010596	0.892	2.87143	7.2219	0.804	0.043	C29_vitellocyte.mature	Putative caffeoyl-CoA O-methyltransferase 2 isoform 2 [Source:UniProtKB/TrEMBL;Acc:A0A4Z2DNT7]
EWB00_010177	0.891	0.865501	2.97161	0.882	0.128	C29_vitellocyte.mature	Niemann-Pick type protein 1B [Source:UniProtKB/TrEMBL;Acc:A0A4Z2DPQ9]
EWB00_002226	0.887	0.93392	3.51505	0.842	0.07	C29_vitellocyte.mature	Calcium-dependent secretion activator 1 [Source:UniProtKB/TrEMBL;Acc:A0A4Z2DDA3]
EWB00_000904	0.885	0.824926	3.72245	0.823	0.054	C29_vitellocyte.mature	Major facilitator superfamily domain-containing protein isoform 2 [Source:UniProtKB/TrEMBL;Acc:A0A4Z2DHF7]
EWB00_003043	0.885	0.830119	5.23128	0.789	0.022	C29_vitellocyte.mature	Glycerol kinase [Source:UniProtKB/TrEMBL;Acc:A0A4Z2D9M6]
EWB00_008145	0.878	0.76454	4.30218	0.783	0.031	C29_vitellocyte.mature	Protein phosphatase 1 regulatory subunit 37 isoform 1 [Source:UniProtKB/TrEMBL;Acc:A0A4Z2CRG9]
EWB00_009700	0.877	0.828863	2.24286	0.928	0.259	C29_vitellocyte.mature	5'-nucleotidase [Source:UniProtKB/TrEMBL;Acc:Q5DE21]
EWB00_007015	0.873	0.864104	2.01058	0.956	0.333	C29_vitellocyte.mature	Serine/threonine-protein kinase mig-15 isoform 1 [Source:UniProtKB/TrEMBL;Acc:A0A4Z2CW95]
EWB00_010501	0.873	0.82533	2.18999	0.932	0.275	C29_vitellocyte.mature	Nicotinamide/nicotinic acid mononucleotide adenylyltransferase 2 isoform 1 [Source:UniProtKB/TrEMBL;Acc:A0A4Z2DXX7]
EWB00_007432	0.871	1.08813	3.014	0.861	0.17	C29_vitellocyte.mature	Ethanolamine kinase 1 [Source:UniProtKB/TrEMBL;Acc:A0A4Z2CUE2]
EWB00_010595	0.868	0.895142	2.05821	0.952	0.365	C29_vitellocyte.mature	Cullin-1 isoform 2 [Source:UniProtKB/TrEMBL;Acc:A0A4Z2DP56]
EWB00_009390	0.864	0.897801	1.88811	0.953	0.436	C29_vitellocyte.mature
EWB00_007435	0.862	0.685415	2.77804	0.831	0.124	C29_vitellocyte.mature	Phosphatidylinositol 4-kinase beta [Source:UniProtKB/TrEMBL;Acc:A0A4Z2CUN9]
EWB00_002201	0.852	0.824751	1.8558	0.948	0.383	C29_vitellocyte.mature	PPP1R35_C domain-containing protein [Source:UniProtKB/TrEMBL;Acc:A0A4Z2DCW3]
EWB00_004319	0.851	0.767957	1.79727	0.948	0.362	C29_vitellocyte.mature	Trafficking kinesin-binding protein isoform 2 [Source:UniProtKB/TrEMBL;Acc:A0A4Z2D6N2]
EWB00_004337	0.851	0.875192	2.07868	0.913	0.266	C29_vitellocyte.mature	Putative homeodomain transcription factor 2 [Source:UniProtKB/TrEMBL;Acc:A0A4Z2D5V7]
EWB00_001770	0.847	0.972181	3.30005	0.78	0.112	C29_vitellocyte.mature	Sphingomyelin synthase-related protein [Source:UniProtKB/TrEMBL;Acc:A0A4Z2DEV1]
EWB00_004111	0.847	0.815364	3.52564	0.764	0.084	C29_vitellocyte.mature	Required for meiotic nuclear division protein 1 isoform 1 [Source:UniProtKB/TrEMBL;Acc:A0A4Z2D6J0]
EWB00_000976	0.846	0.86551	2.48649	0.842	0.209	C29_vitellocyte.mature	Folate receptor alpha isoform 1; SJCHGC02435 protein [Source:UniProtKB/TrEMBL;Acc:Q5DDB9]
EWB00_006455	0.846	0.791184	1.76503	0.948	0.365	C29_vitellocyte.mature	[F-actin]-monooxygenase MICAL2 [Source:UniProtKB/TrEMBL;Acc:A0A4Z2CYJ9]
EWB00_008334	0.846	0.882633	5.21461	0.711	0.02	C29_vitellocyte.mature	Pleckstrin homology domain-containing family M member 1 isoform 1 [Source:UniProtKB/TrEMBL;Acc:A0A4Z2CQR1]
EWB00_007381	0.845	0.754116	2.34146	0.821	0.136	C29_vitellocyte.mature	Ectonucleoside triphosphate diphosphohydrolase 1 [Source:UniProtKB/TrEMBL;Acc:A0A4Z2CUH1]
EWB00_009012	0.843	0.712306	2.31182	0.828	0.156	C29_vitellocyte.mature	Alpha-tocopherol transfer protein-like isoform 2; SJCHGC05901 protein [Source:UniProtKB/TrEMBL;Acc:Q5DG97]
EWB00_004524	0.839	0.635758	1.77946	0.907	0.267	C29_vitellocyte.mature	Extended synaptotagmin-2 isoform 1 [Source:UniProtKB/TrEMBL;Acc:A0A4Z2DUT8]
EWB00_007715	0.839	0.625185	1.88992	0.884	0.238	C29_vitellocyte.mature	Kelch-like protein isoform 2 [Source:UniProtKB/TrEMBL;Acc:A0A4Z2CTU7]
EWB00_010279	0.836	0.793331	2.43177	0.809	0.136	C29_vitellocyte.mature	Glycoprotein 3-alpha-L-fucosyltransferase A isoform 2 [Source:UniProtKB/TrEMBL;Acc:A0A4Z2DPC0]
EWB00_008796	0.832	0.679968	2.32773	0.789	0.112	C29_vitellocyte.mature	Rho GTPase-activating protein isoform 2 [Source:UniProtKB/TrEMBL;Acc:A0A4Z2CNP7]
EWB00_009304	0.83	0.885831	2.44308	0.812	0.18	C29_vitellocyte.mature	Glutamic acid-rich protein [Source:UniProtKB/TrEMBL;Acc:A0A4Z2DS38]
EWB00_011363	0.83	0.623196	1.89214	0.861	0.228	C29_vitellocyte.mature	Sorting nexin-14 isoform 2 [Source:UniProtKB/TrEMBL;Acc:A0A4Z2DKN3]
EWB00_008913	0.827	0.622822	1.54823	0.939	0.369	C29_vitellocyte.mature	Protein SPT2 homolog [Source:UniProtKB/TrEMBL;Acc:C1LHE0]
EWB00_009093	0.827	0.615146	2.1304	0.821	0.172	C29_vitellocyte.mature	Inositol-pentakisphosphate 2-kinase [Source:UniProtKB/TrEMBL;Acc:A0A4Z2CNN6]
EWB00_006691	0.826	0.680546	1.56268	0.948	0.384	C29_vitellocyte.mature	Upstream stimulatory factor 1 [Source:UniProtKB/TrEMBL;Acc:A0A4Z2CXN7]
EWB00_009230	0.826	0.643601	2.96571	0.737	0.094	C29_vitellocyte.mature	WD repeat-containing protein [Source:UniProtKB/TrEMBL;Acc:A0A4Z2CMT8]
EWB00_003351	0.824	0.61	2.82679	0.733	0.09	C29_vitellocyte.mature	Serine arginine repetitive matrix 1 isoform 1 [Source:UniProtKB/TrEMBL;Acc:A0A4Z2D8V3]
EWB00_003637	0.818	0.600966	1.82487	0.857	0.245	C29_vitellocyte.mature	Cap-specific mRNA (nucleoside-2'-O-)-methyltransferase 1 [Source:UniProtKB/TrEMBL;Acc:A0A4Z2D7V2]
EWB00_011278	0.818	0.542109	1.82298	0.821	0.179	C29_vitellocyte.mature	MLX-interacting protein isoform 1 [Source:UniProtKB/TrEMBL;Acc:A0A4Z2DLX9]
EWB00_003372	0.815	0.571246	1.88743	0.825	0.209	C29_vitellocyte.mature	Tensin-4 isoform 1 [Source:UniProtKB/TrEMBL;Acc:A0A4Z2DWL2]
EWB00_003221	0.813	0.625363	1.82839	0.842	0.25	C29_vitellocyte.mature	ADP-ribose pyrophosphatase [Source:UniProtKB/TrEMBL;Acc:A0A4Z2D9I7]
EWB00_011274	0.808	0.525949	1.72832	0.83	0.22	C29_vitellocyte.mature	ADA3-like protein [Source:UniProtKB/TrEMBL;Acc:A0A4Z2DKU7]
EWB00_004903	0.805	0.545703	1.4451	0.895	0.303	C29_vitellocyte.mature	Regulator of nonsense transcripts 1 [Source:UniProtKB/TrEMBL;Acc:A0A4Z2D3P6]
EWB00_005385	0.805	0.538369	2.11448	0.759	0.156	C29_vitellocyte.mature	Serine/threonine-protein kinase 38-like [Source:UniProtKB/TrEMBL;Acc:A0A4Z2D1Q0]
EWB00_002464	0.803	0.55211	2.40506	0.717	0.111	C29_vitellocyte.mature	Major facilitator superfamily domain-containing protein isoform 2 [Source:UniProtKB/TrEMBL;Acc:A0A4Z2DCS2]
EWB00_011023	0.802	0.666361	1.41378	0.937	0.482	C29_vitellocyte.mature	Endoplasmic reticulum metallopeptidase 1 [Source:UniProtKB/TrEMBL;Acc:A0A4Z2DMJ0]
EWB00_010219	0.801	0.491731	1.6146	0.832	0.238	C29_vitellocyte.mature	Cyclin-dependent kinase 9 [Source:UniProtKB/TrEMBL;Acc:A0A4Z2DPU8]
EWB00_009063	0.799	0.51296	2.0223	0.752	0.154	C29_vitellocyte.mature	Putative mitochondrial pyruvate carrier 1 [Source:UniProtKB/TrEMBL;Acc:A0A4Z2DS79]
EWB00_006451	0.797	0.526053	1.55769	0.841	0.265	C29_vitellocyte.mature	TBC1 domain family member 15 isoform 2 [Source:UniProtKB/TrEMBL;Acc:A0A4Z2CZC0]
EWB00_003988	0.795	0.569982	1.28554	0.932	0.391	C29_vitellocyte.mature
EWB00_000711	0.794	0.557888	1.41878	0.888	0.34	C29_vitellocyte.mature
EWB00_000820	0.788	0.473633	1.23499	0.9	0.335	C29_vitellocyte.mature	Serine/threonine-protein phosphatase [Source:UniProtKB/TrEMBL;Acc:Q5DAL5]
EWB00_004838	0.788	0.510973	1.26148	0.906	0.365	C29_vitellocyte.mature	Ankyrin-3 isoform 1 [Source:UniProtKB/TrEMBL;Acc:A0A4Z2D3Q5]
EWB00_005525	0.788	0.472901	1.42548	0.831	0.246	C29_vitellocyte.mature
EWB00_006404	0.788	0.610515	1.36594	0.922	0.426	C29_vitellocyte.mature	Ras-related protein isoform 1; SJCHGC09085 protein [Source:UniProtKB/TrEMBL;Acc:Q5DCZ9]
EWB00_007987	0.785	0.464946	1.6054	0.776	0.201	C29_vitellocyte.mature	Cyclin-Y [Source:UniProtKB/TrEMBL;Acc:A0A4Z2CS42]
EWB00_006698	0.783	0.488591	1.25872	0.883	0.357	C29_vitellocyte.mature	Clone ZZD1165 mRNA sequence; Heme-binding protein; Heme-binding protein 2 [Source:UniProtKB/TrEMBL;Acc:Q86F27]
EWB00_000762	0.781	0.427235	1.29671	0.832	0.255	C29_vitellocyte.mature	Ectopic P granules protein 5 isoform 1 [Source:UniProtKB/TrEMBL;Acc:A0A4Z2DI48]
EWB00_005134	0.779	0.461525	1.17536	0.907	0.377	C29_vitellocyte.mature	Cell cycle control protein isoform 1 [Source:UniProtKB/TrEMBL;Acc:A0A4Z2D2J0]
EWB00_003857	0.775	0.477441	1.563	0.779	0.23	C29_vitellocyte.mature	Protein asteroid 1 [Source:UniProtKB/TrEMBL;Acc:A0A4Z2D705]
EWB00_004515	0.775	0.507579	1.0917	0.945	0.46	C29_vitellocyte.mature	Universal stress protein [Source:UniProtKB/TrEMBL;Acc:A0A4Z2DUK2]
EWB00_002879	0.773	0.470721	1.5792	0.769	0.216	C29_vitellocyte.mature	Inosine-5'-monophosphate dehydrogenase [Source:UniProtKB/TrEMBL;Acc:A0A4Z2DWB9]
EWB00_006969	0.772	0.5159	1.13332	0.947	0.478	C29_vitellocyte.mature
EWB00_001261	0.771	0.541492	1.41053	0.851	0.332	C29_vitellocyte.mature	SJCHGC04983 protein [Source:UniProtKB/TrEMBL;Acc:Q5D969]
EWB00_008616	0.771	0.435959	1.60392	0.724	0.168	C29_vitellocyte.mature
EWB00_002255	0.77	0.382997	1.27204	0.78	0.226	C29_vitellocyte.mature	Serine/threonine-protein phosphatase 2A 55 kDa regulatory subunit B delta isoform isoform 2 [Source:UniProtKB/TrEMBL;Acc:A0A4Z2DCT4]
EWB00_003104	0.767	0.400078	1.2378	0.818	0.253	C29_vitellocyte.mature	Tyrosine-protein kinase [Source:UniProtKB/TrEMBL;Acc:A0A2S1REI0]
EWB00_008069	0.76	0.468474	1.35848	0.813	0.314	C29_vitellocyte.mature
EWB00_002395	0.758	0.52024	1.23551	0.882	0.42	C29_vitellocyte.mature	Subfamily M3A non-peptidase (M03 family) isoform 1 [Source:UniProtKB/TrEMBL;Acc:A0A4Z2DCG5]
EWB00_007835	0.757	0.39819	1.46403	0.726	0.197	C29_vitellocyte.mature	Poly(A)-specific ribonuclease [Source:UniProtKB/TrEMBL;Acc:A0A4Z2CT17]
EWB00_009605	0.755	0.444496	1.09559	0.883	0.405	C29_vitellocyte.mature	Ankyrin-2 isoform 1 [Source:UniProtKB/TrEMBL;Acc:A0A4Z2DR62]
EWB00_007122	0.751	0.384304	0.919137	0.919	0.431	C29_vitellocyte.mature	AN1-type zinc finger protein isoform 4 [Source:UniProtKB/TrEMBL;Acc:A0A4Z2CVQ7]
EWB00_007287	0.745	0.390735	1.00972	0.869	0.37	C29_vitellocyte.mature	Nardilysin isoform 1 [Source:UniProtKB/TrEMBL;Acc:A0A4Z2CV76]
EWB00_000845	0.744	0.428633	1.22536	0.785	0.305	C29_vitellocyte.mature	Pyridoxal kinase [Source:UniProtKB/TrEMBL;Acc:A0A4Z2DIH3]
EWB00_002619	0.743	0.382931	1.20388	0.774	0.278	C29_vitellocyte.mature
EWB00_009046	0.737	0.351073	1.1014	0.762	0.264	C29_vitellocyte.mature	ATP-dependent helicase fft2 [Source:UniProtKB/TrEMBL;Acc:A0A4Z2DRY5]
EWB00_010004	0.736	0.332981	0.826902	0.881	0.392	C29_vitellocyte.mature	Intersectin-1 [Source:UniProtKB/TrEMBL;Acc:A0A4Z2DQE4]
EWB00_001288	0.734	0.349547	1.0818	0.76	0.275	C29_vitellocyte.mature	Zinc finger FYVE domain-containing protein [Source:UniProtKB/TrEMBL;Acc:A0A4Z2DFZ1]
EWB00_007610	0.73	0.331256	0.940412	0.792	0.311	C29_vitellocyte.mature	Protein phosphatase [Source:UniProtKB/TrEMBL;Acc:A0A4Z2CTQ4]
EWB00_000080	0.729	0.323574	0.935561	0.819	0.346	C29_vitellocyte.mature	General transcription factor IIF subunit 2 [Source:UniProtKB/TrEMBL;Acc:C1LLF8]
EWB00_010052	0.728	0.344146	0.970698	0.805	0.336	C29_vitellocyte.mature	39S ribosomal protein L50, mitochondrial [Source:UniProtKB/TrEMBL;Acc:A0A4Z2DQ73]
EWB00_009099	0.727	0.298022	1.0673	0.705	0.223	C29_vitellocyte.mature	Non-specific serine/threonine protein kinase [Source:UniProtKB/TrEMBL;Acc:A0A4Z2CN72]
EWB00_004107	0.724	0.334418	1.14884	0.719	0.25	C29_vitellocyte.mature	DFDF motif [Source:UniProtKB/TrEMBL;Acc:A0A4Z2D7B0]
EWB00_010764	0.715	0.26551	0.808063	0.752	0.285	C29_vitellocyte.mature	Ral GTPase-activating protein subunit alpha-2 isoform 1 [Source:UniProtKB/TrEMBL;Acc:A0A4Z2DP10]
EWB00_009731	0.714	0.312687	0.743273	0.904	0.461	C29_vitellocyte.mature	Transmembrane protein 11; Transmembrane protein 11-B isoform 2 [Source:UniProtKB/TrEMBL;Acc:C1L5N7]
EWB00_004931	0.711	0.337446	1.01683	0.738	0.284	C29_vitellocyte.mature	Serine/threonine-protein phosphatase Pgam5 isoform 2 [Source:UniProtKB/TrEMBL;Acc:A0A4Z2D3K2]
EWB00_000137	0.71	0.215602	0.651063	0.811	0.328	C29_vitellocyte.mature	SJCHGC06512 protein; Syntaxin-12 isoform 2 [Source:UniProtKB/TrEMBL;Acc:Q86FF3]
EWB00_005166	0.709	0.25439	0.731172	0.778	0.317	C29_vitellocyte.mature	Ribosomal protein S6 kinase beta-2 [Source:UniProtKB/TrEMBL;Acc:A0A4Z2D2Y7]
EWB00_008003	0.701	0.206904	0.694314	0.736	0.284	C29_vitellocyte.mature	Serine/threonine-protein kinase PINK1 isoform 2 [Source:UniProtKB/TrEMBL;Acc:A0A4Z2CSM1]
EWB00_005289	0.782	1.15165	2.27911	0.748	0.405	C30_neoblast progeny	UPF0769 protein [Source:UniProtKB/TrEMBL;Acc:A0A4Z2D2C2]
EWB00_004229	0.936	1.75204	3.90714	0.923	0.069	C31_tegument	Golgi-associated plant pathogenesis-related protein isoform 2 [Source:UniProtKB/TrEMBL;Acc:A0A4Z2D677]
EWB00_008346	0.886	1.41354	3.68918	0.841	0.112	C31_tegument	Annexin [Source:UniProtKB/TrEMBL;Acc:A0A4Z2CQM7]
EWB00_009162	0.878	1.45367	4.43879	0.797	0.053	C31_tegument	Actin-1 [Source:UniProtKB/TrEMBL;Acc:A0A4Z2CMV9]
EWB00_002963	0.87	1.063	3.14411	0.83	0.104	C31_tegument
EWB00_006795	0.866	1.02998	3.0377	0.82	0.099	C31_tegument	Semaphorin-6A isoform 1 [Source:UniProtKB/TrEMBL;Acc:A0A4Z2CXF6]
EWB00_004139	0.857	0.921057	3.03555	0.797	0.094	C31_tegument	Putative guanine-nucleotide-exchange-factor [Source:UniProtKB/TrEMBL;Acc:A0A4Z2D6B3]
EWB00_001018	0.851	1.13332	3.61287	0.767	0.078	C31_tegument	25 kDa integral membrane protein [Source:UniProtKB/TrEMBL;Acc:A0A4Z2DHE4]
EWB00_006045	0.841	0.932618	3.00841	0.772	0.107	C31_tegument
EWB00_004574	0.835	1.46203	3.51158	0.744	0.087	C31_tegument	Calcium-binding EF-hand,domain-containing protein; Tegument antigen [Source:UniProtKB/TrEMBL;Acc:C1LEK4]
EWB00_007322	0.834	0.831378	2.77376	0.759	0.096	C31_tegument	Focal adhesion kinase 1 [Source:UniProtKB/TrEMBL;Acc:A0A4Z2CUR2]
EWB00_007131	0.816	0.818954	2.52853	0.756	0.145	C31_tegument	Dual specificity tyrosine-phosphorylation-regulated kinase 2 [Source:UniProtKB/TrEMBL;Acc:A0A4Z2CVR8]
EWB00_002507	0.807	0.993175	2.63591	0.702	0.09	C31_tegument
EWB00_004497	0.806	0.767349	2.65396	0.707	0.098	C31_tegument
EWB00_004003	0.793	0.698219	2.08417	0.751	0.196	C31_tegument	Sorting nexin-33 isoform 1 [Source:UniProtKB/TrEMBL;Acc:A0A4Z2D6X6]
EWB00_004193	0.783	0.672459	1.79339	0.737	0.174	C31_tegument	SH3 and multiple ankyrin repeat-containing protein isoform 3 [Source:UniProtKB/TrEMBL;Acc:A0A4Z2DVZ1]
EWB00_008963	0.777	0.662915	1.64929	0.773	0.208	C31_tegument	cAMP-dependent protein kinase type II regulatory subunit isoform 1 [Source:UniProtKB/TrEMBL;Acc:A0A4Z2CNG4]
EWB00_009581	0.769	0.589805	1.7721	0.732	0.226	C31_tegument	Proton-coupled amino acid transporter 4 [Source:UniProtKB/TrEMBL;Acc:A0A4Z2CLT6]
EWB00_006577	0.765	0.58378	1.19006	0.881	0.423	C31_tegument	RNA-binding motif, single-stranded-interacting protein [Source:UniProtKB/TrEMBL;Acc:A0A4Z2DT17]
EWB00_010309	0.763	0.596353	1.75915	0.713	0.186	C31_tegument	Disks large 4 isoform 2 [Source:UniProtKB/TrEMBL;Acc:A0A4Z2DPD1]
EWB00_009414	0.749	0.505064	1.32443	0.73	0.221	C31_tegument	SLIT and NTRK-like protein isoform 2 [Source:UniProtKB/TrEMBL;Acc:A0A4Z2DRN1]
EWB00_004013	0.739	0.493506	1.15761	0.792	0.341	C31_tegument	Cyclin-G2 [Source:UniProtKB/TrEMBL;Acc:A0A4Z2DW14]
EWB00_005253	0.717	0.499242	1.2359	0.754	0.387	C31_tegument	Mannose-P-dolichol utilization defect 1 protein homolog [Source:UniProtKB/TrEMBL;Acc:A0A4Z2D271]
EWB00_001390	0.929	1.53744	5.88208	0.872	0.018	C32_muscle	Homeobox protein engrailed-like [Source:UniProtKB/TrEMBL;Acc:A0A4Z2DXK8]
EWB00_008258	0.906	1.39559	4.6623	0.841	0.036	C32_muscle	Protocadherin-9 isoform 2 [Source:UniProtKB/TrEMBL;Acc:A0A4Z2CQZ4]
EWB00_005377	0.876	1.03227	3.64159	0.812	0.068	C32_muscle
EWB00_006540	0.843	0.93714	2.74832	0.8	0.126	C32_muscle	Rho GTPase-activating protein isoform 1 [Source:UniProtKB/TrEMBL;Acc:A0A4Z2CXX8]
EWB00_008126	0.829	1.04984	3.50266	0.72	0.068	C32_muscle	Metalloendopeptidase [Source:UniProtKB/TrEMBL;Acc:A0A4Z2CRQ3]
EWB00_001647	0.813	0.733576	2.70777	0.715	0.079	C32_muscle	Protein scribble [Source:UniProtKB/TrEMBL;Acc:A0A4Z2DF97]
EWB00_010069	0.729	0.354182	0.933918	0.724	0.214	C32_muscle	Universal stress protein [Source:UniProtKB/TrEMBL;Acc:A0A4Z2DR12]
EWB00_007374	0.718	0.388303	0.890249	0.841	0.428	C32_muscle	High mobility group protein isoform 1 [Source:UniProtKB/TrEMBL;Acc:A0A4Z2CUQ8]
EWB00_001279	0.711	0.432678	0.935421	0.832	0.462	C32_muscle	Nucleobindin-1 isoform 3 [Source:UniProtKB/TrEMBL;Acc:A0A4Z2DG36]
EWB00_007920	0.707	0.465592	1.04135	0.781	0.39	C32_muscle	SJCHGC02266 protein; cAMP-dependent protein kinase type II regulatory subunit [Source:UniProtKB/TrEMBL;Acc:Q5DI18]
EWB00_000081	0.992	3.34695	5.79231	0.994	0.116	C36_neuron	Low density lipoprotein-receptor, class A,domain-containing protein; Neuropeptide prohormone-4; Very low density lipoprotein binding protein [Source:UniProtKB/TrEMBL;Acc:Q9U8F4]
EWB00_007275	0.94	4.4361	6.64608	0.914	0.242	C36_neuron
EWB00_008074	0.86	4.51399	7.94314	0.743	0.067	C36_neuron
EWB00_006876	0.855	2.44659	3.69496	0.791	0.186	C36_neuron
EWB00_007199	0.85	1.45937	4.49973	0.751	0.081	C38_tegument progenitor	Phospholipid scramblase [Source:UniProtKB/TrEMBL;Acc:A0A4Z2CVL8]
EWB00_005665	0.824	1.28185	3.22486	0.755	0.175	C38_tegument progenitor	Monocarboxylate transporter 5 [Source:UniProtKB/TrEMBL;Acc:A0A4Z2DTZ0]
EWB00_009601	0.799	0.908462	2.31946	0.781	0.289	C38_tegument progenitor	Dual specificity protein phosphatase 22 isoform 1 [Source:UniProtKB/TrEMBL;Acc:A0A4Z2DR69]
EWB00_001447	0.774	0.780859	1.84856	0.771	0.308	C38_tegument progenitor	Calmodulin; SJCHGC05190 protein [Source:UniProtKB/TrEMBL;Acc:Q5D909]
EWB00_009001	0.77	0.905236	1.935	0.819	0.421	C38_tegument progenitor	SJCHGC06187 protein [Source:UniProtKB/TrEMBL;Acc:Q5DE68]
EWB00_011321	0.77	0.884447	2.22121	0.738	0.261	C38_tegument progenitor	F-box only protein isoform 3 [Source:UniProtKB/TrEMBL;Acc:B5B7R2]
EWB00_010550	0.768	0.687372	1.57067	0.825	0.407	C38_tegument progenitor	Transforming acidic coiled-coil-containing protein isoform 1 [Source:UniProtKB/TrEMBL;Acc:A0A4Z2DNW4]
EWB00_001863	0.767	0.750665	1.81435	0.74	0.249	C38_tegument progenitor	Rho GTPase-activating protein isoform 2 [Source:UniProtKB/TrEMBL;Acc:A0A4Z2DE38]
EWB00_002277	0.759	0.720968	1.49666	0.84	0.479	C38_tegument progenitor	Dynactin subunit 1 [Source:UniProtKB/TrEMBL;Acc:A0A4Z2DD22]
EWB00_007168	0.719	0.641508	1.39108	0.778	0.464	C38_tegument progenitor	Protein NipSnap; Protein NipSnap 1 isoform 1 [Source:UniProtKB/TrEMBL;Acc:C1LHM8]
EWB00_007559	0.711	0.478931	1.30283	0.705	0.335	C38_tegument progenitor	RING-type domain-containing protein [Source:UniProtKB/TrEMBL;Acc:A0A4Z2CTS4]
EWB00_001561	0.709	0.607569	1.39461	0.745	0.412	C38_tegument progenitor	Protein ABHD17C [Source:UniProtKB/TrEMBL;Acc:A0A4Z2DFB8]
EWB00_004747	0.709	0.570539	1.39849	0.723	0.378	C38_tegument progenitor	SJCHGC03056 protein; SS18-like protein [Source:UniProtKB/TrEMBL;Acc:Q5BSY5]
EWB00_006157	0.709	0.453835	1.03298	0.814	0.477	C38_tegument progenitor
EWB00_001258	0.936	2.6967	5.76066	0.89	0.042	C39_neuron	Protocadherin-8 [Source:UniProtKB/TrEMBL;Acc:A0A4Z2DGB9]
EWB00_002497	0.833	2.32174	5.0459	0.714	0.132	C39_neuron	Agrin [Source:UniProtKB/TrEMBL;Acc:A0A4Z2DBN6]
EWB00_007902	0.916	1.93254	5.13268	0.86	0.083	C40_muscle
EWB00_007270	0.91	1.87769	4.72095	0.855	0.072	C40_muscle	Protein shifted isoform 2 [Source:UniProtKB/TrEMBL;Acc:A0A4Z2CVF4]
EWB00_002484	0.894	2.0222	5.1322	0.822	0.076	C40_muscle	Mechanosensory protein [Source:UniProtKB/TrEMBL;Acc:A0A4Z2DBR3]
EWB00_000049	0.888	1.64333	5.11704	0.803	0.048	C40_muscle
EWB00_009483	0.978	2.09203	6.55359	0.964	0.035	C41_GSC progeny
EWB00_003100	0.977	2.17797	5.53669	0.973	0.07	C41_GSC progeny	Thioredoxin [Source:UniProtKB/TrEMBL;Acc:Q5DAX8]
EWB00_009285	0.976	2.37531	7.93754	0.955	0.018	C41_GSC progeny	HORMA domain-containing protein [Source:UniProtKB/TrEMBL;Acc:A0A4Z2CM86]
EWB00_006925	0.963	1.78209	5.31528	0.946	0.066	C41_GSC progeny
EWB00_004819	0.961	1.77545	6.89406	0.929	0.016	C41_GSC progeny
EWB00_010110	0.95	1.54209	4.87709	0.927	0.076	C41_GSC progeny	SJCHGC00975 protein [Source:UniProtKB/TrEMBL;Acc:Q5DHQ2]
EWB00_009607	0.944	2.07908	7.93241	0.893	0.013	C41_GSC progeny
EWB00_010540	0.941	1.62429	6.28184	0.895	0.033	C41_GSC progeny	Solute carrier family 35 member F1 [Source:UniProtKB/TrEMBL;Acc:A0A4Z2CKS9]
EWB00_004987	0.936	1.49029	4.18847	0.913	0.096	C41_GSC progeny	Glycoprotein-N-acetylgalactosamine 3-beta-galactosyltransferase 1 [Source:UniProtKB/TrEMBL;Acc:A0A4Z2D379]
EWB00_004133	0.923	1.35086	5.93548	0.86	0.023	C41_GSC progeny
EWB00_000196	0.919	1.4018	5.1079	0.864	0.037	C41_GSC progeny	Meiotic recombination protein [Source:UniProtKB/TrEMBL;Acc:A0A4Z2DKR4]
EWB00_004845	0.918	1.27617	2.60172	0.953	0.369	C41_GSC progeny	Heat shock protein 67B2; Thiosulfate sulfurtransferase/rhodanese-like domain-containing protein isoform 1 [Source:UniProtKB/TrEMBL;Acc:C1L7E3]
EWB00_008122	0.915	1.53804	6.93006	0.838	0.013	C41_GSC progeny	SJCHGC03393 protein [Source:UniProtKB/TrEMBL;Acc:Q5D9H0]
EWB00_002735	0.902	1.24205	5.496	0.824	0.028	C41_GSC progeny
EWB00_011157	0.9	1.31224	7.3799	0.806	0.009	C41_GSC progeny	Meiosis-specific with OB domain-containing protein [Source:UniProtKB/TrEMBL;Acc:A0A4Z2DMQ9]
EWB00_002488	0.891	1.19535	5.97746	0.797	0.025	C41_GSC progeny	F-box only protein isoform 1 [Source:UniProtKB/TrEMBL;Acc:A0A4Z2DBM3]
EWB00_000406	0.883	1.20553	7.49364	0.771	0.007	C41_GSC progeny	Spermatogenesis-associated protein [Source:UniProtKB/TrEMBL;Acc:A0A4Z2DJ63]
EWB00_007656	0.868	1.02019	6.33579	0.746	0.012	C41_GSC progeny
EWB00_007800	0.865	1.15575	5.90187	0.746	0.019	C41_GSC progeny	Putative ATP-dependent RNA helicase YTHDC2 [Source:UniProtKB/TrEMBL;Acc:A0A4Z2CTA2]
EWB00_011259	0.86	0.95197	3.41359	0.797	0.108	C41_GSC progeny	39S ribosomal mitochondrial isoform 1 [Source:UniProtKB/TrEMBL;Acc:A0A4Z2DKS8]
EWB00_004437	0.851	0.89062	2.74693	0.824	0.157	C41_GSC progeny	Fumarate hydratase [Source:UniProtKB/TrEMBL;Acc:C1LGX3]
EWB00_001110	0.835	0.862556	4.11847	0.711	0.056	C41_GSC progeny
EWB00_006318	0.831	0.808932	3.02423	0.746	0.098	C41_GSC progeny
EWB00_002668	0.828	0.880896	2.30568	0.815	0.196	C41_GSC progeny
EWB00_004021	0.826	1.02185	2.57713	0.806	0.271	C41_GSC progeny	Caseinolytic peptidase B protein isoform 1; ClpB caseinolytic peptidase B homolog [Source:UniProtKB/TrEMBL;Acc:C1LH69]
EWB00_004827	0.817	0.815496	2.62626	0.744	0.122	C41_GSC progeny	Solute carrier family 35 member F1 [Source:UniProtKB/TrEMBL;Acc:C1L3N5]
EWB00_006814	0.812	0.825422	2.51452	0.733	0.1	C41_GSC progeny	Ankyrin repeat domain-containing protein isoform 1 [Source:UniProtKB/TrEMBL;Acc:A0A4Z2CXJ1]
EWB00_008968	0.808	0.698909	2.75909	0.719	0.108	C41_GSC progeny	F-box domain-containing protein [Source:UniProtKB/TrEMBL;Acc:A0A4Z2CNE1]
EWB00_009523	0.799	0.691495	2.03949	0.78	0.243	C41_GSC progeny	Glycerophosphocholine phosphodiesterase GPCPD1 [Source:UniProtKB/TrEMBL;Acc:A0A4Z2DR77]
EWB00_006323	0.793	0.994203	2.89496	0.708	0.198	C41_GSC progeny	SJCHGC04593 protein [Source:UniProtKB/TrEMBL;Acc:Q5D8N7]
EWB00_002520	0.791	0.662453	2.30723	0.726	0.162	C41_GSC progeny	Putative tropomyosin isoform 4 [Source:UniProtKB/TrEMBL;Acc:A0A4Z2DBW7]
EWB00_002773	0.776	0.648479	2.07864	0.702	0.146	C41_GSC progeny	D-xylose-proton symporter-like 1 [Source:UniProtKB/TrEMBL;Acc:A0A4Z2DB50]
EWB00_006616	0.749	0.563894	1.55705	0.731	0.247	C41_GSC progeny
EWB00_008125	0.744	0.482672	1.10823	0.855	0.467	C41_GSC progeny	Synaptobrevin YKT6 isoform 1 [Source:UniProtKB/TrEMBL;Acc:A0A4Z2CRI5]
EWB00_011109	0.743	0.510151	1.154	0.846	0.447	C41_GSC progeny	Leukotriene A-4 hydrolase [Source:UniProtKB/TrEMBL;Acc:A0A4Z2DLF9]
EWB00_007838	0.74	0.455024	1.15985	0.817	0.388	C41_GSC progeny	2-methoxy-6-polyprenyl-1,4-benzoquinol methylase, mitochondrial [Source:UniProtKB/TrEMBL;Acc:A0A4Z2CSM2]
EWB00_006517	0.737	0.501804	1.17852	0.826	0.432	C41_GSC progeny	Zinc finger CCHC domain-containing protein [Source:UniProtKB/TrEMBL;Acc:A0A4Z2CY00]
EWB00_002873	0.728	0.447028	1.19796	0.77	0.357	C41_GSC progeny	Vps16_C domain-containing protein [Source:UniProtKB/TrEMBL;Acc:A0A4Z2DW83]
EWB00_007414	0.723	0.415444	1.21947	0.733	0.313	C41_GSC progeny	U11/U12 small nuclear ribonucleoprotein 48 kDa protein isoform 1 [Source:UniProtKB/TrEMBL;Acc:A0A4Z2CUL0]
EWB00_008894	0.72	0.44064	0.91161	0.886	0.491	C41_GSC progeny	Centrin-2 isoform 1 [Source:UniProtKB/TrEMBL;Acc:A0A4Z2DS94]
EWB00_005638	0.712	0.387009	1.09391	0.739	0.325	C41_GSC progeny	Branchpoint-bridging protein [Source:UniProtKB/TrEMBL;Acc:A0A4Z2DU10]
EWB00_005903	0.712	0.40772	0.955877	0.789	0.415	C41_GSC progeny	Histone acetyltransferase [Source:UniProtKB/TrEMBL;Acc:A0A4Z2D029]
EWB00_011159	0.709	0.359439	1.00917	0.711	0.262	C41_GSC progeny	Intraflagellar transport protein 22 [Source:UniProtKB/TrEMBL;Acc:A0A4Z2DLZ9]
EWB00_005033	0.707	0.391899	1.00359	0.775	0.402	C41_GSC progeny	Farnesylated proteins-converting enzyme 2 [Source:UniProtKB/TrEMBL;Acc:A0A4Z2D327]
EWB00_002258	0.957	1.79793	6.44852	0.924	0.024	C42_GSC	Nanos 1 [Source:UniProtKB/TrEMBL;Acc:A0A4Z2DCT9]
EWB00_002004	0.874	1.18255	3.61286	0.812	0.092	C42_GSC	SJCHGC03511 protein [Source:UniProtKB/TrEMBL;Acc:Q5DB49]
EWB00_001426	0.843	1.34156	5.54845	0.703	0.025	C42_GSC	Protein boule-like isoform 1 [Source:UniProtKB/TrEMBL;Acc:A0A4Z2DFS6]
EWB00_003470	0.784	0.607426	1.99119	0.73	0.167	C42_GSC	Serine/threonine-protein kinase Chk2 isoform 1 [Source:UniProtKB/TrEMBL;Acc:A0A4Z2D888]
EWB00_007514	0.747	0.43447	1.27779	0.703	0.182	C42_GSC	DUF4515 domain-containing protein [Source:UniProtKB/TrEMBL;Acc:A0A4Z2CTX7]
EWB00_007820	0.731	0.451904	1.18895	0.77	0.347	C42_GSC
EWB00_003391	0.713	0.379181	0.952976	0.802	0.418	C42_GSC	SprT-like domain-containing protein [Source:UniProtKB/TrEMBL;Acc:A0A4Z2DWP1]
EWB00_004072	0.711	0.379974	1.05272	0.757	0.364	C42_GSC	Nuclear pore complex protein isoform 4 [Source:UniProtKB/TrEMBL;Acc:A0A4Z2D6I2]
EWB00_010700	0.706	0.392653	1.02256	0.757	0.377	C42_GSC	SAGA-associated factor 29 [Source:UniProtKB/TrEMBL;Acc:A0A4Z2DND7]
EWB00_010906	0.705	0.394316	0.904458	0.819	0.469	C42_GSC	Zinc finger HIT domain-containing protein isoform 2 [Source:UniProtKB/TrEMBL;Acc:A0A4Z2DMQ8]
EWB00_002312	0.701	0.356694	0.790243	0.854	0.497	C42_GSC	SJCHGC05781 protein [Source:UniProtKB/TrEMBL;Acc:Q5DE78]
EWB00_003253	0.951	2.24	6.70466	0.912	0.021	C43_flame
EWB00_003338	0.95	3.10346	7.59673	0.909	0.018	C43_flame	Tubulin beta chain [Source:UniProtKB/TrEMBL;Acc:C1LN37]
EWB00_001132	0.922	1.84549	4.21716	0.897	0.124	C43_flame	Hypotheticial protein; SJCHGC04576 protein [Source:UniProtKB/TrEMBL;Acc:Q5DCS0]
EWB00_006626	0.922	1.89701	7.416	0.85	0.009	C43_flame
EWB00_003305	0.915	2.52433	7.99503	0.834	0.012	C43_flame	Phospholipase DDHD1 isoform 1 [Source:UniProtKB/TrEMBL;Acc:A0A4Z2D8X8]
EWB00_002257	0.899	1.75585	7.07345	0.804	0.015	C43_flame	Transient receptor potential-gamma protein [Source:UniProtKB/TrEMBL;Acc:A0A4Z2DCP6]
EWB00_003058	0.885	1.48754	3.14253	0.878	0.204	C43_flame	B9 domain-containing protein isoform 2 [Source:UniProtKB/TrEMBL;Acc:A0A4Z2D9R3]
EWB00_002997	0.877	1.56947	4.65063	0.792	0.05	C43_flame
EWB00_007079	0.872	1.64966	4.95338	0.773	0.037	C43_flame	Tubulin alpha chain [Source:UniProtKB/TrEMBL;Acc:A0A4Z2DTW8]
EWB00_006882	0.867	1.42868	4.02019	0.787	0.068	C43_flame	Intraflagellar transport protein 80 isoform 2 [Source:UniProtKB/TrEMBL;Acc:A0A4Z2CWH8]
EWB00_000375	0.864	1.61219	4.80094	0.77	0.079	C43_flame
EWB00_003756	0.86	1.86792	5.94173	0.739	0.027	C43_flame	Transmembrane protein [Source:UniProtKB/TrEMBL;Acc:A0A4Z2DWI2]
EWB00_002209	0.859	1.35005	2.91098	0.851	0.256	C43_flame
EWB00_004117	0.857	1.31078	3.44275	0.798	0.142	C43_flame	Nucleoside diphosphate kinase 7 isoform 1 [Source:UniProtKB/TrEMBL;Acc:A0A4Z2D6E3]
EWB00_008724	0.854	1.28201	3.17001	0.802	0.129	C43_flame	Calcium/calmodulin-dependent protein kinase type 1 isoform 2 [Source:UniProtKB/TrEMBL;Acc:A0A4Z2DSJ8]
EWB00_006444	0.853	1.35814	3.92403	0.762	0.068	C43_flame	LisH domain-containing protein [Source:UniProtKB/TrEMBL;Acc:A0A4Z2CYB9]
EWB00_009624	0.852	1.45457	3.88908	0.768	0.083	C43_flame
EWB00_007244	0.851	1.42284	3.73256	0.764	0.067	C43_flame	Intraflagellar transport protein 88 isoform 2 [Source:UniProtKB/TrEMBL;Acc:A0A4Z2CV77]
EWB00_004212	0.849	1.3481	3.81583	0.749	0.054	C43_flame	Cyclin-dependent kinase-like 1 [Source:UniProtKB/TrEMBL;Acc:C1L3S7]
EWB00_010040	0.849	1.38021	5.14667	0.724	0.037	C43_flame	SJCHGC05363 protein [Source:UniProtKB/TrEMBL;Acc:Q5DDC8]
EWB00_010862	0.849	1.49209	4.10475	0.75	0.064	C43_flame	Sterile alpha motif domain-containing protein [Source:UniProtKB/TrEMBL;Acc:A0A4Z2DMH7]
EWB00_008192	0.846	1.30156	3.28443	0.777	0.103	C43_flame
EWB00_007071	0.845	1.55304	4.30922	0.733	0.051	C43_flame	IQ calmodulin-binding motif-containing protein [Source:UniProtKB/TrEMBL;Acc:A0A4Z2DTK7]
EWB00_008149	0.842	1.43777	3.40727	0.768	0.101	C43_flame	Coiled-coil domain-containing protein isoform 1 [Source:UniProtKB/TrEMBL;Acc:A0A4Z2CRG2]
EWB00_005778	0.84	1.72969	5.15416	0.71	0.046	C43_flame	Unconventional myosin-XVIIIb-like [Source:UniProtKB/TrEMBL;Acc:A0A4Z2D0M8]
EWB00_001383	0.838	1.24074	4.65891	0.707	0.034	C43_flame	WD_REPEATS_REGION domain-containing protein [Source:UniProtKB/TrEMBL;Acc:A0A4Z2DWR1]
EWB00_008397	0.836	1.45264	3.50069	0.749	0.095	C43_flame	Meiosis-specific nuclear structural protein 1 [Source:UniProtKB/TrEMBL;Acc:A0A4Z2CQ86]
EWB00_001506	0.834	1.19925	3.5176	0.737	0.082	C43_flame	Coiled-coil domain-containing protein isoform 1 [Source:UniProtKB/TrEMBL;Acc:A0A4Z2DFK5]
EWB00_001970	0.832	1.27864	3.72932	0.718	0.059	C43_flame	Protein C21orf2 isoform 2 [Source:UniProtKB/TrEMBL;Acc:A0A4Z2DF14]
EWB00_004435	0.829	1.30082	3.51341	0.724	0.069	C43_flame	EF-hand calcium-binding domain-containing protein isoform 1 [Source:UniProtKB/TrEMBL;Acc:A0A4Z2D686]
EWB00_000273	0.828	1.26442	3.44993	0.724	0.078	C43_flame	Ankyrin repeat domain-containing protein isoform 1; Ankyrin,domain-containing protein [Source:UniProtKB/TrEMBL;Acc:C1LJ63]
EWB00_007541	0.828	1.76678	3.82963	0.722	0.094	C43_flame	33 kDa inner dynein arm light chain [Source:UniProtKB/TrEMBL;Acc:A0A4Z2CUK4]
EWB00_008424	0.828	1.24821	2.77166	0.783	0.153	C43_flame	Intraflagellar transport protein 74 isoform 2 [Source:UniProtKB/TrEMBL;Acc:A0A4Z2CQB5]
EWB00_007467	0.815	1.07514	3.12501	0.726	0.135	C43_flame	Meckel syndrome type 1 protein isoform 2 [Source:UniProtKB/TrEMBL;Acc:A0A4Z2CUA4]
EWB00_009244	0.814	1.03375	2.39071	0.792	0.265	C43_flame	SJCHGC02558 protein [Source:UniProtKB/TrEMBL;Acc:Q5DG05]
EWB00_004471	0.813	0.979888	2.87488	0.718	0.101	C43_flame	Interleukin-1 receptor-associated kinase 1-binding protein [Source:UniProtKB/TrEMBL;Acc:C1LF07]
EWB00_002394	0.81	1.27378	3.15389	0.73	0.158	C43_flame	Protein dpy-30 [Source:UniProtKB/TrEMBL;Acc:A0A4Z2DCH1]
EWB00_010734	0.806	1.05564	2.84808	0.716	0.125	C43_flame
EWB00_010757	0.792	0.957417	2.62885	0.722	0.2	C43_flame	WD repeat-containing protein; WD-40 repeat,IPR011046 WD40-like,domain-containing protein [Source:UniProtKB/TrEMBL;Acc:C1LDU7]
EWB00_000393	0.71	0.524453	1.11353	0.785	0.461	C43_flame	Ciliogenesis-associated TTC17-interacting protein isoform 3; SJCHGC00554 protein [Source:UniProtKB/TrEMBL;Acc:Q86EH1]
EWB00_000425	0.946	2.48687	6.00739	0.908	0.072	C44_tegument
EWB00_002168	0.944	4.26528	7.12802	0.916	0.124	C44_tegument	Kunitz-type serine protease inhibitor B3 [Source:UniProtKB/TrEMBL;Acc:A0A4Z2DDA9]
EWB00_002375	0.885	3.06501	7.98047	0.78	0.023	C44_tegument	Tyrosine decarboxylase isoform 2 [Source:UniProtKB/TrEMBL;Acc:A0A4Z2DCK1]
EWB00_004465	0.883	1.62072	4.68268	0.807	0.082	C44_tegument	SH2 domain-containing protein [Source:UniProtKB/TrEMBL;Acc:A0A4Z2D535]
EWB00_000769	0.863	1.56626	3.63479	0.822	0.202	C44_tegument	Monocarboxylate transporter 12 isoform 2 [Source:UniProtKB/TrEMBL;Acc:A0A4Z2DI68]
EWB00_007739	0.862	1.40266	3.20862	0.83	0.239	C44_tegument	Twinfilin-1 isoform 3 [Source:UniProtKB/TrEMBL;Acc:A0A4Z2CTM4]
EWB00_005796	0.858	1.4136	2.70388	0.881	0.302	C44_tegument	Transcriptional activator protein [Source:UniProtKB/TrEMBL;Acc:A0A4Z2D0L8]
EWB00_004565	0.854	1.28013	3.13397	0.822	0.249	C44_tegument	Glycerol-3-phosphate acyltransferase 3 isoform 1 [Source:UniProtKB/TrEMBL;Acc:A0A4Z2D4T4]
EWB00_001967	0.841	1.8558	4.95953	0.717	0.059	C44_tegument	Methionine aminopeptidase 1 [Source:UniProtKB/TrEMBL;Acc:A0A4Z2DEB2]
EWB00_008332	0.833	1.14101	3.70787	0.721	0.068	C44_tegument	Adenylate cyclase isoform 3 [Source:UniProtKB/TrEMBL;Acc:A0A4Z2CQK4]
EWB00_004792	0.831	1.39604	4.10238	0.723	0.098	C44_tegument	Aquaporin-9; Aquaporin-9 (AQP-9) (Small solute channel 1) [Source:UniProtKB/TrEMBL;Acc:C1L817]
EWB00_004696	0.829	1.3029	3.25857	0.767	0.169	C44_tegument	Glycerophosphocholine acyltransferase 1 [Source:UniProtKB/TrEMBL;Acc:A0A4Z2D577]
EWB00_007411	0.825	1.1884	2.90278	0.772	0.189	C44_tegument
EWB00_005251	0.793	1.25997	3.24254	0.702	0.177	C44_tegument
EWB00_003747	0.789	0.990355	2.57877	0.725	0.231	C44_tegument	Tyrosine-protein kinase [Source:UniProtKB/TrEMBL;Acc:A0A4Z2DVH8]
EWB00_008802	0.969	4.86665	7.92445	0.947	0.09	C45_neuron
EWB00_001412	0.935	1.99398	4.64434	0.907	0.07	C45_neuron	Nucleolysin TIA-1 isoform p40 [Source:UniProtKB/TrEMBL;Acc:A0A4Z2DX64]
EWB00_004622	0.934	1.92686	3.96543	0.921	0.185	C45_neuron
EWB00_008692	0.884	1.76258	4.21935	0.813	0.079	C45_neuron	Dystroglycan isoform 1 [Source:UniProtKB/TrEMBL;Acc:A0A4Z2CPA3]
EWB00_008198	0.882	1.86546	5.03862	0.793	0.069	C45_neuron	Protocadherin-16 [Source:UniProtKB/TrEMBL;Acc:A0A4Z2CR46]
EWB00_000424	0.85	1.79619	3.75063	0.752	0.087	C45_neuron
EWB00_002480	0.843	1.69806	4.10962	0.748	0.132	C45_neuron	Calcium activated potassium channel subunit isoform 1 [Source:UniProtKB/TrEMBL;Acc:A0A4Z2DBM8]
EWB00_009223	0.84	1.49861	3.56175	0.75	0.109	C45_neuron
EWB00_003360	0.837	1.7534	4.10511	0.746	0.179	C45_neuron	G-protein-signaling modulator 2 [Source:UniProtKB/TrEMBL;Acc:A0A4Z2D8M6]
EWB00_011124	0.834	1.40608	2.93764	0.783	0.181	C45_neuron	Protocadherin-11 X-linked isoform 1 [Source:UniProtKB/TrEMBL;Acc:A0A4Z2DLJ3]
EWB00_009256	0.97	4.46424	7.24159	0.965	0.184	C46_flame	Dynein light chain [Source:UniProtKB/TrEMBL;Acc:C1LJH0]
EWB00_009254	0.913	2.79932	6.67716	0.842	0.054	C46_flame	Dynein light chain [Source:UniProtKB/TrEMBL;Acc:A0A4Z2DRR1]
EWB00_011079	0.992	3.7912	8.34358	0.987	0.039	C47_female late
EWB00_006789	0.985	4.11341	9.17733	0.972	0.032	C47_female late	SJCHGC05677 protein [Source:UniProtKB/TrEMBL;Acc:Q5DA67]
EWB00_010548	0.976	2.59987	8.17788	0.954	0.023	C47_female late	Poly(RC)-binding protein [Source:UniProtKB/TrEMBL;Acc:A0A4Z2DNU7]
EWB00_005552	0.974	4.01809	8.56107	0.952	0.035	C47_female late	C-type lectin domain-containing protein [Source:UniProtKB/TrEMBL;Acc:A0A4Z2D141]
EWB00_006788	0.944	1.97377	6.38869	0.898	0.03	C47_female late	Asparaginase [Source:UniProtKB/TrEMBL;Acc:A0A4Z2CXD2]
EWB00_003095	0.936	2.42079	8.12373	0.876	0.011	C47_female late
EWB00_005766	0.936	3.39387	8.37238	0.878	0.023	C47_female late	SJCHGC06558 protein [Source:UniProtKB/TrEMBL;Acc:Q5DF07]
EWB00_000146	0.929	1.79577	4.98928	0.876	0.027	C47_female late	FFD TFG box motifs isoform 1 [Source:UniProtKB/TrEMBL;Acc:A0A4Z2DJX6]
EWB00_005316	0.918	2.08466	6.51728	0.846	0.023	C47_female late	Homeobox protein [Source:UniProtKB/TrEMBL;Acc:A0A4Z2D238]
EWB00_007358	0.909	1.55917	4.37099	0.857	0.131	C47_female late	ANK_REP_REGION domain-containing protein [Source:UniProtKB/TrEMBL;Acc:A0A4Z2CVG3]
EWB00_000660	0.905	1.95574	7.37231	0.815	0.011	C47_female late	Cell number regulator 11 [Source:UniProtKB/TrEMBL;Acc:A0A4Z2DIB2]
EWB00_008527	0.899	1.14973	7.37838	0.802	0.007	C47_female late	POU domain, class 6, transcription factor 1 [Source:UniProtKB/TrEMBL;Acc:A0A4Z2CPV2]
EWB00_004736	0.891	1.60656	8.14659	0.785	0.009	C47_female late	Bone marrow proteoglycan [Source:UniProtKB/TrEMBL;Acc:A0A4Z2D460]
EWB00_006761	0.884	1.20427	7.48805	0.772	0.009	C47_female late
EWB00_004609	0.871	1.28104	5.78507	0.759	0.032	C47_female late	Major egg antigen; Major egg antigen (P40) [Source:UniProtKB/TrEMBL;Acc:C1LQQ9]
EWB00_006970	0.869	1.12007	3.83918	0.789	0.057	C47_female late	SJCHGC04677 protein [Source:UniProtKB/TrEMBL;Acc:Q5C495]
EWB00_000681	0.868	1.23349	3.43852	0.82	0.171	C47_female late	Origin recognition complex subunit 1 [Source:UniProtKB/TrEMBL;Acc:A0A4Z2DID5]
EWB00_001492	0.868	1.51625	3.40791	0.839	0.29	C47_female late	Histone deacetylase [Source:UniProtKB/TrEMBL;Acc:A0A4Z2DFH3]
EWB00_007447	0.864	1.30316	5.4876	0.75	0.044	C47_female late	Asteroid-like Protein 1 [Source:UniProtKB/TrEMBL;Acc:A0A4Z2CUG2]
EWB00_009456	0.857	0.942677	2.84728	0.828	0.181	C47_female late	Dual specificity mitogen-activated protein kinase kinase 6 isoform 2 [Source:UniProtKB/TrEMBL;Acc:A0A4Z2CM06]
EWB00_010947	0.857	1.14829	2.66192	0.857	0.275	C47_female late	Cyclin-G2 isoform 2 [Source:UniProtKB/TrEMBL;Acc:A0A4Z2DMW1]
EWB00_000985	0.853	1.02186	3.25709	0.787	0.113	C47_female late	UDP-glucuronate decarboxylase [Source:UniProtKB/TrEMBL;Acc:A0A4Z2DHE3]
EWB00_002392	0.85	1.00704	5.03151	0.728	0.041	C47_female late	Hepatic leukemia factor [Source:UniProtKB/TrEMBL;Acc:A0A4Z2DCE9]
EWB00_003092	0.85	0.670139	2.80217	0.752	0.042	C47_female late	Outer dense fiber protein [Source:UniProtKB/TrEMBL;Acc:A0A4Z2DAU8]
EWB00_003306	0.847	1.11019	2.71951	0.837	0.262	C47_female late	Phospholipase DDHD1 isoform 2 [Source:UniProtKB/TrEMBL;Acc:A0A4Z2D8Z0]
EWB00_007978	0.843	0.954481	2.82428	0.807	0.195	C47_female late	SHC-transforming protein isoform 1 [Source:UniProtKB/TrEMBL;Acc:A0A4Z2CSH8]
EWB00_001416	0.838	0.726157	2.84967	0.783	0.109	C47_female late	Non-specific serine/threonine protein kinase [Source:UniProtKB/TrEMBL;Acc:A0A4Z2DWU9]
EWB00_008120	0.836	1.51583	4.49524	0.72	0.079	C47_female late	Potassium channel subfamily K member 18 [Source:UniProtKB/TrEMBL;Acc:A0A4Z2CS11]
EWB00_009114	0.832	0.89978	2.42387	0.83	0.26	C47_female late	NAD(+) kinase [Source:UniProtKB/TrEMBL;Acc:A0A4Z2CMY5]
EWB00_006335	0.831	0.859125	3.28948	0.75	0.106	C47_female late	Tumor suppressor p53 binding 1 [Source:UniProtKB/TrEMBL;Acc:A0A4Z2CYZ3]
EWB00_003309	0.826	0.834365	2.22329	0.841	0.264	C47_female late	Disks large-associated protein [Source:UniProtKB/TrEMBL;Acc:A0A4Z2D9V7]
EWB00_007577	0.824	0.78062	2.97923	0.748	0.112	C47_female late	PARP-1 binding protein [Source:UniProtKB/TrEMBL;Acc:A0A4Z2CTM2]
EWB00_004591	0.813	0.592965	2.64198	0.73	0.11	C47_female late	Zinc finger and BTB domain-containing protein [Source:UniProtKB/TrEMBL;Acc:A0A4Z2D4P2]
EWB00_006884	0.811	0.719872	2.4067	0.767	0.175	C47_female late	UDP-N-acetylglucosamine transporter [Source:UniProtKB/TrEMBL;Acc:C1LDX8]
EWB00_004896	0.81	0.88283	2.17676	0.839	0.323	C47_female late	SJCHGC06619 protein [Source:UniProtKB/TrEMBL;Acc:Q5DH05]
EWB00_008496	0.81	0.689722	2.18656	0.767	0.147	C47_female late	UDP-N-acetylglucosamine/UDP-glucose/GDP-mannose transporter [Source:UniProtKB/TrEMBL;Acc:A0A4Z2CQJ1]
EWB00_006213	0.807	0.561527	2.4631	0.739	0.11	C47_female late
EWB00_011171	0.804	0.625324	1.93023	0.796	0.199	C47_female late	Nudix hydrolase 20 isoform 2; SJCHGC05885 protein [Source:UniProtKB/TrEMBL;Acc:Q5D8P4]
EWB00_007900	0.801	0.796318	2.04876	0.822	0.293	C47_female late	Adenylate kinase 4; SJCHGC05778 protein [Source:UniProtKB/TrEMBL;Acc:Q5DFE5]
EWB00_006223	0.8	0.680897	2.44239	0.735	0.152	C47_female late	NEDD4-binding protein 2-like 1 isoform 2 [Source:UniProtKB/TrEMBL;Acc:A0A4Z2CZ12]
EWB00_008887	0.796	0.74366	1.64386	0.839	0.424	C47_female late	Phosphoserine phosphatase [Source:UniProtKB/TrEMBL;Acc:A0A4Z2DS78]
EWB00_009638	0.796	0.811305	1.96765	0.8	0.333	C47_female late	Glucose-6-phosphate exchanger SLC37A2 isoform 3 [Source:UniProtKB/TrEMBL;Acc:A0A4Z2CLL8]
EWB00_007802	0.795	0.667982	2.0354	0.765	0.209	C47_female late	Sodium-dependent phosphate transporter 1-A [Source:UniProtKB/TrEMBL;Acc:A0A4Z2CSV6]
EWB00_008895	0.794	0.876857	2.23758	0.796	0.286	C47_female late	Activating molecule in BECN1-regulated autophagy protein isoform 3 [Source:UniProtKB/TrEMBL;Acc:A0A4Z2DSI6]
EWB00_000963	0.793	0.763071	2.02999	0.815	0.293	C47_female late	SJCHGC06410 protein [Source:UniProtKB/TrEMBL;Acc:Q5D9B0]
EWB00_006498	0.792	0.650564	2.34709	0.728	0.162	C47_female late	Zinc finger protein [Source:UniProtKB/TrEMBL;Acc:A0A4Z2CY49]
EWB00_010931	0.79	0.476936	1.6748	0.704	0.101	C47_female late	Hydrogen voltage-gated channel 1 [Source:UniProtKB/TrEMBL;Acc:A0A4Z2DX99]
EWB00_004456	0.779	0.642871	1.62986	0.804	0.351	C47_female late	NEDD8-activating enzyme E1 regulatory subunit [Source:UniProtKB/TrEMBL;Acc:A0A4Z2D556]
EWB00_006496	0.767	0.478764	1.56905	0.75	0.203	C47_female late	SJCHGC05346 protein [Source:UniProtKB/TrEMBL;Acc:Q5D9B1]
EWB00_009768	0.766	0.505083	1.65826	0.761	0.241	C47_female late	E3 ubiquitin-protein ligase isoform 2 [Source:UniProtKB/TrEMBL;Acc:A0A4Z2DQZ1]
EWB00_001971	0.753	0.624056	1.39591	0.841	0.431	C47_female late	Protein sarah isoform 3 [Source:UniProtKB/TrEMBL;Acc:A0A4Z2DEB7]
EWB00_005404	0.751	0.517954	1.55186	0.765	0.268	C47_female late	Ubiquitin-conjugating enzyme E2 2 [Source:UniProtKB/TrEMBL;Acc:A0A4Z2D1T2]
EWB00_005963	0.748	0.485846	1.35747	0.774	0.312	C47_female late	Leucine-rich repeat and fibronectin type-III domain-containing 5-like [Source:UniProtKB/TrEMBL;Acc:A0A4Z2DTA3]
EWB00_006143	0.747	0.561171	1.60861	0.759	0.272	C47_female late	Basic-leucine zipper (BZIP) transcription factor, domain-containing protein isoform 2 [Source:UniProtKB/TrEMBL;Acc:A0A4Z2D0A4]
EWB00_002263	0.743	0.518417	1.36147	0.802	0.347	C47_female late	Putative Ras-related protein; SJCHGC06903 protein [Source:UniProtKB/TrEMBL;Acc:Q5DHF1]
EWB00_003782	0.741	0.449512	1.36214	0.75	0.278	C47_female late	Nuclear receptor coactivator 5 isoform 2 [Source:UniProtKB/TrEMBL;Acc:A0A4Z2D7C2]
EWB00_006406	0.737	0.462175	1.35906	0.737	0.249	C47_female late	Protein tyrosine phosphatase type IVA 3; Protein tyrosine phosphatase type IVA protein 3; SJCHGC06585 protein [Source:UniProtKB/TrEMBL;Acc:Q5DB62]
EWB00_000598	0.73	0.417132	1.39915	0.702	0.224	C47_female late	Nuclear distribution protein nudE-like 1 isoform 2 [Source:UniProtKB/TrEMBL;Acc:A0A4Z2DIC6]
EWB00_001183	0.725	0.363258	1.08265	0.78	0.321	C47_female late	Mevalonate kinase [Source:UniProtKB/TrEMBL;Acc:A0A4Z2DGH8]
EWB00_010339	0.723	0.443874	1.20098	0.767	0.34	C47_female late	Ribosomal s14 isoform 1 [Source:UniProtKB/TrEMBL;Acc:A0A4Z2DP31]
EWB00_004141	0.721	0.487335	1.39318	0.724	0.279	C47_female late	Vang-like protein isoform 1 [Source:UniProtKB/TrEMBL;Acc:A0A4Z2D6C3]
EWB00_003370	0.719	0.450015	1.38298	0.707	0.272	C47_female late	RNA binding Lupus La [Source:UniProtKB/TrEMBL;Acc:A0A4Z2D8M4]
EWB00_003956	0.719	0.333103	1.09692	0.724	0.257	C47_female late	Phosphatidate cytidylyltransferase, mitochondrial [Source:UniProtKB/TrEMBL;Acc:C1L4F3]
EWB00_008261	0.718	0.389495	1.27848	0.702	0.249	C47_female late
EWB00_006224	0.716	0.329752	0.909565	0.783	0.342	C47_female late	Epidermal retinol dehydrogenase 2 isoform 3; SDR1 protein [Source:UniProtKB/TrEMBL;Acc:B3GV02]
EWB00_006463	0.716	0.366791	1.22346	0.713	0.259	C47_female late	Ethanolaminephosphotransferase 1 [Source:UniProtKB/TrEMBL;Acc:A0A4Z2CYE0]
EWB00_006395	0.715	0.408862	1.23251	0.735	0.303	C47_female late	Ubiquitin-conjugating enzyme E2-24 kDa [Source:UniProtKB/TrEMBL;Acc:A0A4Z2CYT1]
EWB00_010643	0.714	0.434948	1.16017	0.767	0.347	C47_female late	Cytoplasmic protein isoform 1 [Source:UniProtKB/TrEMBL;Acc:A0A4Z2DN24]
EWB00_001186	0.712	0.370466	1.14305	0.733	0.299	C47_female late
EWB00_002353	0.711	0.3214	1.10125	0.707	0.25	C47_female late	SJCHGC08987 protein [Source:UniProtKB/TrEMBL;Acc:Q5D9G7]
EWB00_005790	0.711	0.383585	0.901527	0.828	0.459	C47_female late	DDA1 domain-containing protein [Source:UniProtKB/TrEMBL;Acc:A0A4Z2D0I4]
EWB00_005815	0.71	0.522479	1.31656	0.765	0.345	C47_female late	Zinc finger protein jing isoform 3 [Source:UniProtKB/TrEMBL;Acc:A0A4Z2DTX5]
EWB00_007685	0.706	0.375228	0.954161	0.802	0.396	C47_female late	Protein farnesyltransferase subunit beta [Source:UniProtKB/TrEMBL;Acc:A0A4Z2CTI9]
EWB00_010816	0.703	0.429969	1.00581	0.835	0.463	C47_female late	Threonine aspartase 1 [Source:UniProtKB/TrEMBL;Acc:A0A4Z2DN52]
EWB00_001394	0.701	0.292623	0.988774	0.72	0.273	C47_female late	Golgi pH regulator B [Source:UniProtKB/TrEMBL;Acc:A0A4Z2DX32]
EWB00_007637	0.701	0.326401	1.02352	0.713	0.298	C47_female late	Lipoate-protein ligase B [Source:UniProtKB/TrEMBL;Acc:A0A4Z2CTY3]
EWB00_008683	0.801	1.26478	2.7459	0.743	0.266	C49_neuron	Mitogen-activated protein kinase [Source:UniProtKB/TrEMBL;Acc:A0A4Z2CNZ1]
EWB00_004928	0.99	3.18209	6.47028	0.986	0.067	C51_male late	RIB43A-like with coiled-coils protein [Source:UniProtKB/TrEMBL;Acc:A0A4Z2D3L5]
EWB00_002944	0.988	3.61871	9.16913	0.977	0.029	C51_male late	Kinesin-like protein [Source:UniProtKB/TrEMBL;Acc:A0A4Z2DXC9]
EWB00_006992	0.988	2.87348	8.62727	0.977	0.014	C51_male late	Zinc finger CCCH domain containing 31 [Source:UniProtKB/TrEMBL;Acc:A0A4Z2CW74]
EWB00_000246	0.984	3.34171	9.94315	0.968	0.011	C51_male late
EWB00_007203	0.982	2.8964	9.70347	0.966	0.009	C51_male late
EWB00_004668	0.981	2.78804	5.85891	0.971	0.078	C51_male late	Cilia-and flagella-associated protein isoform 2 [Source:UniProtKB/TrEMBL;Acc:A0A4Z2DY98]
EWB00_007139	0.98	2.50926	5.38825	0.974	0.108	C51_male late	Translin-associated factor X-interacting protein isoform 1 [Source:UniProtKB/TrEMBL;Acc:A0A4Z2CVV4]
EWB00_006229	0.97	2.30448	8.89122	0.943	0.008	C51_male late	PHD finger 10 isoform 1 [Source:UniProtKB/TrEMBL;Acc:A0A4Z2D020]
EWB00_000262	0.967	2.43967	4.79768	0.954	0.206	C51_male late	Intraflagellar transport protein 20 [Source:UniProtKB/TrEMBL;Acc:A0A4Z2DKB9]
EWB00_005367	0.967	2.25475	5.67017	0.945	0.059	C51_male late	Cilia-and flagella-associated protein [Source:UniProtKB/TrEMBL;Acc:A0A4Z2D1M6]
EWB00_009384	0.966	2.45521	8.83692	0.934	0.01	C51_male late	Ephrin_rec_like domain-containing protein [Source:UniProtKB/TrEMBL;Acc:A0A4Z2DRJ3]
EWB00_000514	0.965	2.97083	10.3216	0.931	0.005	C51_male late
EWB00_010741	0.964	2.35221	8.6063	0.931	0.014	C51_male late
EWB00_011046	0.963	2.58978	6.05429	0.937	0.057	C51_male late	Ropporin-1-like protein isoform 1; SJCHGC09021 protein [Source:UniProtKB/TrEMBL;Acc:Q5D8N3]
EWB00_002917	0.96	2.07283	4.76708	0.945	0.133	C51_male late	Coiled-coil domain-containing protein isoform 2 [Source:UniProtKB/TrEMBL;Acc:A0A4Z2DWB1]
EWB00_005387	0.96	2.06564	5.86869	0.934	0.063	C51_male late	Spindle assembly checkpoint component MAD1 (Mitotic arrest deficient 1) isoform 1 [Source:UniProtKB/TrEMBL;Acc:A0A4Z2D1X7]
EWB00_004154	0.958	2.46926	9.50893	0.917	0.008	C51_male late	Ig-like domain-containing protein [Source:UniProtKB/TrEMBL;Acc:A0A4Z2DUR4]
EWB00_010628	0.958	2.21613	10.4062	0.917	0.003	C51_male late	Spindle assembly checkpoint component MAD1 (Mitotic arrest deficient 1) [Source:UniProtKB/TrEMBL;Acc:A0A4Z2DND0]
EWB00_011158	0.956	2.17517	5.73057	0.928	0.042	C51_male late	Coiled-coil domain-containing protein [Source:UniProtKB/TrEMBL;Acc:A0A4Z2DLQ9]
EWB00_002264	0.954	2.27617	6.06125	0.92	0.043	C51_male late	Putative microtubule-associated protein 9 (Aster-associated protein) [Source:UniProtKB/TrEMBL;Acc:A0A4Z2DCT7]
EWB00_009544	0.954	2.24928	6.70998	0.917	0.025	C51_male late	Cilia-and flagella-associated protein [Source:UniProtKB/TrEMBL;Acc:A0A4Z2DR58]
EWB00_007974	0.953	2.22866	5.39063	0.925	0.055	C51_male late	Cilia-and flagella-associated protein [Source:UniProtKB/TrEMBL;Acc:A0A4Z2CSG9]
EWB00_001079	0.952	2.04488	9.42327	0.905	0.004	C51_male late
EWB00_006123	0.952	2.28719	7.11696	0.911	0.027	C51_male late	Cilia-and flagella-associated protein [Source:UniProtKB/TrEMBL;Acc:A0A4Z2CZW1]
EWB00_008146	0.952	2.54245	9.92804	0.905	0.005	C51_male late	Kelch-like protein [Source:UniProtKB/TrEMBL;Acc:A0A4Z2CRF9]
EWB00_001241	0.951	1.83297	4.46624	0.934	0.11	C51_male late	Spermatogenesis-associated protein isoform 3 [Source:UniProtKB/TrEMBL;Acc:A0A4Z2DG92]
EWB00_005755	0.951	2.72725	10.5031	0.902	0.004	C51_male late	Protein FAM78A [Source:UniProtKB/TrEMBL;Acc:A0A4Z2D0U8]
EWB00_006838	0.949	2.38016	10.9116	0.899	0.002	C51_male late	Protein FAM78A [Source:UniProtKB/TrEMBL;Acc:A0A4Z2CWP0]
EWB00_002486	0.948	1.91645	5.14576	0.92	0.049	C51_male late	Forkhead box protein isoform 3 [Source:UniProtKB/TrEMBL;Acc:A0A4Z2DBV3]
EWB00_009011	0.948	2.02048	5.56896	0.914	0.043	C51_male late	Tektin [Source:UniProtKB/TrEMBL;Acc:A0A4Z2CNE3]
EWB00_002636	0.946	1.98824	8.90329	0.894	0.005	C51_male late	ELAV-like protein [Source:UniProtKB/TrEMBL;Acc:A0A4Z2DBD7]
EWB00_001187	0.944	2.05383	5.81962	0.905	0.056	C51_male late	Coiled-coil domain-containing protein [Source:UniProtKB/TrEMBL;Acc:A0A4Z2DGS5]
EWB00_004280	0.944	1.97574	7.03528	0.894	0.027	C51_male late
EWB00_005678	0.943	1.87816	4.80786	0.914	0.087	C51_male late	Transmembrane protein 231 [Source:UniProtKB/TrEMBL;Acc:A0A4Z2DU84]
EWB00_006459	0.943	1.68208	4.50444	0.922	0.12	C51_male late
EWB00_001204	0.942	2.24252	5.88079	0.899	0.04	C51_male late	EF-hand calcium-binding domain-containing protein isoform 1 [Source:UniProtKB/TrEMBL;Acc:C1LFH6]
EWB00_003293	0.941	1.99058	6.34175	0.894	0.027	C51_male late	Dynein heavy chain 7, axonemal [Source:UniProtKB/TrEMBL;Acc:A0A4Z2D8W9]
EWB00_010604	0.941	1.86278	4.60395	0.914	0.085	C51_male late	Radial spoke head protein 4A isoform 1 [Source:UniProtKB/TrEMBL;Acc:A0A4Z2DNX0]
EWB00_006649	0.939	1.91485	5.88152	0.894	0.029	C51_male late	Coiled-coil domain-containing protein [Source:UniProtKB/TrEMBL;Acc:A0A4Z2CXH0]
EWB00_004233	0.938	1.99343	10.5556	0.876	0.002	C51_male late	Ig-like domain-containing protein [Source:UniProtKB/TrEMBL;Acc:A0A4Z2D691]
EWB00_009603	0.938	1.92988	9.84555	0.876	0.002	C51_male late	Forkhead box protein [Source:UniProtKB/TrEMBL;Acc:A0A4Z2DS17]
EWB00_009878	0.938	1.88474	5.05437	0.902	0.043	C51_male late	Calmodulin [Source:UniProtKB/TrEMBL;Acc:A0A4Z2DQH1]
EWB00_000979	0.937	1.8178	5.05243	0.899	0.053	C51_male late
EWB00_004249	0.937	1.98086	5.45489	0.891	0.077	C51_male late	F-box domain-containing protein [Source:UniProtKB/TrEMBL;Acc:A0A4Z2D5H0]
EWB00_010629	0.936	1.88848	10.0976	0.874	0.002	C51_male late
EWB00_010979	0.936	1.86872	4.30038	0.917	0.105	C51_male late	Dynein heavy chain 10, axonemal [Source:UniProtKB/TrEMBL;Acc:A0A4Z2DMA9]
EWB00_007061	0.935	2.22444	6.64045	0.879	0.026	C51_male late	EF-hand domain-containing family member C2 [Source:UniProtKB/TrEMBL;Acc:A0A4Z2DTI7]
EWB00_001652	0.934	2.02156	5.0483	0.891	0.065	C51_male late	Transmembrane protein 231 [Source:UniProtKB/TrEMBL;Acc:A0A4Z2DEV5]
EWB00_004157	0.934	1.82852	5.67111	0.885	0.038	C51_male late	Dynein regulatory complex subunit 3 [Source:UniProtKB/TrEMBL;Acc:A0A4Z2DV39]
EWB00_007132	0.934	1.75074	4.09185	0.917	0.102	C51_male late	IQ and AAA domain-containing protein isoform 3 [Source:UniProtKB/TrEMBL;Acc:A0A4Z2CVU7]
EWB00_002954	0.933	1.6595	5.63756	0.882	0.039	C51_male late	Tetratricopeptide repeat protein [Source:UniProtKB/TrEMBL;Acc:A0A4Z2DWR9]
EWB00_003699	0.933	1.94114	6.07746	0.879	0.036	C51_male late
EWB00_007197	0.933	1.83613	9.81634	0.868	0.002	C51_male late	Putative peptidyl-tRNA hydrolase PTRHD1 [Source:UniProtKB/TrEMBL;Acc:A0A4Z2CVF6]
EWB00_004499	0.93	2.12342	7.72699	0.865	0.014	C51_male late	Kelch-like protein [Source:UniProtKB/TrEMBL;Acc:A0A4Z2D504]
EWB00_005159	0.929	1.54606	4.82016	0.888	0.048	C51_male late	Tetratricopeptide repeat protein 30 [Source:UniProtKB/TrEMBL;Acc:A0A4Z2D2M4]
EWB00_010808	0.929	1.68951	4.50124	0.894	0.121	C51_male late	Claspin isoform 2 [Source:UniProtKB/TrEMBL;Acc:A0A4Z2DMP9]
EWB00_001370	0.928	1.78874	5.22988	0.879	0.046	C51_male late	Sperm-associated antigen 6; Sperm-associated antigen 6 isoform 2 [Source:UniProtKB/TrEMBL;Acc:C1LHB4]
EWB00_006967	0.928	1.89435	5.29051	0.876	0.048	C51_male late	Parkin coregulated protein [Source:UniProtKB/TrEMBL;Acc:A0A4Z2CWM5]
EWB00_007784	0.928	1.83851	8.0128	0.859	0.01	C51_male late	Laminin subunit alpha-2 isoform 1 [Source:UniProtKB/TrEMBL;Acc:A0A4Z2CT22]
EWB00_010421	0.928	1.85883	4.80978	0.888	0.046	C51_male late	Coiled-coil domain-containing protein [Source:UniProtKB/TrEMBL;Acc:A0A4Z2DYC6]
EWB00_001552	0.927	1.9893	6.67084	0.862	0.021	C51_male late	T-complex-associated testis-expressed protein [Source:UniProtKB/TrEMBL;Acc:A0A4Z2DFG1]
EWB00_010720	0.927	1.70797	4.91905	0.882	0.045	C51_male late	Dynein regulatory complex protein 10 [Source:UniProtKB/TrEMBL;Acc:A0A4Z2DNG7]
EWB00_002001	0.926	1.75431	6.13713	0.865	0.049	C51_male late	Cellular myosin heavy chain [Source:UniProtKB/TrEMBL;Acc:A0A4Z2DDY1]
EWB00_009355	0.925	1.71339	4.66256	0.882	0.083	C51_male late	Intraflagellar transport protein 57 isoform 1 [Source:UniProtKB/TrEMBL;Acc:A0A4Z2DRN4]
EWB00_000071	0.924	1.77465	5.92603	0.862	0.031	C51_male late
EWB00_002352	0.924	1.70283	5.86047	0.865	0.028	C51_male late	Zinc finger MYND domain-containing protein isoform 2 [Source:UniProtKB/TrEMBL;Acc:A0A4Z2DD07]
EWB00_010981	0.924	1.49155	4.27504	0.894	0.072	C51_male late	Putative malate dehydrogenase 1B isoform 2 [Source:UniProtKB/TrEMBL;Acc:A0A4Z2DM47]
EWB00_002765	0.923	1.92014	5.48053	0.868	0.059	C51_male late
EWB00_006587	0.923	1.63926	5.16397	0.871	0.039	C51_male late
EWB00_008073	0.923	1.77301	4.55664	0.882	0.062	C51_male late	Cytochrome b5 domain-containing protein isoform 1 [Source:UniProtKB/TrEMBL;Acc:A0A4Z2CRM6]
EWB00_010437	0.922	1.94713	9.34056	0.845	0.004	C51_male late
EWB00_004459	0.921	1.69013	5.40166	0.862	0.031	C51_male late	Radial spoke head protein 3 isoform 1 [Source:UniProtKB/TrEMBL;Acc:A0A4Z2D533]
EWB00_008991	0.919	1.52109	4.55046	0.876	0.051	C51_male late	Dynein assembly factor 3, axonemal [Source:UniProtKB/TrEMBL;Acc:A0A4Z2CNB3]
EWB00_003463	0.918	1.82345	4.87124	0.868	0.09	C51_male late	Radial spoke head 14 isoform 1 [Source:UniProtKB/TrEMBL;Acc:A0A4Z2D8H0]
EWB00_005193	0.918	1.81578	9.65993	0.836	0.003	C51_male late	Poly(U)-specific endoribonuclease [Source:UniProtKB/TrEMBL;Acc:A0A4Z2D2F9]
EWB00_010221	0.918	1.80577	5.16826	0.859	0.036	C51_male late	WD repeat-containing protein isoform 2 [Source:UniProtKB/TrEMBL;Acc:A0A4Z2DQL4]
EWB00_005868	0.917	2.01176	5.63615	0.853	0.046	C51_male late	Cilia-and flagella-associated protein isoform 1 [Source:UniProtKB/TrEMBL;Acc:A0A4Z2D0A6]
EWB00_006983	0.916	1.59921	4.62386	0.868	0.074	C51_male late	Intraflagellar transport protein [Source:UniProtKB/TrEMBL;Acc:A0A4Z2CW07]
EWB00_005374	0.914	1.61691	4.9339	0.853	0.033	C51_male late	Zinc finger protein [Source:UniProtKB/TrEMBL;Acc:A0A4Z2D1N7]
EWB00_009158	0.914	1.67833	4.57973	0.865	0.08	C51_male late	Tau-tubulin kinaseAsator [Source:UniProtKB/TrEMBL;Acc:A0A4Z2CMS4]
EWB00_009458	0.914	1.43963	5.18782	0.851	0.038	C51_male late	UPF0728 protein C10orf53 isoform 2 [Source:UniProtKB/TrEMBL;Acc:A0A4Z2DRC5]
EWB00_005516	0.913	1.63575	5.58931	0.845	0.032	C51_male late	Centrosomal protein of 78 kDa isoform 2 [Source:UniProtKB/TrEMBL;Acc:A0A4Z2D2D4]
EWB00_007749	0.913	1.43031	3.85464	0.885	0.118	C51_male late	Van Gogh 2 [Source:UniProtKB/TrEMBL;Acc:A0A4Z2CSY4]
EWB00_001199	0.912	1.60022	5.34324	0.845	0.054	C51_male late
EWB00_005556	0.912	1.55213	3.85765	0.879	0.109	C51_male late	ADP-ribosylation factor-like 3; ADP-ribosylation factor-like protein [Source:UniProtKB/TrEMBL;Acc:C1LF39]
EWB00_000391	0.91	1.47027	3.82431	0.876	0.144	C51_male late	LRP2-binding protein isoform 2 [Source:UniProtKB/TrEMBL;Acc:A0A4Z2DJ23]
EWB00_010995	0.909	1.55335	6.13628	0.83	0.021	C51_male late	Coiled-coil domain-containing protein [Source:UniProtKB/TrEMBL;Acc:A0A4Z2DME2]
EWB00_000518	0.908	1.77215	4.9356	0.845	0.035	C51_male late	Coiled-coil domain-containing protein [Source:UniProtKB/TrEMBL;Acc:A0A4Z2DIX1]
EWB00_006926	0.908	1.72557	5.87859	0.833	0.025	C51_male late	Dynein assembly factor 1, axonemal homolog [Source:UniProtKB/TrEMBL;Acc:A0A4Z2CWI2]
EWB00_007811	0.908	1.41374	4.27554	0.859	0.047	C51_male late	Thioredoxin domain-containing protein 3 [Source:UniProtKB/TrEMBL;Acc:A0A4Z2CST0]
EWB00_007764	0.907	1.5833	6.49179	0.825	0.017	C51_male late	Ankyrin repeat and EF-hand domain-containing protein isoform 2 [Source:UniProtKB/TrEMBL;Acc:A0A4Z2CT80]
EWB00_011349	0.905	1.42135	4.4877	0.848	0.085	C51_male late	WD repeat-containing protein [Source:UniProtKB/TrEMBL;Acc:A0A4Z2DLI2]
EWB00_003252	0.904	1.57393	4.47367	0.845	0.106	C51_male late
EWB00_006149	0.904	1.67163	4.91896	0.839	0.071	C51_male late	Neuroglian [Source:UniProtKB/TrEMBL;Acc:A0A4Z2D0B3]
EWB00_001378	0.903	1.41651	5.27223	0.828	0.058	C51_male late	FMRFamide receptor isoform 2 [Source:UniProtKB/TrEMBL;Acc:A0A4Z2DWN8]
EWB00_009561	0.903	1.45388	5.04815	0.83	0.041	C51_male late	Nucleoside diphosphate kinase 5 isoform 2; Nucleoside-diphosphate kinase [Source:UniProtKB/TrEMBL;Acc:C1LEL0]
EWB00_007482	0.901	1.47928	4.77562	0.836	0.056	C51_male late	Cilia-and flagella-associated protein [Source:UniProtKB/TrEMBL;Acc:A0A4Z2CU42]
EWB00_002304	0.9	1.39737	4.27899	0.839	0.05	C51_male late	IQ domain-containing protein isoform 1 [Source:UniProtKB/TrEMBL;Acc:A0A4Z2DC37]
EWB00_000971	0.899	1.43685	4.4124	0.839	0.072	C51_male late	Putative core 1 udp-galactose:n-acetylgalactosamine-alpha-r beta 1, 3-galactosyltransferase [Source:UniProtKB/TrEMBL;Acc:A0A4Z2DY01]
EWB00_010827	0.899	1.30195	3.60977	0.862	0.067	C51_male late	Centrosomal protein [Source:UniProtKB/TrEMBL;Acc:A0A4Z2DMI7]
EWB00_007718	0.898	1.4337	4.58594	0.833	0.07	C51_male late	Coiled coil domain containing protein 57 [Source:UniProtKB/TrEMBL;Acc:A0A4Z2DSQ3]
EWB00_007973	0.898	1.49705	5.27005	0.819	0.027	C51_male late	Cilia-and flagella-associated protein [Source:UniProtKB/TrEMBL;Acc:A0A4Z2CS34]
EWB00_004024	0.897	1.47855	3.95027	0.851	0.126	C51_male late	Suppressor of hairless protein isoform 2 [Source:UniProtKB/TrEMBL;Acc:A0A4Z2DV46]
EWB00_007152	0.897	1.47719	4.78676	0.825	0.041	C51_male late	Leucine-rich repeat-containing protein isoform 2 [Source:UniProtKB/TrEMBL;Acc:A0A4Z2CVK1]
EWB00_000186	0.896	1.49629	5.54284	0.81	0.027	C51_male late	Forkhead-associated domain-containing protein [Source:UniProtKB/TrEMBL;Acc:A0A4Z2DJR1]
EWB00_007368	0.896	1.33872	5.10183	0.816	0.063	C51_male late	Protein aurora borealis [Source:UniProtKB/TrEMBL;Acc:A0A4Z2CVI2]
EWB00_000937	0.895	1.63598	5.79384	0.805	0.02	C51_male late	Cilia-and flagella-associated protein [Source:UniProtKB/TrEMBL;Acc:A0A4Z2DHI9]
EWB00_002324	0.893	1.44753	4.06176	0.839	0.146	C51_male late	Ubiquitin-like modifier-activating enzyme 5 isoform 2 [Source:UniProtKB/TrEMBL;Acc:A0A4Z2DC97]
EWB00_010203	0.893	1.11668	2.21332	0.937	0.491	C51_male late	CDP-diacylglycerol--glycerol-3-phosphate 3-phosphatidyltransferase [Source:UniProtKB/TrEMBL;Acc:A0A4Z2DPF4]
EWB00_000108	0.891	1.33311	6.19839	0.793	0.018	C51_male late
EWB00_003847	0.891	1.64856	6.00484	0.796	0.018	C51_male late	Dynein heavy chain 3, axonemal [Source:UniProtKB/TrEMBL;Acc:A0A4Z2D762]
EWB00_009227	0.891	1.36909	3.05859	0.879	0.281	C51_male late	Kinesin-like protein isoform 2 [Source:UniProtKB/TrEMBL;Acc:A0A4Z2CMI5]
EWB00_007481	0.89	1.37524	5.32955	0.802	0.033	C51_male late	Cilia-and flagella-associated protein [Source:UniProtKB/TrEMBL;Acc:A0A4Z2CUC7]
EWB00_008556	0.89	1.54625	4.8624	0.813	0.046	C51_male late	Tetratricopeptide repeat protein [Source:UniProtKB/TrEMBL;Acc:A0A4Z2CPK6]
EWB00_008770	0.89	1.39887	7.61362	0.784	0.009	C51_male late	Miz zinc finger family isoform 1 [Source:UniProtKB/TrEMBL;Acc:A0A4Z2CP12]
EWB00_011149	0.89	1.48303	5.11861	0.805	0.033	C51_male late	Sperm-associated antigen 17 [Source:UniProtKB/TrEMBL;Acc:A0A4Z2DM00]
EWB00_000064	0.888	1.19112	4.12504	0.822	0.082	C51_male late
EWB00_000171	0.888	1.34214	3.9402	0.83	0.059	C51_male late	LisH domain-containing protein ARMC9 [Source:UniProtKB/TrEMBL;Acc:A0A4Z2DJY3]
EWB00_004730	0.888	1.37205	4.86473	0.807	0.044	C51_male late	EF-hand domain-containing protein [Source:UniProtKB/TrEMBL;Acc:A0A4Z2D485]
EWB00_000665	0.887	1.39295	4.36175	0.813	0.055	C51_male late	Dynein assembly factor 1 [Source:UniProtKB/TrEMBL;Acc:A0A4Z2DI91]
EWB00_005671	0.887	1.3034	4.26298	0.813	0.047	C51_male late	Dynein heavy chain 6, axonemal [Source:UniProtKB/TrEMBL;Acc:A0A4Z2DTY0]
EWB00_003420	0.886	1.3677	4.5127	0.807	0.043	C51_male late
EWB00_005972	0.886	1.32506	3.54828	0.839	0.095	C51_male late	Radial spoke head protein 6A isoform 3 [Source:UniProtKB/TrEMBL;Acc:A0A4Z2DT54]
EWB00_005391	0.884	1.21684	2.92509	0.876	0.261	C51_male late	Cortactin-binding 2-like isoform X2 [Source:UniProtKB/TrEMBL;Acc:A0A4Z2D1R4]
EWB00_005797	0.884	1.30062	3.5328	0.842	0.18	C51_male late	Tyrosine-protein kinase BAZ1B [Source:UniProtKB/TrEMBL;Acc:A0A4Z2D0Y4]
EWB00_008121	0.884	1.21181	3.60899	0.836	0.135	C51_male late	Protein FAM13A isoform 2 [Source:UniProtKB/TrEMBL;Acc:A0A4Z2CRM4]
EWB00_010373	0.884	1.3616	4.01932	0.819	0.083	C51_male late	Dynein intermediate chain 3, ciliary isoform 3 [Source:UniProtKB/TrEMBL;Acc:A0A4Z2DP04]
EWB00_004206	0.883	1.23997	4.79304	0.793	0.034	C51_male late
EWB00_008497	0.883	1.33478	4.73445	0.796	0.042	C51_male late	Jouberin isoform 2 [Source:UniProtKB/TrEMBL;Acc:A0A4Z2CPT6]
EWB00_002835	0.882	1.23285	3.12854	0.859	0.187	C51_male late	Tubulin polyglutamylase complex subunit 2 isoform 1 [Source:UniProtKB/TrEMBL;Acc:A0A4Z2DAI6]
EWB00_005220	0.882	1.25724	4.66839	0.796	0.043	C51_male late	E3 ubiquitin-protein ligase ZSWIM2 isoform 2 [Source:UniProtKB/TrEMBL;Acc:A0A4Z2D2H5]
EWB00_006320	0.882	1.45657	4.72307	0.793	0.038	C51_male late	Dynein beta chain, ciliary [Source:UniProtKB/TrEMBL;Acc:A0A4Z2CYT3]
EWB00_007065	0.882	1.42136	5.55072	0.782	0.025	C51_male late	Dynein regulatory complex subunit 7 [Source:UniProtKB/TrEMBL;Acc:A0A4Z2DT01]
EWB00_003587	0.881	1.34653	4.29455	0.802	0.042	C51_male late
EWB00_004325	0.881	1.35333	4.63429	0.796	0.056	C51_male late	Serine/threonine-protein kinase Nek10 isoform 2 [Source:UniProtKB/TrEMBL;Acc:A0A4Z2D5U3]
EWB00_006843	0.881	1.32418	5.0846	0.787	0.049	C51_male late	Serine palmitoyltransferase 1 isoform 3 [Source:UniProtKB/TrEMBL;Acc:A0A4Z2CWR5]
EWB00_008818	0.88	1.28988	3.08241	0.853	0.152	C51_male late	Potassium channel subfamily K member 6 [Source:UniProtKB/TrEMBL;Acc:A0A4Z2CPG3]
EWB00_002654	0.879	1.3426	5.2937	0.779	0.029	C51_male late	Hydrocephalus-inducing protein [Source:UniProtKB/TrEMBL;Acc:A0A4Z2DBC3]
EWB00_002757	0.879	1.29088	7.96952	0.761	0.007	C51_male late
EWB00_004207	0.879	1.32191	3.97959	0.81	0.07	C51_male late
EWB00_008665	0.879	1.47707	6.10978	0.773	0.027	C51_male late	Endonuclease reverse transcriptase [Source:UniProtKB/TrEMBL;Acc:A0A4Z2CP51]
EWB00_010917	0.879	1.27739	5.55724	0.776	0.019	C51_male late	Cilia- and flagella-associated protein 43 [Source:UniProtKB/TrEMBL;Acc:A0A4Z2DXI2]
EWB00_002529	0.878	1.16003	4.31634	0.793	0.037	C51_male late	Zinc finger protein isoform 2 [Source:UniProtKB/TrEMBL;Acc:A0A4Z2DBU8]
EWB00_009139	0.878	1.63114	3.99666	0.807	0.062	C51_male late	UPF0193 protein EVG1 isoform 2 [Source:UniProtKB/TrEMBL;Acc:A0A4Z2CMW4]
EWB00_002527	0.877	1.28891	3.95619	0.805	0.053	C51_male late	Intraflagellar transport protein 81 [Source:UniProtKB/TrEMBL;Acc:A0A4Z2DBU9]
EWB00_003610	0.877	1.23737	3.9512	0.802	0.048	C51_male late	EF-hand calcium-binding domain-containing protein; SJCHGC01425 protein [Source:UniProtKB/TrEMBL;Acc:Q5DI10]
EWB00_006316	0.877	1.29616	9.22692	0.756	0.002	C51_male late	Acidic fibroblast growth factor intracellular [Source:UniProtKB/TrEMBL;Acc:A0A4Z2CYW2]
EWB00_009848	0.877	1.36972	3.59436	0.816	0.086	C51_male late	Dynein heavy chain 7, axonemal [Source:UniProtKB/TrEMBL;Acc:A0A4Z2DQR4]
EWB00_006125	0.876	1.26651	3.64441	0.813	0.075	C51_male late	Spermatogenesis-associated protein [Source:UniProtKB/TrEMBL;Acc:A0A4Z2CZN9]
EWB00_007386	0.875	1.23133	3.51686	0.819	0.089	C51_male late	Centrosomal protein of 41 kDa B [Source:UniProtKB/TrEMBL;Acc:A0A4Z2CUI2]
EWB00_003232	0.873	1.39071	5.68806	0.761	0.017	C51_male late	Cilia- and flagella-associated protein 299 [Source:UniProtKB/TrEMBL;Acc:A0A4Z2D9F4]
EWB00_002816	0.872	1.29661	5.01373	0.77	0.031	C51_male late	Leucine-rich repeat-containing protein isoform 2 [Source:UniProtKB/TrEMBL;Acc:A0A4Z2DAX8]
EWB00_004324	0.872	1.29656	5.2383	0.764	0.025	C51_male late
EWB00_005798	0.872	1.30411	3.8153	0.796	0.05	C51_male late	Coiled-coil domain-containing protein [Source:UniProtKB/TrEMBL;Acc:A0A4Z2D0Q9]
EWB00_005988	0.87	1.24475	6.88875	0.747	0.011	C51_male late	Acidic fibroblast growth factor intracellular binding [Source:UniProtKB/TrEMBL;Acc:A0A4Z2DTF4]
EWB00_008451	0.87	1.13942	2.97459	0.845	0.172	C51_male late	E3 ubiquitin-protein ligase TRIM37 isoform 1 [Source:UniProtKB/TrEMBL;Acc:A0A4Z2CQ11]
EWB00_006430	0.868	1.28465	4.64474	0.764	0.031	C51_male late	Adenylate kinase 7 isoform 1 [Source:UniProtKB/TrEMBL;Acc:A0A4Z2CY97]
EWB00_007932	0.868	1.40321	2.8875	0.874	0.414	C51_male late	COP9 signalosome complex subunit 2 [Source:UniProtKB/TrEMBL;Acc:C1LGM0]
EWB00_001420	0.867	1.31916	3.84249	0.787	0.059	C51_male late	Coiled-coil domain-containing 83-like isoform 2 [Source:UniProtKB/TrEMBL;Acc:A0A4Z2DGD9]
EWB00_006151	0.866	1.16603	6.99276	0.739	0.011	C51_male late	E3 ubiquitin-protein ligase DCST1 [Source:UniProtKB/TrEMBL;Acc:A0A4Z2CZA5]
EWB00_011414	0.866	1.19103	3.5565	0.793	0.058	C51_male late	Tektin [Source:UniProtKB/TrEMBL;Acc:C1LFS0]
EWB00_000110	0.865	1.2498	4.02269	0.779	0.06	C51_male late	von Willebrand factor A domain-containing 3A [Source:UniProtKB/TrEMBL;Acc:A0A4Z2DK46]
EWB00_010014	0.865	1.29571	4.2717	0.77	0.046	C51_male late	Adenylate kinase 9 [Source:UniProtKB/TrEMBL;Acc:A0A4Z2DQ52]
EWB00_002703	0.864	1.26906	4.65783	0.759	0.038	C51_male late	SJCHGC05018 protein [Source:UniProtKB/TrEMBL;Acc:Q5DEN3]
EWB00_006326	0.864	1.32344	4.85125	0.756	0.033	C51_male late	Sperm flagellar protein [Source:UniProtKB/TrEMBL;Acc:A0A4Z2CYW7]
EWB00_007754	0.864	1.421	6.19532	0.741	0.024	C51_male late
EWB00_002712	0.86	1.11448	3.51092	0.784	0.075	C51_male late	Ras-related protein [Source:UniProtKB/TrEMBL;Acc:A0A4Z2DB20]
EWB00_003704	0.859	1.12544	4.47383	0.75	0.032	C51_male late	Intraflagellar transport protein isoform 2 [Source:UniProtKB/TrEMBL;Acc:A0A4Z2D7R0]
EWB00_010074	0.859	1.15585	3.77362	0.776	0.1	C51_male late	GTP-binding protein [Source:UniProtKB/TrEMBL;Acc:A0A4Z2DQ14]
EWB00_007945	0.857	1.0917	3.61505	0.779	0.098	C51_male late	Scaffold protein isoform 2 [Source:UniProtKB/TrEMBL;Acc:A0A4Z2CSF1]
EWB00_001912	0.856	1.20522	4.36988	0.747	0.039	C51_male late	Protein FAM92A isoform 1 [Source:UniProtKB/TrEMBL;Acc:A0A4Z2DE12]
EWB00_003708	0.856	1.14667	3.92903	0.761	0.072	C51_male late	Neutral ceramidase [Source:UniProtKB/TrEMBL;Acc:A0A4Z2D7M1]
EWB00_000874	0.855	1.30093	9.00714	0.713	0.003	C51_male late	Thrombospondin-2 [Source:UniProtKB/TrEMBL;Acc:A0A4Z2DIG3]
EWB00_003258	0.855	1.0817	3.8358	0.759	0.05	C51_male late	DUF4476 domain-containing protein [Source:UniProtKB/TrEMBL;Acc:A0A4Z2D9D6]
EWB00_004648	0.855	1.091	3.91883	0.756	0.048	C51_male late	Nephrocystin-1 [Source:UniProtKB/TrEMBL;Acc:A0A4Z2D4G7]
EWB00_005297	0.854	1.23792	5.15721	0.73	0.026	C51_male late
EWB00_007213	0.852	1.04424	3.1215	0.799	0.146	C51_male late	Centrosomal protein of 63 kDa [Source:UniProtKB/TrEMBL;Acc:A0A4Z2CVP1]
EWB00_007618	0.852	1.22147	4.57048	0.736	0.034	C51_male late	Protein PIH1D3 [Source:UniProtKB/TrEMBL;Acc:A0A4Z2CTR3]
EWB00_005676	0.851	1.10494	3.93439	0.747	0.048	C51_male late	Intraflagellar transport protein [Source:UniProtKB/TrEMBL;Acc:A0A4Z2DTY2]
EWB00_009259	0.851	1.05985	6.43362	0.71	0.013	C51_male late	Acidic fibroblast growth factor intracellular [Source:UniProtKB/TrEMBL;Acc:A0A4Z2CN09]
EWB00_002054	0.85	1.15537	4.74929	0.727	0.028	C51_male late
EWB00_002403	0.85	1.09882	4.18717	0.741	0.054	C51_male late
EWB00_007813	0.85	1.35665	10.4819	0.701	0.001	C51_male late	DC-STAMP domain-containing 2 [Source:UniProtKB/TrEMBL;Acc:A0A4Z2CTJ4]
EWB00_009061	0.85	1.1455	5.14135	0.718	0.021	C51_male late	Cilia-and flagella-associated protein [Source:UniProtKB/TrEMBL;Acc:A0A4Z2DT56]
EWB00_000198	0.849	1.2124	3.39663	0.782	0.138	C51_male late
EWB00_009976	0.849	1.09027	5.57779	0.713	0.017	C51_male late
EWB00_008919	0.847	0.991272	5.19785	0.713	0.026	C51_male late	RWD domain-containing protein [Source:UniProtKB/TrEMBL;Acc:A0A4Z2DSD5]
EWB00_001372	0.846	1.15122	4.59625	0.721	0.034	C51_male late	Protein FAM81B isoform 1 [Source:UniProtKB/TrEMBL;Acc:A0A4Z2DWN0]
EWB00_003013	0.844	1.04645	3.11418	0.767	0.084	C51_male late	Cysteine and glycine-rich protein isoform 1 [Source:UniProtKB/TrEMBL;Acc:A0A4Z2DAC8]
EWB00_005559	0.843	0.977354	3.41713	0.753	0.075	C51_male late	Tubulin--tyrosine ligase-like protein 9 [Source:UniProtKB/TrEMBL;Acc:A0A4Z2D1D3]
EWB00_009086	0.843	1.04951	4.37543	0.718	0.034	C51_male late	Lymphocyte expansion molecule isoform 3 [Source:UniProtKB/TrEMBL;Acc:C1LEK9]
EWB00_003597	0.842	1.11785	5.18947	0.704	0.025	C51_male late	Spermatogenesis associated 6-like protein isoform 2 [Source:UniProtKB/TrEMBL;Acc:A0A4Z2D8X1]
EWB00_007593	0.842	1.13496	5.025	0.707	0.027	C51_male late	Dynein heavy chain 2, axonemal [Source:UniProtKB/TrEMBL;Acc:A0A4Z2CU40]
EWB00_007639	0.842	1.0508	5.09206	0.707	0.031	C51_male late
EWB00_007778	0.841	1.07428	4.62054	0.71	0.028	C51_male late	EF Hand type protein [Source:UniProtKB/TrEMBL;Acc:A0A4Z2CSZ5]
EWB00_004804	0.838	1.01546	4.07321	0.716	0.046	C51_male late
EWB00_010483	0.838	1.01565	2.57422	0.822	0.231	C51_male late	G protein-coupled receptor kinase [Source:UniProtKB/TrEMBL;Acc:A0A4Z2DXN7]
EWB00_003143	0.837	0.941305	2.85928	0.77	0.109	C51_male late	Intraflagellar transport protein 46 homolog [Source:UniProtKB/TrEMBL;Acc:A0A4Z2D9C8]
EWB00_005977	0.837	1.06114	3.64632	0.727	0.052	C51_male late	Glutaredoxin domain-containing protein [Source:UniProtKB/TrEMBL;Acc:A0A4Z2DT93]
EWB00_006450	0.837	1.14112	3.17273	0.77	0.188	C51_male late	Polyhomeotic-proximal chromatin protein [Source:UniProtKB/TrEMBL;Acc:A0A4Z2CYC2]
EWB00_009481	0.837	1.00434	4.52184	0.701	0.03	C51_male late	Coiled-coil domain-containing protein [Source:UniProtKB/TrEMBL;Acc:A0A4Z2DS98]
EWB00_010972	0.837	0.996892	4.54927	0.71	0.059	C51_male late	Breast cancer type 2 susceptibility protein isoform 1 [Source:UniProtKB/TrEMBL;Acc:A0A4Z2DMA7]
EWB00_002150	0.834	0.993296	2.91309	0.75	0.08	C51_male late	Putative RING-H2 finger protein [Source:UniProtKB/TrEMBL;Acc:A0A4Z2DD33]
EWB00_002544	0.833	1.07882	2.83403	0.784	0.248	C51_male late
EWB00_002092	0.832	0.966398	3.77212	0.71	0.041	C51_male late	Coiled-coil domain-containing protein isoform 1 [Source:UniProtKB/TrEMBL;Acc:A0A4Z2DDC8]
EWB00_010284	0.832	1.03042	2.98932	0.744	0.074	C51_male late	Peptidyl-prolyl cis-trans isomerase [Source:UniProtKB/TrEMBL;Acc:A0A4Z2DPC9]
EWB00_000150	0.831	0.92693	2.38356	0.813	0.204	C51_male late	Centrosomal of 85 kDa isoform 2 [Source:UniProtKB/TrEMBL;Acc:A0A4Z2DJU5]
EWB00_007184	0.831	0.938777	2.02256	0.853	0.427	C51_male late	Post-GPI attachment to proteins factor 2 [Source:UniProtKB/TrEMBL;Acc:A0A4Z2CVN4]
EWB00_003451	0.83	1.05103	3.99679	0.704	0.058	C51_male late	U5 small nuclear ribonucleo [Source:UniProtKB/TrEMBL;Acc:A0A4Z2D8G6]
EWB00_008741	0.83	0.9679	3.00794	0.744	0.098	C51_male late	Leucine-rich repeat-containing protein 51 [Source:UniProtKB/TrEMBL;Acc:A0A4Z2DSX1]
EWB00_002225	0.829	0.923563	3.47896	0.733	0.099	C51_male late	Kinesin-like protein [Source:UniProtKB/TrEMBL;Acc:A0A4Z2DCZ3]
EWB00_004962	0.829	0.958521	2.40764	0.81	0.295	C51_male late	FAS-associated factor 1 isoform 1 [Source:UniProtKB/TrEMBL;Acc:A0A4Z2D3E8]
[truncated: 395 more rows]
