# Supplementary material for: Single‐Cell and Spatial Transcriptomics Unveil Key Regulators Governing Cell Differentiation for Schistosoma japonicum Sexual Development
Source: Adv Sci (Weinh). 2026 Jul 11:e76329. Online ahead of print. doi: 10.1002/advs.76329 (PMC13355927; doi:10.1002/advs.76329)
Supplement: Supplementary file 4 — Supporting File 4: advs76329‐sup‐0004‐Table S2.xlsx. [file ADVS-9999-e76329-s004.xlsx]

## Sheet: Table S2
					Table S2 The list of marker genes for different cell types from spatial transcriptomics
Genes	myAUC	avg_diff	power	avg_log2FC	pct.1	pct.2	cluster	Sm_ortholog	Wendt_clusters	Description
EWB00_002086	0.915	1.06216	0.83	1.53687	1	0.989	vitellocyte.early	NA	NA	Hypotheticial protein [Source:UniProtKB/TrEMBL;Acc:C1LCY0]
EWB00_002087	0.903	1.22967	0.806	1.78259	0.997	0.956	vitellocyte.early	NA	NA	Keratin 9 [Source:UniProtKB/TrEMBL;Acc:A0A4Z2DDW0]
EWB00_005782	0.858	0.891132	0.716	1.29781	0.986	0.922	vitellocyte.early	Smp_191910	early_vitellocytes,late_vitellocytes,parenchyma_2	Stress protein DDR48 (DNA damage-responsive protein 48) [Source:UniProtKB/TrEMBL;Acc:B3GUU8]
EWB00_005786	0.837	1.16365	0.674	1.71578	0.941	0.708	vitellocyte.early	Smp_000430	late_vitellocytes,mature_vitellocytes	Putative eggshell protein [Source:UniProtKB/TrEMBL;Acc:A0A4Z2D0K7]
EWB00_005783	0.83	1.09742	0.66	1.61837	0.939	0.74	vitellocyte.early	NA	NA	Asparagine-rich antigen Pfa35-2 [Source:UniProtKB/TrEMBL;Acc:C1L7C2]
EWB00_005781	0.792	1.28633	0.584	1.95696	0.829	0.471	vitellocyte.early	Smp_327170,Smp_340010	early_vitellocytes,late_vitellocytes	Trematode Eggshell Synthesis,domain-containing protein [Source:UniProtKB/TrEMBL;Acc:C1L959]
EWB00_004714	0.784	0.990968	0.568	1.47062	0.895	0.691	vitellocyte.early	Smp_144440	early_vitellocytes,late_vitellocytes,mature_vitellocytes,neuron_20
EWB00_005780	0.783	0.928967	0.566	1.37628	0.911	0.73	vitellocyte.early	NA	NA	SJCHGC01095 protein [Source:UniProtKB/TrEMBL;Acc:Q5C4W7]
EWB00_005785	0.773	1.19649	0.546	1.81317	0.813	0.492	vitellocyte.early	Smp_000420	early_vitellocytes,late_vitellocytes,mature_vitellocytes	SJCHGC01255 protein [Source:UniProtKB/TrEMBL;Acc:Q5DDF5]
EWB00_006807	0.762	1.22903	0.524	1.89027	0.761	0.373	vitellocyte.early	NA	NA
EWB00_006585	0.736	1.03216	0.472	1.56404	0.783	0.512	vitellocyte.early	Smp_095980	late_vitellocytes,mature_vitellocytes,parenchyma_2	Extracellular superoxide dismutase [Cu-Zn] isoform 2 [Source:UniProtKB/TrEMBL;Acc:A0A4Z2DT15]
EWB00_007550	0.735	0.870672	0.47	1.30313	0.833	0.634	vitellocyte.early	Smp_087760	S1,S1_progeny,early_vitellocytes,late_vitellocytes,mature_vitellocytes	Ferritin [Source:UniProtKB/TrEMBL;Acc:C1LRQ1]
EWB00_009835	0.709	1.19105	0.418	1.89391	0.63	0.294	vitellocyte.early	NA	NA	Prostatic spermine-binding protein [Source:UniProtKB/TrEMBL;Acc:C1LDE6]
EWB00_006806	0.702	1.19051	0.404	1.91623	0.606	0.27	vitellocyte.early	NA	NA	Peptidyl prolyl cis-trans isomerase [Source:UniProtKB/TrEMBL;Acc:A0A4Z2CX51]
EWB00_005036	0.77	0.684948	0.54	0.995045	0.991	0.938	parenchyma	Smp_096790	parenchyma_1,parenchyma_2
EWB00_002853	0.714	0.813956	0.428	1.20869	0.866	0.703	parenchyma	Smp_163610	NA	Glutathione transferase [Source:UniProtKB/TrEMBL;Acc:A0A4Z2DAE1]
EWB00_008808	0.708	0.874342	0.416	1.31261	0.799	0.552	parenchyma	Smp_306860,Smp_333010	GSCs,egc	Glutathione transferase [Source:UniProtKB/TrEMBL;Acc:Q26513]
EWB00_007827	0.706	0.786253	0.412	1.16995	0.848	0.654	parenchyma	NA	NA	Fatty acid binding protein 7, brain; Fatty acid-binding protein [Source:UniProtKB/TrEMBL;Acc:C1L9W1]
EWB00_002087	0.707	0.397741	0.414	0.576365	0.99	0.966	S1 progeny	NA	NA	Keratin 9 [Source:UniProtKB/TrEMBL;Acc:A0A4Z2DDW0]
EWB00_002086	0.815	0.685777	0.63	0.991846	0.999	0.991	vitellocyte.late	NA	NA	Hypotheticial protein [Source:UniProtKB/TrEMBL;Acc:C1LCY0]
EWB00_002087	0.815	0.839155	0.63	1.2153	0.993	0.965	vitellocyte.late	NA	NA	Keratin 9 [Source:UniProtKB/TrEMBL;Acc:A0A4Z2DDW0]
EWB00_005782	0.814	0.76078	0.628	1.10626	0.987	0.935	vitellocyte.late	Smp_191910	early_vitellocytes,late_vitellocytes,parenchyma_2	Stress protein DDR48 (DNA damage-responsive protein 48) [Source:UniProtKB/TrEMBL;Acc:B3GUU8]
EWB00_005786	0.774	0.890871	0.548	1.30755	0.918	0.755	vitellocyte.late	Smp_000430	late_vitellocytes,mature_vitellocytes	Putative eggshell protein [Source:UniProtKB/TrEMBL;Acc:A0A4Z2D0K7]
EWB00_004714	0.759	0.842997	0.518	1.24434	0.903	0.73	vitellocyte.late	Smp_144440	early_vitellocytes,late_vitellocytes,mature_vitellocytes,neuron_20
EWB00_005780	0.756	0.822198	0.512	1.21221	0.904	0.765	vitellocyte.late	NA	NA	SJCHGC01095 protein [Source:UniProtKB/TrEMBL;Acc:Q5C4W7]
EWB00_005783	0.732	0.722617	0.464	1.06187	0.901	0.781	vitellocyte.late	NA	NA	Asparagine-rich antigen Pfa35-2 [Source:UniProtKB/TrEMBL;Acc:C1L7C2]
EWB00_006807	0.706	0.939056	0.412	1.42282	0.728	0.45	vitellocyte.late	NA	NA
EWB00_010676	0.83	1.18175	0.66	1.73067	0.954	0.858	gut	Smp_105450	gut	Hypotheticial protein [Source:UniProtKB/TrEMBL;Acc:Q5DI50]
EWB00_009716	0.815	1.4562	0.63	2.17216	0.877	0.59	gut	Smp_067060,Smp_103610,Smp_344940	gut	Cathepsin B-like cysteine proteinase isoform 3 [Source:UniProtKB/TrEMBL;Acc:A0A4Z2CLI7]
EWB00_000261	0.808	1.27879	0.616	1.89243	0.906	0.726	gut	Smp_123920	NA	SJCHGC01922 protein [Source:UniProtKB/TrEMBL;Acc:Q5DDP8]
EWB00_000540	0.8	1.52045	0.6	2.29346	0.828	0.498	gut	Smp_067060,Smp_103610,Smp_344940	gut	Cathepsin B-like cysteine proteinase [Source:UniProtKB/TrEMBL;Acc:A0A4Z2DXG0]
EWB00_010679	0.786	1.16406	0.572	1.72381	0.892	0.747	gut	Smp_105420	gut	Saposin B domain-containing protein isoform 1 [Source:UniProtKB/TrEMBL;Acc:A0A4Z2DN66]
EWB00_002084	0.783	1.57881	0.566	2.42297	0.769	0.4	gut	Smp_194910	gut	Saposin B domain-containing protein [Source:UniProtKB/TrEMBL;Acc:C1LAA8]
EWB00_006811	0.778	1.02809	0.556	1.52091	0.9	0.777	gut	Smp_014570	gut,prom2	Saposin B-type domain-containing protein [Source:UniProtKB/TrEMBL;Acc:A0A4Z2CXI1]
EWB00_002082	0.769	1.49589	0.538	2.30498	0.756	0.405	gut	Smp_194910	gut	Saposin B domain-containing protein isoform 3 [Source:UniProtKB/TrEMBL;Acc:A0A4Z2DDU3]
EWB00_009917	0.754	1.21026	0.508	1.8263	0.81	0.576	gut	Smp_343260	gut	Cathepsin L-like proteinase [Source:UniProtKB/TrEMBL;Acc:A0A4Z2DQM1]
EWB00_011071	0.747	1.37432	0.494	2.1442	0.719	0.369	gut	Smp_067060,Smp_103610,Smp_344940	gut	Cathepsin B-like cysteine proteinase [Source:UniProtKB/TrEMBL;Acc:A0A4Z2CKH4]
EWB00_001523	0.741	1.18904	0.482	1.79756	0.791	0.563	gut	Smp_067060,Smp_103610,Smp_344940	gut	Cathepsin B-like cysteine proteinase [Source:UniProtKB/TrEMBL;Acc:A0A4Z2DFJ1]
EWB00_009722	0.74	1.21624	0.48	1.85184	0.768	0.522	gut	Smp_075800	gut	Hemoglobinase isoform 2 [Source:UniProtKB/TrEMBL;Acc:A0A4Z2CLY2]
EWB00_006810	0.726	1.2485	0.452	1.90998	0.738	0.496	gut	Smp_130100	gut	Saposin-like protein isoform 5 [Source:UniProtKB/TrEMBL;Acc:A0A4Z2CX86]
EWB00_008201	0.715	1.3046	0.43	2.02392	0.68	0.396	gut	Smp_343260	gut	Cathepsin L-like proteinase [Source:UniProtKB/TrEMBL;Acc:A0A4Z2CR02]
EWB00_002502	0.808	0.888207	0.616	1.29911	0.961	0.859	muscle	Smp_307010,Smp_307020	muscle_1,muscle_2,muscle_3,muscle_4,muscle_5,muscle_6,muscle_7,muscle_8,parenchyma_1,parenchyma_2,prom2,unknown	Actin; Actin-2; Actin-2 isoform 2 [Source:UniProtKB/TrEMBL;Acc:Q71TT8]
EWB00_004284	0.708	0.894577	0.416	1.34935	0.772	0.572	muscle	Smp_132670	Mehlis'_gland,muscle_1,muscle_2,muscle_3,muscle_4,muscle_5,muscle_6,muscle_7,muscle_8	Myosin regulatory light chain 2, smooth muscle minor isoform (G1); Myosin regulatory light chain A, smooth adductor muscle isoform 3; SJCHGC00821 protein [Source:UniProtKB/TrEMBL;Acc:Q5DB55]
EWB00_000127	0.855	1.9778	0.71	3.04195	0.822	0.341	GSC	NA	NA	SJCHGC01171 protein [Source:UniProtKB/TrEMBL;Acc:Q5D8F1]
EWB00_000125	0.724	1.39544	0.448	2.16785	0.663	0.342	GSC	NA	NA
EWB00_009762	0.717	1.51981	0.434	2.39722	0.626	0.307	GSC	Smp_100090	GSCs,S1,eled_neoblasts,neoblast_1	High mobility group B1; High mobility group protein DSP1; High mobility group protein isoform 1; SJCHGC00614 protein [Source:UniProtKB/TrEMBL;Acc:Q86E32]
EWB00_004491	0.704	0.351018	0.408	0.509745	0.968	0.969	S1	Smp_040100	early_vitellocytes	POC1 centriolar proteinA [Source:UniProtKB/TrEMBL;Acc:A0A4Z2D513]
EWB00_006907	0.866	1.91602	0.732	2.88685	0.883	0.402	neoblast progeny	NA	NA
EWB00_001948	0.855	1.88732	0.71	2.86312	0.844	0.351	neoblast progeny	NA	NA	UPF0506 protein SJCHGC03047 [Source:UniProtKB/Swiss-Prot;Acc:Q5DC74]
EWB00_004734	0.834	1.90976	0.668	2.97388	0.805	0.28	neoblast progeny	NA	NA	Tetraspanin [Source:UniProtKB/TrEMBL;Acc:A0A4Z2D491]
EWB00_006909	0.819	1.98668	0.638	3.11009	0.766	0.245	neoblast progeny	NA	NA	SJCHGC01792 protein [Source:UniProtKB/TrEMBL;Acc:Q5DF01]
EWB00_005927	0.772	2.01827	0.544	3.39066	0.636	0.128	neoblast progeny	Smp_319650	neuron_14,prom2,sm13	SJCHGC08923 protein [Source:UniProtKB/TrEMBL;Acc:Q5DA82]
EWB00_005926	0.766	1.85924	0.532	2.94111	0.675	0.237	neoblast progeny	Smp_319650	neuron_14,prom2,sm13
EWB00_007996	0.71	1.24419	0.42	1.92896	0.688	0.392	neoblast progeny	Smp_072190,Smp_334900	early_tsp-2,egc,neoblast_progeny,neuron_12,neuron_28,sm13,zfp-1-1
EWB00_004375	0.812	0.921797	0.624	1.34399	0.974	0.863	tegument	NA	NA	Dynein light chain [Source:UniProtKB/TrEMBL;Acc:A0A4Z2D615]
EWB00_004351	0.758	0.800157	0.516	1.17754	0.939	0.793	tegument	Smp_045200	sm13,tegument_1,zfp-1-1	22.6kDa membrane-associated antigen; Tegument antigen; Tegument antigen (I(H)A); Tegument membrane-associated antigen [Source:UniProtKB/TrEMBL;Acc:O01372]
EWB00_004378	0.745	0.996959	0.49	1.50073	0.824	0.546	tegument	Smp_201060	gut,sm13,tegument_1,tegument_2,unknown	Dynein light chain [Source:UniProtKB/TrEMBL;Acc:Q9XTK6]
EWB00_007669	0.709	1.06409	0.418	1.63005	0.708	0.385	tegument	Smp_086530	early_tsp-2,sm13,tegument_1	Clone ZZD336 mRNA sequence; Tegument antigen; Tegument antigen (I(H)A) [Source:UniProtKB/TrEMBL;Acc:Q86EI5]
EWB00_008282	0.706	0.859152	0.412	1.31027	0.768	0.51	tegument	Smp_131840,Smp_303320	GSC_progeny,flame_cells,tegument_1	25 kDa integral membrane protein; 25 kDa integral membrane protein isoform 1 [Source:UniProtKB/TrEMBL;Acc:B5M6Z7]
EWB00_002847	0.914	4.15167	0.828	6.31451	0.874	0.24	esophageal gland	Smp_307220,Smp_307240	esophageal_gland	Antigen 10-3 isoform 2 [Source:UniProtKB/TrEMBL;Acc:A0A4Z2DAL0]
EWB00_002848	0.889	4.02398	0.778	6.33897	0.815	0.143	esophageal gland	Smp_085840	esophageal_gland	Hypotheticial protein [Source:UniProtKB/TrEMBL;Acc:C1L4Y4]
EWB00_007522	0.885	4.32602	0.77	6.98975	0.791	0.08	esophageal gland	Smp_172180	esophageal_gland	SJCHGC06635 protein [Source:UniProtKB/TrEMBL;Acc:Q5DGF9]
EWB00_000341	0.833	3.29411	0.666	5.31763	0.715	0.135	esophageal gland	Smp_317520,Smp_318580,Smp_347320	NA	GLIPR1-like protein isoform 3 [Source:UniProtKB/TrEMBL;Acc:A0A4Z2DJ74]
EWB00_005888	0.818	3.68915	0.636	6.41981	0.658	0.053	esophageal gland	NA	NA
EWB00_003897	0.777	3.46328	0.554	6.92995	0.567	0.023	esophageal gland	Smp_315060,Smp_316490,Smp_331120,Smp_337100,Smp_341290	esophageal_gland,parenchyma_1,parenchyma_2	Annexin A10 [Source:UniProtKB/TrEMBL;Acc:A0A4Z2D725]
EWB00_009944	0.762	3.44513	0.524	6.75792	0.537	0.025	esophageal gland	Smp_328980	esophageal_gland	Cystatin domain-containing protein [Source:UniProtKB/TrEMBL;Acc:A0A4Z2DQK4]
EWB00_006916	0.76	3.29052	0.52	5.93448	0.548	0.053	esophageal gland	NA	NA
EWB00_003362	0.754	3.17795	0.508	6.29846	0.524	0.028	esophageal gland	Smp_167280	esophageal_gland	DM9 domain-containing protein; Natterin-4 [Source:UniProtKB/TrEMBL;Acc:C1L4J3]
EWB00_003895	0.744	3.27829	0.488	6.52788	0.502	0.025	esophageal gland	Smp_311250,Smp_318880,Smp_320890,Smp_321740,Smp_324450,Smp_324460,Smp_329140	mature_vitellocytes,neuron_16,zfp-1-1	Annexin A10 [Source:UniProtKB/TrEMBL;Acc:A0A4Z2D6V9]
EWB00_004522	0.3	0.68102	0.4	1.04662	0.077	0.517	mehlis gland	Smp_119920	NA	40S ribosomal protein; Ribosomal protein S16; SJCHGC06252 protein [Source:UniProtKB/TrEMBL;Acc:Q5DAT2]
EWB00_005541	0.299	0.206394	0.402	0.319219	0.057	0.486	ambiguous	Smp_194830	neuron_31_(7b2-)	SJCHGC09717 protein [Source:UniProtKB/TrEMBL;Acc:Q5BR23]
EWB00_004581	0.298	0.216454	0.404	0.343224	0.024	0.438	ambiguous	Smp_042090	S1_progeny,early_vitellocytes,hes2,late_vitellocytes	60S ribosomal protein isoform 1; Ribosomal protein L10a [Source:UniProtKB/TrEMBL;Acc:C1LRP6]
EWB00_004438	0.296	0.245662	0.408	0.383891	0.061	0.5	ambiguous	Smp_328110	muscle_1,muscle_3,muscle_5,muscle_6,muscle_7,neuron_1,neuron_10,neuron_12,neuron_16,neuron_17,neuron_18,neuron_2,neuron_20,neuron_21,neuron_22,neuron_23,neuron_24,neuron_25,neuron_26,neuron_27,neuron_28,neuron_29,neuron_30,neuron_4,neuron_5,neuron_7,neuron_9,parenchyma_1
Sj-COX3	0.296	0.0824615	0.408	0.121244	0.263	0.884	ambiguous	NA	NA	NA
EWB00_011312	0.295	0.230558	0.41	0.358901	0.069	0.513	ambiguous	Smp_076740	S1_progeny	40S ribosomal protein; Ribosomal protein S15Aa; SJCHGC05946 protein [Source:UniProtKB/TrEMBL;Acc:Q5DH03]
EWB00_002903	0.294	0.192793	0.412	0.304794	0.032	0.459	ambiguous	Smp_012750	GSC_progeny,S1_progeny,late_female_germ_cells	60S ribosomal protein L12 [Source:UniProtKB/TrEMBL;Acc:Q5DE52]
EWB00_009968	0.293	0.331145	0.414	0.510727	0.081	0.539	ambiguous	Smp_031770	muscle_1,muscle_2,muscle_3,muscle_4,muscle_5,muscle_6,muscle_7,muscle_8	Tropomyosin-2; Tropomyosin-2 isoform 3 [Source:UniProtKB/TrEMBL;Acc:C1LNS2]
EWB00_001699	0.29	0.218392	0.42	0.339901	0.057	0.506	ambiguous	Smp_079430	NA	GTP-binding nuclear protein [Source:UniProtKB/TrEMBL;Acc:A0A4Z2DWJ8]
EWB00_004705	0.284	0.131383	0.432	0.204831	0.061	0.525	ambiguous	Smp_040790	egc,late_male_germ_cells,late_vitellocytes,meg-1	Peptidyl-prolyl cis-trans isomerase [Source:UniProtKB/TrEMBL;Acc:C1L730]
EWB00_002489	0.277	0.4856	0.446	0.727304	0.134	0.667	ambiguous	Smp_061200	S1_progeny,early_vitellocytes	60S ribosomal protein L35a [Source:UniProtKB/TrEMBL;Acc:Q86E43]
EWB00_003879	0.275	0.0666065	0.45	0.103846	0.045	0.517	ambiguous	Smp_008070	NA	Thioredoxin [Source:UniProtKB/TrEMBL;Acc:Q9U8F3]
EWB00_004284	0.274	0.0805408	0.452	0.124236	0.081	0.579	ambiguous	Smp_132670	Mehlis'_gland,muscle_1,muscle_2,muscle_3,muscle_4,muscle_5,muscle_6,muscle_7,muscle_8	Myosin regulatory light chain 2, smooth muscle minor isoform (G1); Myosin regulatory light chain A, smooth adductor muscle isoform 3; SJCHGC00821 protein [Source:UniProtKB/TrEMBL;Acc:Q5DB55]
EWB00_004717	0.274	0.0889338	0.452	0.130196	0.263	0.926	ambiguous	Smp_303500,Smp_308370	NA	Elongation factor 1-alpha [Source:UniProtKB/TrEMBL;Acc:A0A4Z2D4A8]
EWB00_006801	0.272	0.33849	0.456	0.516922	0.077	0.577	ambiguous	Smp_014650	S1_progeny	40S ribosomal protein S30 [Source:UniProtKB/TrEMBL;Acc:Q1HN44]
EWB00_002925	0.271	0.329125	0.458	0.500814	0.093	0.608	ambiguous	NA	NA	CHCH domain-containing protein C22orf16, mitochondrial; Coiled-coil-helix-coiled-coil-helix domain-containing protein 10; SJCHGC01762 protein [Source:UniProtKB/TrEMBL;Acc:Q5DDK5]
EWB00_003070	0.271	0.291513	0.458	0.447112	0.085	0.593	ambiguous	Smp_011570	S1,S1_progeny	40S ribosomal protein S4 [Source:UniProtKB/TrEMBL;Acc:Q86DX5]
EWB00_000191	0.269	0.0786608	0.462	0.120723	0.077	0.583	ambiguous	NA	NA	40S ribosomal protein S27a [Source:UniProtKB/TrEMBL;Acc:C1LXM9]
EWB00_011298	0.269	0.313847	0.462	0.472691	0.109	0.639	ambiguous	Smp_213370	NA	Replication protein A 14 kDa subunit [Source:UniProtKB/TrEMBL;Acc:A0A4Z2DL38]
Sj-ND6	0.267	0.24646	0.466	0.37769	0.069	0.573	ambiguous	NA	NA	NA
EWB00_009375	0.265	0.107261	0.47	0.164739	0.069	0.578	ambiguous	NA	NA	60S ribosomal protein L38 [Source:UniProtKB/TrEMBL;Acc:A0A4Z2DRX0]
EWB00_002373	0.261	0.151391	0.478	0.233246	0.069	0.588	ambiguous	NA	NA	Polyadenylate-binding protein [Source:UniProtKB/TrEMBL;Acc:Q5DA36]
EWB00_004327	0.261	0.425307	0.478	0.6271	0.19	0.818	ambiguous	Smp_009760,Smp_301620	flame_cells,neuron_27	14-3-3 protein 1 [Source:UniProtKB/TrEMBL;Acc:A0A4Z2D5U7]
Sj-ND2	0.261	0.584774	0.478	0.885901	0.069	0.587	ambiguous	NA	NA	NA
EWB00_004043	0.26	0.141193	0.48	0.21725	0.077	0.603	ambiguous	Smp_122840	hes2	Eukaryotic translation initiation factor 5 [Source:UniProtKB/TrEMBL;Acc:Q5DDG2]
EWB00_000057	0.259	0.193089	0.482	0.29226	0.109	0.662	ambiguous	Smp_074470	neoblast_1	40S ribosomal protein S23 [Source:UniProtKB/TrEMBL;Acc:Q5DBM8]
EWB00_004573	0.256	0.837916	0.488	1.247	0.117	0.685	ambiguous	Smp_042160	muscle_1,muscle_2,muscle_3,muscle_4,muscle_5,muscle_6,muscle_7,muscle_8,neuron_18,neuron_21,neuron_23,neuron_24,neuron_25,neuron_27,neuron_28,neuron_29,neuron_3,neuron_4,neuron_5,neuron_7	Fructose-bisphosphate aldolase [Source:UniProtKB/TrEMBL;Acc:C1LB83]
EWB00_005123	0.256	0.110625	0.488	0.169635	0.073	0.605	ambiguous	Smp_032760	S1_progeny	40S ribosomal protein S11 [Source:UniProtKB/TrEMBL;Acc:Q5DB08]
EWB00_001011	0.253	0.116418	0.494	0.180503	0.049	0.569	ambiguous	Smp_044000	meg-1,tegument_2,zfp-1-1	Bax inhibitor 1 isoform 3 [Source:UniProtKB/TrEMBL;Acc:A0A4Z2DHK2]
Sj-ND4	0.252	0.195803	0.496	0.286577	0.227	0.905	ambiguous	NA	NA	NA
EWB00_008043	0.25	0.155501	0.5	0.237043	0.069	0.61	ambiguous	Smp_001830	NA	60S ribosomal protein isoform 1; Ribosomal protein L24 [Source:UniProtKB/TrEMBL;Acc:B3GUS5]
EWB00_011356	0.25	0.410381	0.5	0.607187	0.17	0.804	ambiguous	Smp_072330	GSC_progeny	Heat shock protein HSP 90-alpha; SJCHGC00820 protein [Source:UniProtKB/TrEMBL;Acc:Q5D947]
EWB00_002502	0.242	0.169898	0.516	0.249847	0.194	0.867	ambiguous	Smp_307010,Smp_307020	muscle_1,muscle_2,muscle_3,muscle_4,muscle_5,muscle_6,muscle_7,muscle_8,parenchyma_1,parenchyma_2,prom2,unknown	Actin; Actin-2; Actin-2 isoform 2 [Source:UniProtKB/TrEMBL;Acc:Q71TT8]
Sj-ND5	0.237	0.736467	0.526	1.10351	0.077	0.653	ambiguous	NA	NA	NA
EWB00_007383	0.236	0.121709	0.528	0.182564	0.113	0.721	ambiguous	Smp_041980	S1,S1_progeny,early_vitellocytes	60S acidic ribosomal protein; Ribosomal protein LP1 [Source:UniProtKB/TrEMBL;Acc:C1LW72]
EWB00_003255	0.232	0.0998843	0.536	0.151527	0.085	0.679	ambiguous	Smp_343580	NA	Protein CLEC16A [Source:UniProtKB/TrEMBL;Acc:A0A4Z2D929]
EWB00_004876	0.22	0.254279	0.56	0.379215	0.101	0.732	ambiguous	Smp_183710,Smp_306600	parenchyma_1,parenchyma_2,prom2,unknown	Actin-1 [Source:UniProtKB/TrEMBL;Acc:A0A4Z2DUG9]
EWB00_004375	0.213	0.304869	0.574	0.445731	0.174	0.874	ambiguous	NA	NA	Dynein light chain [Source:UniProtKB/TrEMBL;Acc:A0A4Z2D615]
EWB00_004714	0.2	0.736759	0.6	1.08729	0.085	0.745	ambiguous	Smp_144440	early_vitellocytes,late_vitellocytes,mature_vitellocytes,neuron_20
EWB00_011079	0.926	3.08411	0.852	5.20262	0.879	0.101	female late	Smp_164400	GSC_progeny,late_female_germ_cells
EWB00_005766	0.859	2.90212	0.718	5.49503	0.744	0.051	female late	Smp_324380	late_female_germ_cells	SJCHGC06558 protein [Source:UniProtKB/TrEMBL;Acc:Q5DF07]
EWB00_006789	0.851	2.6804	0.702	5.05575	0.735	0.062	female late	Smp_148390	late_female_germ_cells	SJCHGC05677 protein [Source:UniProtKB/TrEMBL;Acc:Q5DA67]
EWB00_005552	0.808	2.41873	0.616	5.33245	0.637	0.03	female late	Smp_246770	late_female_germ_cells	C-type lectin domain-containing protein [Source:UniProtKB/TrEMBL;Acc:A0A4Z2D141]
EWB00_009263	0.79	1.15758	0.58	1.7691	0.857	0.443	female late	Smp_185680,Smp_302270,Smp_302280,Smp_302290,Smp_302320,Smp_302340,Smp_302350,Smp_303690	hes2,muscle_2	Major egg antigen; Major egg antigen (P40); SJCHGC06324 protein [Source:UniProtKB/TrEMBL;Acc:Q5DE66]
EWB00_002983	0.787	0.859193	0.574	1.28389	0.906	0.589	female late	NA	NA	Polyubiquitin-B isoform 2 [Source:UniProtKB/TrEMBL;Acc:A0A4Z2DA57]
EWB00_002984	0.783	0.820639	0.566	1.21519	0.906	0.717	female late	NA	NA	Polyubiquitin; Ubiquitin C [Source:UniProtKB/TrEMBL;Acc:C1LY97]
EWB00_007829	0.737	1.89857	0.474	4.75903	0.493	0.022	female late	Smp_095350	late_female_germ_cells	Protein TIS11 [Source:UniProtKB/TrEMBL;Acc:A0A4Z2CT05]
EWB00_003293	0.735	1.77432	0.47	4.98692	0.484	0.015	female late	Smp_034920	flame_cells,late_male_germ_cells,neuron_10,neuron_2,neuron_5	Dynein heavy chain 7, axonemal [Source:UniProtKB/TrEMBL;Acc:A0A4Z2D8W9]
EWB00_000125	0.902	2.17971	0.804	3.33418	0.9	0.339	male late	NA	NA
EWB00_000127	0.83	1.66425	0.66	2.57893	0.827	0.339	male late	NA	NA	SJCHGC01171 protein [Source:UniProtKB/TrEMBL;Acc:Q5D8F1]
EWB00_006992	0.729	2.22543	0.458	4.68429	0.485	0.037	male late	Smp_056280	late_male_germ_cells	Zinc finger CCCH domain containing 31 [Source:UniProtKB/TrEMBL;Acc:A0A4Z2CW74]
EWB00_000146	0.721	2.41423	0.442	5.03556	0.468	0.036	male late	Smp_129960	late_female_germ_cells,late_male_germ_cells	FFD TFG box motifs isoform 1 [Source:UniProtKB/TrEMBL;Acc:A0A4Z2DJX6]
EWB00_004783	0.717	1.22902	0.434	1.98055	0.619	0.242	male late	Smp_041540	GSC_progeny,GSCs,S1,S1_progeny,early_vitellocytes,eled_neoblasts,mature_vitellocytes	Hoglet [Source:UniProtKB/TrEMBL;Acc:A0A4Z2D419]
EWB00_000125	0.877	2.15875	0.754	3.30802	0.851	0.338	GSC progeny	NA	NA
EWB00_000127	0.862	1.95353	0.724	3.01285	0.848	0.338	GSC progeny	NA	NA	SJCHGC01171 protein [Source:UniProtKB/TrEMBL;Acc:Q5D8F1]
EWB00_000267	0.831	2.63926	0.662	4.51324	0.714	0.105	neuron	Smp_123870	neuron_1,neuron_10,neuron_12,neuron_13,neuron_14,neuron_15,neuron_16,neuron_17,neuron_18,neuron_19,neuron_20,neuron_21,neuron_23,neuron_24,neuron_25,neuron_29,neuron_3,neuron_4,neuron_5,neuron_6,neuron_7,neuron_8,neuron_9	SJCHGC01984 protein; Synaptobrevin-1; Vesicle-associated membrane protein 2 [Source:UniProtKB/TrEMBL;Acc:Q86FE0]
EWB00_006533	0.772	1.71902	0.544	2.71818	0.714	0.288	neuron	Smp_055900	flame_cells,neuron_19,tegument_1	Leptin receptor overlapping transcript-like 1; Leptin receptor overlapping transcript-like 1 isoform 2; SJCHGC05777 protein [Source:UniProtKB/TrEMBL;Acc:Q86FG0]
EWB00_007096	0.765	2.38042	0.53	4.53226	0.571	0.057	neuron	Smp_077980	neuron_1,neuron_10,neuron_11,neuron_12,neuron_13,neuron_14,neuron_15,neuron_16,neuron_17,neuron_18,neuron_19,neuron_2,neuron_20,neuron_21,neuron_22,neuron_23,neuron_25,neuron_26,neuron_27,neuron_28,neuron_29,neuron_3,neuron_30,neuron_4,neuron_5,neuron_6,neuron_7,neuron_8,neuron_9	Neuroendocrine convertase 2 [Source:UniProtKB/TrEMBL;Acc:A0A4Z2DSX5]
EWB00_002098	0.718	1.64675	0.436	2.68381	0.571	0.21	neuron	Smp_019730	NA	Complex I-B14.5a [Source:UniProtKB/TrEMBL;Acc:Q5DBQ1]
EWB00_004381	0.935	2.78629	0.87	4.31398	0.913	0.245	vitellocyte.mature	Smp_247080	NA	Aminopeptidase [Source:UniProtKB/TrEMBL;Acc:A0A4Z2D655]
EWB00_004620	0.918	1.20597	0.836	1.74602	0.988	0.972	vitellocyte.mature	NA	NA
EWB00_004783	0.903	2.18819	0.806	3.42067	0.89	0.241	vitellocyte.mature	Smp_041540	GSC_progeny,GSCs,S1,S1_progeny,early_vitellocytes,eled_neoblasts,mature_vitellocytes	Hoglet [Source:UniProtKB/TrEMBL;Acc:A0A4Z2D419]
EWB00_009449	0.875	1.92841	0.75	2.93218	0.89	0.402	vitellocyte.mature	Smp_309480,Smp_314640	NA	Thioredoxin peroxidase [Source:UniProtKB/TrEMBL;Acc:A0A4Z2CM17]
EWB00_001143	0.872	2.33719	0.744	4.06347	0.797	0.097	vitellocyte.mature	Smp_331680,Smp_331690	NA	IL4_i_Ig domain-containing protein [Source:UniProtKB/TrEMBL;Acc:A0A4Z2DH90]
EWB00_009448	0.84	1.74298	0.68	2.70995	0.826	0.32	vitellocyte.mature	Smp_309480,Smp_314640	NA	Thioredoxin peroxidase; Tryparedoxin peroxidase [Source:UniProtKB/TrEMBL;Acc:C1LB68]
EWB00_001184	0.825	1.49627	0.65	2.32202	0.831	0.349	vitellocyte.mature	Smp_043030	mature_vitellocytes,muscle_1,muscle_2,muscle_3,muscle_4,muscle_6,muscle_7,muscle_8,neuron_22,neuron_24,neuron_3,parenchyma_1,parenchyma_2,tegument_1	Phosphotransferase [Source:UniProtKB/TrEMBL;Acc:A0A4Z2DGI9]
EWB00_000867	0.817	1.6171	0.634	2.62376	0.773	0.244	vitellocyte.mature	Smp_304250,Smp_304260	NA	Purine nucleoside phosphorylase [Source:UniProtKB/TrEMBL;Acc:C1LK99]
EWB00_001170	0.798	1.75005	0.596	3.24288	0.674	0.101	vitellocyte.mature	Smp_145370	mature_vitellocytes,neoblast_2,neuron_11,neuron_25,neuron_26,neuron_27	SJCHGC05495 protein [Source:UniProtKB/TrEMBL;Acc:Q5DAM9]
EWB00_003795	0.783	1.41249	0.566	2.34324	0.733	0.217	vitellocyte.mature	Smp_037540	neuron_13,neuron_20,parenchyma_1	Neutral and basic amino acid transport protein [Source:UniProtKB/TrEMBL;Acc:A0A4Z2D7F7]
EWB00_010290	0.782	1.77015	0.564	2.97757	0.692	0.173	vitellocyte.mature	Smp_054410	NA	Adenine phosphoribosyltransferase [Source:UniProtKB/TrEMBL;Acc:A0A4Z2DPD9]
EWB00_004911	0.781	1.1706	0.562	1.85312	0.808	0.321	vitellocyte.mature	Smp_155310	early_vitellocytes,late_vitellocytes,mature_vitellocytes	Clone ZZZ329 mRNA sequence [Source:UniProtKB/TrEMBL;Acc:Q86FA1]
EWB00_009827	0.774	1.44331	0.548	2.36852	0.715	0.224	vitellocyte.mature	Smp_340630	Mehlis'_gland,early_vitellocytes,egc,muscle_1,muscle_2,muscle_3,muscle_4,muscle_5,muscle_6,muscle_7,muscle_8	Endoplasmin isoform 1 [Source:UniProtKB/TrEMBL;Acc:A0A4Z2DQL0]
EWB00_006308	0.773	1.196	0.546	1.87605	0.779	0.362	vitellocyte.mature	Smp_302850	early_tsp-2,egc,late_female_germ_cells,late_vitellocytes,mature_vitellocytes,meg-1,zfp-1-1	Synaptotagmin-like protein isoform 3 [Source:UniProtKB/TrEMBL;Acc:A0A4Z2CYR3]
EWB00_001015	0.762	1.02468	0.524	1.60002	0.791	0.364	vitellocyte.mature	Smp_173150,Smp_303270,Smp_303290	GSC_progeny,Mehlis'_gland,early_vitellocytes,late_male_germ_cells,late_vitellocytes,mature_vitellocytes,muscle_5,neuron_13,neuron_14,neuron_20,neuron_21,neuron_23,neuron_24,neuron_31_(7b2-),neuron_6	Tetraspanin [Source:UniProtKB/TrEMBL;Acc:Q5DGI2]
EWB00_003879	0.74	0.940661	0.48	1.42586	0.849	0.51	vitellocyte.mature	Smp_008070	NA	Thioredoxin [Source:UniProtKB/TrEMBL;Acc:Q9U8F3]
EWB00_008330	0.737	1.89536	0.474	4.4096	0.5	0.029	vitellocyte.mature	NA	NA	Adenylate cyclase isoform 1 [Source:UniProtKB/TrEMBL;Acc:A0A4Z2CRA7]
EWB00_001551	0.736	1.84613	0.472	3.72067	0.517	0.053	vitellocyte.mature	NA	NA	Ribonuclease Oy [Source:UniProtKB/TrEMBL;Acc:A0A4Z2DFF8]
EWB00_001639	0.73	1.3518	0.46	2.41217	0.576	0.131	vitellocyte.mature	Smp_028190,Smp_171620	GSC_progeny,egc	S-methyl-5'-thioadenosine phosphorylase [Source:UniProtKB/TrEMBL;Acc:Q5D9T6]
EWB00_002984	0.722	0.905991	0.444	1.34029	0.919	0.717	vitellocyte.mature	NA	NA	Polyubiquitin; Ubiquitin C [Source:UniProtKB/TrEMBL;Acc:C1LY97]
EWB00_001437	0.713	1.22618	0.426	2.346	0.529	0.111	vitellocyte.mature	Smp_134530,Smp_307590	NA	Solute carrier organic anion transporter family member 5A1 [Source:UniProtKB/TrEMBL;Acc:A0A4Z2DFR0]
EWB00_001144	0.711	1.85486	0.422	4.42485	0.448	0.028	vitellocyte.mature	Smp_167830	mature_vitellocytes	Gamma-crystallin related domain-containing protein [Source:UniProtKB/TrEMBL;Acc:A0A4Z2DH36]
EWB00_002983	0.711	0.934193	0.422	1.39436	0.831	0.59	vitellocyte.mature	NA	NA	Polyubiquitin-B isoform 2 [Source:UniProtKB/TrEMBL;Acc:A0A4Z2DA57]
EWB00_009256	0.869	2.57539	0.738	3.92257	0.812	0.328	flame	Smp_320310	gut,muscle_8,prom2,tegument_1,tegument_2,unknown	Dynein light chain [Source:UniProtKB/TrEMBL;Acc:C1LJH0]
EWB00_009254	0.805	2.84851	0.61	4.44138	0.688	0.227	flame	Smp_320310	gut,muscle_8,prom2,tegument_1,tegument_2,unknown	Dynein light chain [Source:UniProtKB/TrEMBL;Acc:A0A4Z2DRR1]
EWB00_006131	0.762	2.62615	0.524	4.73338	0.562	0.071	flame	Smp_077310,Smp_324770	NA	Tegument antigen; Tegumental protein [Source:UniProtKB/TrEMBL;Acc:C1LEZ4]
EWB00_002147	0.718	1.71406	0.436	2.82944	0.562	0.169	flame	Smp_047640,Smp_047650	neuron_25,tegument_2	Ferritin [Source:UniProtKB/TrEMBL;Acc:C1L7G5]
