# Supplementary material for: Single‐Cell and Spatial Transcriptomics Unveil Key Regulators Governing Cell Differentiation for Schistosoma japonicum Sexual Development
Source: Adv Sci (Weinh). 2026 Jul 11:e76329. Online ahead of print. doi: 10.1002/advs.76329 (PMC13355927; doi:10.1002/advs.76329)
Supplement: Supplementary file 5 — Supporting File 5: advs76329‐sup‐0005‐Table S3.xlsx. [file ADVS-9999-e76329-s007.xlsx]

## Sheet: Table S2
	Table S3 The list of marker genes for spatial transcriptomics in supplementary Figure S2B
Cell_types	Representative_marker_genes	Descriptions
female late	EWB00_005766	SJCHGC06558 protein [Source:UniProtKB/TrEMBL;Acc:Q5DF07]
female late	EWB00_006789	SJCHGC05677 protein [Source:UniProtKB/TrEMBL;Acc:Q5DA67]
female late	EWB00_005552	C-type lectin domain-containing protein [Source:UniProtKB/TrEMBL;Acc:A0A4Z2D141]
GSC	EWB00_000127	SJCHGC01171 protein [Source:UniProtKB/TrEMBL;Acc:Q5D8F1]
GSC	EWB00_000125
GSC	EWB00_009762	High mobility group B1; High mobility group protein DSP1; High mobility group protein isoform 1; SJCHGC00614 protein [Source:UniProtKB/TrEMBL;Acc:Q86E32]
GSC progeny	EWB00_000125
GSC progeny	EWB00_000127	SJCHGC01171 protein [Source:UniProtKB/TrEMBL;Acc:Q5D8F1]
gut	EWB00_009716	Cathepsin B-like cysteine proteinase isoform 3 [Source:UniProtKB/TrEMBL;Acc:A0A4Z2CLI7]
gut	EWB00_000540	Cathepsin B-like cysteine proteinase [Source:UniProtKB/TrEMBL;Acc:A0A4Z2DXG0]
gut	EWB00_002084	Saposin B domain-containing protein [Source:UniProtKB/TrEMBL;Acc:C1LAA8]
gut	EWB00_006811	Saposin B-type domain-containing protein [Source:UniProtKB/TrEMBL;Acc:A0A4Z2CXI1]
gut	EWB00_002082	Saposin B domain-containing protein isoform 3 [Source:UniProtKB/TrEMBL;Acc:A0A4Z2DDU3]
gut	EWB00_009917	Cathepsin L-like proteinase [Source:UniProtKB/TrEMBL;Acc:A0A4Z2DQM1]
gut	EWB00_011071	Cathepsin B-like cysteine proteinase [Source:UniProtKB/TrEMBL;Acc:A0A4Z2CKH4]
gut	EWB00_001523	Cathepsin B-like cysteine proteinase [Source:UniProtKB/TrEMBL;Acc:A0A4Z2DFJ1]
gut	EWB00_009722	Hemoglobinase isoform 2 [Source:UniProtKB/TrEMBL;Acc:A0A4Z2CLY2]
gut	EWB00_006810	Saposin-like protein isoform 5 [Source:UniProtKB/TrEMBL;Acc:A0A4Z2CX86]
gut	EWB00_008201	Cathepsin L-like proteinase [Source:UniProtKB/TrEMBL;Acc:A0A4Z2CR02]
male late	EWB00_000125
male late	EWB00_000127	SJCHGC01171 protein [Source:UniProtKB/TrEMBL;Acc:Q5D8F1]
male late	EWB00_006992	Zinc finger CCCH domain containing 31 [Source:UniProtKB/TrEMBL;Acc:A0A4Z2CW74]
muscle	EWB00_002502	Actin; Actin-2; Actin-2 isoform 2 [Source:UniProtKB/TrEMBL;Acc:Q71TT8]
muscle	EWB00_004284	Myosin regulatory light chain 2, smooth muscle minor isoform (G1); Myosin regulatory light chain A, smooth adductor muscle isoform 3; SJCHGC00821 protein [Source:UniProtKB/TrEMBL;Acc:Q5DB55]
neoblast progeny	EWB00_006907
neoblast progeny	EWB00_007996
parenchyma	EWB00_005036
parenchyma	EWB00_007827	Fatty acid binding protein 7, brain; Fatty acid-binding protein [Source:UniProtKB/TrEMBL;Acc:C1L9W1]
S1	EWB00_004491	POC1 centriolar proteinA [Source:UniProtKB/TrEMBL;Acc:A0A4Z2D513]
S1 progeny	EWB00_002087	Keratin 9 [Source:UniProtKB/TrEMBL;Acc:A0A4Z2DDW0]
tegument	EWB00_004351	22.6kDa membrane-associated antigen; Tegument antigen; Tegument antigen (I(H)A); Tegument membrane-associated antigen [Source:UniProtKB/TrEMBL;Acc:O01372]
tegument	EWB00_004378	Dynein light chain [Source:UniProtKB/TrEMBL;Acc:Q9XTK6]
tegument	EWB00_007669	Clone ZZD336 mRNA sequence; Tegument antigen; Tegument antigen (I(H)A) [Source:UniProtKB/TrEMBL;Acc:Q86EI5]
vitellocyte.early	EWB00_005781	Trematode Eggshell Synthesis,domain-containing protein [Source:UniProtKB/TrEMBL;Acc:C1L959]
vitellocyte.early	EWB00_005785	SJCHGC01255 protein [Source:UniProtKB/TrEMBL;Acc:Q5DDF5]
vitellocyte.late	EWB00_005782	Stress protein DDR48 (DNA damage-responsive protein 48) [Source:UniProtKB/TrEMBL;Acc:B3GUU8]
vitellocyte.late	EWB00_005786	Putative eggshell protein [Source:UniProtKB/TrEMBL;Acc:A0A4Z2D0K7]
vitellocyte.mature	EWB00_004381	Aminopeptidase [Source:UniProtKB/TrEMBL;Acc:A0A4Z2D655]
vitellocyte.mature	EWB00_004783	Hoglet [Source:UniProtKB/TrEMBL;Acc:A0A4Z2D419]
vitellocyte.mature	EWB00_009449	Thioredoxin peroxidase [Source:UniProtKB/TrEMBL;Acc:A0A4Z2CM17]
vitellocyte.mature	EWB00_001184	Phosphotransferase [Source:UniProtKB/TrEMBL;Acc:A0A4Z2DGI9]
vitellocyte.mature	EWB00_001170	SJCHGC05495 protein [Source:UniProtKB/TrEMBL;Acc:Q5DAM9]
vitellocyte.mature	EWB00_001144	Gamma-crystallin related domain-containing protein [Source:UniProtKB/TrEMBL;Acc:A0A4Z2DH36]
