# Supplementary material for: Single‐Cell and Spatial Transcriptomics Unveil Key Regulators Governing Cell Differentiation for Schistosoma japonicum Sexual Development
Source: Adv Sci (Weinh). 2026 Jul 11:e76329. Online ahead of print. doi: 10.1002/advs.76329 (PMC13355927; doi:10.1002/advs.76329)
Supplement: Supplementary file 6 — Supporting File 6: advs76329‐sup‐0006‐Table S4.xlsx. [file ADVS-9999-e76329-s001.xlsx]

## Sheet: Cluster 1
	Table S4 The list of identified genes in different clusters by fuzzy clustering analysis and their GO enrichment results
Genes	Descriptions
EWB00_000038	Putative E3 ubiquitin-protein ligase UBR7 [Source:UniProtKB/TrEMBL;Acc:C1L4V1]
EWB00_000135	Heterogeneous nuclear ribonucleoprotein L isoform 1 [Source:UniProtKB/TrEMBL;Acc:A0A4Z2DK32]
EWB00_000145	RNA-binding protein [Source:UniProtKB/TrEMBL;Acc:A0A4Z2DJT5]
EWB00_000182	Transmembrane emp24 domain-containing protein 2 [Source:UniProtKB/TrEMBL;Acc:C7TZ96]
EWB00_000216	Protein RFT1 homolog [Source:UniProtKB/TrEMBL;Acc:A0A4Z2DJW9]
EWB00_000220	E3 SUMO-protein ligase RanBP2 [Source:UniProtKB/TrEMBL;Acc:A0A4Z2DJI0]
EWB00_000231	Ubiquinone biosynthesis O-methyltransferase [Source:UniProtKB/TrEMBL;Acc:A0A4Z2DJZ0]
EWB00_000332	Pre-mRNA-splicing regulator female-lethal(2)D [Source:UniProtKB/TrEMBL;Acc:A0A4Z2DJ48]
EWB00_000392
EWB00_000473	NKAP-like protein [Source:UniProtKB/TrEMBL;Acc:A0A4Z2DIR8]
EWB00_000474	RRP12-like protein [Source:UniProtKB/TrEMBL;Acc:A0A4Z2DIZ7]
EWB00_000636	Coatomer subunit zeta [Source:UniProtKB/TrEMBL;Acc:A0A4Z2DIC9]
EWB00_000637	GPI transamidase component PIG-T [Source:UniProtKB/TrEMBL;Acc:A0A4Z2DIA8]
EWB00_000664	Zinc finger-containing-like protein [Source:UniProtKB/TrEMBL;Acc:A0A4Z2DIB7]
EWB00_000678
EWB00_000692	39S ribosomal protein L37 [Source:UniProtKB/TrEMBL;Acc:A0A4Z2DI59]
EWB00_000725	Eukaryotic translation initiation factor 4H; Putative RNA-binding protein; SJCHGC09499 protein [Source:UniProtKB/TrEMBL;Acc:Q5D9X4]
EWB00_000861	Glyco_hydro_5_C domain-containing protein [Source:UniProtKB/TrEMBL;Acc:A0A4Z2DHM4]
EWB00_000931	CCT-epsilon [Source:UniProtKB/TrEMBL;Acc:C1LMS0]
EWB00_000958	Putative hepatocellular carcinoma-associated antigen [Source:UniProtKB/TrEMBL;Acc:A0A4Z2DWY0]
EWB00_000968	THO complex subunit 2 [Source:UniProtKB/TrEMBL;Acc:A0A4Z2DX02]
EWB00_001044	Diphthine--ammonia ligase isoform 1 [Source:UniProtKB/TrEMBL;Acc:A0A4Z2DH43]
EWB00_001063	Gem-associated protein [Source:UniProtKB/TrEMBL;Acc:A0A4Z2DHC8]
EWB00_001131	Lamin B receptor; Lamin-B receptor isoform 1 [Source:UniProtKB/TrEMBL;Acc:C1LGC4]
EWB00_001181	Cement 3B variant 2 [Source:UniProtKB/TrEMBL;Acc:A0A4Z2DGG9]
EWB00_001186
EWB00_001190	Cleavage and polyadenylation specificity factor subunit 6 [Source:UniProtKB/TrEMBL;Acc:A0A4Z2DGQ0]
EWB00_001260	Pre-mRNA-processing factor 40 [Source:UniProtKB/TrEMBL;Acc:A0A4Z2DGA9]
EWB00_001261	SJCHGC04983 protein [Source:UniProtKB/TrEMBL;Acc:Q5D969]
EWB00_001262	Putative ATP-dependent DNA helicase Q1 [Source:UniProtKB/TrEMBL;Acc:A0A4Z2DGF2]
EWB00_001332	Midasin [Source:UniProtKB/TrEMBL;Acc:A0A4Z2DFT3]
EWB00_001337	Zinc finger protein [Source:UniProtKB/TrEMBL;Acc:A0A4Z2DFW3]
EWB00_001341	PPM-type phosphatase domain-containing protein [Source:UniProtKB/TrEMBL;Acc:A0A4Z2DFY7]
EWB00_001344
EWB00_001409	DnaJ subfamily C member 7 isoform 1 [Source:UniProtKB/TrEMBL;Acc:A0A4Z2DXU0]
EWB00_001418	Hsc70-interacting protein [Source:UniProtKB/TrEMBL;Acc:A0A4Z2DWW3]
EWB00_001422	Isoleucyl-tRNA synthetase [Source:UniProtKB/TrEMBL;Acc:A0A4Z2DFP7]
EWB00_001434	Dual specificity protein kinase CLK2 [Source:UniProtKB/TrEMBL;Acc:A0A4Z2DFY5]
EWB00_001534	SJCHGC05418 protein [Source:UniProtKB/TrEMBL;Acc:Q5D8U7]
EWB00_001572	TFIIS N-terminal domain-containing protein [Source:UniProtKB/TrEMBL;Acc:A0A4Z2DF77]
EWB00_001587	Mitochondrial DNA polymerase catalytic subunit [Source:UniProtKB/TrEMBL;Acc:A0A4Z2DFC3]
EWB00_001663	Armadillo repeat-containing protein; Novel protin putative armadillo repeat containing 1 [Source:UniProtKB/TrEMBL;Acc:C1L474]
EWB00_001667	RNA exonuclease 5 [Source:UniProtKB/TrEMBL;Acc:A0A4Z2DEX1]
EWB00_001689	Nucleolar GTP-binding protein 2 [Source:UniProtKB/TrEMBL;Acc:A0A4Z2DEU5]
EWB00_001698	DIS3-like exonuclease 1 [Source:UniProtKB/TrEMBL;Acc:A0A4Z2DWJ7]
EWB00_001732
EWB00_001786	Endoribonuclease Dicer 4 [Source:UniProtKB/TrEMBL;Acc:A0A4Z2DEU8]
EWB00_001836	Regulation of nuclear pre-mRNA domain-containing protein [Source:UniProtKB/TrEMBL;Acc:A0A4Z2DDS2]
EWB00_001860	RNA-binding motif, single-stranded-interacting protein [Source:UniProtKB/TrEMBL;Acc:A0A4Z2DDZ6]
EWB00_001889	Putative palmitoyltransferase ZDHHC14 [Source:UniProtKB/TrEMBL;Acc:A0A4Z2DDX4]
EWB00_001910	Chromobox protein 8 [Source:UniProtKB/TrEMBL;Acc:A0A4Z2DDZ9]
EWB00_002007	Mitochondrial import inner membrane translocase subunit Tim17-A [Source:UniProtKB/TrEMBL;Acc:A0A4Z2DDP4]
EWB00_002015	Malignant T-cell-amplified sequence 1 [Source:UniProtKB/TrEMBL;Acc:A0A4Z2DDQ1]
EWB00_002185	Protein TSSC4 [Source:UniProtKB/TrEMBL;Acc:A0A4Z2DD04]
EWB00_002201	PPP1R35_C domain-containing protein [Source:UniProtKB/TrEMBL;Acc:A0A4Z2DCW3]
EWB00_002234	Sin3 histone deacetylase corepressor complex component SDS3 [Source:UniProtKB/TrEMBL;Acc:A0A4Z2DCZ8]
EWB00_002237	LanC-like protein [Source:UniProtKB/TrEMBL;Acc:A0A4Z2DCU8]
EWB00_002289	Transducin beta-like protein [Source:UniProtKB/TrEMBL;Acc:A0A4Z2DCS7]
EWB00_002290	Transducin beta-like protein [Source:UniProtKB/TrEMBL;Acc:A0A4Z2DCT6]
EWB00_002307	Retinol dehydrogenase 12 isoform 1 [Source:UniProtKB/TrEMBL;Acc:A0A4Z2DC69]
EWB00_002320	Delta-aminolevulinic acid dehydratase [Source:UniProtKB/TrEMBL;Acc:A0A4Z2DCX6]
EWB00_002327	tRNA (guanine(37)-N1)-methyltransferase [Source:UniProtKB/TrEMBL;Acc:A0A4Z2DC46]
EWB00_002412	Bifunctional lysine-specific demethylase and histidyl-hydroxylase NO66 isoform 2 [Source:UniProtKB/TrEMBL;Acc:A0A4Z2DCE7]
EWB00_002456	Nucleoporin SEH1 [Source:UniProtKB/TrEMBL;Acc:A0A4Z2DCQ9]
EWB00_002521	Cohesin subunit SA-2 [Source:UniProtKB/TrEMBL;Acc:A0A4Z2DC32]
EWB00_002578	U2 snRNP-associated SURP motif-containing protein [Source:UniProtKB/TrEMBL;Acc:A0A4Z2DBL8]
EWB00_002588	Vacuolar protein sorting-associated protein 41 isoform 1 [Source:UniProtKB/TrEMBL;Acc:A0A4Z2DBP1]
EWB00_002625	Activating signal cointegrator 1 complex subunit 3 [Source:UniProtKB/TrEMBL;Acc:A0A4Z2DBJ8]
EWB00_002676	Protein phosphatase 1 regulatory subunit 22 [Source:UniProtKB/TrEMBL;Acc:A0A4Z2DC17]
EWB00_002714	Cactin [Source:UniProtKB/TrEMBL;Acc:A0A4Z2DAV1]
EWB00_002738	Helicase ssl-1 isoform 2 [Source:UniProtKB/TrEMBL;Acc:A0A4Z2DBU4]
EWB00_002750	Ubiquitin carboxyl-terminal hydrolase 7 [Source:UniProtKB/TrEMBL;Acc:A0A4Z2DB65]
EWB00_002801	Parafibromin [Source:UniProtKB/TrEMBL;Acc:A0A4Z2DAQ5]
EWB00_002815	Histone-lysine N-methyltransferase 2B [Source:UniProtKB/TrEMBL;Acc:A0A4Z2DAS5]
EWB00_002820	Ribosome biogenesis protein WDR12; WD repeat protein 12 [Source:UniProtKB/TrEMBL;Acc:C1L609]
EWB00_002890	tRNA (adenine(58)-N(1))-methyltransferase non-catalytic subunit TRM6 [Source:UniProtKB/TrEMBL;Acc:A0A4Z2DW44]
EWB00_002905	Zinc finger protein [Source:UniProtKB/TrEMBL;Acc:A0A4Z2DW71]
EWB00_002910	Receptor protein serine/threonine kinase [Source:UniProtKB/TrEMBL;Acc:A0A4Z2DWC5]
EWB00_002913	Putative ATP-dependent RNA helicase DHX35 [Source:UniProtKB/TrEMBL;Acc:A0A4Z2DWJ5]
EWB00_002936	Nucleolar and coiled-body phosphoprotein 1 [Source:UniProtKB/TrEMBL;Acc:A0A4Z2DWC8]
EWB00_002940	Calcium homeostasis endoplasmic reticulum protein [Source:UniProtKB/TrEMBL;Acc:A0A4Z2DWE9]
EWB00_003024	Ankyrin repeat and zinc finger domain-containing protein isoform 1 [Source:UniProtKB/TrEMBL;Acc:A0A4Z2D9Y8]
EWB00_003046	Glutamyl-tRNA synthetase [Source:UniProtKB/TrEMBL;Acc:A0A4Z2D9Q0]
EWB00_003072	Putative glutamate synthase [NADPH] [Source:UniProtKB/TrEMBL;Acc:A0A4Z2D9Y6]
EWB00_003104	Tyrosine-protein kinase [Source:UniProtKB/TrEMBL;Acc:A0A2S1REI0]
EWB00_003124	Transportin-1 [Source:UniProtKB/TrEMBL;Acc:A0A4Z2D9V9]
EWB00_003129	Non-specific serine/threonine protein kinase [Source:UniProtKB/TrEMBL;Acc:A0A4Z2D9L9]
EWB00_003148	Guanylate cyclase [Source:UniProtKB/TrEMBL;Acc:A0A4Z2D9E8]
EWB00_003250	Battenin [Source:UniProtKB/TrEMBL;Acc:A0A4Z2D9C5]
EWB00_003266	Putative splicing factor, arginine/serine-rich 7 [Source:UniProtKB/TrEMBL;Acc:A0A4Z2D9Y0]
EWB00_003299	Serine/threonine-protein phosphatase 1 regulatory subunit 10 [Source:UniProtKB/TrEMBL;Acc:A0A4Z2D8W8]
EWB00_003336
EWB00_003364	Nuclear pore complex protein isoform 1 [Source:UniProtKB/TrEMBL;Acc:A0A4Z2D8S2]
EWB00_003368	Serine-threonine rich [Source:UniProtKB/TrEMBL;Acc:A0A4Z2D8M7]
EWB00_003370	RNA binding Lupus La [Source:UniProtKB/TrEMBL;Acc:A0A4Z2D8M4]
EWB00_003381	SJCHGC05807 protein [Source:UniProtKB/TrEMBL;Acc:Q5C6C0]
EWB00_003417	[Histone H3]-lysine(4) N-trimethyltransferase [Source:UniProtKB/TrEMBL;Acc:A0A4Z2DWB8]
EWB00_003435	DNA repair protein isoform 3 [Source:UniProtKB/TrEMBL;Acc:A0A4Z2D9F6]
EWB00_003439	Histone acetyltransferase [Source:UniProtKB/TrEMBL;Acc:A0A4Z2D8G9]
EWB00_003474	Zinc finger protein isoform 2 [Source:UniProtKB/TrEMBL;Acc:A0A4Z2D8F3]
EWB00_003489	THO complex subunit 6 isoform 1 [Source:UniProtKB/TrEMBL;Acc:A0A4Z2D8A7]
EWB00_003490	RNA exonuclease 4 [Source:UniProtKB/TrEMBL;Acc:A0A4Z2D8D9]
EWB00_003506	Histone-arginine methyltransferase CARMER [Source:UniProtKB/TrEMBL;Acc:A0A4Z2D8A5]
EWB00_003522	Protein-serine/threonine phosphatase [Source:UniProtKB/TrEMBL;Acc:A0A4Z2D8F2]
EWB00_003596	Double-strand-break repair protein rad21 isoform 2 [Source:UniProtKB/TrEMBL;Acc:A0A4Z2D842]
EWB00_003609	Transcription elongation factor spt6 [Source:UniProtKB/TrEMBL;Acc:A0A4Z2D7W1]
EWB00_003633	Leucine--tRNA ligase [Source:UniProtKB/TrEMBL;Acc:A0A4Z2D8S1]
EWB00_003655	RING-type E3 ubiquitin transferase [Source:UniProtKB/TrEMBL;Acc:A0A4Z2DW46]
EWB00_003697	Nuclear receptor corepressor 1 [Source:UniProtKB/TrEMBL;Acc:A0A4Z2D7I3]
EWB00_003765	TBP associated factor 1C [Source:UniProtKB/TrEMBL;Acc:A0A4Z2D7I6]
EWB00_003793	Thioredoxin [Source:UniProtKB/TrEMBL;Acc:A0A4Z2D784]
EWB00_003866	Nuclear pore complex protein [Source:UniProtKB/TrEMBL;Acc:A0A4Z2D766]
EWB00_003889	Histone acetyltransferase KAT2B [Source:UniProtKB/TrEMBL;Acc:A0A4Z2D6Y5]
EWB00_003939	Pre-mRNA 3' end processing protein [Source:UniProtKB/TrEMBL;Acc:A0A4Z2DVQ0]
EWB00_003973	DNA repair protein SWI5 homolog [Source:UniProtKB/TrEMBL;Acc:A0A4Z2D6W8]
EWB00_003988
EWB00_004042	Ataxin-2; Ataxin-2, N-terminal,domain-containing protein [Source:UniProtKB/TrEMBL;Acc:C1LGI0]
EWB00_004065	Host cell factor 1 [Source:UniProtKB/TrEMBL;Acc:A0A4Z2D6I8]
EWB00_004112	Pre-mRNA cleavage complex 2 protein [Source:UniProtKB/TrEMBL;Acc:A0A4Z2D6F0]
EWB00_004118	5'-3' exoribonuclease [Source:UniProtKB/TrEMBL;Acc:A0A4Z2D786]
EWB00_004145	Small subunit processome component 20 [Source:UniProtKB/TrEMBL;Acc:A0A4Z2D6A1]
EWB00_004158	Regulator of chromosome condensation [Source:UniProtKB/TrEMBL;Acc:A0A4Z2DVS5]
EWB00_004231
EWB00_004281	Pre-mRNA-splicing factor SLU7 [Source:UniProtKB/TrEMBL;Acc:A0A4Z2D5M0]
EWB00_004296	26S proteasome non-ATPase regulatory subunit 2 [Source:UniProtKB/TrEMBL;Acc:A0A4Z2D5N9]
EWB00_004461	Coiled-coil domain-containing protein [Source:UniProtKB/TrEMBL;Acc:A0A4Z2D566]
EWB00_004470	Serrate RNA effector molecule [Source:UniProtKB/TrEMBL;Acc:A0A4Z2D552]
EWB00_004473	Mediator of RNA polymerase II transcription subunit 19 [Source:UniProtKB/TrEMBL;Acc:C1LFP0]
EWB00_004530	Protein SWAP [Source:UniProtKB/TrEMBL;Acc:A0A4Z2DUU8]
EWB00_004549	Putative RNA-binding protein 15B; Putative RNA-binding protein isoform 3 [Source:UniProtKB/TrEMBL;Acc:C1LJQ9]
EWB00_004581	60S ribosomal protein isoform 1; Ribosomal protein L10a [Source:UniProtKB/TrEMBL;Acc:C1LRP6]
EWB00_004595	Bromodomain containing 2; Bromodomain testis-specific protein isoform 1 [Source:UniProtKB/TrEMBL;Acc:C1LKP4]
EWB00_004624	Serine/threonine-protein phosphatase 4 regulatory subunit 2-A [Source:UniProtKB/TrEMBL;Acc:A0A4Z2D4L5]
EWB00_004645
EWB00_004715	Zinc finger CCCH domain-containing protein [Source:UniProtKB/TrEMBL;Acc:A0A4Z2D478]
EWB00_004738	Zinc finger DBF type isoform 2 [Source:UniProtKB/TrEMBL;Acc:A0A4Z2D459]
EWB00_004839	Nuclear cap-binding protein subunit 1 isoform 2 [Source:UniProtKB/TrEMBL;Acc:A0A4Z2D4M9]
EWB00_004860	(E3-independent) E2 ubiquitin-conjugating enzyme UBE2O [Source:UniProtKB/TrEMBL;Acc:A0A4Z2D4R1]
EWB00_004865
EWB00_004903	Regulator of nonsense transcripts 1 [Source:UniProtKB/TrEMBL;Acc:A0A4Z2D3P6]
EWB00_005030	Bromodomain adjacent to zinc finger domain protein [Source:UniProtKB/TrEMBL;Acc:A0A4Z2D410]
EWB00_005035	26S proteasome non-ATPase regulatory subunit 1 [Source:UniProtKB/TrEMBL;Acc:A0A4Z2D394]
EWB00_005047	Metastasis-associated protein [Source:UniProtKB/TrEMBL;Acc:A0A4Z2D365]
EWB00_005055	WD repeat-containing protein [Source:UniProtKB/TrEMBL;Acc:A0A4Z2D302]
EWB00_005075	Transcription factor 20 isoform 2 [Source:UniProtKB/TrEMBL;Acc:A0A4Z2D2Z0]
EWB00_005079	Coiled-coil domain-containing protein [Source:UniProtKB/TrEMBL;Acc:A0A4Z2D320]
EWB00_005124	Cassette chromosome recombinase b [Source:UniProtKB/TrEMBL;Acc:A0A4Z2D2R1]
EWB00_005138	Protein kinase C-binding protein [Source:UniProtKB/TrEMBL;Acc:A0A4Z2D2L8]
EWB00_005162	Mediator of RNA polymerase II transcription subunit 12 [Source:UniProtKB/TrEMBL;Acc:A0A4Z2D2P6]
EWB00_005221	Serine/threonine-protein kinase TOR [Source:UniProtKB/TrEMBL;Acc:A0A4Z2D3B7]
EWB00_005233	Histone H1-delta [Source:UniProtKB/TrEMBL;Acc:A0A4Z2D282]
EWB00_005272	Thimet oligopeptidase [Source:UniProtKB/TrEMBL;Acc:A0A4Z2D2D9]
EWB00_005288	Serrate RNA effector molecule isoform 3 [Source:UniProtKB/TrEMBL;Acc:A0A4Z2D2D6]
EWB00_005295	Pre-mRNA-processing factor 17; SJCHGC09311 protein [Source:UniProtKB/TrEMBL;Acc:Q5DHA1]
EWB00_005307	RNA-binding protein [Source:UniProtKB/TrEMBL;Acc:A0A4Z2D2V0]
EWB00_005319	Transmembrane protein [Source:UniProtKB/TrEMBL;Acc:A0A4Z2D1W6]
EWB00_005326	Regulator of nonsense transcripts 2 [Source:UniProtKB/TrEMBL;Acc:A0A4Z2D256]
EWB00_005339	Pseudouridylate synthase 7 isoform 5 [Source:UniProtKB/TrEMBL;Acc:A0A4Z2D1H8]
EWB00_005349	SJCHGC09275 protein; Zinc transporter 6 [Source:UniProtKB/TrEMBL;Acc:Q5DCM5]
EWB00_005361	E3 ubiquitin-protein ligase RFWD3 [Source:UniProtKB/TrEMBL;Acc:A0A4Z2D1T6]
EWB00_005397	U4/U6 small nuclear ribonucleoprotein Prp3 isoform 4 [Source:UniProtKB/TrEMBL;Acc:A0A4Z2D1Z0]
EWB00_005525
EWB00_005534	Cell cycle and apoptosis regulator protein isoform 2 [Source:UniProtKB/TrEMBL;Acc:A0A4Z2D189]
EWB00_005566	Leucine-rich repeat and WD repeat-containing protein [Source:UniProtKB/TrEMBL;Acc:A0A4Z2D1E2]
EWB00_005570	Protein strawberry notch 1 [Source:UniProtKB/TrEMBL;Acc:A0A4Z2D184]
EWB00_005599	Mediator of RNA polymerase II transcription subunit 1 [Source:UniProtKB/TrEMBL;Acc:A0A4Z2D1U4]
EWB00_005638	Branchpoint-bridging protein [Source:UniProtKB/TrEMBL;Acc:A0A4Z2DU10]
EWB00_005653
EWB00_005680	40S ribosomal protein; Ribosomal protein S19a; SJCHGC06232 protein [Source:UniProtKB/TrEMBL;Acc:Q5D941]
EWB00_005750	Nuclear migration protein [Source:UniProtKB/TrEMBL;Acc:A0A4Z2D122]
EWB00_005753	[Histone H3]-lysine(27) N-trimethyltransferase [Source:UniProtKB/TrEMBL;Acc:A0A4Z2D0Q0]
EWB00_005788	Lingerer isoform X1 [Source:UniProtKB/TrEMBL;Acc:A0A4Z2D0N5]
EWB00_005797	Tyrosine-protein kinase BAZ1B [Source:UniProtKB/TrEMBL;Acc:A0A4Z2D0Y4]
EWB00_005809	Succinate dehydrogenase assembly factor 3, mitochondrial [Source:UniProtKB/TrEMBL;Acc:A0A4Z2D0G7]
EWB00_005898	Transcription factor 20 [Source:UniProtKB/TrEMBL;Acc:A0A4Z2D072]
EWB00_005903	Histone acetyltransferase [Source:UniProtKB/TrEMBL;Acc:A0A4Z2D029]
EWB00_005904	Protein RRP5 isoform 2 [Source:UniProtKB/TrEMBL;Acc:A0A4Z2D062]
EWB00_005932	Galactosylgalactosylxylosylprotein 3-beta-glucuronosyltransferase [Source:UniProtKB/TrEMBL;Acc:A0A4Z2D030]
EWB00_005933	BCS1-like protein [Source:UniProtKB/TrEMBL;Acc:A0A4Z2D057]
EWB00_005948	Mitotic checkpoint protein isoform 1 [Source:UniProtKB/TrEMBL;Acc:A0A4Z2DU47]
EWB00_005978	Nucleoprotein TPR [Source:UniProtKB/TrEMBL;Acc:A0A4Z2DTF7]
EWB00_005985	Bromo adjacent homology domain-containing protein 1 [Source:UniProtKB/TrEMBL;Acc:A0A4Z2DTJ3]
EWB00_006007
EWB00_006057	Pre-mRNA-processing-splicing factor 8 [Source:UniProtKB/TrEMBL;Acc:A0A4Z2DTY1]
EWB00_006060	IQ motif and SEC7 domain-containing protein isoform 4 [Source:UniProtKB/TrEMBL;Acc:A0A4Z2DTN1]
EWB00_006074	Transcription initiation factor TFIID subunit 5 [Source:UniProtKB/TrEMBL;Acc:A0A4Z2DTR0]
EWB00_006075	Transcription initiation factor TFIID subunit 5 isoform 1 [Source:UniProtKB/TrEMBL;Acc:A0A4Z2DU23]
EWB00_006146	Signal recognition particle subunit SRP72 [Source:UniProtKB/TrEMBL;Acc:A0A4Z2CZE4]
EWB00_006196	Ubiquitin carboxyl-terminal hydrolase [Source:UniProtKB/TrEMBL;Acc:A0A4Z2CZQ2]
EWB00_006207	Transcription initiation factor IIF subunit alpha [Source:UniProtKB/TrEMBL;Acc:A0A4Z2CZQ1]
EWB00_006231	Acylglycerol kinase isoform 1 [Source:UniProtKB/TrEMBL;Acc:A0A4Z2CZ30]
EWB00_006233	Elongation factor-like GTPase 1 [Source:UniProtKB/TrEMBL;Acc:A0A4Z2CZ13]
EWB00_006352	Testis-expressed protein isoform 2 [Source:UniProtKB/TrEMBL;Acc:A0A4Z2CZ52]
EWB00_006408	ATP-binding cassette sub-family F member 2 [Source:UniProtKB/TrEMBL;Acc:A0A4Z2CYP3]
EWB00_006439	Protein SMG7 [Source:UniProtKB/TrEMBL;Acc:A0A4Z2CYN4]
EWB00_006441	60S ribosomal protein L8 [Source:UniProtKB/TrEMBL;Acc:A0A4Z2CZA4]
EWB00_006443	TAR DNA-binding protein [Source:UniProtKB/TrEMBL;Acc:A0A4Z2CYE4]
EWB00_006452	Chromodomain-helicase-DNA-binding protein [Source:UniProtKB/TrEMBL;Acc:A0A4Z2CYD6]
EWB00_006456	Transcription initiation factor TFIID subunit 4 [Source:UniProtKB/TrEMBL;Acc:A0A4Z2CYD7]
EWB00_006484	Zinc finger protein [Source:UniProtKB/TrEMBL;Acc:A0A4Z2CYZ8]
EWB00_006579	Erythroid differentiation-related factor 1 isoform 2 [Source:UniProtKB/TrEMBL;Acc:A0A4Z2DSZ7]
EWB00_006627	Geranylgeranyl transferase type-2 subunit beta [Source:UniProtKB/TrEMBL;Acc:A0A4Z2CXY9]
EWB00_006673	Protein fem-1 [Source:UniProtKB/TrEMBL;Acc:A0A4Z2CXL2]
EWB00_006697	Gag-Pol polyprotein [Source:UniProtKB/TrEMBL;Acc:A0A4Z2CXB3]
EWB00_006717	AT-rich interactive domain-containing protein isoform 3 [Source:UniProtKB/TrEMBL;Acc:A0A4Z2CXE4]
EWB00_006756	Histone deacetylase complex subunit SAP18; SJCHGC04353 protein [Source:UniProtKB/TrEMBL;Acc:Q5DEW0]
EWB00_006781	Deoxycytidylate deaminase [Source:UniProtKB/TrEMBL;Acc:A0A4Z2CX15]
EWB00_006785	Nucleolar protein 12 [Source:UniProtKB/TrEMBL;Acc:A0A4Z2CX46]
EWB00_006786	Transcription initiation factor TFIID subunit 3 [Source:UniProtKB/TrEMBL;Acc:A0A4Z2CX31]
EWB00_006792	RNA-binding protein isoform 2 [Source:UniProtKB/TrEMBL;Acc:A0A4Z2CXD9]
EWB00_006824	Rab3 GTPase-activating protein non-catalytic subunit [Source:UniProtKB/TrEMBL;Acc:A0A4Z2CXA4]
EWB00_006837	F-BAR domain only protein [Source:UniProtKB/TrEMBL;Acc:A0A4Z2CWT1]
EWB00_006849	Cyclin-dependent kinase 16 [Source:UniProtKB/TrEMBL;Acc:A0A4Z2CXJ3]
EWB00_006852	Homeobox protein [Source:UniProtKB/TrEMBL;Acc:A0A4Z2CWT7]
EWB00_006881	Intron-binding protein [Source:UniProtKB/TrEMBL;Acc:A0A4Z2CWL4]
EWB00_006928	DNA methyltransferase 1-associated protein [Source:UniProtKB/TrEMBL;Acc:A0A4Z2CWE8]
EWB00_007009	Eukaryotic translation initiation factor 2A [Source:UniProtKB/TrEMBL;Acc:A0A4Z2CWH2]
EWB00_007020	Pleckstrin y protein [Source:UniProtKB/TrEMBL;Acc:A0A4Z2CVW0]
EWB00_007069	Protein embryonic gonad [Source:UniProtKB/TrEMBL;Acc:A0A4Z2DT37]
EWB00_007125	Protein-tyrosine-phosphatase [Source:UniProtKB/TrEMBL;Acc:A0A4Z2CVU2]
EWB00_007129	DNA helicase [Source:UniProtKB/TrEMBL;Acc:A0A4Z2CW38]
EWB00_007158	Histone-lysine N-methyltransferase SETDB1 isoform 2 [Source:UniProtKB/TrEMBL;Acc:A0A4Z2CVY3]
EWB00_007267	FIP1-like 1 protein [Source:UniProtKB/TrEMBL;Acc:C1LG84]
EWB00_007309	Cell division cycle 5-like protein isoform 1 [Source:UniProtKB/TrEMBL;Acc:A0A4Z2CVV2]
EWB00_007311	Nucleosome-remodeling factor subunit BPTF isoform 1 [Source:UniProtKB/TrEMBL;Acc:A0A4Z2CV02]
EWB00_007332	Phosphatidylinositol 4-phosphate 5-kinase 1 [Source:UniProtKB/TrEMBL;Acc:A0A4Z2CV68]
EWB00_007336	Apoptosis-inducing factor 1 [Source:UniProtKB/TrEMBL;Acc:A0A4Z2CV45]
EWB00_007375	Transcription factor AP-4 isoform 2 [Source:UniProtKB/TrEMBL;Acc:A0A4Z2CUT9]
EWB00_007397	PWWP domain-containing protein [Source:UniProtKB/TrEMBL;Acc:A0A4Z2CUN4]
EWB00_007398	DNA helicase [Source:UniProtKB/TrEMBL;Acc:A0A4Z2CUJ8]
EWB00_007466	Inhibitor of growth protein; Inhibitor of growth protein 2 [Source:UniProtKB/TrEMBL;Acc:C1LGH1]
EWB00_007561	Cyclin-dependent kinase 11B isoform 2 [Source:UniProtKB/TrEMBL;Acc:A0A4Z2CU99]
EWB00_007573
EWB00_007591	WD repeat-containing protein [Source:UniProtKB/TrEMBL;Acc:A0A4Z2CTK5]
EWB00_007695	SWI/SNF-related matrix-associated actin-dependent regulator of chromatin E1 isoform 2 [Source:UniProtKB/TrEMBL;Acc:A0A4Z2CT90]
EWB00_007742	UBP1-associated proteins 1C [Source:UniProtKB/TrEMBL;Acc:A0A4Z2CT95]
EWB00_007759	Zinc finger C2H2 isoform 1 [Source:UniProtKB/TrEMBL;Acc:A0A4Z2CT52]
EWB00_007833
EWB00_007835	Poly(A)-specific ribonuclease [Source:UniProtKB/TrEMBL;Acc:A0A4Z2CT17]
EWB00_007857	Ras guanine nucleotide exchange factor [Source:UniProtKB/TrEMBL;Acc:A0A4Z2CT35]
EWB00_007859	Pre-mRNA-processing factor 19 [Source:UniProtKB/TrEMBL;Acc:A0A4Z2CSP5]
EWB00_007887	Splicing factor 3A subunit 1 [Source:UniProtKB/TrEMBL;Acc:A0A4Z2CT00]
EWB00_007971	Protein Red [Source:UniProtKB/TrEMBL;Acc:A0A4Z2CS93]
EWB00_007985	Btz domain-containing protein [Source:UniProtKB/TrEMBL;Acc:A0A4Z2CS60]
EWB00_008029	ATP-binding cassette sub-family F member 1 isoform 1 [Source:UniProtKB/TrEMBL;Acc:A0A4Z2CRU3]
EWB00_008037	tRNA (cytosine(34)-C(5))-methyltransferase [Source:UniProtKB/TrEMBL;Acc:A0A4Z2CS07]
EWB00_008040	Cathepsin B-like cysteine-like protein isoform 1 [Source:UniProtKB/TrEMBL;Acc:A0A4Z2CS04]
EWB00_008053	E3 ubiquitin-protein ligase [Source:UniProtKB/TrEMBL;Acc:A0A4Z2CSA2]
EWB00_008086	Paired amphipathic helix protein [Source:UniProtKB/TrEMBL;Acc:A0A4Z2CRP7]
EWB00_008101	Calcium-binding mitochondrial carrier protein [Source:UniProtKB/TrEMBL;Acc:A0A4Z2CSA8]
EWB00_008116	Mediator of RNA polymerase II transcription subunit 13 [Source:UniProtKB/TrEMBL;Acc:A0A4Z2CRR5]
EWB00_008166	Tuftelin-interacting protein [Source:UniProtKB/TrEMBL;Acc:A0A4Z2CRZ0]
EWB00_008179	Anaphase-promoting complex subunit 4 [Source:UniProtKB/TrEMBL;Acc:A0A4Z2CRU1]
EWB00_008181	Structural maintenance of chromosomes protein [Source:UniProtKB/TrEMBL;Acc:A0A4Z2CR86]
EWB00_008242	Microprocessor complex subunit DGCR8 [Source:UniProtKB/TrEMBL;Acc:A0A4Z2CQW7]
EWB00_008253	Nucleoporin GLE1 [Source:UniProtKB/TrEMBL;Acc:A0A4Z2CR38]
EWB00_008284	Regulation of nuclear pre-mRNA domain-containing protein isoform 1 [Source:UniProtKB/TrEMBL;Acc:A0A4Z2CRA5]
EWB00_008289	CUGBP Elav-like family member 5 isoform 2 [Source:UniProtKB/TrEMBL;Acc:A0A4Z2CRB2]
EWB00_008305	Pre-mRNA-processing factor 39 [Source:UniProtKB/TrEMBL;Acc:A0A4Z2CQS9]
EWB00_008312	60S ribosomal L11 [Source:UniProtKB/TrEMBL;Acc:A0A4Z2CQL9]
EWB00_008340	Acyl-peptide hydrolase [Source:UniProtKB/TrEMBL;Acc:A0A4Z2CQM4]
EWB00_008341	Arm_2 domain-containing protein [Source:UniProtKB/TrEMBL;Acc:A0A4Z2CQK7]
EWB00_008374	Pumilio 1 isoform 2 [Source:UniProtKB/TrEMBL;Acc:A0A4Z2CQ92]
EWB00_008388	Poly(A) polymerase [Source:UniProtKB/TrEMBL;Acc:A0A4Z2CQC2]
EWB00_008408	Gag-Pol polyprotein [Source:UniProtKB/TrEMBL;Acc:A0A4Z2CQC5]
EWB00_008420	Dihydropteridine reductase [Source:UniProtKB/TrEMBL;Acc:A0A4Z2CQ89]
EWB00_008452
EWB00_008509	THUMP domain-containing protein 1 [Source:UniProtKB/TrEMBL;Acc:A0A4Z2CPS5]
EWB00_008540	DNA topoisomerase I [Source:UniProtKB/TrEMBL;Acc:A0A4Z2CPM3]
EWB00_008576	RNA helicase [Source:UniProtKB/TrEMBL;Acc:A0A4Z2CPG7]
EWB00_008580	Serine/arginine repetitive matrix protein [Source:UniProtKB/TrEMBL;Acc:A0A4Z2CPF6]
EWB00_008669	Chromodomain-helicase-DNA-binding protein [Source:UniProtKB/TrEMBL;Acc:A0A4Z2CP58]
EWB00_008682	E3 ubiquitin-protein ligase isoform 2; Heavy metal transport/detoxification protein,domain-containing protein [Source:UniProtKB/TrEMBL;Acc:C1LDQ7]
EWB00_008753
EWB00_008764
EWB00_008783	Elongator complex protein 3 [Source:UniProtKB/TrEMBL;Acc:A0A4Z2CNV8]
EWB00_008797	Putative E3 ubiquitin-protein ligase HERC4 [Source:UniProtKB/TrEMBL;Acc:A0A4Z2CNU8]
EWB00_008858	Zinc finger protein [Source:UniProtKB/TrEMBL;Acc:A0A4Z2DYT6]
EWB00_008864	GDP-Man:Man(3)GlcNAc(2)-PP-Dol alpha-1,2-mannosyltransferase [Source:UniProtKB/TrEMBL;Acc:C1LGA5]
EWB00_008868	Ubinuclein-2 [Source:UniProtKB/TrEMBL;Acc:A0A4Z2DTA8]
EWB00_008908	Nuclear pore complex protein Nup96 [Source:UniProtKB/TrEMBL;Acc:A0A4Z2DSB0]
EWB00_008916	TBC1 domain family member 22B; TBC1 domain family member 22B isoform 2 [Source:UniProtKB/TrEMBL;Acc:C1LEA9]
EWB00_008944	Ras-related GTP-binding protein [Source:UniProtKB/TrEMBL;Acc:A0A4Z2CNN3]
EWB00_008945	Regulator of telomere elongation helicase 1 isoform 1 [Source:UniProtKB/TrEMBL;Acc:A0A4Z2CNE5]
EWB00_008977	KH domain-containing-like protein [Source:UniProtKB/TrEMBL;Acc:A0A4Z2CNB8]
EWB00_009007	CCR4-NOT transcription complex subunit 1 [Source:UniProtKB/TrEMBL;Acc:A0A4Z2CN99]
EWB00_009021
EWB00_009073	DNA excision repair protein; SJCHGC00905 protein [Source:UniProtKB/TrEMBL;Acc:Q5DBA0]
EWB00_009076	SJCHGC04893 protein [Source:UniProtKB/TrEMBL;Acc:Q5DB13]
EWB00_009099	Non-specific serine/threonine protein kinase [Source:UniProtKB/TrEMBL;Acc:A0A4Z2CN72]
EWB00_009149	General transcription factor 3C polypeptide 1 isoform 2 [Source:UniProtKB/TrEMBL;Acc:A0A4Z2CNM0]
EWB00_009166	Transcription elongation regulator 1 [Source:UniProtKB/TrEMBL;Acc:A0A4Z2CMR3]
EWB00_009170	DNA-directed RNA polymerase [Source:UniProtKB/TrEMBL;Acc:A0A4Z2DRZ9]
EWB00_009195	Heat shock factor protein [Source:UniProtKB/TrEMBL;Acc:A0A4Z2CN93]
EWB00_009251	Hepatoma-derived growth factor-related protein [Source:UniProtKB/TrEMBL;Acc:A0A4Z2DRR7]
EWB00_009304	Glutamic acid-rich protein [Source:UniProtKB/TrEMBL;Acc:A0A4Z2DS38]
EWB00_009422	SWIM-type domain-containing protein [Source:UniProtKB/TrEMBL;Acc:A0A4Z2CM55]
EWB00_009490	Protein Asterix [Source:UniProtKB/TrEMBL;Acc:A0A4Z2DSA8]
EWB00_009542	Chromodomain-helicase-DNA-binding protein isoform 3 [Source:UniProtKB/TrEMBL;Acc:A0A4Z2DRI3]
EWB00_009573	Structure-specific endonuclease subunit SLX1 homolog [Source:UniProtKB/TrEMBL;Acc:A0A4Z2CLT5]
EWB00_009702	Nuclear pore complex protein isoform 1 [Source:UniProtKB/TrEMBL;Acc:A0A4Z2DR39]
EWB00_009774	Ribosome biogenesis protein BMS1 [Source:UniProtKB/TrEMBL;Acc:A0A4Z2DQT4]
EWB00_009821	Nuclear transcription factor Y subunit [Source:UniProtKB/TrEMBL;Acc:Q5DDA7]
EWB00_009852	Testicular acid phosphatase [Source:UniProtKB/TrEMBL;Acc:A0A4Z2DQV1]
EWB00_010037	Ankyrin repeat domain-containing protein isoform 2 [Source:UniProtKB/TrEMBL;Acc:A0A4Z2DQ47]
EWB00_010047	Helicase ARIP4 [Source:UniProtKB/TrEMBL;Acc:A0A4Z2DPT8]
EWB00_010180	Alpha-mannosidase 2 [Source:UniProtKB/TrEMBL;Acc:A0A4Z2DQT2]
EWB00_010202	Xaa-Pro dipeptidase [Source:UniProtKB/TrEMBL;Acc:A0A4Z2DPD6]
EWB00_010223	Zinc finger SWIM domain-containing protein [Source:UniProtKB/TrEMBL;Acc:A0A4Z2DPJ8]
EWB00_010224	DNA-directed RNA polymerase subunit beta [Source:UniProtKB/TrEMBL;Acc:A0A4Z2DPU4]
EWB00_010232	Activating transcription factor 7-interacting protein isoform 2 [Source:UniProtKB/TrEMBL;Acc:A0A4Z2DPK8]
EWB00_010307	Nodal modulator 2 isoform 3 [Source:UniProtKB/TrEMBL;Acc:A0A4Z2DP16]
EWB00_010412	Mitochondrial import inner membrane translocase subunit TIM16; Mitochondrial import inner membrane translocase subunit tim16-A [Source:UniProtKB/TrEMBL;Acc:C1LIB0]
EWB00_010430	Gamma-tubulin complex component 6 [Source:UniProtKB/TrEMBL;Acc:A0A4Z2DXJ8]
EWB00_010478	Zinc finger CCCH domain-containing protein [Source:UniProtKB/TrEMBL;Acc:A0A4Z2DXZ6]
EWB00_010489	Putative RNA-binding protein [Source:UniProtKB/TrEMBL;Acc:A0A4Z2DXP9]
EWB00_010499	Putative ATP-dependent RNA helicase DHX37 isoform 3 [Source:UniProtKB/TrEMBL;Acc:A0A4Z2DYN7]
EWB00_010505	Nuclear pore complex nup88 [Source:UniProtKB/TrEMBL;Acc:A0A4Z2DXS1]
EWB00_010546	SJCHGC07955 protein [Source:UniProtKB/TrEMBL;Acc:Q5C4N3]
EWB00_010552	Non-specific serine/threonine protein kinase [Source:UniProtKB/TrEMBL;Acc:A0A4Z2DNW5]
EWB00_010609	RNA-binding region-containing protein 3 [Source:UniProtKB/TrEMBL;Acc:A0A4Z2DMU5]
EWB00_010637	Crooked neck-like protein [Source:UniProtKB/TrEMBL;Acc:A0A4Z2DNC9]
EWB00_010653	PCI domain-containing protein [Source:UniProtKB/TrEMBL;Acc:A0A4Z2DNH0]
EWB00_010668	SH2 domain-containing protein isoform 2 [Source:UniProtKB/TrEMBL;Acc:A0A4Z2DNL3]
EWB00_010709	Poly(ADP-ribose) glycohydrolase [Source:UniProtKB/TrEMBL;Acc:A0A4Z2DNE8]
EWB00_010767	Putative inactive tRNA-specific adenosine deaminase-like protein [Source:UniProtKB/TrEMBL;Acc:A0A4Z2DNN1]
EWB00_010773	Protein polybromo-1 [Source:UniProtKB/TrEMBL;Acc:A0A4Z2DNL9]
EWB00_010874	Nuclease-sensitive element-binding protein isoform 1; Putative cold shock domain protein A [Source:UniProtKB/TrEMBL;Acc:C1LSX3]
EWB00_010875	Ubiquitin thioesterase otubain-like isoform 1 [Source:UniProtKB/TrEMBL;Acc:A0A4Z2DMS6]
EWB00_010904	Large proline-rich protein [Source:UniProtKB/TrEMBL;Acc:A0A4Z2DMF2]
EWB00_010932	Eukaryotic translation initiation factor 4 gamma 2 isoform 2 [Source:UniProtKB/TrEMBL;Acc:A0A4Z2DXK0]
EWB00_010951	MICOS complex subunit MIC60 [Source:UniProtKB/TrEMBL;Acc:A0A4Z2DLV0]
EWB00_010970	Histone-lysine N-methyltransferase NSD2 [Source:UniProtKB/TrEMBL;Acc:A0A4Z2DLW4]
EWB00_011028	DNA-directed RNA polymerase subunit [Source:UniProtKB/TrEMBL;Acc:A0A4Z2DM92]
EWB00_011050	ATP-dependent helicase ATRX [Source:UniProtKB/TrEMBL;Acc:A0A4Z2DM62]
EWB00_011064	Putative global transcription activator SNF2L1 isoform 1 [Source:UniProtKB/TrEMBL;Acc:A0A4Z2DMP6]
EWB00_011133	HEAT repeat-containing protein 1 [Source:UniProtKB/TrEMBL;Acc:A0A4Z2DMM2]
EWB00_011139	Kynurenine formamidase [Source:UniProtKB/TrEMBL;Acc:A0A4Z2DMN2]
EWB00_011174	RNA helicase [Source:UniProtKB/TrEMBL;Acc:A0A4Z2DM43]
EWB00_011235	Retrovirus-related Pol polyprotein from transposon 17.6 [Source:UniProtKB/TrEMBL;Acc:A0A4Z2CKG5]
EWB00_011347	Proteophosphoglycan 5 [Source:UniProtKB/TrEMBL;Acc:A0A4Z2DL69]
EWB00_011417	Ubiquitin carboxyl-terminal hydrolase [Source:UniProtKB/TrEMBL;Acc:A0A4Z2DLN0]
Sj-COX1
Sj-ND1
Sj-ND2
Sj-ND3
Sj-ND6

## Sheet: Cluster 2
Genes	Descriptions
EWB00_000003	Bifunctional arginine demethylase and lysyl-hydroxylase JMJD6 isoform 2 [Source:UniProtKB/TrEMBL;Acc:A0A4Z2DYZ1]
EWB00_000064
EWB00_000108
EWB00_000146	FFD TFG box motifs isoform 1 [Source:UniProtKB/TrEMBL;Acc:A0A4Z2DJX6]
EWB00_000148	60S ribosomal protein [Source:UniProtKB/TrEMBL;Acc:A0A4Z2DJU6]
EWB00_000186	Forkhead-associated domain-containing protein [Source:UniProtKB/TrEMBL;Acc:A0A4Z2DJR1]
EWB00_000196	Meiotic recombination protein [Source:UniProtKB/TrEMBL;Acc:A0A4Z2DKR4]
EWB00_000206	Derlin [Source:UniProtKB/TrEMBL;Acc:Q5DDW7]
EWB00_000246
EWB00_000262	Intraflagellar transport protein 20 [Source:UniProtKB/TrEMBL;Acc:A0A4Z2DKB9]
EWB00_000331	General transcription factor IIH subunit 5 [Source:UniProtKB/TrEMBL;Acc:A0A4Z2DK51]
EWB00_000458
EWB00_000615	Acyltransferase [Source:UniProtKB/TrEMBL;Acc:A0A4Z2DIE8]
EWB00_000631	Putative ATP-dependent RNA helicase DDX17 [Source:UniProtKB/TrEMBL;Acc:A0A4Z2DI72]
EWB00_000809	Ubiquitin carboxyl-terminal hydrolase [Source:UniProtKB/TrEMBL;Acc:A0A4Z2DHU5]
EWB00_000815	F-box/WD repeat-containing protein isoform 1 [Source:UniProtKB/TrEMBL;Acc:A0A4Z2DHV4]
EWB00_000937	Cilia-and flagella-associated protein [Source:UniProtKB/TrEMBL;Acc:A0A4Z2DHI9]
EWB00_000979
EWB00_000991	SJCHGC02564 protein [Source:UniProtKB/TrEMBL;Acc:Q5D9X2]
EWB00_001079
EWB00_001112	Putative phospholipid hydroperoxide glutathione peroxidase [Source:UniProtKB/TrEMBL;Acc:A0A4Z2DGV7]
EWB00_001199
EWB00_001204	EF-hand calcium-binding domain-containing protein isoform 1 [Source:UniProtKB/TrEMBL;Acc:C1LFH6]
EWB00_001541	SJCHGC06274 protein [Source:UniProtKB/TrEMBL;Acc:Q5DBK3]
EWB00_001552	T-complex-associated testis-expressed protein [Source:UniProtKB/TrEMBL;Acc:A0A4Z2DFG1]
EWB00_001558
EWB00_001642	SJCHGC09006 protein [Source:UniProtKB/TrEMBL;Acc:Q5C6Z8]
EWB00_001670	Ankyrin repeat domain-containing protein [Source:UniProtKB/TrEMBL;Acc:A0A4Z2DEY4]
EWB00_002151	C-1-tetrahydrofolate synthase isoform 2; Methylenetetrahydrofolate dehydrogenase (NADP+ dependent) 1 [Source:UniProtKB/TrEMBL;Acc:C1LFF7]
EWB00_002264	Putative microtubule-associated protein 9 (Aster-associated protein) [Source:UniProtKB/TrEMBL;Acc:A0A4Z2DCT7]
EWB00_002322	Atlastin-1 isoform 4 [Source:UniProtKB/TrEMBL;Acc:A0A4Z2DC72]
EWB00_002353	SJCHGC08987 protein [Source:UniProtKB/TrEMBL;Acc:Q5D9G7]
EWB00_002631	Protein SREK1IP1 [Source:UniProtKB/TrEMBL;Acc:C1LFN6]
EWB00_002636	ELAV-like protein [Source:UniProtKB/TrEMBL;Acc:A0A4Z2DBD7]
EWB00_002705	RING finger protein 10 [Source:UniProtKB/TrEMBL;Acc:A0A4Z2DAT8]
EWB00_002757
EWB00_002765
EWB00_002867
EWB00_002877	SJCHGC09034 protein [Source:UniProtKB/TrEMBL;Acc:Q5DFB4]
EWB00_002884	Poly(U)-binding-splicing factor PUF60 isoform 2 [Source:UniProtKB/TrEMBL;Acc:A0A4Z2DW67]
EWB00_002944	Kinesin-like protein [Source:UniProtKB/TrEMBL;Acc:A0A4Z2DXC9]
EWB00_002984	Polyubiquitin; Ubiquitin C [Source:UniProtKB/TrEMBL;Acc:C1LY97]
EWB00_003053
EWB00_003089	LARGE xylosyl-and glucuronyltransferase 2 [Source:UniProtKB/TrEMBL;Acc:A0A4Z2DA19]
EWB00_003100	Thioredoxin [Source:UniProtKB/TrEMBL;Acc:Q5DAX8]
EWB00_003184	SJCHGC04468 protein [Source:UniProtKB/TrEMBL;Acc:Q5DEM8]
EWB00_003232	Cilia- and flagella-associated protein 299 [Source:UniProtKB/TrEMBL;Acc:A0A4Z2D9F4]
EWB00_003244	SJCHGC04841 protein [Source:UniProtKB/TrEMBL;Acc:Q5DB89]
EWB00_003264	Methyltransferase-like protein [Source:UniProtKB/TrEMBL;Acc:A0A4Z2D928]
EWB00_003280	Hypotherical protein [Source:UniProtKB/TrEMBL;Acc:C1LDU1]
EWB00_003413	SJCHGC07439 protein [Source:UniProtKB/TrEMBL;Acc:Q5C407]
EWB00_003564	EGF type 3 protein [Source:UniProtKB/TrEMBL;Acc:A0A4Z2D8B1]
EWB00_003612	DNA repair XRCC2-like isoform 2 [Source:UniProtKB/TrEMBL;Acc:A0A4Z2D822]
EWB00_003673	SJCHGC04552 protein; U4/U6 small nuclear ribonucleoprotein Prp4 isoform 2 [Source:UniProtKB/TrEMBL;Acc:Q5DGI6]
EWB00_003782	Nuclear receptor coactivator 5 isoform 2 [Source:UniProtKB/TrEMBL;Acc:A0A4Z2D7C2]
EWB00_003811	Dipeptidyl peptidase 2 [Source:UniProtKB/TrEMBL;Acc:A0A4Z2D7D0]
EWB00_003822
EWB00_003847	Dynein heavy chain 3, axonemal [Source:UniProtKB/TrEMBL;Acc:A0A4Z2D762]
EWB00_004043	Eukaryotic translation initiation factor 5 [Source:UniProtKB/TrEMBL;Acc:Q5DDG2]
EWB00_004154	Ig-like domain-containing protein [Source:UniProtKB/TrEMBL;Acc:A0A4Z2DUR4]
EWB00_004156	Cyclin-T2 isoform 3 [Source:UniProtKB/TrEMBL;Acc:A0A4Z2DV13]
EWB00_004157	Dynein regulatory complex subunit 3 [Source:UniProtKB/TrEMBL;Acc:A0A4Z2DV39]
EWB00_004267	eIF-2B GDP-GTP exchange factor subunit epsilon [Source:UniProtKB/TrEMBL;Acc:A0A4Z2D5I6]
EWB00_004280
EWB00_004459	Radial spoke head protein 3 isoform 1 [Source:UniProtKB/TrEMBL;Acc:A0A4Z2D533]
EWB00_004491	POC1 centriolar proteinA [Source:UniProtKB/TrEMBL;Acc:A0A4Z2D513]
EWB00_004499	Kelch-like protein [Source:UniProtKB/TrEMBL;Acc:A0A4Z2D504]
EWB00_004539	Calcium uptake protein 2 isoform 1 [Source:UniProtKB/TrEMBL;Acc:A0A4Z2DUW0]
EWB00_004577	SJCHGC07115 protein [Source:UniProtKB/TrEMBL;Acc:Q5DC41]
EWB00_004639	DNA-directed RNA Polymerase II subunit K; DNA-directed RNA polymerases RPABC4 [Source:UniProtKB/TrEMBL;Acc:C7TXX7]
EWB00_004659	Mitochondrial coenzyme A transporter SLC25A42 [Source:UniProtKB/TrEMBL;Acc:A0A4Z2D4I5]
EWB00_004668	Cilia-and flagella-associated protein isoform 2 [Source:UniProtKB/TrEMBL;Acc:A0A4Z2DY98]
EWB00_004720	Cationic amino acid transporter 2 [Source:UniProtKB/TrEMBL;Acc:A0A4Z2D483]
EWB00_004788	DnaJ subfamily C member 27 [Source:UniProtKB/TrEMBL;Acc:A0A4Z2D3W8]
EWB00_004819
EWB00_004845	Heat shock protein 67B2; Thiosulfate sulfurtransferase/rhodanese-like domain-containing protein isoform 1 [Source:UniProtKB/TrEMBL;Acc:C1L7E3]
EWB00_004890	N-acetyltransferase 9-like protein [Source:UniProtKB/TrEMBL;Acc:A0A4Z2D3I1]
EWB00_004896	SJCHGC06619 protein [Source:UniProtKB/TrEMBL;Acc:Q5DH05]
EWB00_004936	Putative very-long-chain enoyl-CoA reductase art-1 isoform 1; Synaptic glycoprotein SC2 [Source:UniProtKB/TrEMBL;Acc:C1LL69]
EWB00_005004	Putative membrane protein [Source:UniProtKB/TrEMBL;Acc:A0A4Z2D334]
EWB00_005193	Poly(U)-specific endoribonuclease [Source:UniProtKB/TrEMBL;Acc:A0A4Z2D2F9]
EWB00_005259
EWB00_005367	Cilia-and flagella-associated protein [Source:UniProtKB/TrEMBL;Acc:A0A4Z2D1M6]
EWB00_005390	SJCHGC06538 protein; Transmembrane protein [Source:UniProtKB/TrEMBL;Acc:Q5DE00]
EWB00_005420
EWB00_005422	Dynein light intermediate chain [Source:UniProtKB/TrEMBL;Acc:A0A4Z2DUA2]
EWB00_005436	COP9 signalosome complex subunit 4 [Source:UniProtKB/TrEMBL;Acc:Q5DF20]
EWB00_005484	U6 snRNA-associated Sm-like protein LSm5 [Source:UniProtKB/TrEMBL;Acc:C1L4H2]
EWB00_005516	Centrosomal protein of 78 kDa isoform 2 [Source:UniProtKB/TrEMBL;Acc:A0A4Z2D2D4]
EWB00_005539	ADP-ribosylation factor GTPase-activating protein [Source:UniProtKB/TrEMBL;Acc:A0A4Z2D199]
EWB00_005610	Mediator of RNA polymerase II transcription subunit 6 [Source:UniProtKB/TrEMBL;Acc:A0A4Z2D133]
EWB00_005803	Nephrocystin-1 [Source:UniProtKB/TrEMBL;Acc:A0A4Z2D0N4]
EWB00_005845
EWB00_005868	Cilia-and flagella-associated protein isoform 1 [Source:UniProtKB/TrEMBL;Acc:A0A4Z2D0A6]
EWB00_005988	Acidic fibroblast growth factor intracellular binding [Source:UniProtKB/TrEMBL;Acc:A0A4Z2DTF4]
EWB00_006123	Cilia-and flagella-associated protein [Source:UniProtKB/TrEMBL;Acc:A0A4Z2CZW1]
EWB00_006166	Transposase [Source:UniProtKB/TrEMBL;Acc:A0A4Z2CZK3]
EWB00_006171
EWB00_006179	Protein-serine/threonine phosphatase [Source:UniProtKB/TrEMBL;Acc:A0A4Z2CZN3]
EWB00_006229	PHD finger 10 isoform 1 [Source:UniProtKB/TrEMBL;Acc:A0A4Z2D020]
EWB00_006316	Acidic fibroblast growth factor intracellular [Source:UniProtKB/TrEMBL;Acc:A0A4Z2CYW2]
EWB00_006326	Sperm flagellar protein [Source:UniProtKB/TrEMBL;Acc:A0A4Z2CYW7]
EWB00_006395	Ubiquitin-conjugating enzyme E2-24 kDa [Source:UniProtKB/TrEMBL;Acc:A0A4Z2CYT1]
EWB00_006420
EWB00_006435	TAR DNA-binding protein; TAR DNA-binding protein 43 [Source:UniProtKB/TrEMBL;Acc:C1LHY1]
EWB00_006436	Ig-like V-type domain-containing protein [Source:UniProtKB/TrEMBL;Acc:A0A4Z2CYI0]
EWB00_006454	Protein bicaudal C [Source:UniProtKB/TrEMBL;Acc:A0A4Z2CYE3]
EWB00_006471	Patatin-like phospholipase domain-containing protein isoform 3 [Source:UniProtKB/TrEMBL;Acc:A0A4Z2CY04]
EWB00_006649	Coiled-coil domain-containing protein [Source:UniProtKB/TrEMBL;Acc:A0A4Z2CXH0]
EWB00_006870	Peptidylprolyl isomerase [Source:UniProtKB/TrEMBL;Acc:Q5DAN5]
EWB00_006925
EWB00_006926	Dynein assembly factor 1, axonemal homolog [Source:UniProtKB/TrEMBL;Acc:A0A4Z2CWI2]
EWB00_006969
EWB00_006992	Zinc finger CCCH domain containing 31 [Source:UniProtKB/TrEMBL;Acc:A0A4Z2CW74]
EWB00_007007	SJCHGC05666 protein [Source:UniProtKB/TrEMBL;Acc:Q5DAF9]
EWB00_007027	Histone-lysine N-methyltransferase SETMAR [Source:UniProtKB/TrEMBL;Acc:A0A4Z2CVW1]
EWB00_007061	EF-hand domain-containing family member C2 [Source:UniProtKB/TrEMBL;Acc:A0A4Z2DTI7]
EWB00_007110	DNA cross-link repair 1A protein isoform 2 [Source:UniProtKB/TrEMBL;Acc:A0A4Z2CWK5]
EWB00_007152	Leucine-rich repeat-containing protein isoform 2 [Source:UniProtKB/TrEMBL;Acc:A0A4Z2CVK1]
EWB00_007196	Aminoacyl-tRNA hydrolase [Source:UniProtKB/TrEMBL;Acc:A0A4Z2CVU0]
EWB00_007203
EWB00_007205	Fibrocystin-L [Source:UniProtKB/TrEMBL;Acc:A0A4Z2CVJ6]
EWB00_007289	Tetratricopeptide repeat 5 [Source:UniProtKB/TrEMBL;Acc:A0A4Z2CUX5]
EWB00_007365	MutS protein 4 isoform 1 [Source:UniProtKB/TrEMBL;Acc:A0A4Z2CUS4]
EWB00_007541	33 kDa inner dynein arm light chain [Source:UniProtKB/TrEMBL;Acc:A0A4Z2CUK4]
EWB00_007639
EWB00_007642
EWB00_007656
EWB00_007690	E3 UFM1-protein ligase 1 [Source:UniProtKB/TrEMBL;Acc:A0A4Z2CTT2]
EWB00_007706
EWB00_007736	Ubiquitin-fold modifier-conjugating enzyme 1 [Source:UniProtKB/TrEMBL;Acc:Q5DBD5]
EWB00_007750	F-box domain-containing protein [Source:UniProtKB/TrEMBL;Acc:A0A4Z2CT63]
EWB00_007797	Histidine protein methyltransferase 1 isoform 2 [Source:UniProtKB/TrEMBL;Acc:C1L774]
EWB00_007800	Putative ATP-dependent RNA helicase YTHDC2 [Source:UniProtKB/TrEMBL;Acc:A0A4Z2CTA2]
EWB00_007899	Transposase [Source:UniProtKB/TrEMBL;Acc:A0A4Z2CSH1]
EWB00_007974	Cilia-and flagella-associated protein [Source:UniProtKB/TrEMBL;Acc:A0A4Z2CSG9]
EWB00_008122	SJCHGC03393 protein [Source:UniProtKB/TrEMBL;Acc:Q5D9H0]
EWB00_008146	Kelch-like protein [Source:UniProtKB/TrEMBL;Acc:A0A4Z2CRF9]
EWB00_008164	Glutamyl-tRNA(Gln) amidotransferase subunit A isoform 1 [Source:UniProtKB/TrEMBL;Acc:A0A4Z2CRC6]
EWB00_008185	NEDD8-conjugating enzyme UBE2F [Source:UniProtKB/TrEMBL;Acc:A0A4Z2CR78]
EWB00_008285	Peptide-O-fucosyltransferase [Source:UniProtKB/TrEMBL;Acc:A0A4Z2CQU2]
EWB00_008335	Phospholipase A-2-activating protein isoform 1 [Source:UniProtKB/TrEMBL;Acc:A0A4Z2CR66]
EWB00_008422	Solute carrier family 43 member 3 [Source:UniProtKB/TrEMBL;Acc:A0A4Z2CQ55]
EWB00_008482
EWB00_008513	Superkiller viralicidic activity 2-like 2 isoform 1 [Source:UniProtKB/TrEMBL;Acc:A0A4Z2CPT4]
EWB00_008582	Cytochrome-b5 reductase [Source:UniProtKB/TrEMBL;Acc:A0A4Z2CPI4]
EWB00_008600	Ferric-chelate reductase 1 isoform 4 [Source:UniProtKB/TrEMBL;Acc:A0A4Z2CPD4]
EWB00_008727	Deltameth_res domain-containing protein [Source:UniProtKB/TrEMBL;Acc:C1LTJ7]
EWB00_008759	Pyruvate kinase [Source:UniProtKB/TrEMBL;Acc:Q5DAM7]
EWB00_008769	Acetyltransferase component of pyruvate dehydrogenase complex [Source:UniProtKB/TrEMBL;Acc:A0A4Z2CNV4]
EWB00_008894	Centrin-2 isoform 1 [Source:UniProtKB/TrEMBL;Acc:A0A4Z2DS94]
EWB00_008982	Cationic trypsin-3 [Source:UniProtKB/TrEMBL;Acc:A0A4Z2CN82]
EWB00_009065	NFU1 iron-sulfur cluster scaffold homolog, mitochondrial [Source:UniProtKB/TrEMBL;Acc:C1LFL5]
EWB00_009082	RNA 3'-terminal phosphate cyclase [Source:UniProtKB/TrEMBL;Acc:A0A4Z2DS23]
EWB00_009179	Solute carrier family 22 member 6-B [Source:UniProtKB/TrEMBL;Acc:A0A4Z2DS68]
EWB00_009233	Dynein light chain roadblock [Source:UniProtKB/TrEMBL;Acc:Q5BS32]
EWB00_009239
EWB00_009364	Mitochondrial import inner membrane translocase subunit Tim21 [Source:UniProtKB/TrEMBL;Acc:A0A4Z2DRN5]
EWB00_009375	60S ribosomal protein L38 [Source:UniProtKB/TrEMBL;Acc:A0A4Z2DRX0]
EWB00_009384	Ephrin_rec_like domain-containing protein [Source:UniProtKB/TrEMBL;Acc:A0A4Z2DRJ3]
EWB00_009462
EWB00_009517
EWB00_009544	Cilia-and flagella-associated protein [Source:UniProtKB/TrEMBL;Acc:A0A4Z2DR58]
EWB00_009576	Protein tyrosine phosphatase domain-containing protein isoform 1 [Source:UniProtKB/TrEMBL;Acc:A0A4Z2CLU0]
EWB00_009607
EWB00_009645
EWB00_009728	ADP-ribosylation factor 1 [Source:UniProtKB/TrEMBL;Acc:A0A4Z2CLH5]
EWB00_009745	GTP-binding protein [Source:UniProtKB/TrEMBL;Acc:A0A4Z2CL85]
EWB00_009923
EWB00_009976
EWB00_010110	SJCHGC00975 protein [Source:UniProtKB/TrEMBL;Acc:Q5DHQ2]
EWB00_010148	Tryptophan 5-hydroxylase 1 [Source:UniProtKB/TrEMBL;Acc:A0A4Z2CKU0]
EWB00_010221	WD repeat-containing protein isoform 2 [Source:UniProtKB/TrEMBL;Acc:A0A4Z2DQL4]
EWB00_010347	Lysophospholipid acyltransferase 7 isoform 2 [Source:UniProtKB/TrEMBL;Acc:A0A4Z2DP68]
EWB00_010350	Lipopolysaccharide-induced tumor necrosis factor-alpha factor isoform 2; SJCHGC01333 protein [Source:UniProtKB/TrEMBL;Acc:Q5DEA8]
EWB00_010356	Akirin-1 isoform 2; SJCHGC06088 protein; Transmembrane 9 superfamily protein member 4 [Source:UniProtKB/TrEMBL;Acc:Q5D9W5]
EWB00_010437
EWB00_010570	Leishmanolysin-like peptidase [Source:UniProtKB/TrEMBL;Acc:A0A4Z2DNR4]
EWB00_010604	Radial spoke head protein 4A isoform 1 [Source:UniProtKB/TrEMBL;Acc:A0A4Z2DNX0]
EWB00_010628	Spindle assembly checkpoint component MAD1 (Mitotic arrest deficient 1) [Source:UniProtKB/TrEMBL;Acc:A0A4Z2DND0]
EWB00_010629
EWB00_010646	PRA1 family protein [Source:UniProtKB/TrEMBL;Acc:Q5DES6]
EWB00_010656	Sugar phosphate phosphatase [Source:UniProtKB/TrEMBL;Acc:A0A4Z2DN40]
EWB00_010717	CCR4-NOT transcription complex subunit 1 [Source:UniProtKB/TrEMBL;Acc:A0A4Z2DNF2]
EWB00_010741
EWB00_010794
EWB00_010847	Katanin p80 WD40 repeat-containing subunit B1 [Source:UniProtKB/TrEMBL;Acc:A0A4Z2DMQ3]
EWB00_010873	SJCHGC05883 protein [Source:UniProtKB/TrEMBL;Acc:Q5D8I6]
EWB00_010894	Transmembrane emp24 domain-containing protein 4; Transmembrane emp24 domain-containing protein isoform 2 [Source:UniProtKB/TrEMBL;Acc:B5M702]
EWB00_010995	Coiled-coil domain-containing protein [Source:UniProtKB/TrEMBL;Acc:A0A4Z2DME2]
EWB00_011046	Ropporin-1-like protein isoform 1; SJCHGC09021 protein [Source:UniProtKB/TrEMBL;Acc:Q5D8N3]
EWB00_011136	Protocadherin gamma-A3 [Source:UniProtKB/TrEMBL;Acc:A0A4Z2DLH8]
EWB00_011294	Cyclin-dependent kinase 2-associated protein; SJCHGC04991 protein [Source:UniProtKB/TrEMBL;Acc:Q5BSD1]
EWB00_011352	Paraplegin [Source:UniProtKB/TrEMBL;Acc:A0A4Z2DL86]
Sj-COX2

## Sheet: Cluster 3
Genes	Descriptions
EWB00_000041
EWB00_000059	SJCHGC06242 protein [Source:UniProtKB/TrEMBL;Acc:Q5DBN6]
EWB00_000102
EWB00_000105	Tolloid-like protein [Source:UniProtKB/TrEMBL;Acc:A0A4Z2DK21]
EWB00_000107	Iroquois-class homeodomain protein [Source:UniProtKB/TrEMBL;Acc:A0A4Z2DK34]
EWB00_000189	Musashi RNA-binding protein 1 isoform 1 [Source:UniProtKB/TrEMBL;Acc:A0A4Z2DKQ4]
EWB00_000259
EWB00_000265	SJCHGC01860 protein [Source:UniProtKB/TrEMBL;Acc:Q5DA38]
EWB00_000300
EWB00_000307	Pre-mRNA-splicing factor CWC22 [Source:UniProtKB/TrEMBL;Acc:A0A4Z2DJL4]
EWB00_000333	Gamma-soluble NSF attachment protein; Gamma-soluble NSF attachment protein isoform 1 [Source:UniProtKB/TrEMBL;Acc:C1L5S5]
EWB00_000341	GLIPR1-like protein isoform 3 [Source:UniProtKB/TrEMBL;Acc:A0A4Z2DJ74]
EWB00_000342	Inositol polyphosphate 5-phosphatase OCRL-1 [Source:UniProtKB/TrEMBL;Acc:A0A4Z2DK72]
EWB00_000377	Annexin [Source:UniProtKB/TrEMBL;Acc:A0A4Z2DJ82]
EWB00_000408	CCR4-NOT transcription complex subunit 9 [Source:UniProtKB/TrEMBL;Acc:A0A4Z2DJ80]
EWB00_000424
EWB00_000485	A disintegrin and metalloproteinase with thrombospondin motifs 5 [Source:UniProtKB/TrEMBL;Acc:A0A4Z2DIS5]
EWB00_000495	Hexosyltransferase [Source:UniProtKB/TrEMBL;Acc:A0A4Z2DIW1]
EWB00_000503
EWB00_000536	Cathepsin B-like cysteine proteinase [Source:UniProtKB/TrEMBL;Acc:A0A4Z2DX52]
EWB00_000537	Cathepsin B-like cysteine proteinase [Source:UniProtKB/TrEMBL;Acc:A0A4Z2DX58]
EWB00_000540	Cathepsin B-like cysteine proteinase [Source:UniProtKB/TrEMBL;Acc:A0A4Z2DXG0]
EWB00_000555	Regulator of G-protein signaling 3 isoform 1 [Source:UniProtKB/TrEMBL;Acc:A0A4Z2DIF4]
EWB00_000566
EWB00_000579	Ras-related protein [Source:UniProtKB/TrEMBL;Acc:A0A4Z2DJB5]
EWB00_000662
EWB00_000689	Acetylcholine receptor subunit alpha-L1 [Source:UniProtKB/TrEMBL;Acc:A0A4Z2DIX3]
EWB00_000746	M repeat protein [Source:UniProtKB/TrEMBL;Acc:A0A4Z2DI35]
EWB00_000821	ER membrane protein complex subunit 3 [Source:UniProtKB/TrEMBL;Acc:C1LMR0]
EWB00_000847	F-box domain-containing protein [Source:UniProtKB/TrEMBL;Acc:A0A4Z2DHX9]
EWB00_000873	Protein sidekick [Source:UniProtKB/TrEMBL;Acc:A0A4Z2DHT2]
EWB00_000908	Cathepsin D [Source:UniProtKB/TrEMBL;Acc:A0A4Z2DHJ1]
EWB00_000977	PR domain zinc finger protein isoform 2 [Source:UniProtKB/TrEMBL;Acc:A0A4Z2DX17]
EWB00_000984	AT-rich interactive domain-containing protein [Source:UniProtKB/TrEMBL;Acc:A0A4Z2DHB3]
EWB00_001016	Tetraspanin-6 [Source:UniProtKB/TrEMBL;Acc:A0A4Z2DHD0]
EWB00_001165	Dihydropyrimidinase-related protein isoform 1 [Source:UniProtKB/TrEMBL;Acc:A0A4Z2DGN7]
EWB00_001221	SJCHGC02863 protein [Source:UniProtKB/TrEMBL;Acc:Q5C2L4]
EWB00_001258	Protocadherin-8 [Source:UniProtKB/TrEMBL;Acc:A0A4Z2DGB9]
EWB00_001284	Putative Ras GTPase-activating protein isoform 3 [Source:UniProtKB/TrEMBL;Acc:A0A4Z2DG10]
EWB00_001430	Microtubule cross-linking factor 1 [Source:UniProtKB/TrEMBL;Acc:A0A4Z2DFV8]
EWB00_001435	Vacuolar sorting-associated 35 [Source:UniProtKB/TrEMBL;Acc:A0A4Z2DFT8]
EWB00_001465
EWB00_001523	Cathepsin B-like cysteine proteinase [Source:UniProtKB/TrEMBL;Acc:A0A4Z2DFJ1]
EWB00_001525	Ribonuclease Oy [Source:UniProtKB/TrEMBL;Acc:A0A4Z2DFD4]
EWB00_001543
EWB00_001554	Polycomb protein [Source:UniProtKB/TrEMBL;Acc:A0A4Z2DFG6]
EWB00_001593
EWB00_001778	Rabenosyn-5 [Source:UniProtKB/TrEMBL;Acc:A0A4Z2DES2]
EWB00_001839	Netrin receptor UNC5 [Source:UniProtKB/TrEMBL;Acc:A0A4Z2DEP0]
EWB00_001841	Krueppel-like factor 11 [Source:UniProtKB/TrEMBL;Acc:A0A4Z2DDS4]
EWB00_001854
EWB00_001945	RING finger protein unkempt [Source:UniProtKB/TrEMBL;Acc:A0A4Z2DEA8]
EWB00_001947	E3 ubiquitin-protein ligase rnf8-A; SJCHGC06586 protein [Source:UniProtKB/TrEMBL;Acc:Q5DB14]
EWB00_001950	Neuroligin-4, X-linked [Source:UniProtKB/TrEMBL;Acc:A0A4Z2DEZ1]
EWB00_001983	Protein singed [Source:UniProtKB/TrEMBL;Acc:A0A4Z2DEE8]
EWB00_002056	Zinc finger protein [Source:UniProtKB/TrEMBL;Acc:A0A4Z2DDJ6]
EWB00_002080	Saposin B domain-containing protein isoform 3 [Source:UniProtKB/TrEMBL;Acc:A0A4Z2DDU1]
EWB00_002081	Saposin B-type domain-containing protein [Source:UniProtKB/TrEMBL;Acc:A0A4Z2DDP9]
EWB00_002082	Saposin B domain-containing protein isoform 3 [Source:UniProtKB/TrEMBL;Acc:A0A4Z2DDU3]
EWB00_002084	Saposin B domain-containing protein [Source:UniProtKB/TrEMBL;Acc:C1LAA8]
EWB00_002175	Alpha-ketoglutarate-dependent dioxygenase alkB6 [Source:UniProtKB/TrEMBL;Acc:A0A4Z2DD72]
EWB00_002205	Protocadherin-11 Y-linked [Source:UniProtKB/TrEMBL;Acc:A0A4Z2DD19]
EWB00_002356	Microsomal glutathione S-transferase 1 [Source:UniProtKB/TrEMBL;Acc:A0A4Z2DD17]
EWB00_002386	Dual specificity mitogen-activated protein kinase kinase 1 [Source:UniProtKB/TrEMBL;Acc:A0A4Z2DCG1]
EWB00_002413	Non-specific serine/threonine protein kinase [Source:UniProtKB/TrEMBL;Acc:A0A4Z2DCK0]
EWB00_002417	SJCHGC02612 protein [Source:UniProtKB/TrEMBL;Acc:Q5DFM1]
EWB00_002461	E3 ubiquitin-protein ligase mind-bomb [Source:UniProtKB/TrEMBL;Acc:A0A4Z2DDH4]
EWB00_002469	Aryl hydrocarbon receptor [Source:UniProtKB/TrEMBL;Acc:A0A4Z2DDI5]
EWB00_002523
EWB00_002577	Restin-like protein [Source:UniProtKB/TrEMBL;Acc:A0A4Z2DBL7]
EWB00_002592	Protein disulfide-isomerase TMX3 isoform 2 [Source:UniProtKB/TrEMBL;Acc:A0A4Z2DBL3]
EWB00_002616	Nardilysin [Source:UniProtKB/TrEMBL;Acc:A0A4Z2DBF1]
EWB00_002641	Polypeptide N-acetylgalactosaminyltransferase 2 [Source:UniProtKB/TrEMBL;Acc:A0A4Z2DBB3]
EWB00_002755	Bromodomain adjacent to zinc finger domain protein [Source:UniProtKB/TrEMBL;Acc:A0A4Z2DAZ8]
EWB00_002797	Serine/threonine-protein kinase SIK2 [Source:UniProtKB/TrEMBL;Acc:A0A4Z2DBK5]
EWB00_002822	Death-associated protein kinase 1 [Source:UniProtKB/TrEMBL;Acc:A0A4Z2DAV2]
EWB00_002847	Antigen 10-3 isoform 2 [Source:UniProtKB/TrEMBL;Acc:A0A4Z2DAL0]
EWB00_002848	Hypotheticial protein [Source:UniProtKB/TrEMBL;Acc:C1L4Y4]
EWB00_002855
EWB00_002878
EWB00_002885	Clone ZZD1284 mRNA sequence; Ras-related protein isoform 1 [Source:UniProtKB/TrEMBL;Acc:Q86EY9]
EWB00_002950	Homeobox protein isoform 1; SJCHGC06100 protein [Source:UniProtKB/TrEMBL;Acc:Q5DI69]
EWB00_002980	Mitogen-activated protein kinase-binding protein [Source:UniProtKB/TrEMBL;Acc:A0A4Z2DA63]
EWB00_002992	SEC14-like protein [Source:UniProtKB/TrEMBL;Acc:A0A4Z2DA83]
EWB00_003010	TOM1-like protein isoform 2 [Source:UniProtKB/TrEMBL;Acc:A0A4Z2DAC3]
EWB00_003045	C2 domain-containing protein [Source:UniProtKB/TrEMBL;Acc:A0A4Z2D9Q5]
EWB00_003131	Neuronal acetylcholine receptor subunit alpha-2 [Source:UniProtKB/TrEMBL;Acc:A0A4Z2D9U5]
EWB00_003146	Talin-1 [Source:UniProtKB/TrEMBL;Acc:A0A4Z2D9E0]
EWB00_003171	Egg protein [Source:UniProtKB/TrEMBL;Acc:A0A4Z2DY73]
EWB00_003285	Lysosomal alpha-glucosidase [Source:UniProtKB/TrEMBL;Acc:A0A4Z2D8S7]
EWB00_003289	Peroxisome proliferator-activated receptor gamma [Source:UniProtKB/TrEMBL;Acc:A0A4Z2D9S5]
EWB00_003303	Tetraspanin [Source:UniProtKB/TrEMBL;Acc:Q5DB78]
EWB00_003360	G-protein-signaling modulator 2 [Source:UniProtKB/TrEMBL;Acc:A0A4Z2D8M6]
EWB00_003362	DM9 domain-containing protein; Natterin-4 [Source:UniProtKB/TrEMBL;Acc:C1L4J3]
EWB00_003393	Cadherin-related tumor suppressor isoform 2 [Source:UniProtKB/TrEMBL;Acc:A0A4Z2DWR6]
EWB00_003464	Ubiquitin-associated and SH3 domain-containing A [Source:UniProtKB/TrEMBL;Acc:A0A4Z2D8F4]
EWB00_003471	Tubulin alpha-3 chain [Source:UniProtKB/TrEMBL;Acc:A0A4Z2D895]
EWB00_003557	Putative homeobox protein Meis3-like 1 isoform 1 [Source:UniProtKB/TrEMBL;Acc:A0A4Z2D815]
EWB00_003592	Fas-binding factor 1 [Source:UniProtKB/TrEMBL;Acc:A0A4Z2D850]
EWB00_003667	RAB18, member Ras oncogene family; Ras-related protein isoform 2 [Source:UniProtKB/TrEMBL;Acc:C1L6F2]
EWB00_003735	Cathepsin B-like cysteine proteinase [Source:UniProtKB/TrEMBL;Acc:A0A4Z2D7G6]
EWB00_003830	Calbindin-32 [Source:UniProtKB/TrEMBL;Acc:A0A4Z2D749]
EWB00_003835
EWB00_003836	BAH and coiled-coil domain-containing protein [Source:UniProtKB/TrEMBL;Acc:A0A4Z2D746]
EWB00_003841	Putative tubulin polyglutamylase TTLL1 [Source:UniProtKB/TrEMBL;Acc:A0A4Z2D751]
EWB00_003894
EWB00_003895	Annexin A10 [Source:UniProtKB/TrEMBL;Acc:A0A4Z2D6V9]
EWB00_003897	Annexin A10 [Source:UniProtKB/TrEMBL;Acc:A0A4Z2D725]
EWB00_003917	Nuclear transcription factor Y subunit beta [Source:UniProtKB/TrEMBL;Acc:A0A4Z2DVJ4]
EWB00_003922
EWB00_003942
EWB00_003945	MAM domain-containing protein [Source:UniProtKB/TrEMBL;Acc:A0A4Z2DVI5]
EWB00_004028	Peripheral plasma membrane protein [Source:UniProtKB/TrEMBL;Acc:A0A4Z2D6K5]
EWB00_004029	Peripheral plasma membrane protein [Source:UniProtKB/TrEMBL;Acc:A0A4Z2D6L3]
EWB00_004038	Cytoplasmic dynein 2 light intermediate chain 1 [Source:UniProtKB/TrEMBL;Acc:A0A4Z2D6Q2]
EWB00_004087	Retrovirus-related Pol polyprotein from type-2 retrotransposable element R2DM [Source:UniProtKB/TrEMBL;Acc:A0A4Z2D6G6]
EWB00_004090	Homeobox protein [Source:UniProtKB/TrEMBL;Acc:A0A4Z2D6H1]
EWB00_004163	Heterogeneous nuclear ribonucleoprotein 27C isoform 1 [Source:UniProtKB/TrEMBL;Acc:A0A4Z2DUV1]
EWB00_004250	E3 ubiquitin-protein ligase TRIM9 [Source:UniProtKB/TrEMBL;Acc:A0A4Z2D5H6]
EWB00_004293	Lysine-specific demethylase 6A [Source:UniProtKB/TrEMBL;Acc:A0A4Z2D5M2]
EWB00_004323	Beta-1,6-N-acetylglucosaminyltransferase 3 [Source:UniProtKB/TrEMBL;Acc:A0A4Z2D5T2]
EWB00_004326	Complex I-49kD [Source:UniProtKB/TrEMBL;Acc:A0A4Z2D5V2]
EWB00_004347	Tegument antigen [Source:UniProtKB/TrEMBL;Acc:A0A4Z2D5W7]
EWB00_004351	22.6kDa membrane-associated antigen; Tegument antigen; Tegument antigen (I(H)A); Tegument membrane-associated antigen [Source:UniProtKB/TrEMBL;Acc:O01372]
EWB00_004372	Dynein light chain [Source:UniProtKB/TrEMBL;Acc:A0A4Z2D612]
EWB00_004377	Dynein light chain [Source:UniProtKB/TrEMBL;Acc:B3GUS8]
EWB00_004378	Dynein light chain [Source:UniProtKB/TrEMBL;Acc:Q9XTK6]
EWB00_004418	Kelch-like protein [Source:UniProtKB/TrEMBL;Acc:A0A4Z2D594]
EWB00_004419	Ski oncogene [Source:UniProtKB/TrEMBL;Acc:A0A4Z2D5A5]
EWB00_004526
EWB00_004536	Protocadherin Fat 4 [Source:UniProtKB/TrEMBL;Acc:A0A4Z2DUN5]
EWB00_004556	Sodium-dependent dopamine transporter-like isoform X1 [Source:UniProtKB/TrEMBL;Acc:A0A4Z2D4R5]
EWB00_004570	Major facilitator superfamily domain-containing protein isoform 2 [Source:UniProtKB/TrEMBL;Acc:A0A4Z2D4R9]
EWB00_004698
EWB00_004707	Receptor protein serine/threonine kinase [Source:UniProtKB/TrEMBL;Acc:A0A4Z2D4B0]
EWB00_004759	Tetraspanin-CD63 receptor isoform 2 [Source:UniProtKB/TrEMBL;Acc:A0A4Z2D3Y4]
EWB00_004778
EWB00_004787	Smoothened [Source:UniProtKB/TrEMBL;Acc:A0A4Z2D3Y7]
EWB00_004793	Aquaporin-9; Aquaporin-9 (AQP-9) (Small solute channel 1) [Source:UniProtKB/TrEMBL;Acc:C1L813]
EWB00_004807	Discoidin domain-containing receptor 2 [Source:UniProtKB/TrEMBL;Acc:A0A4Z2DUG5]
EWB00_004832	Transmembrane protein isoform 1 [Source:UniProtKB/TrEMBL;Acc:A0A4Z2D3U1]
EWB00_004833	Protein F37C4.5 [Source:UniProtKB/TrEMBL;Acc:A0A4Z2D4L9]
EWB00_004884	SJCHGC09766 [Source:UniProtKB/Swiss-Prot;Acc:Q5BQX9]
EWB00_004885	Hemoglobinase [Source:UniProtKB/TrEMBL;Acc:A0A4Z2D3N7]
EWB00_004957	Trafficking protein particle complex subunit [Source:UniProtKB/TrEMBL;Acc:Q5DAG3]
EWB00_004969
EWB00_004973	Mitochondrial sodium/calcium exchanger protein [Source:UniProtKB/TrEMBL;Acc:A0A4Z2D3A1]
EWB00_004989	DNA polymerase zeta catalytic subunit [Source:UniProtKB/TrEMBL;Acc:A0A4Z2DUK4]
EWB00_005036
EWB00_005038	SJCHGC02803 protein [Source:UniProtKB/TrEMBL;Acc:Q5DHT7]
EWB00_005068
EWB00_005172
EWB00_005194	Asparagine-rich protein (ARP) [Source:UniProtKB/TrEMBL;Acc:A0A4Z2D2P3]
EWB00_005235	Protein bark beetle [Source:UniProtKB/TrEMBL;Acc:A0A4Z2D286]
EWB00_005245	Phosphodiesterase [Source:UniProtKB/TrEMBL;Acc:A0A4Z2D2I0]
EWB00_005258	Transcription factor SOX-2 [Source:UniProtKB/TrEMBL;Acc:A0A4Z2D2D8]
EWB00_005284	Alpha-galactosidase [Source:UniProtKB/TrEMBL;Acc:A0A4Z2D211]
EWB00_005336	Zinc finger protein isoform 2 [Source:UniProtKB/TrEMBL;Acc:A0A4Z2D1H9]
EWB00_005338	SJCHGC02540 protein [Source:UniProtKB/TrEMBL;Acc:Q5C7J5]
EWB00_005365	Cell adhesion molecule isoform 2 [Source:UniProtKB/TrEMBL;Acc:A0A4Z2D1L3]
EWB00_005380	P2X purinoceptor 4 [Source:UniProtKB/TrEMBL;Acc:A0A4Z2D1P3]
EWB00_005443
EWB00_005464
EWB00_005481	UPF0764 protein C16orf89 [Source:UniProtKB/TrEMBL;Acc:A0A4Z2DUC7]
EWB00_005504	Acidic leucine-rich nuclear phosphoprotein 32-related protein (ANP32/acidic nuclear phosphoprotein-like protein); Acidic leucine-rich nuclear phosphoprotein 32-related protein isoform 1; SJCHGC00366 protein; SJCHGC02024 protein [Source:UniProtKB/TrEMBL;Acc:Q5DGN9]
EWB00_005564	Voltage-dependent L-type calcium channel subunit alpha [Source:UniProtKB/TrEMBL;Acc:A0A4Z2D148]
EWB00_005604	Zinc finger and SCAN domain-containing protein isoform 2 [Source:UniProtKB/TrEMBL;Acc:A0A4Z2D101]
EWB00_005628	Protocadherin-1 isoform 2 [Source:UniProtKB/TrEMBL;Acc:A0A4Z2DTZ9]
EWB00_005840	RNA helicase [Source:UniProtKB/TrEMBL;Acc:A0A4Z2D0E6]
EWB00_005849	Tyrosine-protein kinase [Source:UniProtKB/TrEMBL;Acc:A0A4Z2D0D0]
EWB00_005850	Mitogen-activated protein kinase kinase kinase 12 [Source:UniProtKB/TrEMBL;Acc:A0A4Z2D0D8]
EWB00_005885	Partitioning defective 3 [Source:UniProtKB/TrEMBL;Acc:A0A4Z2D0D9]
EWB00_005886	Partitioning defective 3 isoform X1 [Source:UniProtKB/TrEMBL;Acc:A0A4Z2D090]
EWB00_005888
EWB00_005928
EWB00_005980	Phospholipase D3 [Source:UniProtKB/TrEMBL;Acc:A0A4Z2DU95]
EWB00_006015	Non-specific serine/threonine protein kinase [Source:UniProtKB/TrEMBL;Acc:A0A4Z2DTD0]
EWB00_006019	DUF5735 domain-containing protein [Source:UniProtKB/TrEMBL;Acc:A0A4Z2DTQ6]
EWB00_006040	Fibropellin-1 [Source:UniProtKB/TrEMBL;Acc:A0A4Z2DU88]
EWB00_006122	Protein wntless [Source:UniProtKB/TrEMBL;Acc:A0A4Z2CZT9]
EWB00_006182	Kinesin-like protein [Source:UniProtKB/TrEMBL;Acc:A0A4Z2CZH2]
EWB00_006209	Integrin isoform 1 [Source:UniProtKB/TrEMBL;Acc:A0A4Z2CZP0]
EWB00_006228	Amphoterin-induced protein [Source:UniProtKB/TrEMBL;Acc:A0A4Z2CZ62]
EWB00_006262	Cathepsin C [Source:UniProtKB/TrEMBL;Acc:A0A4Z2CZ90]
EWB00_006306	Protein tiptop [Source:UniProtKB/TrEMBL;Acc:A0A4Z2CYT9]
EWB00_006309	Methionine aminopeptidase [Source:UniProtKB/TrEMBL;Acc:Q5D973]
EWB00_006351	Transcription factor 21 [Source:UniProtKB/TrEMBL;Acc:A0A4Z2CZ08]
EWB00_006364	Disco-interacting protein 2isoform 2 [Source:UniProtKB/TrEMBL;Acc:A0A4Z2CYG3]
EWB00_006389	C2 calcium lipid binding region protein [Source:UniProtKB/TrEMBL;Acc:A0A4Z2CYS4]
EWB00_006403	Tensin-3 [Source:UniProtKB/TrEMBL;Acc:A0A4Z2CYN7]
EWB00_006421
EWB00_006475	Allatostatin-A receptor [Source:UniProtKB/TrEMBL;Acc:A0A4Z2CYY8]
EWB00_006525
EWB00_006532	Putative neural-cadherin 2 [Source:UniProtKB/TrEMBL;Acc:A0A4Z2CYQ6]
EWB00_006555	Kelch-like ECH-associated protein [Source:UniProtKB/TrEMBL;Acc:A0A4Z2CY48]
EWB00_006577	RNA-binding motif, single-stranded-interacting protein [Source:UniProtKB/TrEMBL;Acc:A0A4Z2DT17]
EWB00_006607	Tripartite motif-containing 3 [Source:UniProtKB/TrEMBL;Acc:A0A4Z2CXQ1]
EWB00_006624	Kunitz-type conkunitzin-B1 [Source:UniProtKB/TrEMBL;Acc:A0A4Z2CXR1]
EWB00_006626
EWB00_006655	NADH dehydrogenase [ubiquinone] 1 alpha subcomplex subunit 10 isoform 1 [Source:UniProtKB/TrEMBL;Acc:A0A4Z2CYE2]
EWB00_006670	P-type phospholipid transporter [Source:UniProtKB/TrEMBL;Acc:A0A4Z2CXK3]
EWB00_006696
EWB00_006718	GTP-binding protein [Source:UniProtKB/TrEMBL;Acc:A0A4Z2CXD6]
EWB00_006766	Neuronal calcium sensor 2 [Source:UniProtKB/TrEMBL;Acc:A0A4Z2CX01]
EWB00_006784	U11/U12 small nuclear ribonucleoprotein 31 kDa protein [Source:UniProtKB/TrEMBL;Acc:A0A4Z2CXU8]
EWB00_006811	Saposin B-type domain-containing protein [Source:UniProtKB/TrEMBL;Acc:A0A4Z2CXI1]
EWB00_006812	SJCHGC01899 protein; Saposin B domain-containing protein [Source:UniProtKB/TrEMBL;Acc:Q86E65]
EWB00_006832	Protein stoned-B [Source:UniProtKB/TrEMBL;Acc:A0A4Z2CWX1]
EWB00_006862	Tumor necrosis factor receptor superfamily member 16 [Source:UniProtKB/TrEMBL;Acc:A0A4Z2CWW4]
EWB00_006916
EWB00_006921
EWB00_006942	Chromodomain-helicase-DNA-binding protein [Source:UniProtKB/TrEMBL;Acc:A0A4Z2CWH6]
EWB00_006947	DM9 domain-containing protein; DM9 domain-containing protein isoform 2; SJCHGC09059 protein [Source:UniProtKB/TrEMBL;Acc:Q5DDH3]
EWB00_006948	SJCHGC07290 protein [Source:UniProtKB/TrEMBL;Acc:Q5D8N2]
EWB00_006972	Delta-like protein [Source:UniProtKB/TrEMBL;Acc:A0A4Z2CWG7]
EWB00_007018	Ankyrin-2 isoform 1 [Source:UniProtKB/TrEMBL;Acc:A0A4Z2CVV7]
EWB00_007042	Sodium/hydrogen exchanger [Source:UniProtKB/TrEMBL;Acc:A0A4Z2CVZ0]
EWB00_007059	Mannose-6-phosphate isomerase [Source:UniProtKB/TrEMBL;Acc:A0A4Z2DTU1]
EWB00_007078	Sphingosine phosphate lyase [Source:UniProtKB/TrEMBL;Acc:A0A4Z2DT12]
EWB00_007092	NAD dependent epimerase dehydratase [Source:UniProtKB/TrEMBL;Acc:A0A4Z2DSX2]
EWB00_007102	Liprin-alpha-2 isoform 3 [Source:UniProtKB/TrEMBL;Acc:A0A4Z2CW42]
EWB00_007108	Early growth response protein [Source:UniProtKB/TrEMBL;Acc:A0A4Z2CVU9]
EWB00_007168	Protein NipSnap; Protein NipSnap 1 isoform 1 [Source:UniProtKB/TrEMBL;Acc:C1LHM8]
EWB00_007230
EWB00_007255	Protein sax-3 isoform 4 [Source:UniProtKB/TrEMBL;Acc:A0A4Z2CVY2]
EWB00_007271	Charged multivesicular body protein [Source:UniProtKB/TrEMBL;Acc:A0A4Z2CV55]
EWB00_007274	Drebrin-like protein; Protein app1 [Source:UniProtKB/TrEMBL;Acc:C1LH03]
EWB00_007291	Tetratricopeptide repeat protein [Source:UniProtKB/TrEMBL;Acc:A0A4Z2CVD7]
EWB00_007338	Stomatin-like protein [Source:UniProtKB/TrEMBL;Acc:A0A4Z2CV08]
EWB00_007370	Carboxypeptidase [Source:UniProtKB/TrEMBL;Acc:A0A4Z2CV14]
EWB00_007407	Ankyrin repeat and death domain-containing protein 1A isoform 2 [Source:UniProtKB/TrEMBL;Acc:A0A4Z2CUC3]
EWB00_007411
EWB00_007460	Septin [Source:UniProtKB/TrEMBL;Acc:A0A4Z2CUH8]
EWB00_007469	Peptide-methionine (R)-S-oxide reductase [Source:UniProtKB/TrEMBL;Acc:Q86ES2]
EWB00_007496	Guanine nucleotide-binding protein alpha-4 subunit [Source:UniProtKB/TrEMBL;Acc:A0A4Z2CUX7]
EWB00_007498
EWB00_007512	cAMP-dependent protein kinase catalytic subunit isoform 1 [Source:UniProtKB/TrEMBL;Acc:A0A4Z2CU11]
EWB00_007517	Actin 5C; Actin-2; SJCHGC06318 protein [Source:UniProtKB/TrEMBL;Acc:Q5DF69]
EWB00_007522	SJCHGC06635 protein [Source:UniProtKB/TrEMBL;Acc:Q5DGF9]
EWB00_007523
EWB00_007529	SJCHGC01589 protein [Source:UniProtKB/TrEMBL;Acc:Q5DDB0]
EWB00_007531	DUF5745 domain-containing protein [Source:UniProtKB/TrEMBL;Acc:A0A4Z2CU41]
EWB00_007539
EWB00_007545
EWB00_007583	RNA-binding protein [Source:UniProtKB/TrEMBL;Acc:A0A4Z2CU90]
EWB00_007589	Afadin isoform 1 [Source:UniProtKB/TrEMBL;Acc:A0A4Z2CU64]
EWB00_007597	Neuronal acetylcholine receptor subunit alpha-10 [Source:UniProtKB/TrEMBL;Acc:A0A4Z2CTM8]
EWB00_007613	cAMP-dependent protein kinase regulatory subunit [Source:UniProtKB/TrEMBL;Acc:A0A4Z2CTI0]
EWB00_007623	Metalloprotease TIKI2 [Source:UniProtKB/TrEMBL;Acc:A0A4Z2CTY2]
EWB00_007651	MAP/microtubule affinity-regulating kinase 3 [Source:UniProtKB/TrEMBL;Acc:A0A4Z2CTQ7]
EWB00_007653	Neurogenic differentiation factor 6-A [Source:UniProtKB/TrEMBL;Acc:A0A4Z2CU76]
EWB00_007667	Tegument antigen [Source:UniProtKB/TrEMBL;Acc:A0A4Z2CU93]
EWB00_007669	Clone ZZD336 mRNA sequence; Tegument antigen; Tegument antigen (I(H)A) [Source:UniProtKB/TrEMBL;Acc:Q86EI5]
EWB00_007700	Copine-8 isoform 1 [Source:UniProtKB/TrEMBL;Acc:A0A4Z2CTT5]
EWB00_007738
EWB00_007808
EWB00_007837	Junction plakoglobin [Source:UniProtKB/TrEMBL;Acc:A0A4Z2CTE9]
EWB00_007862	Rho guanine nucleotide exchange factor 38 [Source:UniProtKB/TrEMBL;Acc:A0A4Z2CST1]
EWB00_007882
EWB00_007919	Charged multivesicular body protein; Charged multivesicular body protein 1b-2 (Chromatin-modifying protein 1b-2) [Source:UniProtKB/TrEMBL;Acc:C1L6H7]
EWB00_007939	Ephrin RBD domain-containing protein [Source:UniProtKB/TrEMBL;Acc:A0A4Z2CSR2]
EWB00_007948
EWB00_007983	E3 ubiquitin-protein ligase TRIM56 [Source:UniProtKB/TrEMBL;Acc:A0A4Z2CS03]
EWB00_007989	Phorbol ester/diacylglycerol-binding protein [Source:UniProtKB/TrEMBL;Acc:A0A4Z2CS54]
EWB00_008074
EWB00_008099	Plasma membrane calcium-transporting ATPase 3 [Source:UniProtKB/TrEMBL;Acc:A0A4Z2CRK5]
EWB00_008165
EWB00_008178	Metaxin-2 [Source:UniProtKB/TrEMBL;Acc:A0A4Z2CRB0]
EWB00_008198	Protocadherin-16 [Source:UniProtKB/TrEMBL;Acc:A0A4Z2CR46]
EWB00_008201	Cathepsin L-like proteinase [Source:UniProtKB/TrEMBL;Acc:A0A4Z2CR02]
EWB00_008210	Cathepsin L-like proteinase [Source:UniProtKB/TrEMBL;Acc:A0A4Z2CR65]
EWB00_008236	Glia-derived nexin [Source:UniProtKB/TrEMBL;Acc:A0A4Z2CRL6]
EWB00_008245	Exportin-6 [Source:UniProtKB/TrEMBL;Acc:A0A4Z2CQY9]
EWB00_008280	25 kDa integral membrane protein [Source:UniProtKB/TrEMBL;Acc:A0A4Z2CQT5]
EWB00_008281	Tetraspanin [Source:UniProtKB/TrEMBL;Acc:A0A4Z2CQY5]
EWB00_008282	25 kDa integral membrane protein; 25 kDa integral membrane protein isoform 1 [Source:UniProtKB/TrEMBL;Acc:B5M6Z7]
EWB00_008320	Spermatogenesis-associated 6 isoform 2 [Source:UniProtKB/TrEMBL;Acc:A0A4Z2CQM5]
EWB00_008389	DCC-interacting protein [Source:UniProtKB/TrEMBL;Acc:A0A4Z2CQD5]
EWB00_008426	Ca(2+)/calmodulin-responsive adenylate cyclase [Source:UniProtKB/TrEMBL;Acc:A0A4Z2CQ54]
EWB00_008428	Disintegrin and metalloproteinase domain-containing protein [Source:UniProtKB/TrEMBL;Acc:A0A4Z2CQ16]
EWB00_008430
EWB00_008507	Protein lozenge [Source:UniProtKB/TrEMBL;Acc:A0A4Z2CPW3]
EWB00_008553	Centrosomal protein [Source:UniProtKB/TrEMBL;Acc:A0A4Z2CQ02]
EWB00_008719	Lipoma hmgic fusion partner [Source:UniProtKB/TrEMBL;Acc:A0A4Z2DSP2]
EWB00_008733
EWB00_008886	SJCHGC06759 protein [Source:UniProtKB/TrEMBL;Acc:Q86FH7]
EWB00_008893	4'-phosphopantetheinyl transferase [Source:UniProtKB/TrEMBL;Acc:A0A4Z2DSE8]
EWB00_008905	Gag-Pol polyprotein [Source:UniProtKB/TrEMBL;Acc:A0A4Z2DSB1]
EWB00_008938	GPI mannosyltransferase 2 [Source:UniProtKB/TrEMBL;Acc:A0A4Z2DSR2]
EWB00_008960
EWB00_009015	Group XV phospholipase A2 [Source:UniProtKB/TrEMBL;Acc:A0A4Z2DS21]
EWB00_009016	Group XV phospholipase A2 [Source:UniProtKB/TrEMBL;Acc:A0A4Z2DRT3]
EWB00_009067	NFU1 iron-sulfur cluster scaffold [Source:UniProtKB/TrEMBL;Acc:A0A4Z2DS03]
EWB00_009070
EWB00_009081
EWB00_009103	Trehalose 6 phosphate hydrolase [Source:UniProtKB/TrEMBL;Acc:A0A4Z2CN42]
EWB00_009109	Rho GTPase-activating protein isoform 3 [Source:UniProtKB/TrEMBL;Acc:A0A4Z2CN56]
EWB00_009155	IlGF domain-containing protein [Source:UniProtKB/TrEMBL;Acc:A0A4Z2CMR0]
EWB00_009247	Polypeptide N-acetylgalactosaminyltransferase [Source:UniProtKB/TrEMBL;Acc:A0A4Z2DS09]
EWB00_009254	Dynein light chain [Source:UniProtKB/TrEMBL;Acc:A0A4Z2DRR1]
EWB00_009256	Dynein light chain [Source:UniProtKB/TrEMBL;Acc:C1LJH0]
EWB00_009261	Major egg antigen isoform 1 [Source:UniProtKB/TrEMBL;Acc:A0A4Z2CMP3]
EWB00_009284
EWB00_009316	Pol polyprotei [Source:UniProtKB/TrEMBL;Acc:A0A4Z2CM50]
EWB00_009431	Pleckstrin y type [Source:UniProtKB/TrEMBL;Acc:A0A4Z2CM53]
EWB00_009432
EWB00_009453	HMG box domain-containing protein [Source:UniProtKB/TrEMBL;Acc:A0A4Z2CLW2]
EWB00_009533	Synergin gamma [Source:UniProtKB/TrEMBL;Acc:A0A4Z2DS36]
EWB00_009538
EWB00_009580	Protein IMPACT [Source:UniProtKB/TrEMBL;Acc:A0A4Z2CMB4]
EWB00_009584	Fmp27_GFWDK domain-containing protein [Source:UniProtKB/TrEMBL;Acc:A0A4Z2DR59]
EWB00_009622	ATP-binding cassette sub-family A member 3 [Source:UniProtKB/TrEMBL;Acc:A0A4Z2CLQ9]
EWB00_009666	Phosphatidylinositol N-acetylglucosaminyltransferase subunit Q isoform 2 [Source:UniProtKB/TrEMBL;Acc:A0A4Z2DYS5]
EWB00_009690	Serine/threonine-protein phosphatase 2A activator [Source:UniProtKB/TrEMBL;Acc:A0A4Z2DQW5]
EWB00_009716	Cathepsin B-like cysteine proteinase isoform 3 [Source:UniProtKB/TrEMBL;Acc:A0A4Z2CLI7]
EWB00_009722	Hemoglobinase isoform 2 [Source:UniProtKB/TrEMBL;Acc:A0A4Z2CLY2]
EWB00_009734	16 kDa calcium-binding protein [Source:UniProtKB/TrEMBL;Acc:A0A4Z2DQZ8]
EWB00_009767	Gag-Pol polyprotein [Source:UniProtKB/TrEMBL;Acc:A0A4Z2DR10]
EWB00_009809	Coiled-coil domain-containing protein isoform 2 [Source:UniProtKB/TrEMBL;Acc:A0A4Z2DQK8]
EWB00_009853	Pancreas transcription factor 1 subunit alpha isoform 2 [Source:UniProtKB/TrEMBL;Acc:A0A4Z2DQY1]
EWB00_009865	Mpv17-like protein isoform 4 [Source:UniProtKB/TrEMBL;Acc:A0A4Z2CLU1]
EWB00_009876	Slit1-like protein [Source:UniProtKB/TrEMBL;Acc:A0A4Z2DQV4]
EWB00_009895	Putative ftz-F1 interacting protein [Source:UniProtKB/TrEMBL;Acc:A0A4Z2CL64]
EWB00_009902	Cathepsin S isoform 1 [Source:UniProtKB/TrEMBL;Acc:A0A4Z2DQP2]
EWB00_009904	Polypeptide N-acetylgalactosaminyltransferase [Source:UniProtKB/TrEMBL;Acc:A0A4Z2DQL8]
EWB00_009917	Cathepsin L-like proteinase [Source:UniProtKB/TrEMBL;Acc:A0A4Z2DQM1]
EWB00_009943	Cystatin domain-containing protein [Source:UniProtKB/TrEMBL;Acc:A0A4Z2DQC4]
EWB00_009944	Cystatin domain-containing protein [Source:UniProtKB/TrEMBL;Acc:A0A4Z2DQK4]
EWB00_009961	Beta-catenin-like protein [Source:UniProtKB/TrEMBL;Acc:A0A4Z2CLQ2]
EWB00_009975	Small conductance calcium-activated potassium channel protein [Source:UniProtKB/TrEMBL;Acc:A0A4Z2DQ93]
EWB00_010025	Hemoglobinase [Source:UniProtKB/TrEMBL;Acc:A0A4Z2CLM0]
EWB00_010045	NADH dehydrogenase (Ubiquinone) Fe-S protein 7; Putative NADH dehydrogenase [ubiquinone] iron-sulfur protein 7 [Source:UniProtKB/TrEMBL;Acc:C1LJP0]
EWB00_010073	Putative nucleotidyltransferase MAB21L1 [Source:UniProtKB/TrEMBL;Acc:A0A4Z2DR26]
EWB00_010087
EWB00_010141	SJCHGC06632 protein [Source:UniProtKB/TrEMBL;Acc:Q86EM3]
EWB00_010170	Mismatch repair endonuclease PMS2 isoform 2 [Source:UniProtKB/TrEMBL;Acc:A0A4Z2DPW7]
EWB00_010190	DDE_Tnp_IS1595 domain-containing protein [Source:UniProtKB/TrEMBL;Acc:A0A4Z2CKQ6]
EWB00_010207	Axin-1 isoform 1 [Source:UniProtKB/TrEMBL;Acc:A0A4Z2DPH8]
EWB00_010229	SJCHGC04688 protein [Source:UniProtKB/TrEMBL;Acc:Q5DAS1]
EWB00_010254
EWB00_010287	Band 4-like protein isoform 2 [Source:UniProtKB/TrEMBL;Acc:A0A4Z2DPP0]
EWB00_010422	Mothers against decapentaplegic homolog [Source:UniProtKB/TrEMBL;Acc:A0A4Z2DXI1]
EWB00_010439	Post-GPI attachment to proteins factor 3 [Source:UniProtKB/TrEMBL;Acc:A0A4Z2DYM2]
EWB00_010556	Leucine-rich repeat protein soc-2 [Source:UniProtKB/TrEMBL;Acc:A0A4Z2DNU0]
EWB00_010561
EWB00_010610	Homeobox protein SMOX-6 [Source:UniProtKB/TrEMBL;Acc:A0A4Z2DMX8]
EWB00_010627	Protocadherin-11 Y-linked isoform 2 [Source:UniProtKB/TrEMBL;Acc:A0A4Z2DN01]
EWB00_010654	Neurofibromin [Source:UniProtKB/TrEMBL;Acc:A0A4Z2DN43]
EWB00_010655	Mitochondrial basic amino acids transporter isoform 1 [Source:UniProtKB/TrEMBL;Acc:A0A4Z2DN15]
EWB00_010661	Liprin-alpha-3 [Source:UniProtKB/TrEMBL;Acc:A0A4Z2DN56]
EWB00_010673	ADP-ribosylation factor-like protein [Source:UniProtKB/TrEMBL;Acc:A0A4Z2DNM0]
EWB00_010676	Hypotheticial protein [Source:UniProtKB/TrEMBL;Acc:Q5DI50]
EWB00_010677	Saposin B-type domain-containing protein [Source:UniProtKB/TrEMBL;Acc:A0A4Z2DN55]
EWB00_010678	SJCHGC00347 protein [Source:UniProtKB/TrEMBL;Acc:Q5DGW5]
EWB00_010679	Saposin B domain-containing protein isoform 1 [Source:UniProtKB/TrEMBL;Acc:A0A4Z2DN66]
EWB00_010748	Cadherin EGF LAG seven-pass G-type receptor 1 [Source:UniProtKB/TrEMBL;Acc:A0A4Z2DNM3]
EWB00_010772	Aquaporin-1 isoform 1 [Source:UniProtKB/TrEMBL;Acc:A0A4Z2DNP6]
EWB00_010795	25 kDa integral membrane protein isoform 2; SJCHGC02261 protein [Source:UniProtKB/TrEMBL;Acc:Q5DDB8]
EWB00_010824	PLCXc domain-containing protein [Source:UniProtKB/TrEMBL;Acc:A0A4Z2DML2]
EWB00_010849	Receptor protein-tyrosine kinase [Source:UniProtKB/TrEMBL;Acc:A0A4Z2DMX4]
EWB00_010885	B9 domain-containing protein; SJCHGC03225 protein [Source:UniProtKB/TrEMBL;Acc:Q5DHA5]
EWB00_010946	PRELI domain-containing protein 1; Px19-like protein [Source:UniProtKB/TrEMBL;Acc:C1L8A8]
EWB00_010960	LIM domain-containing protein [Source:UniProtKB/TrEMBL;Acc:A0A4Z2DLT2]
EWB00_011006	Stromal interaction molecule [Source:UniProtKB/TrEMBL;Acc:A0A4Z2DMA3]
EWB00_011026	Cyclic AMP-dependent transcription factor ATF-1 [Source:UniProtKB/TrEMBL;Acc:A0A4Z2DML7]
EWB00_011088	Tyrosine-protein phosphatase 1 isoform 3 [Source:UniProtKB/TrEMBL;Acc:A0A4Z2DLF3]
EWB00_011122	GTPase NRas isoform 1; Kras2 protein; Ras protein [Source:UniProtKB/TrEMBL;Acc:A1XBS2]
EWB00_011124	Protocadherin-11 X-linked isoform 1 [Source:UniProtKB/TrEMBL;Acc:A0A4Z2DLJ3]
EWB00_011129	Protocadherin-1 isoform 1 [Source:UniProtKB/TrEMBL;Acc:A0A4Z2DLH9]
EWB00_011165	Transcription factor COE3 [Source:UniProtKB/TrEMBL;Acc:A0A4Z2DM21]
EWB00_011177	SJCHGC06424 protein [Source:UniProtKB/TrEMBL;Acc:Q5D906]
EWB00_011178	Saposin B-type domain-containing protein [Source:UniProtKB/TrEMBL;Acc:A0A4Z2DM19]
EWB00_011181	SJCHGC04920 protein [Source:UniProtKB/TrEMBL;Acc:Q5DEB6]
EWB00_011217	Clone ZZD260 mRNA sequence; Mitochondrial fission 1 protein isoform 4 [Source:UniProtKB/TrEMBL;Acc:Q86FC7]
EWB00_011244	Transmembrane protease serine 11C isoform 2 [Source:UniProtKB/TrEMBL;Acc:A0A4Z2DL25]
EWB00_011254	Vacuolar protein sorting-associated protein; Vacuolar protein sorting-associated protein 45 [Source:UniProtKB/TrEMBL;Acc:C1LIW2]
EWB00_011280	Putative complexin-1 isoform 1 [Source:UniProtKB/TrEMBL;Acc:C1LDU5]
EWB00_011338	Gluconokinase [Source:UniProtKB/TrEMBL;Acc:A0A4Z2DL59]
EWB00_011365	Pleckstrin y type [Source:UniProtKB/TrEMBL;Acc:A0A4Z2DLQ3]
EWB00_011412	Zinc finger protein [Source:UniProtKB/TrEMBL;Acc:A0A4Z2DKN0]

## Sheet: Cluster 4
Genes	Descriptions
EWB00_000006	Bifunctional arginine demethylase and lysyl-hydroxylase JMJD6 [Source:UniProtKB/TrEMBL;Acc:A0A4Z2DY56]
EWB00_000021	Bromodomain-containing protein isoform 4 [Source:UniProtKB/TrEMBL;Acc:A0A4Z2DLF1]
EWB00_000031	Suppressor of cytokine signaling 7 [Source:UniProtKB/TrEMBL;Acc:A0A4Z2DKG9]
EWB00_000074	Nuclear RNA export factor 1 [Source:UniProtKB/TrEMBL;Acc:A0A4Z2DKG7]
EWB00_000076	Solute carrier family 30 member 9 [Source:UniProtKB/TrEMBL;Acc:A0A4Z2DKB2]
EWB00_000082	Vacuolar protein sorting-associated protein 52 homolog [Source:UniProtKB/TrEMBL;Acc:A0A4Z2DKE8]
EWB00_000083	Calcium-binding mitochondrial carrier protein [Source:UniProtKB/TrEMBL;Acc:A0A4Z2DKC2]
EWB00_000132	Gag-Pol polyprotein [Source:UniProtKB/TrEMBL;Acc:A0A4Z2DJU8]
EWB00_000193	Telomerase-binding protein [Source:UniProtKB/TrEMBL;Acc:A0A4Z2DJT7]
EWB00_000232
EWB00_000304	Pre-mRNA-splicing factor CWC22 [Source:UniProtKB/TrEMBL;Acc:A0A4Z2DJI6]
EWB00_000372	ADP-ribosylation factor-binding protein [Source:UniProtKB/TrEMBL;Acc:A0A4Z2DJ72]
EWB00_000376	Bromo domain-containing protein [Source:UniProtKB/TrEMBL;Acc:A0A4Z2DJ56]
EWB00_000513	Tyrosine-protein phosphatase non-receptor type 9 [Source:UniProtKB/TrEMBL;Acc:A0A4Z2DIT9]
EWB00_000530	Kinase suppressor of Ras 2 isoform 1 [Source:UniProtKB/TrEMBL;Acc:A0A4Z2DIQ7]
EWB00_000552	Eukaryotic translation initiation factor 2 [Source:UniProtKB/TrEMBL;Acc:A0A4Z2DID4]
EWB00_000553	Outer dense fiber of sperm tails 2 [Source:UniProtKB/TrEMBL;Acc:A0A4Z2DIJ2]
EWB00_000585	KH domain-containing-like protein [Source:UniProtKB/TrEMBL;Acc:A0A4Z2DJC4]
EWB00_000613	Ubiquitin carboxyl-terminal hydrolase 16 [Source:UniProtKB/TrEMBL;Acc:A0A4Z2DIA5]
EWB00_000728	Histone-lysine N-methyltransferase,H3 lysine-79 specific [Source:UniProtKB/TrEMBL;Acc:A0A4Z2DX19]
EWB00_000729	Histone-lysine N-methyltransferase, H3 lysine-79 specific [Source:UniProtKB/TrEMBL;Acc:A0A4Z2DX30]
EWB00_000738	Protein lin-28 [Source:UniProtKB/TrEMBL;Acc:A0A4Z2DY02]
EWB00_000750	SCA7 domain-containing protein [Source:UniProtKB/TrEMBL;Acc:A0A4Z2DI38]
EWB00_000764
EWB00_000830	DUF1716 domain-containing protein [Source:UniProtKB/TrEMBL;Acc:A0A4Z2DHU8]
EWB00_000885	CXXC-type zinc finger protein [Source:UniProtKB/TrEMBL;Acc:A0A4Z2DHN4]
EWB00_000889	GPI ethanolamine phosphate transferase 3 [Source:UniProtKB/TrEMBL;Acc:A0A4Z2DIB6]
EWB00_000922	Armadillo segment polarity protein isoform 1 [Source:UniProtKB/TrEMBL;Acc:A0A4Z2DHH1]
EWB00_001013	DDB1-and CUL4-associated factor 8 [Source:UniProtKB/TrEMBL;Acc:A0A4Z2DI50]
EWB00_001035	Heterogeneous nuclear ribonucleoprotein U-like protein [Source:UniProtKB/TrEMBL;Acc:A0A4Z2DH34]
EWB00_001043	WD repeat-containing protein [Source:UniProtKB/TrEMBL;Acc:A0A4Z2DH44]
EWB00_001051	Dipeptidyl peptidase 2 isoform 3 [Source:UniProtKB/TrEMBL;Acc:A0A4Z2DH77]
EWB00_001066
EWB00_001122	Transcriptional adapter 2-beta [Source:UniProtKB/TrEMBL;Acc:A0A4Z2DGY6]
EWB00_001158	Disintegrin and metalloproteinase domain-containing protein [Source:UniProtKB/TrEMBL;Acc:A0A4Z2DGL5]
EWB00_001189	Zinc finger isoform 1 [Source:UniProtKB/TrEMBL;Acc:A0A4Z2DGI6]
EWB00_001229	Protein-S-isoprenylcysteine O-methyltransferase [Source:UniProtKB/TrEMBL;Acc:A0A4Z2DH41]
EWB00_001247	Clone ZZZ288 mRNA sequence; LIM and SH3 domain protein isoform 4 [Source:UniProtKB/TrEMBL;Acc:Q86E31]
EWB00_001272	Mediator of RNA polymerase II transcription subunit 1 [Source:UniProtKB/TrEMBL;Acc:A0A4Z2DFW0]
EWB00_001273	Mediator of RNA polymerase II transcription subunit 1 [Source:UniProtKB/TrEMBL;Acc:A0A4Z2DFY8]
EWB00_001342	PPM-type phosphatase domain-containing protein [Source:UniProtKB/TrEMBL;Acc:A0A4Z2DGL3]
EWB00_001343	Dual specificity mitogen-activated protein kinase kinase 2 isoform 1 [Source:UniProtKB/TrEMBL;Acc:A0A4Z2DFX9]
EWB00_001345	Protein TASOR [Source:UniProtKB/TrEMBL;Acc:A0A4Z2DFX0]
EWB00_001449	Aldehyde dehydrogenase [Source:UniProtKB/TrEMBL;Acc:A0A4Z2DFV9]
EWB00_001508	Rap guanine nucleotide exchange factor 2 isoform 3 [Source:UniProtKB/TrEMBL;Acc:A0A4Z2DFP0]
EWB00_001539	Zinc finger protein [Source:UniProtKB/TrEMBL;Acc:A0A4Z2DFE9]
EWB00_001542
EWB00_001560	NADPH-dependent diflavin oxidoreductase 1 [Source:UniProtKB/TrEMBL;Acc:A0A4Z2DF84]
EWB00_001567	Zinc finger protein [Source:UniProtKB/TrEMBL;Acc:A0A4Z2DFB0]
EWB00_001574	Phosphatidylinositol 4-phosphate 5-kinase type-1 alpha isoform 1 [Source:UniProtKB/TrEMBL;Acc:A0A4Z2DFD6]
EWB00_001594	Receptor protein serine/threonine kinase [Source:UniProtKB/TrEMBL;Acc:A0A4Z2DF50]
EWB00_001649	Coiled-coil domain-containing protein 25 [Source:UniProtKB/TrEMBL;Acc:A0A4Z2DFQ8]
EWB00_001697	G beta-like protein [Source:UniProtKB/TrEMBL;Acc:A0A4Z2DX11]
EWB00_001700	Family A2 unassigned peptidase (A02 family) [Source:UniProtKB/TrEMBL;Acc:A0A4Z2DWK5]
EWB00_001797	Protein AF-10 isoform 3 [Source:UniProtKB/TrEMBL;Acc:A0A4Z2DEF8]
EWB00_001880	Zinc finger protein [Source:UniProtKB/TrEMBL;Acc:A0A4Z2DER7]
EWB00_001883
EWB00_001890	Palmitoyltransferase ZDHHC9 [Source:UniProtKB/TrEMBL;Acc:A0A4Z2DDX3]
EWB00_001964	Zinc finger protein [Source:UniProtKB/TrEMBL;Acc:A0A4Z2DEC7]
EWB00_001980	Endoribonuclease Dcr-1 [Source:UniProtKB/TrEMBL;Acc:A0A4Z2DEC1]
EWB00_002011	N-alpha-acetyltransferase 16, NatA auxiliary subunit [Source:UniProtKB/TrEMBL;Acc:A0A4Z2DDP2]
EWB00_002044	Hillarin [Source:UniProtKB/TrEMBL;Acc:A0A4Z2DXD3]
EWB00_002065
EWB00_002088	Insulin receptor-related protein [Source:UniProtKB/TrEMBL;Acc:A0A4Z2DDH0]
EWB00_002104
EWB00_002108	LARGE xylosyl-and glucuronyltransferase 1 [Source:UniProtKB/TrEMBL;Acc:A0A4Z2DDS1]
EWB00_002169	U-actitoxin-Avd3l [Source:UniProtKB/TrEMBL;Acc:A0A4Z2DDG9]
EWB00_002193	Zinc finger SWIM domain-containing protein [Source:UniProtKB/TrEMBL;Acc:A0A4Z2DDC2]
EWB00_002206	USE1-like protein [Source:UniProtKB/TrEMBL;Acc:A0A4Z2DCW8]
EWB00_002240	Glycogen synthase kinase-3 alpha [Source:UniProtKB/TrEMBL;Acc:A0A4Z2DDR5]
EWB00_002300	Guanylate cyclase [Source:UniProtKB/TrEMBL;Acc:A0A4Z2DC28]
EWB00_002308	Retinol dehydrogenase 11 [Source:UniProtKB/TrEMBL;Acc:A0A4Z2DC21]
EWB00_002318	Inositol hexakisphosphate and diphosphoinositol-pentakisphosphate kinase [Source:UniProtKB/TrEMBL;Acc:A0A4Z2DCC4]
EWB00_002375	Tyrosine decarboxylase isoform 2 [Source:UniProtKB/TrEMBL;Acc:A0A4Z2DCK1]
EWB00_002388
EWB00_002399	Rab3 GTPase-activating catalytic subunit-like [Source:UniProtKB/TrEMBL;Acc:A0A4Z2DCE2]
EWB00_002401	General transcription factor IIH subunit [Source:UniProtKB/TrEMBL;Acc:A0A4Z2DCD7]
EWB00_002410	Phenylalanine--tRNA ligase beta subunit [Source:UniProtKB/TrEMBL;Acc:A0A4Z2DCE8]
EWB00_002425	Protein-tyrosine-phosphatase [Source:UniProtKB/TrEMBL;Acc:A0A4Z2DDC1]
EWB00_002426	BEN domain [Source:UniProtKB/TrEMBL;Acc:A0A4Z2DCI0]
EWB00_002427
EWB00_002429	Striatin isoform 2 [Source:UniProtKB/TrEMBL;Acc:A0A4Z2DCL7]
EWB00_002440	Lipopolysaccharide-induced tumor necrosis factor-alpha factor [Source:UniProtKB/TrEMBL;Acc:A0A4Z2DCK2]
EWB00_002463	Fasciclin-2 [Source:UniProtKB/TrEMBL;Acc:A0A4Z2DCL8]
EWB00_002485	Pumilio 2 [Source:UniProtKB/TrEMBL;Acc:A0A4Z2DBT6]
EWB00_002487	Tetratricopeptide repeat protein 12 [Source:UniProtKB/TrEMBL;Acc:A0A4Z2DCJ0]
EWB00_002503	SH3_10 domain-containing protein [Source:UniProtKB/TrEMBL;Acc:A0A4Z2DBR9]
EWB00_002505
EWB00_002506
EWB00_002507
EWB00_002538	Guanine nucleotide-binding protein-like 3 [Source:UniProtKB/TrEMBL;Acc:A0A4Z2DBZ6]
EWB00_002546	RING finger protein [Source:UniProtKB/TrEMBL;Acc:A0A4Z2DC05]
EWB00_002547	Protein Smaug 2 [Source:UniProtKB/TrEMBL;Acc:A0A4Z2DC10]
EWB00_002581	Palmitoyltransferase [Source:UniProtKB/TrEMBL;Acc:A0A4Z2DCF4]
EWB00_002651	DNA damage-binding protein 1 [Source:UniProtKB/TrEMBL;Acc:A0A4Z2DBB6]
EWB00_002690	Nuclear pore complex [Source:UniProtKB/TrEMBL;Acc:A0A4Z2DBE9]
EWB00_002732	Clone ZZD396 mRNA sequence [Source:UniProtKB/TrEMBL;Acc:Q86EH3]
EWB00_002875	General transcription factor TFIIB [Source:UniProtKB/TrEMBL;Acc:A0A4Z2DW12]
EWB00_002935	Rab GTPase-activating protein [Source:UniProtKB/TrEMBL;Acc:A0A4Z2DX90]
EWB00_002956	Transmembrane protein [Source:UniProtKB/TrEMBL;Acc:A0A4Z2DWG8]
EWB00_002977	Multidrug resistance-associated protein [Source:UniProtKB/TrEMBL;Acc:A0A4Z2DB19]
EWB00_002993	Nuclear hormone receptor FTZ-F1 beta [Source:UniProtKB/TrEMBL;Acc:A0A4Z2DA79]
EWB00_002998
EWB00_003044	Erlin-2 [Source:UniProtKB/TrEMBL;Acc:A0A4Z2D9N6]
EWB00_003083	Sn1-specific diacylglycerol lipase alpha [Source:UniProtKB/TrEMBL;Acc:A0A4Z2D9V3]
EWB00_003086	KICSTOR complex protein [Source:UniProtKB/TrEMBL;Acc:A0A4Z2D9W7]
EWB00_003097	Syntaxin-binding protein [Source:UniProtKB/TrEMBL;Acc:A0A4Z2D9Y4]
EWB00_003122	Chitobiosyldiphosphodolichol beta-mannosyltransferase [Source:UniProtKB/TrEMBL;Acc:A0A4Z2D9L3]
EWB00_003139	FAS-associated factor 2 [Source:UniProtKB/TrEMBL;Acc:A0A4Z2D9D5]
EWB00_003144	Neurabin-1 isoform 1 [Source:UniProtKB/TrEMBL;Acc:A0A4Z2D9C4]
EWB00_003150	Atrial natriuretic peptide receptor 1 [Source:UniProtKB/TrEMBL;Acc:A0A4Z2D9I3]
EWB00_003158	Nuclear pore membrane glycoprotein [Source:UniProtKB/TrEMBL;Acc:A0A4Z2D9F0]
EWB00_003175	T-complex protein 11-like protein [Source:UniProtKB/TrEMBL;Acc:A0A4Z2DW33]
EWB00_003219	Histone deacetylase 6 [Source:UniProtKB/TrEMBL;Acc:A0A4Z2D9B7]
EWB00_003307
EWB00_003321	Mediator of RNA polymerase II transcription subunit 17 isoform 1 [Source:UniProtKB/TrEMBL;Acc:A0A4Z2D8Z5]
EWB00_003353	Sorting and assembly machinery component 50; Sorting and assembly machinery component 50 homolog [Source:UniProtKB/TrEMBL;Acc:C1L3T1]
EWB00_003379	Nuclear hormone receptor family member nhr-41 [Source:UniProtKB/TrEMBL;Acc:A0A4Z2DWM3]
EWB00_003460	Exportin-7 isoform 1 [Source:UniProtKB/TrEMBL;Acc:A0A4Z2D8D4]
EWB00_003523	PHD finger protein 10 [Source:UniProtKB/TrEMBL;Acc:A0A4Z2D958]
EWB00_003524	UBX domain-containing 2 [Source:UniProtKB/TrEMBL;Acc:A0A4Z2D865]
EWB00_003525	UBX domain-containing 2 [Source:UniProtKB/TrEMBL;Acc:A0A4Z2D870]
EWB00_003527	UBX domain-containing protein [Source:UniProtKB/TrEMBL;Acc:A0A4Z2D8A2]
EWB00_003576
EWB00_003581
EWB00_003606	Receptor protein serine/threonine kinase [Source:UniProtKB/TrEMBL;Acc:A0A4Z2D830]
EWB00_003692
EWB00_003712	TFIIB zinc-binding-like protein [Source:UniProtKB/TrEMBL;Acc:A0A4Z2D7E5]
EWB00_003729	Histone H2B [Source:UniProtKB/TrEMBL;Acc:Q5DDU9]
EWB00_003753	Histone lysine N methyltransferase [Source:UniProtKB/TrEMBL;Acc:A0A4Z2DVP1]
EWB00_003764
EWB00_003772	Mesoderm induction early response protein isoform 2 [Source:UniProtKB/TrEMBL;Acc:A0A4Z2D7B6]
EWB00_003775
EWB00_003779	Cell wall awa1p isoform 1 [Source:UniProtKB/TrEMBL;Acc:A0A4Z2D7I0]
EWB00_003787	BRCA2-interacting transcriptional repressor EMSY [Source:UniProtKB/TrEMBL;Acc:A0A4Z2D781]
EWB00_003816	Putative RNA-directed DNA polymerase from transposon X-element [Source:UniProtKB/TrEMBL;Acc:A0A4Z2D789]
EWB00_003845	28S ribosomal protein S5 [Source:UniProtKB/TrEMBL;Acc:A0A4Z2D779]
EWB00_003853	Synaptotagmin-11 [Source:UniProtKB/TrEMBL;Acc:A0A4Z2D717]
EWB00_003860
EWB00_003872	Protein SHQ1 homolog [Source:UniProtKB/TrEMBL;Acc:A0A4Z2D722]
EWB00_003914	Decaprenyl-diphosphate synthase subunit 1 [Source:UniProtKB/TrEMBL;Acc:A0A4Z2DW94]
EWB00_003919	Metastasis-associated protein [Source:UniProtKB/TrEMBL;Acc:A0A4Z2DW99]
EWB00_003964	Receptor protein-tyrosine kinase [Source:UniProtKB/TrEMBL;Acc:A0A4Z2D6S5]
EWB00_004036	Spen [Source:UniProtKB/TrEMBL;Acc:A0A4Z2D6L5]
EWB00_004080	Apoptogenic protein 1 [Source:UniProtKB/TrEMBL;Acc:A0A4Z2D6K0]
EWB00_004100	EH domain-binding 1-like isoform X1 [Source:UniProtKB/TrEMBL;Acc:A0A4Z2DVX8]
EWB00_004151	Lysine-specific demethylase 3A isoform 1 [Source:UniProtKB/TrEMBL;Acc:A0A4Z2D695]
EWB00_004155	DNA-directed RNA polymerase subunit [Source:UniProtKB/TrEMBL;Acc:A0A4Z2DUR3]
EWB00_004170	Coiled-coil and C2 domain-containing protein isoform 2 [Source:UniProtKB/TrEMBL;Acc:A0A4Z2DVU9]
EWB00_004181	Protein virilizer isoform 1 [Source:UniProtKB/TrEMBL;Acc:A0A4Z2DV56]
EWB00_004183	26S proteasome non-ATPase regulatory subunit 12 [Source:UniProtKB/TrEMBL;Acc:A0A4Z2DVR2]
EWB00_004194	Band 4-like protein [Source:UniProtKB/TrEMBL;Acc:A0A4Z2DUY4]
EWB00_004210	Mediator of RNA polymerase II transcription subunit 26 isoform 2 [Source:UniProtKB/TrEMBL;Acc:A0A4Z2DV06]
EWB00_004283	[Histone H3]-trimethyl-L-lysine(4) demethylase [Source:UniProtKB/TrEMBL;Acc:A0A4Z2D5L6]
EWB00_004295	Protein O-GlcNAcase [Source:UniProtKB/TrEMBL;Acc:A0A4Z2D5N4]
EWB00_004395	Diacylglycerol kinase [Source:UniProtKB/TrEMBL;Acc:A0A4Z2D636]
EWB00_004408	NADH dehydrogenase [ubiquinone] 1 alpha subcomplex assembly factor 3 [Source:UniProtKB/TrEMBL;Acc:A0A4Z2D587]
EWB00_004409	Acyl-CoA dehydrogenase family member 9 [Source:UniProtKB/TrEMBL;Acc:A0A4Z2D583]
EWB00_004453	Guanylate cyclase [Source:UniProtKB/TrEMBL;Acc:A0A4Z2D576]
EWB00_004468	RNA binding protein fox-1 [Source:UniProtKB/TrEMBL;Acc:A0A4Z2D574]
EWB00_004484	Hematopoietic lineage cell-specific protein isoform 1 [Source:UniProtKB/TrEMBL;Acc:A0A4Z2D4X2]
EWB00_004501
EWB00_004593	Kinesin-like protein [Source:UniProtKB/TrEMBL;Acc:A0A4Z2D4Q0]
EWB00_004633	NADH dehydrogenase [ubiquinone] iron-sulfur protein 4, mitochondrial [Source:UniProtKB/TrEMBL;Acc:A0A4Z2D4F9]
EWB00_004658	Paired box protein [Source:UniProtKB/TrEMBL;Acc:A0A4Z2D4I7]
EWB00_004665	RUN and TBC1 domain-containing protein 3 [Source:UniProtKB/TrEMBL;Acc:A0A4Z2DXX8]
EWB00_004677	Protein VAC14 homolog [Source:UniProtKB/TrEMBL;Acc:A0A4Z2DY65]
EWB00_004683	Macoilin-1 [Source:UniProtKB/TrEMBL;Acc:A0A4Z2DXZ7]
EWB00_004725	CTD small phosphatase-like protein [Source:UniProtKB/TrEMBL;Acc:A0A4Z2D4C4]
EWB00_004798	Dual-specificity kinase [Source:UniProtKB/TrEMBL;Acc:A0A4Z2D3X4]
EWB00_004800	C-myc promoter-binding protein isoform 1 [Source:UniProtKB/TrEMBL;Acc:A0A4Z2D4V8]
EWB00_004828	Bestrophin homolog [Source:UniProtKB/TrEMBL;Acc:A0A4Z2D3Z6]
EWB00_004843
EWB00_004869	RUN and FYVE domain-containing protein isoform 2 [Source:UniProtKB/TrEMBL;Acc:A0A4Z2D3P4]
EWB00_004870	Fanconi anemia group D2 protein [Source:UniProtKB/TrEMBL;Acc:A0A4Z2DUF9]
EWB00_004909	MAGUK p55 subfamily member 6 isoform 1 [Source:UniProtKB/TrEMBL;Acc:A0A4Z2D3L9]
EWB00_004910	RUN and SH3 domain-containing protein isoform 2 [Source:UniProtKB/TrEMBL;Acc:A0A4Z2D3L8]
EWB00_004921	SJCHGC02281 protein [Source:UniProtKB/TrEMBL;Acc:Q5DFU9]
EWB00_004946	Trithorax group protein [Source:UniProtKB/TrEMBL;Acc:A0A4Z2D3D2]
EWB00_004960	Hippocampus abundant transcript 1 protein [Source:UniProtKB/TrEMBL;Acc:A0A4Z2D3H6]
EWB00_004961	Zinc finger and SCAN domain-containing protein [Source:UniProtKB/TrEMBL;Acc:A0A4Z2D3E6]
EWB00_004985
EWB00_005005	Vacuolar protein sorting-associated protein 54 [Source:UniProtKB/TrEMBL;Acc:A0A4Z2D2W7]
EWB00_005015	Non-specific protein-tyrosine kinase [Source:UniProtKB/TrEMBL;Acc:A0A4Z2D2Y5]
EWB00_005042	SJCHGC09710 protein [Source:UniProtKB/TrEMBL;Acc:Q5BR29]
EWB00_005043	DNA-binding protein isoform 1 [Source:UniProtKB/TrEMBL;Acc:A0A4Z2D353]
EWB00_005057	Protein FAM76A [Source:UniProtKB/TrEMBL;Acc:A0A4Z2D311]
EWB00_005116	Polo-like kinase 4 [Source:UniProtKB/TrEMBL;Acc:A0A4Z2D2T5]
EWB00_005131
EWB00_005135	CCR4-NOT transcription complex subunit 3 [Source:UniProtKB/TrEMBL;Acc:A0A4Z2D3J0]
EWB00_005157	Nuclear cap-binding protein subunit 2 [Source:UniProtKB/TrEMBL;Acc:A0A4Z2D2M2]
EWB00_005181	Serine/arginine-rich splicing factor 7 isoform 1; Splicing factor, arginine/serine-rich 7 [Source:UniProtKB/TrEMBL;Acc:C1LQU3]
EWB00_005287	ATPase family AAA domain-containing protein isoform 1 [Source:UniProtKB/TrEMBL;Acc:A0A4Z2D240]
EWB00_005346	Apoptotic enhancer 1 protein [Source:UniProtKB/TrEMBL;Acc:A0A4Z2D2I7]
EWB00_005407	Cullin-4A [Source:UniProtKB/TrEMBL;Acc:A0A4Z2D2S8]
EWB00_005412	Protein transport protein [Source:UniProtKB/TrEMBL;Acc:A0A4Z2D207]
EWB00_005441	SJCHGC05774 protein [Source:UniProtKB/TrEMBL;Acc:Q5D8Q9]
EWB00_005485	F-box only protein [Source:UniProtKB/TrEMBL;Acc:A0A4Z2DVA7]
EWB00_005498
EWB00_005530	Ribosome-releasing factor 2 [Source:UniProtKB/TrEMBL;Acc:A0A4Z2D177]
EWB00_005545	Netrin receptor UNC5 [Source:UniProtKB/TrEMBL;Acc:A0A4Z2D1A1]
EWB00_005550	Protein ABHD4 [Source:UniProtKB/TrEMBL;Acc:A0A4Z2D1C4]
EWB00_005587	Integrator complex subunit 13 [Source:UniProtKB/TrEMBL;Acc:A0A4Z2D131]
EWB00_005592	Retrovirus-related Pol polyprotein from transposon 17.6 [Source:UniProtKB/TrEMBL;Acc:A0A4Z2D152]
EWB00_005632	Peptidylprolyl isomerase domain and WD repeat-containing protein isoform 3 [Source:UniProtKB/TrEMBL;Acc:A0A4Z2DU51]
EWB00_005657	Tau-tubulin kinaseAsator isoform 2 [Source:UniProtKB/TrEMBL;Acc:A0A4Z2DU55]
EWB00_005661	Enhancer of mRNA-decapping protein [Source:UniProtKB/TrEMBL;Acc:A0A4Z2DTX4]
EWB00_005673	Zinc finger and SCAN domain-containing protein [Source:UniProtKB/TrEMBL;Acc:A0A4Z2DU48]
EWB00_005682	Evolutionarily conserved signaling intermediate in Toll pathway mitochondrial [Source:UniProtKB/TrEMBL;Acc:A0A4Z2DTY7]
EWB00_005699	Bestrophin homolog [Source:UniProtKB/TrEMBL;Acc:A0A4Z2D171]
EWB00_005733	Myosin light chain kinase, smooth muscle [Source:UniProtKB/TrEMBL;Acc:A0A4Z2D0T5]
EWB00_005764	Monocarboxylate transporter 2 [Source:UniProtKB/TrEMBL;Acc:A0A4Z2D142]
EWB00_005769	PHD finger protein [Source:UniProtKB/TrEMBL;Acc:A0A4Z2D1J0]
EWB00_005802	Isochorismatase domain-containing protein [Source:UniProtKB/TrEMBL;Acc:A0A4Z2D0M7]
EWB00_005808	Pol polyprotein [Source:UniProtKB/TrEMBL;Acc:A0A4Z2D0G2]
EWB00_005833
EWB00_005843
EWB00_005858	Arf-GAP with SH3 domain, ANK repeat and PH domain-containing protein [Source:UniProtKB/TrEMBL;Acc:A0A4Z2D0E3]
EWB00_005869	Dipeptidyl peptidase 9 isoform 2 [Source:UniProtKB/TrEMBL;Acc:A0A4Z2D0K1]
EWB00_005899	Exosome complex component RRP4 [Source:UniProtKB/TrEMBL;Acc:A0A4Z2D0J1]
EWB00_005920	COP9 signalosome complex subunit 6 [Source:UniProtKB/TrEMBL;Acc:A0A4Z2D0X3]
EWB00_005944
EWB00_005955	Apoptotic protease-activating factor 1 [Source:UniProtKB/TrEMBL;Acc:A0A4Z2DT23]
EWB00_005956	Cytochrome c oxidase assembly factor 4 [Source:UniProtKB/TrEMBL;Acc:A0A4Z2DT96]
EWB00_005969	GRB10-interacting GYF protein isoform 2 [Source:UniProtKB/TrEMBL;Acc:A0A4Z2DU76]
EWB00_005990	Phosphatidylinositol-3,4-bisphosphate 4-phosphatase [Source:UniProtKB/TrEMBL;Acc:A0A4Z2DTL8]
EWB00_005999	Protein flightless-1 isoform 1 [Source:UniProtKB/TrEMBL;Acc:A0A4Z2DTC0]
EWB00_006010	H/ACA ribonucleoprotein complex subunit 2 [Source:UniProtKB/TrEMBL;Acc:A0A4Z2DTL6]
EWB00_006011
EWB00_006012	Autophagy-related protein [Source:UniProtKB/TrEMBL;Acc:A0A4Z2DTP2]
EWB00_006083	Sorting nexin-13 [Source:UniProtKB/TrEMBL;Acc:A0A4Z2D0R5]
EWB00_006089	L-2-hydroxyglutarate dehydrogenase [Source:UniProtKB/TrEMBL;Acc:A0A4Z2CZY6]
EWB00_006092
EWB00_006093	LIM domain-binding protein isoform 3 [Source:UniProtKB/TrEMBL;Acc:A0A4Z2D071]
EWB00_006102	Suppressor of fused [Source:UniProtKB/TrEMBL;Acc:A0A4Z2CZS9]
EWB00_006142	Mannose-1-phosphate guanyltransferase alpha-A [Source:UniProtKB/TrEMBL;Acc:A0A4Z2CZG9]
EWB00_006144	N-acetyltransferase 5; N-terminal acetyltransferase B complex catalytic subunit NAA20; SJCHGC04482 protein [Source:UniProtKB/TrEMBL;Acc:Q5DE90]
EWB00_006194	Armadillo repeat-containing protein [Source:UniProtKB/TrEMBL;Acc:A0A4Z2CZL1]
EWB00_006222	Zinc finger isoform 2 [Source:UniProtKB/TrEMBL;Acc:A0A4Z2CZ18]
EWB00_006247	HECT-type E3 ubiquitin transferase [Source:UniProtKB/TrEMBL;Acc:A0A4Z2CZ75]
EWB00_006261	Upstream-binding protein [Source:UniProtKB/TrEMBL;Acc:A0A4Z2CZA2]
EWB00_006274	GATOR complex protein [Source:UniProtKB/TrEMBL;Acc:A0A4Z2CZF9]
EWB00_006329	Jun-related protein isoform 1 [Source:UniProtKB/TrEMBL;Acc:A0A4Z2CZW2]
EWB00_006344	Single-stranded DNA-binding protein; Single-stranded DNA-binding protein 3 [Source:UniProtKB/TrEMBL;Acc:C1LK36]
EWB00_006345	REST corepressor 1 [Source:UniProtKB/TrEMBL;Acc:A0A4Z2CYW4]
EWB00_006346	Acetylcholine receptor subunit gamma isoform 2 [Source:UniProtKB/TrEMBL;Acc:A0A4Z2CZ09]
EWB00_006373
EWB00_006376	Band 4-like protein isoform 2 [Source:UniProtKB/TrEMBL;Acc:A0A4Z2CYK0]
EWB00_006402	Protogenin [Source:UniProtKB/TrEMBL;Acc:A0A4Z2CYN0]
EWB00_006423	Protein kintoun [Source:UniProtKB/TrEMBL;Acc:A0A4Z2CY88]
EWB00_006453	Component of oligomeric Golgi complex 3 [Source:UniProtKB/TrEMBL;Acc:A0A4Z2CYG4]
EWB00_006489	Aryl hydrocarbon receptor nuclear translocator [Source:UniProtKB/TrEMBL;Acc:A0A4Z2CZ11]
EWB00_006506	DUF667 domain-containing protein [Source:UniProtKB/TrEMBL;Acc:A0A4Z2CY74]
EWB00_006513	E3 ubiquitin-protein ligase TRIM33 [Source:UniProtKB/TrEMBL;Acc:A0A4Z2CYE5]
EWB00_006560	2-oxoglutarate dehydrogenase [Source:UniProtKB/TrEMBL;Acc:A0A4Z2CYV9]
EWB00_006598	Hillarin [Source:UniProtKB/TrEMBL;Acc:A0A4Z2CXP4]
EWB00_006679	Cysteine/serine-rich nuclear protein [Source:UniProtKB/TrEMBL;Acc:A0A4Z2CXL4]
EWB00_006688	Cullin-associated NEDD8-dissociated protein isoform 2 [Source:UniProtKB/TrEMBL;Acc:A0A4Z2CYH5]
EWB00_006705	SJCHGC08152 protein [Source:UniProtKB/TrEMBL;Acc:Q5C622]
EWB00_006764	Regulatory-associated protein of mTOR isoform 1 [Source:UniProtKB/TrEMBL;Acc:A0A4Z2CX13]
EWB00_006787	RNA-binding protein [Source:UniProtKB/TrEMBL;Acc:A0A4Z2CX40]
EWB00_006793	DDB1-and CUL4-associated factor 1 [Source:UniProtKB/TrEMBL;Acc:A0A4Z2CX57]
EWB00_006798	Alpha-adducin isoform 2 [Source:UniProtKB/TrEMBL;Acc:A0A4Z2CXE9]
EWB00_006826	Gag-Pol polyprotein [Source:UniProtKB/TrEMBL;Acc:A0A4Z2CXA9]
EWB00_006829	Histone deacetylase [Source:UniProtKB/TrEMBL;Acc:A0A4Z2CWP8]
EWB00_006839	Dynamin-like 120 kDa protein, form S1 [Source:UniProtKB/TrEMBL;Acc:A0A4Z2CWN0]
EWB00_006854	L-serine ammonia-lyase [Source:UniProtKB/TrEMBL;Acc:A0A4Z2CWS1]
EWB00_006873	Integrator complex subunit 7 [Source:UniProtKB/TrEMBL;Acc:A0A4Z2CWK6]
EWB00_006887	Basic leucine zipper transcriptional factor ATF-like 3 [Source:UniProtKB/TrEMBL;Acc:A0A4Z2CWJ2]
EWB00_006931	AN1-type zinc finger protein isoform 1 [Source:UniProtKB/TrEMBL;Acc:A0A4Z2CWF2]
EWB00_006940	Kinesin-like protein [Source:UniProtKB/TrEMBL;Acc:A0A4Z2CWM7]
EWB00_006998	N-terminal kinase-like protein [Source:UniProtKB/TrEMBL;Acc:A0A4Z2CW26]
EWB00_007034	Mitochondrial glutamate carrier 1 isoform 1 [Source:UniProtKB/TrEMBL;Acc:A0A4Z2CVX9]
EWB00_007073	F-box only protein [Source:UniProtKB/TrEMBL;Acc:A0A4Z2DSY5]
EWB00_007111	rRNA biogenesis protein isoform 1 [Source:UniProtKB/TrEMBL;Acc:C1L4W4]
EWB00_007136	Mothers against decapentaplegic homolog [Source:UniProtKB/TrEMBL;Acc:A0A4Z2CW05]
EWB00_007204	Mediator of RNA polymerase II transcription subunit 14 [Source:UniProtKB/TrEMBL;Acc:A0A4Z2CVR9]
EWB00_007224	Glutamine amidotransferase [Source:UniProtKB/TrEMBL;Acc:A0A4Z2CV87]
EWB00_007253	N-acetylated-alpha-linked acidic dipeptidase 2 [Source:UniProtKB/TrEMBL;Acc:A0A4Z2CV89]
EWB00_007282	Ubiquitin carboxyl-terminal hydrolase [Source:UniProtKB/TrEMBL;Acc:A0A4Z2CUW4]
EWB00_007326	Helicase SKI2W [Source:UniProtKB/TrEMBL;Acc:A0A4Z2CUW0]
EWB00_007352	Trafficking protein particle complex subunit 10 [Source:UniProtKB/TrEMBL;Acc:A0A4Z2CVF1]
EWB00_007353	Myotubularin-related protein [Source:UniProtKB/TrEMBL;Acc:A0A4Z2CUQ1]
EWB00_007390	Putative elongator complex protein isoform 2 [Source:UniProtKB/TrEMBL;Acc:A0A4Z2CUQ3]
EWB00_007393	Cyclin-dependent kinase 16 isoform 2 [Source:UniProtKB/TrEMBL;Acc:A0A4Z2CUJ0]
EWB00_007400	SRSF protein kinase 2 [Source:UniProtKB/TrEMBL;Acc:A0A4Z2CUX2]
EWB00_007403
EWB00_007429	Sodium/potassium-transporting ATPase subunit alpha [Source:UniProtKB/TrEMBL;Acc:A0A4Z2CV97]
EWB00_007487
EWB00_007494	ATP synthase subunit beta [Source:UniProtKB/TrEMBL;Acc:C1LL12]
EWB00_007534	TATA-binding protein-associated factor [Source:UniProtKB/TrEMBL;Acc:A0A4Z2CUU8]
EWB00_007547	Dedicator of cytokinesis protein isoform 3 [Source:UniProtKB/TrEMBL;Acc:A0A4Z2CTQ5]
EWB00_007554	Ras-specific guanine nucleotide-releasing factor RalGPS2 [Source:UniProtKB/TrEMBL;Acc:A0A4Z2CTR7]
EWB00_007570	Band 4-like protein [Source:UniProtKB/TrEMBL;Acc:A0A4Z2CUH4]
EWB00_007671	E3 ubiquitin-protein ligase HECTD1 [Source:UniProtKB/TrEMBL;Acc:A0A4Z2CTX5]
EWB00_007746	Protein SMG8 [Source:UniProtKB/TrEMBL;Acc:A0A4Z2CTI2]
EWB00_007794	Vacuolar protein sorting-associated protein 8 [Source:UniProtKB/TrEMBL;Acc:A0A4Z2CT40]
EWB00_007810	SREBP regulating gene protein [Source:UniProtKB/TrEMBL;Acc:A0A4Z2CTA9]
EWB00_007840	RNA helicase [Source:UniProtKB/TrEMBL;Acc:A0A4Z2CSU3]
EWB00_007850	Mothers against decapentaplegic homolog [Source:UniProtKB/TrEMBL;Acc:A0A4Z2CSR1]
EWB00_007865	Alpha-adducin [Source:UniProtKB/TrEMBL;Acc:A0A4Z2CSZ2]
EWB00_007872
EWB00_007921	Zinc finger protein [Source:UniProtKB/TrEMBL;Acc:A0A4Z2CSH4]
EWB00_007934
EWB00_007950
EWB00_007951
EWB00_007959	Mitogen-activated protein kinase [Source:UniProtKB/TrEMBL;Acc:A0A4Z2CS66]
EWB00_007966	AP-2 complex subunit alpha [Source:UniProtKB/TrEMBL;Acc:A0A4Z2CS53]
EWB00_008063	Integrator complex subunit 4 [Source:UniProtKB/TrEMBL;Acc:A0A4Z2CRX5]
EWB00_008188	Exocyst complex component Sec8 [Source:UniProtKB/TrEMBL;Acc:A0A4Z2CR36]
EWB00_008256	Ras GTPase-activating protein [Source:UniProtKB/TrEMBL;Acc:A0A4Z2CQV0]
EWB00_008271	Transcription factor Ovo-like 2 [Source:UniProtKB/TrEMBL;Acc:A0A4Z2CQT0]
EWB00_008338	Metal transporter CNNM2 [Source:UniProtKB/TrEMBL;Acc:A0A4Z2CQI1]
EWB00_008373	Germinal-center associated nuclear [Source:UniProtKB/TrEMBL;Acc:A0A4Z2CQC3]
EWB00_008425	Ca(2+)/calmodulin-responsive adenylate cyclase [Source:UniProtKB/TrEMBL;Acc:A0A4Z2CQ19]
EWB00_008443	Ankyrin repeat and KH domain-containing protein [Source:UniProtKB/TrEMBL;Acc:A0A4Z2CPZ8]
EWB00_008455	Proteasome-associated protein ECM29 [Source:UniProtKB/TrEMBL;Acc:A0A4Z2DSM7]
EWB00_008519	Dopamine beta-hydroxylase [Source:UniProtKB/TrEMBL;Acc:A0A4Z2CPN9]
EWB00_008531	UV-stimulated scaffold protein [Source:UniProtKB/TrEMBL;Acc:A0A4Z2CPN4]
EWB00_008568	E3 ubiquitin-protein ligase [Source:UniProtKB/TrEMBL;Acc:A0A4Z2CPQ6]
EWB00_008678	FACT complex subunit SSRP1 [Source:UniProtKB/TrEMBL;Acc:A0A4Z2CPB1]
EWB00_008681	Protein CASP [Source:UniProtKB/TrEMBL;Acc:A0A4Z2CP57]
EWB00_008704	E3 ubiquitin-ligase ICP0 [Source:UniProtKB/TrEMBL;Acc:A0A4Z2CP33]
EWB00_008734	Ras association domain-containing protein [Source:UniProtKB/TrEMBL;Acc:A0A4Z2DST2]
EWB00_008735	Phorbol-ester/DAG-type domain-containing protein [Source:UniProtKB/TrEMBL;Acc:A0A4Z2DSR0]
EWB00_008763	N-acetylneuraminate 9-O-acetyltransferase [Source:UniProtKB/TrEMBL;Acc:A0A4Z2CPN5]
EWB00_008766	WH2 domain-containing protein [Source:UniProtKB/TrEMBL;Acc:A0A4Z2CP00]
EWB00_008774	Vacuolar protein sorting-associated protein isoform 2 [Source:UniProtKB/TrEMBL;Acc:A0A4Z2CNY4]
EWB00_008780	Zinc finger CCHC domain-containing protein [Source:UniProtKB/TrEMBL;Acc:A0A4Z2CP03]
EWB00_008880	[Histone H3]-trimethyl-L-lysine(4) demethylase [Source:UniProtKB/TrEMBL;Acc:A0A4Z2DSH0]
EWB00_008903	Unconventional myosin-XVIIIa [Source:UniProtKB/TrEMBL;Acc:A0A4Z2DSJ5]
EWB00_008904	Unconventional myosin-XVIIIa [Source:UniProtKB/TrEMBL;Acc:A0A4Z2DTF1]
EWB00_008907	Synembryn-A [Source:UniProtKB/TrEMBL;Acc:A0A4Z2DSF0]
EWB00_008961	RB1-inducible coiled-coil protein isoform 1 [Source:UniProtKB/TrEMBL;Acc:A0A4Z2CND0]
EWB00_008987
EWB00_009025	Epsin-2 [Source:UniProtKB/TrEMBL;Acc:A0A4Z2DSA5]
EWB00_009032
EWB00_009035	Ribonuclease Z [Source:UniProtKB/TrEMBL;Acc:A0A4Z2DS61]
EWB00_009075	Phosphatidylinositol-4,5-bisphosphate 4-phosphatase [Source:UniProtKB/TrEMBL;Acc:A0A4Z2DS11]
EWB00_009102	Mitogen-activated protein kinase kinase kinase kinase 5 [Source:UniProtKB/TrEMBL;Acc:A0A4Z2CNB9]
EWB00_009116
EWB00_009234	SWI/SNF complex subunit SMARCC2 [Source:UniProtKB/TrEMBL;Acc:A0A4Z2CMH0]
EWB00_009287	Non-specific serine/threonine protein kinase [Source:UniProtKB/TrEMBL;Acc:A0A4Z2CN04]
EWB00_009293	Triple functional domain protein isoform 1 [Source:UniProtKB/TrEMBL;Acc:A0A4Z2CMZ3]
EWB00_009305	Actin-related protein 5 [Source:UniProtKB/TrEMBL;Acc:A0A4Z2DS24]
EWB00_009311	F-box/WD repeat-containing protein isoform 1 [Source:UniProtKB/TrEMBL;Acc:A0A4Z2DRQ3]
EWB00_009317	Adrenodoxin-like protein [Source:UniProtKB/TrEMBL;Acc:A0A4Z2CMT2]
EWB00_009335	Multiple PDZ domain protein isoform 4 [Source:UniProtKB/TrEMBL;Acc:A0A4Z2CMQ5]
EWB00_009379	SJCHGC07673 protein [Source:UniProtKB/TrEMBL;Acc:Q5C6J0]
EWB00_009385	MKL/myocardin-like protein [Source:UniProtKB/TrEMBL;Acc:A0A4Z2DS53]
EWB00_009386	Basic helix-loop-helix dimerisation region bHLH,domain-containing protein; DNA-binding protein inhibitor ID-2-A isoform 1 [Source:UniProtKB/TrEMBL;Acc:C1LEX6]
EWB00_009389	SJCHGC02213 protein [Source:UniProtKB/TrEMBL;Acc:Q5DAM0]
EWB00_009391	Synaptic vesicle 2-related protein [Source:UniProtKB/TrEMBL;Acc:A0A4Z2DS63]
EWB00_009394
EWB00_009466	Pol polyprotein [Source:UniProtKB/TrEMBL;Acc:A0A4Z2DRM0]
EWB00_009473	Lysophosphatidylcholine acyltransferase isoform 2 [Source:UniProtKB/TrEMBL;Acc:A0A4Z2DRI5]
EWB00_009479	Serine/threonine-protein kinase MAK [Source:UniProtKB/TrEMBL;Acc:A0A4Z2DRN3]
EWB00_009487	Gem-associated protein [Source:UniProtKB/TrEMBL;Acc:A0A4Z2DRC3]
EWB00_009505	Mitochondrial import inner membrane translocase subunit Tim29 [Source:UniProtKB/TrEMBL;Acc:A0A4Z2CLW5]
EWB00_009526	Brain tumor protein [Source:UniProtKB/TrEMBL;Acc:A0A4Z2DRA4]
EWB00_009530	Anaphase-promoting complex subunit 1 [Source:UniProtKB/TrEMBL;Acc:A0A4Z2DRG8]
EWB00_009554	DENN domain-containing protein [Source:UniProtKB/TrEMBL;Acc:A0A4Z2CLR2]
EWB00_009618	Calpain [Source:UniProtKB/TrEMBL;Acc:A0A4Z2CLR8]
EWB00_009663	Nuclear factor 1 C-type [Source:UniProtKB/TrEMBL;Acc:A0A4Z2DYA8]
EWB00_009729	Lethal(2) giant larvae protein [Source:UniProtKB/TrEMBL;Acc:A0A4Z2DQY7]
EWB00_009736
EWB00_009805	PAX transactivation activation domain-interacting protein [Source:UniProtKB/TrEMBL;Acc:A0A4Z2DQL3]
EWB00_009828	F-box/WD repeat-containing protein [Source:UniProtKB/TrEMBL;Acc:A0A4Z2DQR2]
EWB00_009913	Adenomatous polyposis coli protein [Source:UniProtKB/TrEMBL;Acc:A0A4Z2DQC5]
EWB00_009922	Gag-Pol polyprotein [Source:UniProtKB/TrEMBL;Acc:A0A4Z2CL83]
EWB00_009986
EWB00_010022	Mannosyltransferase [Source:UniProtKB/TrEMBL;Acc:A0A4Z2CL26]
EWB00_010024	Tyrosine-protein phosphatase non-receptor type 11 isoform 1 [Source:UniProtKB/TrEMBL;Acc:A0A4Z2CLM5]
EWB00_010031	Histone-lysine N-methyltransferase 2C [Source:UniProtKB/TrEMBL;Acc:A0A4Z2DXU2]
EWB00_010057	Nuclear pore complex protein [Source:UniProtKB/TrEMBL;Acc:A0A4Z2DPY8]
EWB00_010144	Serine/threonine-protein kinase N2 [Source:UniProtKB/TrEMBL;Acc:A0A4Z2DPT2]
EWB00_010173	Cytohesin-1 [Source:UniProtKB/TrEMBL;Acc:A0A4Z2DPZ7]
EWB00_010174	Ankyrin repeat-like protein [Source:UniProtKB/TrEMBL;Acc:A0A4Z2DPP9]
EWB00_010178	Metastasis suppressor protein isoform 2 [Source:UniProtKB/TrEMBL;Acc:A0A4Z2DPZ8]
EWB00_010179	Niemann-Pick C1 [Source:UniProtKB/TrEMBL;Acc:A0A4Z2DPY1]
EWB00_010337	RNA binding MEX3B isoform 2 [Source:UniProtKB/TrEMBL;Acc:A0A4Z2DPH0]
EWB00_010378	Ftz-F1 interacting [Source:UniProtKB/TrEMBL;Acc:A0A4Z2CLD1]
EWB00_010416	Calcium release-activated calcium channel protein [Source:UniProtKB/TrEMBL;Acc:A0A4Z2DXG9]
EWB00_010423
EWB00_010428	Transforming growth factor-beta receptor-associated protein [Source:UniProtKB/TrEMBL;Acc:A0A4Z2DXN9]
EWB00_010446	Rho GTPase-activating protein isoform 1 [Source:UniProtKB/TrEMBL;Acc:A0A4Z2DXV6]
EWB00_010488	Phosphoinositide 3-kinase regulatory subunit 4 isoform 1 [Source:UniProtKB/TrEMBL;Acc:A0A4Z2DXR0]
EWB00_010514	Vacuolar proton pump subunit B [Source:UniProtKB/TrEMBL;Acc:A0A4Z2DPY0]
EWB00_010527
EWB00_010562	Putative RNA-directed DNA polymerase from transposon X-element [Source:UniProtKB/TrEMBL;Acc:A0A4Z2CKK6]
EWB00_010638	WD repeat-containing 6-like protein [Source:UniProtKB/TrEMBL;Acc:A0A4Z2DN91]
EWB00_010687	Tyrosine-protein kinase [Source:UniProtKB/TrEMBL;Acc:A0A4Z2DNJ5]
EWB00_010701	Protein son of sevenless [Source:UniProtKB/TrEMBL;Acc:A0A4Z2DNB0]
EWB00_010727	Spectrin beta chain isoform 2 [Source:UniProtKB/TrEMBL;Acc:A0A4Z2DNH6]
EWB00_010730	Homeobox protein [Source:UniProtKB/TrEMBL;Acc:A0A4Z2DNW3]
EWB00_010736	Component of oligomeric Golgi complex 2 [Source:UniProtKB/TrEMBL;Acc:A0A4Z2DNS6]
EWB00_010777	Phosphatidylinositol 3-kinase catalytic subunit type 3 [Source:UniProtKB/TrEMBL;Acc:A0A4Z2DNY2]
EWB00_010781	Nucleolar MIF4G domain-containing protein [Source:UniProtKB/TrEMBL;Acc:A0A4Z2DNU9]
EWB00_010783	Lysine-specific histone demethylase 1 [Source:UniProtKB/TrEMBL;Acc:A0A4Z2DMR3]
EWB00_010785	DnaJ homolog subfamily C member 16 [Source:UniProtKB/TrEMBL;Acc:A0A4Z2DMT1]
EWB00_010802	NCK-interacting protein with SH3 domain isoform 2 [Source:UniProtKB/TrEMBL;Acc:A0A4Z2DN27]
EWB00_010836	Protein furry [Source:UniProtKB/TrEMBL;Acc:A0A4Z2DN18]
EWB00_010842	Nuclear receptor subfamily 1 group I member 3 isoform 1 [Source:UniProtKB/TrEMBL;Acc:A0A4Z2DN08]
EWB00_010845	DNA-directed RNA polymerase subunit beta [Source:UniProtKB/TrEMBL;Acc:A0A4Z2DMQ0]
EWB00_010953	Putative ribosome biogenesis protein [Source:UniProtKB/TrEMBL;Acc:A0A4Z2DM90]
EWB00_010985	Disintegrin and metalloproteinase domain-containing protein isoform 3 [Source:UniProtKB/TrEMBL;Acc:A0A4Z2DME1]
EWB00_011013	Homeobox protein Hox-D9 [Source:UniProtKB/TrEMBL;Acc:A0A4Z2DMH9]
EWB00_011039	Integrin alpha-7 [Source:UniProtKB/TrEMBL;Acc:A0A4Z2DN82]
EWB00_011072	Protein ABHD4 [Source:UniProtKB/TrEMBL;Acc:A0A4Z2DM30]
EWB00_011076	Chromodomain Y-like protein [Source:UniProtKB/TrEMBL;Acc:A0A4Z2DLR9]
EWB00_011161	Zinc finger protein [Source:UniProtKB/TrEMBL;Acc:A0A4Z2DLL5]
EWB00_011169	Gamma-tubulin complex component [Source:UniProtKB/TrEMBL;Acc:A0A4Z2DLS9]
EWB00_011221	GPN-loop GTPase [Source:UniProtKB/TrEMBL;Acc:A0A4Z2DLP5]
EWB00_011240	Nipped-B protein [Source:UniProtKB/TrEMBL;Acc:A0A4Z2DKS5]
EWB00_011257	Serine/threonine-protein phosphatase 2A 55 kDa regulatory subunit B [Source:UniProtKB/TrEMBL;Acc:A0A4Z2DKY6]
EWB00_011292	F-box domain-containing protein [Source:UniProtKB/TrEMBL;Acc:A0A4Z2DL28]
EWB00_011343	Protocadherin 1 [Source:UniProtKB/TrEMBL;Acc:A0A4Z2DLE5]
EWB00_011348	Proteophosphoglycan 5 [Source:UniProtKB/TrEMBL;Acc:A0A4Z2DLG1]
EWB00_011398	Transcriptional regulator ERG [Source:UniProtKB/TrEMBL;Acc:A0A4Z2DKI1]
EWB00_011409	Zinc finger protein [Source:UniProtKB/TrEMBL;Acc:A0A4Z2DKI7]
EWB00_011413	PH and SEC7 domain-containing protein [Source:UniProtKB/TrEMBL;Acc:A0A4Z2DKX1]

## Sheet: Cluster 5
Genes	Descriptions
EWB00_000060
EWB00_000062	SJCHGC06358 protein [Source:UniProtKB/TrEMBL;Acc:Q5DFR9]
EWB00_000222	IQ motif and SEC7 domain-containing protein [Source:UniProtKB/TrEMBL;Acc:A0A4Z2DJJ6]
EWB00_000254	DNA repair protein [Source:UniProtKB/TrEMBL;Acc:A0A4Z2DJ98]
EWB00_000328	Tubulin--tyrosine ligase-like protein isoform 2 [Source:UniProtKB/TrEMBL;Acc:A0A4Z2DJ52]
EWB00_000432	DUF5736 domain-containing protein [Source:UniProtKB/TrEMBL;Acc:A0A4Z2DJ09]
EWB00_000587	KH domain-containing-like protein [Source:UniProtKB/TrEMBL;Acc:A0A4Z2DIP3]
EWB00_000604	DDB1-and CUL4-associated factor 6 [Source:UniProtKB/TrEMBL;Acc:A0A4Z2DIG0]
EWB00_000616	Zinc finger C2H2 isoform 1 [Source:UniProtKB/TrEMBL;Acc:A0A4Z2DJ35]
EWB00_000634	Conserved oligomeric Golgi complex subunit 5 [Source:UniProtKB/TrEMBL;Acc:A0A4Z2DIA6]
EWB00_000666	LIM/homeobox protein [Source:UniProtKB/TrEMBL;Acc:A0A4Z2DIZ6]
EWB00_000731	Forkhead box protein [Source:UniProtKB/TrEMBL;Acc:A0A4Z2DXY8]
EWB00_000868	Solute carrier family 17 member 9 [Source:UniProtKB/TrEMBL;Acc:A0A4Z2DHV2]
EWB00_000875	Histone acetyltransferase [Source:UniProtKB/TrEMBL;Acc:A0A4Z2DHR2]
EWB00_000930	Transposase [Source:UniProtKB/TrEMBL;Acc:A0A4Z2DHL8]
EWB00_000933	Homeobox protein isoform 2 [Source:UniProtKB/TrEMBL;Acc:A0A4Z2DHK1]
EWB00_000957	Fibroblast growth factor receptor 1 [Source:UniProtKB/TrEMBL;Acc:A0A4Z2DX85]
EWB00_000962	Formin-like protein [Source:UniProtKB/TrEMBL;Acc:A0A4Z2DX96]
EWB00_001018	25 kDa integral membrane protein [Source:UniProtKB/TrEMBL;Acc:A0A4Z2DHE4]
EWB00_001019	25 kDa integral membrane protein [Source:UniProtKB/TrEMBL;Acc:A0A4Z2DHD8]
EWB00_001055	RNA-binding protein [Source:UniProtKB/TrEMBL;Acc:A0A4Z2DH71]
EWB00_001087	T-box transcription factor tbx2 [Source:UniProtKB/TrEMBL;Acc:A0A4Z2DGR2]
EWB00_001088	T-box transcription factor TBX3 isoform 2 [Source:UniProtKB/TrEMBL;Acc:A0A4Z2DGW2]
EWB00_001147	C2 NT-type domain-containing protein [Source:UniProtKB/TrEMBL;Acc:A0A4Z2DH13]
EWB00_001157	Protein-tyrosine sulfotransferase [Source:UniProtKB/TrEMBL;Acc:A0A4Z2DGK9]
EWB00_001277	G patch domain-containing protein [Source:UniProtKB/TrEMBL;Acc:A0A4Z2DG03]
EWB00_001282	Glycine hydroxymethyltransferase [Source:UniProtKB/TrEMBL;Acc:A0A4Z2DG19]
EWB00_001309	Gamma-cystathionase [Source:UniProtKB/TrEMBL;Acc:A0A4Z2DG80]
EWB00_001334	Apoptotic chromatin condensation inducer in the nucleus isoform 1 [Source:UniProtKB/TrEMBL;Acc:A0A4Z2DFT1]
EWB00_001346	Transcription initiation factor TFIID subunit 7 [Source:UniProtKB/TrEMBL;Acc:A0A4Z2DG18]
EWB00_001393	TBC1 domain family member 10A [Source:UniProtKB/TrEMBL;Acc:A0A4Z2DWV8]
EWB00_001396	Regulator of microtubule dynamics protein isoform 2 [Source:UniProtKB/TrEMBL;Acc:A0A4Z2DX87]
EWB00_001404	Zinc finger protein [Source:UniProtKB/TrEMBL;Acc:A0A4Z2DWX8]
EWB00_001408	Actin-related protein [Source:UniProtKB/TrEMBL;Acc:A0A4Z2DX44]
EWB00_001421	Zinc C2H2 type [Source:UniProtKB/TrEMBL;Acc:A0A4Z2DFM8]
EWB00_001444	Proline-rich PRCC [Source:UniProtKB/TrEMBL;Acc:A0A4Z2DFS3]
EWB00_001479	Zinc finger MYM-type protein [Source:UniProtKB/TrEMBL;Acc:A0A4Z2DFD2]
EWB00_001503	Charged multivesicular body protein; Vacuolar protein sorting-associated protein 36 [Source:UniProtKB/TrEMBL;Acc:C1L564]
EWB00_001532	Collagen type IV alpha-3-binding protein [Source:UniProtKB/TrEMBL;Acc:A0A4Z2DFH1]
EWB00_001614	GATA zinc finger domain-containing protein; SJCHGC06508 protein [Source:UniProtKB/TrEMBL;Acc:Q5D8L0]
EWB00_001654	Axin-1 [Source:UniProtKB/TrEMBL;Acc:A0A4Z2DF22]
EWB00_001673	U1 small nuclear ribonucleoprotein A [Source:UniProtKB/TrEMBL;Acc:A0A4Z2DFP2]
EWB00_001682	Centrosomal protein of 97 kDa [Source:UniProtKB/TrEMBL;Acc:A0A4Z2DEW5]
EWB00_001718	SJCHGC05971 protein [Source:UniProtKB/TrEMBL;Acc:Q5C6N1]
EWB00_001902	Protein hairy [Source:UniProtKB/TrEMBL;Acc:A0A4Z2DE73]
EWB00_001956	Nuclear factor interleukin-3-regulated protein [Source:UniProtKB/TrEMBL;Acc:A0A4Z2DEC0]
EWB00_001967	Methionine aminopeptidase 1 [Source:UniProtKB/TrEMBL;Acc:A0A4Z2DEB2]
EWB00_001976	Glycosylphosphatidylinositol anchor attachment 1 protein [Source:UniProtKB/TrEMBL;Acc:A0A4Z2DED1]
EWB00_002074	Atypical kinase COQ8B [Source:UniProtKB/TrEMBL;Acc:A0A4Z2DDG2]
EWB00_002091	Conserved oligomeric Golgi complex subunit 1 [Source:UniProtKB/TrEMBL;Acc:A0A4Z2DEA3]
EWB00_002100	Transmembrane protein isoform 1 [Source:UniProtKB/TrEMBL;Acc:A0A4Z2DDR3]
EWB00_002143	Regulator of microtubule dynamics protein [Source:UniProtKB/TrEMBL;Acc:A0A4Z2DDC9]
EWB00_002180	SJCHGC02846 protein; V-type H+-transporting ATPase 21kDa proteolipid subunit; V-type proton ATPase 21 kDa proteolipid subunit [Source:UniProtKB/TrEMBL;Acc:Q86F90]
EWB00_002181	Polymerase delta-interacting protein isoform 2 [Source:UniProtKB/TrEMBL;Acc:A0A4Z2DDX5]
EWB00_002186	Coiled-coil domain-containing protein [Source:UniProtKB/TrEMBL;Acc:A0A4Z2DD63]
EWB00_002191
EWB00_002216	Adenylate kinase isoenzyme 5 isoform 3 [Source:UniProtKB/TrEMBL;Acc:A0A4Z2DCY3]
EWB00_002274	G/T mismatch-specific thymine DNA glycosylase [Source:UniProtKB/TrEMBL;Acc:A0A4Z2DCU7]
EWB00_002369	Multiple epidermal growth factor-like domains protein isoform 1 [Source:UniProtKB/TrEMBL;Acc:A0A4Z2DCD3]
EWB00_002383	Target of rapamycin complex 2 subunit MAPKAP1 [Source:UniProtKB/TrEMBL;Acc:A0A4Z2DCF2]
EWB00_002404	High mobility group protein [Source:UniProtKB/TrEMBL;Acc:A0A4Z2DCP4]
EWB00_002415	Retinol dehydrogenase 14 [Source:UniProtKB/TrEMBL;Acc:A0A4Z2DCF9]
EWB00_002424
EWB00_002434	Folliculin [Source:UniProtKB/TrEMBL;Acc:A0A4Z2DDD2]
EWB00_002498	Transcription initiation factor TFIID subunit 6 isoform 1 [Source:UniProtKB/TrEMBL;Acc:A0A4Z2DBY8]
EWB00_002568	Gag-Pol polyprotein [Source:UniProtKB/TrEMBL;Acc:C7C202]
EWB00_002583	SJCHGC00791 protein [Source:UniProtKB/TrEMBL;Acc:Q5D914]
EWB00_002585	Remodeling and spacing factor 1 isoform 1 [Source:UniProtKB/TrEMBL;Acc:A0A4Z2DBS3]
EWB00_002678	Myosin-11 isoform 2 [Source:UniProtKB/TrEMBL;Acc:A0A4Z2DB62]
EWB00_002696	AT-rich interactive domain-containing protein isoform 2 [Source:UniProtKB/TrEMBL;Acc:A0A4Z2DBI3]
EWB00_002704
EWB00_002733	Transcription initiation factor TFIID subunit 12 [Source:UniProtKB/TrEMBL;Acc:A0A4Z2DBT4]
EWB00_002739	Hypoxanthine-guanine phosphoribosyltransferase isoform 1 [Source:UniProtKB/TrEMBL;Acc:A0A4Z2DAX4]
EWB00_002767	V-type proton ATPase proteolipid subunit [Source:UniProtKB/TrEMBL;Acc:B5B7Q6]
EWB00_002783
EWB00_002790	Transposase domain-containing isoform 2 [Source:UniProtKB/TrEMBL;Acc:A0A4Z2DAK8]
EWB00_002831	Protein Simiate [Source:UniProtKB/TrEMBL;Acc:A0A4Z2DAQ9]
EWB00_002850
EWB00_002864	Tubulin-folding cofactor B [Source:UniProtKB/TrEMBL;Acc:A0A4Z2DAF3]
EWB00_002914	Integrator complex subunit 6 [Source:UniProtKB/TrEMBL;Acc:A0A4Z2DX42]
EWB00_002942	Gag-Pol polyprotein [Source:UniProtKB/TrEMBL;Acc:A0A4Z2DWP6]
EWB00_002970	Queuine tRNA-ribosyltransferase accessory subunit 2 [Source:UniProtKB/TrEMBL;Acc:A0A4Z2DAG1]
EWB00_002971	Queuine tRNA-ribosyltransferase accessory subunit 2 [Source:UniProtKB/TrEMBL;Acc:A0A4Z2DAA5]
EWB00_002982	Formin-binding protein 1 [Source:UniProtKB/TrEMBL;Acc:A0A4Z2DAA4]
EWB00_003005	Endonuclease-reverse transcriptase [Source:UniProtKB/TrEMBL;Acc:A0A4Z2DA91]
EWB00_003012
EWB00_003113
EWB00_003153	Protein capicua [Source:UniProtKB/TrEMBL;Acc:A0A4Z2D9N9]
EWB00_003162	39S ribosomal protein L16, mitochondrial [Source:UniProtKB/TrEMBL;Acc:A0A4Z2D9P9]
EWB00_003228	Hairy/enhancer-of-split related with YRPW motif protein [Source:UniProtKB/TrEMBL;Acc:A0A4Z2D931]
EWB00_003235	Terminal uridylyltransferase 7 isoform 2 [Source:UniProtKB/TrEMBL;Acc:A0A4Z2D979]
EWB00_003241	SJCHGC04887 protein [Source:UniProtKB/TrEMBL;Acc:Q5C6T3]
EWB00_003275	AKT-interacting protein isoform 1; SJCHGC05918 protein [Source:UniProtKB/TrEMBL;Acc:Q5DAA5]
EWB00_003297	Zinc finger protein [Source:UniProtKB/TrEMBL;Acc:A0A4Z2D8V2]
EWB00_003347
EWB00_003356	Peptidyl-prolyl cis-trans isomerase H isoform 2 [Source:UniProtKB/TrEMBL;Acc:A0A4Z2D8J1]
EWB00_003402	F-box-like/WD repeat protein TBL1X; F-box-like/WD repeat-containing protein [Source:UniProtKB/TrEMBL;Acc:C1LDY0]
EWB00_003410	5'-3' exoribonuclease 1 isoform 2 [Source:UniProtKB/TrEMBL;Acc:A0A4Z2DVY8]
EWB00_003414
EWB00_003432	Ubiquitin carboxyl-terminal hydrolase [Source:UniProtKB/TrEMBL;Acc:A0A4Z2D8H5]
EWB00_003453	Growth arrest-specific protein isoform 4 [Source:UniProtKB/TrEMBL;Acc:A0A4Z2D9E9]
EWB00_003484	Cohesin loading complex subunit SCC4 homolog [Source:UniProtKB/TrEMBL;Acc:A0A4Z2D8B8]
EWB00_003529	Zinc finger CCCH-type with G patch domain-containing-like protein [Source:UniProtKB/TrEMBL;Acc:A0A4Z2D893]
EWB00_003541	Prospero homeobox protein isoform 3 [Source:UniProtKB/TrEMBL;Acc:A0A4Z2D810]
EWB00_003562	Putative transferase CAF17 [Source:UniProtKB/TrEMBL;Acc:A0A4Z2D834]
EWB00_003567	SJCHGC06104 protein [Source:UniProtKB/TrEMBL;Acc:Q5C512]
EWB00_003570	Thiamine diphosphokinase [Source:UniProtKB/TrEMBL;Acc:A0A4Z2D839]
EWB00_003618	Ubiquinone biosynthesis protein COQ4 homolog, mitochondrial [Source:UniProtKB/TrEMBL;Acc:A0A4Z2D7Y7]
EWB00_003648	Membrane-associated phosphatidylinositol transfer protein isoform 5 [Source:UniProtKB/TrEMBL;Acc:A0A4Z2DVJ3]
EWB00_003666	GTP-binding protein [Source:UniProtKB/TrEMBL;Acc:A0A4Z2D7Q6]
EWB00_003702	16 kDa calcium-binding protein isoform 2; SJCHGC01267 protein [Source:UniProtKB/TrEMBL;Acc:Q5DBX4]
EWB00_003718	Centriolin [Source:UniProtKB/TrEMBL;Acc:A0A4Z2D7F8]
EWB00_003757	SJCHGC06944 protein [Source:UniProtKB/TrEMBL;Acc:Q5DBS2]
EWB00_003758	Aquaporin-like domain-containing protein [Source:UniProtKB/TrEMBL;Acc:A0A4Z2DVQ2]
EWB00_003855
EWB00_003911
EWB00_003967	Low density lipo receptor class A cysteine rich isoform 1 [Source:UniProtKB/TrEMBL;Acc:A0A4Z2D6W9]
EWB00_004001	Dynein light chain type 1 2 [Source:UniProtKB/TrEMBL;Acc:A0A4Z2D710]
EWB00_004014	Ras and EF-hand domain-containing protein isoform 2 [Source:UniProtKB/TrEMBL;Acc:A0A4Z2DV93]
EWB00_004017	SJCHGC06008 protein [Source:UniProtKB/TrEMBL;Acc:Q5BYP2]
EWB00_004064	Host cell factor 1 [Source:UniProtKB/TrEMBL;Acc:A0A4Z2D6H5]
EWB00_004074	Myosin-7 isoform 2 [Source:UniProtKB/TrEMBL;Acc:A0A4Z2D6P0]
EWB00_004128	Zinc finger protein isoform 2 [Source:UniProtKB/TrEMBL;Acc:A0A4Z2D6D9]
EWB00_004130	Transcription initiation factor TFIID subunit 2 [Source:UniProtKB/TrEMBL;Acc:A0A4Z2D6C2]
EWB00_004148	RNA polymerase-associated protein CTR9 [Source:UniProtKB/TrEMBL;Acc:A0A4Z2D6A4]
EWB00_004229	Golgi-associated plant pathogenesis-related protein isoform 2 [Source:UniProtKB/TrEMBL;Acc:A0A4Z2D677]
EWB00_004236
EWB00_004247	Homeobox protein unc-4 [Source:UniProtKB/TrEMBL;Acc:A0A4Z2D5H1]
EWB00_004257
EWB00_004271	Dynein light chain [Source:UniProtKB/TrEMBL;Acc:Q5DE98]
EWB00_004277	mRNA-capping enzyme Polynucleotide 5'-triphosphatase mRNA guanylyltransferase [Source:UniProtKB/TrEMBL;Acc:A0A4Z2D5J9]
EWB00_004332	Selenocysteine insertion sequence-binding protein isoform 1 [Source:UniProtKB/TrEMBL;Acc:A0A4Z2D5W9]
EWB00_004353	Mediator of RNA polymerase II transcription subunit 27 [Source:UniProtKB/TrEMBL;Acc:A0A4Z2D5Y4]
EWB00_004400	Splicing factor 3B subunit 1 isoform 2 [Source:UniProtKB/TrEMBL;Acc:A0A4Z2D690]
EWB00_004416	SJCHGC09027 protein [Source:UniProtKB/TrEMBL;Acc:Q5DAF8]
EWB00_004552	Ras association domain-containing protein isoform 1 [Source:UniProtKB/TrEMBL;Acc:A0A4Z2D4Q6]
EWB00_004574	Calcium-binding EF-hand,domain-containing protein; Tegument antigen [Source:UniProtKB/TrEMBL;Acc:C1LEK4]
EWB00_004601	Integrin-linked kinase-associated serine/threonine phosphatase 2C [Source:UniProtKB/TrEMBL;Acc:A0A4Z2D5L1]
EWB00_004626	Zinc finger FLYWCH type isoform 2 [Source:UniProtKB/TrEMBL;Acc:A0A4Z2D5I2]
EWB00_004640	tRNA dimethylallyltransferase [Source:UniProtKB/TrEMBL;Acc:A0A4Z2D4G6]
EWB00_004671	Sodium dicarboxylate cotransporter-related [Source:UniProtKB/TrEMBL;Acc:A0A4Z2DZ42]
EWB00_004684	General transcription factor 3C polypeptide 3 [Source:UniProtKB/TrEMBL;Acc:A0A4Z2DY45]
EWB00_004689	Transmembrane protein [Source:UniProtKB/TrEMBL;Acc:A0A4Z2DUJ1]
EWB00_004706	Diadenosine tetraphosphate synthetase [Source:UniProtKB/TrEMBL;Acc:A0A4Z2D4E2]
EWB00_004722	High affinity cationic amino acid transporter 1 [Source:UniProtKB/TrEMBL;Acc:A0A4Z2D4A3]
EWB00_004866
EWB00_004888	Ricin B-type lectin domain-containing protein [Source:UniProtKB/TrEMBL;Acc:A0A4Z2D4K9]
EWB00_004940	Inhibin beta A chain [Source:UniProtKB/TrEMBL;Acc:A0A4Z2D3E0]
EWB00_004943	EF-hand calcium-binding domain-containing protein 6 [Source:UniProtKB/TrEMBL;Acc:A0A4Z2D3C2]
EWB00_005007	Serine/threonine-protein kinase PAK 3 isoform 1 [Source:UniProtKB/TrEMBL;Acc:A0A4Z2D367]
EWB00_005067
EWB00_005147	Transmembrane protein isoform 1 [Source:UniProtKB/TrEMBL;Acc:A0A4Z2D3K7]
EWB00_005177	Glutamyl-tRNA(Gln) amidotransferase subunit B, mitochondrial [Source:UniProtKB/TrEMBL;Acc:A0A4Z2D2D1]
EWB00_005232	Gag-Pol polyprotein [Source:UniProtKB/TrEMBL;Acc:A0A4Z2D398]
EWB00_005234	Clone ZZZ92 mRNA sequence; Histone H1-delta [Source:UniProtKB/TrEMBL;Acc:Q86DU8]
EWB00_005249	RNA methyltransferase [Source:UniProtKB/TrEMBL;Acc:A0A4Z2D263]
EWB00_005253	Mannose-P-dolichol utilization defect 1 protein homolog [Source:UniProtKB/TrEMBL;Acc:A0A4Z2D271]
EWB00_005333	Transcriptional adapter 2-beta [Source:UniProtKB/TrEMBL;Acc:A0A4Z2D1G9]
EWB00_005337	RNA helicase [Source:UniProtKB/TrEMBL;Acc:C1LL26]
EWB00_005423	Dynein light intermediate chain [Source:UniProtKB/TrEMBL;Acc:C1LJ52]
EWB00_005444	SJCHGC00797 protein [Source:UniProtKB/TrEMBL;Acc:Q5C735]
EWB00_005445
EWB00_005455	FGFR1 oncogene partner [Source:UniProtKB/TrEMBL;Acc:A0A4Z2DU64]
EWB00_005480	Tyrosyl-DNA phosphodiesterase 1 isoform 2 [Source:UniProtKB/TrEMBL;Acc:A0A4Z2DUA8]
EWB00_005497
EWB00_005499	Forkhead box protein [Source:UniProtKB/TrEMBL;Acc:A0A4Z2D2B6]
EWB00_005505	Retrovirus-related Pol polyprotein from transposon 17.6 [Source:UniProtKB/TrEMBL;Acc:A0A4Z2D2C5]
EWB00_005548	BZIP domain-containing protein [Source:UniProtKB/TrEMBL;Acc:A0A4Z2D1B1]
EWB00_005558	Aspartyl aminopeptidase [Source:UniProtKB/TrEMBL;Acc:A0A4Z2D181]
EWB00_005597	Putative RNA-directed DNA polymerase from transposon X-element [Source:UniProtKB/TrEMBL;Acc:A0A4Z2D154]
EWB00_005669	AFG1-like ATPase [Source:UniProtKB/TrEMBL;Acc:A0A4Z2DTX0]
EWB00_005738	BED zinc finger isoform 2 [Source:UniProtKB/TrEMBL;Acc:A0A4Z2D0U4]
EWB00_005751	Signal recognition particle 9 kDa protein [Source:UniProtKB/TrEMBL;Acc:A0A4Z2D0V6]
EWB00_005762	Tetratricopeptide repeat protein [Source:UniProtKB/TrEMBL;Acc:A0A4Z2D0V8]
EWB00_005805	E3 ubiquitin-protein ligase [Source:UniProtKB/TrEMBL;Acc:A0A4Z2D0S4]
EWB00_005813	Zinc finger MYND domain-containing protein [Source:UniProtKB/TrEMBL;Acc:A0A4Z2DUG0]
EWB00_005816	Mitochondrial import inner membrane translocase subunit Tim29 [Source:UniProtKB/TrEMBL;Acc:A0A4Z2DU01]
EWB00_005841	SJCHGC02341 protein [Source:UniProtKB/TrEMBL;Acc:Q5D9D5]
EWB00_005846
EWB00_005853	Neurogenic differentiation factor 1 [Source:UniProtKB/TrEMBL;Acc:A0A4Z2D0G3]
EWB00_005989	Acidic fibroblast growth factor intracellular-binding protein [Source:UniProtKB/TrEMBL;Acc:A0A4Z2DTB0]
EWB00_006038	Putative Round spermatid basic protein 1-like 296; Round spermatid basic protein 1-like protein isoform 2 [Source:UniProtKB/TrEMBL;Acc:C1LH33]
EWB00_006043	Dual specificity protein phosphatase 10 isoform 1 [Source:UniProtKB/TrEMBL;Acc:A0A4Z2DTR5]
EWB00_006049	Telomerase Cajal body protein [Source:UniProtKB/TrEMBL;Acc:A0A4Z2DUJ8]
EWB00_006133	Menin [Source:UniProtKB/TrEMBL;Acc:A0A4Z2CZU0]
EWB00_006135	Otoferlin [Source:UniProtKB/TrEMBL;Acc:A0A4Z2CZP8]
EWB00_006211	BEN domain isoform 1 [Source:UniProtKB/TrEMBL;Acc:A0A4Z2CZM2]
EWB00_006287	NADPH:adrenodoxin oxidoreductase, mitochondrial [Source:UniProtKB/TrEMBL;Acc:A0A4Z2CYN2]
EWB00_006464	Transcription-associated protein [Source:UniProtKB/TrEMBL;Acc:A0A4Z2CYG0]
EWB00_006478	Asparagine rich [Source:UniProtKB/TrEMBL;Acc:A0A4Z2CY14]
EWB00_006509	Cytochrome c oxidase assembly factor 5 [Source:UniProtKB/TrEMBL;Acc:A0A4Z2CY71]
EWB00_006510	SJCHGC06329 protein; TAF9 RNA polymerase II, TATA box binding protein (TBP)-associated factor; Transcription initiation factor TFIID subunit 9B isoform 1 [Source:UniProtKB/TrEMBL;Acc:Q5DF81]
EWB00_006524	Transposase [Source:UniProtKB/TrEMBL;Acc:A0A4Z2CXT1]
EWB00_006551	Zinc finger MIZ domain-containing protein [Source:UniProtKB/TrEMBL;Acc:A0A4Z2CXY3]
EWB00_006612	G-patch domain and KOW motifs-containing protein [Source:UniProtKB/TrEMBL;Acc:A0A4Z2CXR0]
EWB00_006674
EWB00_006693	Histone acetyltransferase KAT6B [Source:UniProtKB/TrEMBL;Acc:A0A4Z2CXB7]
EWB00_006755	Alpha-ketoglutarate-dependent dioxygenase alkB7 [Source:UniProtKB/TrEMBL;Acc:A0A4Z2CWZ6]
EWB00_006779	Tripartite motif-containing protein [Source:UniProtKB/TrEMBL;Acc:A0A4Z2CX29]
EWB00_006825	GTPase-activating protein and VPS9 domain-containing protein [Source:UniProtKB/TrEMBL;Acc:A0A4Z2CX84]
EWB00_006879	Interferon-related developmental regulator 1 [Source:UniProtKB/TrEMBL;Acc:A0A4Z2CWV6]
EWB00_006924	Myotubularin-related protein [Source:UniProtKB/TrEMBL;Acc:A0A4Z2CWE4]
EWB00_006956	Retinal homeobox protein [Source:UniProtKB/TrEMBL;Acc:A0A4Z2CW81]
EWB00_006987
EWB00_007016	Cytoplasmic 60S subunit biogenesis factor [Source:UniProtKB/TrEMBL;Acc:A0A4Z2CW52]
EWB00_007021
EWB00_007031	Germinal center kinase 3 [Source:UniProtKB/TrEMBL;Acc:A0A4Z2CW39]
EWB00_007035	THO complex subunit 3 [Source:UniProtKB/TrEMBL;Acc:A0A4Z2CVZ3]
EWB00_007045
EWB00_007051	Haloacid dehalogenase-like hydrolase domain-containing 3 isoform 1 [Source:UniProtKB/TrEMBL;Acc:A0A4Z2DSQ9]
EWB00_007058	Dehydrogenase/reductase SDR family member 1 [Source:UniProtKB/TrEMBL;Acc:A0A4Z2DSZ3]
EWB00_007135	One cut domain family member [Source:UniProtKB/TrEMBL;Acc:C1LG08]
EWB00_007161	MAP kinase-activated protein kinase 2 isoform 2 [Source:UniProtKB/TrEMBL;Acc:A0A4Z2CVI9]
EWB00_007217	28S ribosomal protein S28 [Source:UniProtKB/TrEMBL;Acc:A0A4Z2CVL7]
EWB00_007248
EWB00_007252	N-acetylated-alpha-linked acidic dipeptidase 2 [Source:UniProtKB/TrEMBL;Acc:A0A4Z2CV16]
EWB00_007256	NAD-dependent protein deacetylase sirtuin-7 [Source:UniProtKB/TrEMBL;Acc:A0A4Z2CVD8]
EWB00_007259	Dedicator of cytokinesis protein [Source:UniProtKB/TrEMBL;Acc:A0A4Z2CV29]
EWB00_007278	Bud site selection protein; SJCHGC07047 protein [Source:UniProtKB/TrEMBL;Acc:Q5DDM6]
EWB00_007350	RNA-binding protein [Source:UniProtKB/TrEMBL;Acc:A0A4Z2CV44]
EWB00_007379	Protein lin-10 isoform 1 [Source:UniProtKB/TrEMBL;Acc:A0A4Z2CUZ5]
EWB00_007409	Dual specificity tyrosine-phosphorylation-regulated kinase 4 [Source:UniProtKB/TrEMBL;Acc:A0A4Z2CUC2]
EWB00_007473	Zinc finger C2H2 [Source:UniProtKB/TrEMBL;Acc:A0A4Z2CUV1]
EWB00_007475	Paired box protein isoform 2 [Source:UniProtKB/TrEMBL;Acc:A0A4Z2CUA9]
EWB00_007477	Proteasome subunit alpha type [Source:UniProtKB/TrEMBL;Acc:A0A4Z2CUV7]
EWB00_007485
EWB00_007557	RNase_H2-Ydr279 domain-containing protein [Source:UniProtKB/TrEMBL;Acc:A0A4Z2CTU0]
EWB00_007615	Protein O-GlcNAc transferase [Source:UniProtKB/TrEMBL;Acc:A0A4Z2CU23]
EWB00_007620	M-phase inducer phosphatase 2 isoform 1 [Source:UniProtKB/TrEMBL;Acc:A0A4Z2CTJ1]
EWB00_007650	Serine/threonine-protein kinase 25 isoform 1 [Source:UniProtKB/TrEMBL;Acc:A0A4Z2CTZ5]
EWB00_007652	Phosphomevalonate kinase [Source:UniProtKB/TrEMBL;Acc:A0A4Z2CTY4]
EWB00_007681	GON-4 isoform X4 isoform 1 [Source:UniProtKB/TrEMBL;Acc:A0A4Z2CTH8]
EWB00_007688	BUB3-interacting and GLEBS motif-containing protein [Source:UniProtKB/TrEMBL;Acc:A0A4Z2CT93]
EWB00_007693	Dual specificity protein phosphatase 8 [Source:UniProtKB/TrEMBL;Acc:A0A4Z2CTF1]
EWB00_007697	YY1-associated factor 2 [Source:UniProtKB/TrEMBL;Acc:A0A4Z2CU12]
EWB00_007744	Transmembrane protein isoform 2 [Source:UniProtKB/TrEMBL;Acc:A0A4Z2CT57]
EWB00_007773	Family A2 unassigned peptidase (A02 family) [Source:UniProtKB/TrEMBL;Acc:A0A4Z2CSY5]
EWB00_007782	Set1/Ash2 histone methyltransferase complex subunit ASH2 [Source:UniProtKB/TrEMBL;Acc:A0A4Z2CTP7]
EWB00_007844	Histone demethylase UTY [Source:UniProtKB/TrEMBL;Acc:A0A4Z2CSL6]
EWB00_007860	Ancient ubiquitous protein; Ancient ubiquitous protein 3 [Source:UniProtKB/TrEMBL;Acc:C1LLN4]
EWB00_007877	Rho GTPase-activating protein [Source:UniProtKB/TrEMBL;Acc:A0A4Z2CSM8]
EWB00_007908	BTB/POZ domain-containing protein isoform 2 [Source:UniProtKB/TrEMBL;Acc:A0A4Z2CS98]
EWB00_007917	RING-type E3 ubiquitin transferase [Source:UniProtKB/TrEMBL;Acc:A0A4Z2CSN2]
EWB00_007975	E3 SUMO-protein ligase PIAS1 isoform 2 [Source:UniProtKB/TrEMBL;Acc:A0A4Z2CS40]
EWB00_007986	Dynein light chain type 1 [Source:UniProtKB/TrEMBL;Acc:A0A4Z2CS39]
EWB00_008062	Integrator complex subunit 4 [Source:UniProtKB/TrEMBL;Acc:A0A4Z2CRW4]
EWB00_008072	Telomere length regulation protein TEL2 homolog [Source:UniProtKB/TrEMBL;Acc:A0A4Z2CSD6]
EWB00_008075	MMS19 nucleotide excision repair protein [Source:UniProtKB/TrEMBL;Acc:A0A4Z2CS62]
EWB00_008090	Transcription factor glial cells missing [Source:UniProtKB/TrEMBL;Acc:A0A4Z2CRT9]
EWB00_008124	Transmembrane protein [Source:UniProtKB/TrEMBL;Acc:A0A4Z2CS94]
EWB00_008224	Protein DGCR14 isoform 1; Sepiapterin reductase [Source:UniProtKB/TrEMBL;Acc:C1LE09]
EWB00_008228	Peptidyl-prolyl cis-trans isomerase D [Source:UniProtKB/TrEMBL;Acc:A0A4Z2CRR0]
EWB00_008229	Phosphoinositide 5-phosphatase [Source:UniProtKB/TrEMBL;Acc:A0A4Z2CQZ2]
EWB00_008250
EWB00_008283	25 kDa integral membrane protein isoform 2 [Source:UniProtKB/TrEMBL;Acc:A0A4Z2CQR6]
EWB00_008292	Mitochondrial thiamine pyrophosphate carrier isoform 2 [Source:UniProtKB/TrEMBL;Acc:A0A4Z2CQN6]
EWB00_008324	Adenylate cyclase isoform 3 [Source:UniProtKB/TrEMBL;Acc:A0A4Z2CQM6]
EWB00_008325	Adenylate cyclase isoform 2 [Source:UniProtKB/TrEMBL;Acc:A0A4Z2CQI9]
EWB00_008327	Adenylate cyclase [Source:UniProtKB/TrEMBL;Acc:A0A4Z2CQP7]
EWB00_008331	Adenylate cyclase [Source:UniProtKB/TrEMBL;Acc:A0A4Z2CR56]
EWB00_008359	PDZ domain-containing protein [Source:UniProtKB/TrEMBL;Acc:A0A4Z2CQM3]
EWB00_008371	Lysine-specific demethylase 7A isoform 1 [Source:UniProtKB/TrEMBL;Acc:A0A4Z2CQG7]
EWB00_008390	Calpain isoform 1 [Source:UniProtKB/TrEMBL;Acc:A0A4Z2CQ68]
EWB00_008448	Cytochrome c oxidase assembly protein COX15 [Source:UniProtKB/TrEMBL;Acc:A0A4Z2CQA8]
EWB00_008450	Nucleolin [Source:UniProtKB/TrEMBL;Acc:A0A4Z2CQR7]
EWB00_008503	Gag-Pol polyprotein [Source:UniProtKB/TrEMBL;Acc:A0A4Z2CPY2]
EWB00_008545
EWB00_008546	G patch domain-containing protein [Source:UniProtKB/TrEMBL;Acc:A0A4Z2CQ12]
EWB00_008550	Lin-9 homolog; Protein lin-9 isoform 1 [Source:UniProtKB/TrEMBL;Acc:C1L4U1]
EWB00_008571	Leucine-rich repeat-containing protein [Source:UniProtKB/TrEMBL;Acc:A0A4Z2CPF9]
EWB00_008655	Striatin-interacting proteins 2 [Source:UniProtKB/TrEMBL;Acc:A0A4Z2CPA9]
EWB00_008687	Betaine aldehyde dehydrogenase [Source:UniProtKB/TrEMBL;Acc:A0A4Z2CPJ7]
EWB00_008699	SKI family transcriptional corepressor 1 [Source:UniProtKB/TrEMBL;Acc:A0A4Z2CP80]
EWB00_008702	AFG3-like protein [Source:UniProtKB/TrEMBL;Acc:A0A4Z2CPF3]
EWB00_008706	Peptidyl-prolyl cis-trans isomerase [Source:UniProtKB/TrEMBL;Acc:A0A4Z2CP52]
EWB00_008715	Breast cancer type 1 susceptibility protein [Source:UniProtKB/TrEMBL;Acc:A0A4Z2CPE5]
EWB00_008728	Ribosomal protein S6 kinase 2 alpha [Source:UniProtKB/TrEMBL;Acc:A0A4Z2DSS2]
EWB00_008748	Fibroblast growth factor receptor 2 isoform 1 [Source:UniProtKB/TrEMBL;Acc:A0A4Z2DTB2]
EWB00_008829	Protein wings apart-like [Source:UniProtKB/TrEMBL;Acc:A0A4Z2CNM1]
EWB00_008872	UDP-glucose 6-dehydrogenase [Source:UniProtKB/TrEMBL;Acc:A0A4Z2DSH2]
EWB00_008915	Ubiquitin-fold modifier 1 [Source:UniProtKB/TrEMBL;Acc:A0A4Z2DSM4]
EWB00_008926	Mitochondrial protein import protein; SJCHGC08976 protein [Source:UniProtKB/TrEMBL;Acc:Q5D957]
EWB00_008975
EWB00_008980	16 kDa calcium-binding protein (Egg antigen SME16); 16 kDa calcium-binding protein isoform 1; SJCHGC01695 protein [Source:UniProtKB/TrEMBL;Acc:Q5D8J1]
EWB00_008983
EWB00_009013	Zinc C2H2-like protein [Source:UniProtKB/TrEMBL;Acc:A0A4Z2DRU5]
EWB00_009023	TBC domain-containing protein kinase-like protein [Source:UniProtKB/TrEMBL;Acc:A0A4Z2DS29]
EWB00_009029
EWB00_009033	Transcription elongation factor 1 homolog [Source:UniProtKB/TrEMBL;Acc:A0A4Z2DSB6]
EWB00_009069	SJCHGC04269 protein [Source:UniProtKB/TrEMBL;Acc:Q5DF22]
EWB00_009101	Mitogen-activated protein kinase kinase kinase kinase 5 [Source:UniProtKB/TrEMBL;Acc:A0A4Z2CN20]
EWB00_009104	Sodium/myo-inositol cotransporter [Source:UniProtKB/TrEMBL;Acc:A0A4Z2CNW9]
EWB00_009105
EWB00_009108	Ubiquitin domain-containing protein [Source:UniProtKB/TrEMBL;Acc:A0A4Z2CNL8]
EWB00_009113	Gelsolin; Severin [Source:UniProtKB/TrEMBL;Acc:C1L4M3]
EWB00_009137	Oxidoreductase-like domain-containing 1 [Source:UniProtKB/TrEMBL;Acc:A0A4Z2CNQ8]
EWB00_009147
EWB00_009160	Serine/arginine repetitive matrix protein isoform 4 [Source:UniProtKB/TrEMBL;Acc:A0A4Z2CMQ6]
EWB00_009161	Actin [Source:UniProtKB/TrEMBL;Acc:C1L3T0]
EWB00_009162	Actin-1 [Source:UniProtKB/TrEMBL;Acc:A0A4Z2CMV9]
EWB00_009186	CCR4-NOT transcription complex subunit 6-like-A [Source:UniProtKB/TrEMBL;Acc:A0A4Z2CMT0]
EWB00_009204	Succinate-semialdehyde dehydrogenase [Source:UniProtKB/TrEMBL;Acc:A0A4Z2CMR1]
EWB00_009262	Major egg antigen; SJCHGC09367 protein [Source:UniProtKB/TrEMBL;Acc:Q5DFS8]
EWB00_009268	Putative inositol 5-phosphatase isoform 1 [Source:UniProtKB/TrEMBL;Acc:A0A4Z2CMC1]
EWB00_009297	RNA pseudouridylate synthase domain-containing protein isoform 1 [Source:UniProtKB/TrEMBL;Acc:A0A4Z2CMA8]
EWB00_009433	Achaete scute transcription factor [Source:UniProtKB/TrEMBL;Acc:A0A4Z2CML2]
EWB00_009470	Polycomb protein [Source:UniProtKB/TrEMBL;Acc:A0A4Z2DR81]
EWB00_009510	Arginine-glutamic acid dipeptide repeat-containing protein [Source:UniProtKB/TrEMBL;Acc:A0A4Z2CLY0]
EWB00_009549	Trafficking protein particle complex subunit 11 [Source:UniProtKB/TrEMBL;Acc:A0A4Z2DS58]
EWB00_009617	Calpain [Source:UniProtKB/TrEMBL;Acc:A0A4Z2CM74]
EWB00_009639	Rho GTPase-activating protein isoform 2 [Source:UniProtKB/TrEMBL;Acc:A0A4Z2CLP6]
EWB00_009646
EWB00_009776	Retrovirus-related Pol polyprotein from transposon 17.6 [Source:UniProtKB/TrEMBL;Acc:A0A4Z2CLF6]
EWB00_009792	Regulator of G-protein signaling 8 [Source:UniProtKB/TrEMBL;Acc:A0A4Z2DQJ1]
EWB00_009793	Integrator complex subunit 1 [Source:UniProtKB/TrEMBL;Acc:A0A4Z2DQW4]
EWB00_009795	Unconventional myosin-XV [Source:UniProtKB/TrEMBL;Acc:A0A4Z2DQR3]
EWB00_009808
EWB00_009857	Ubiquitin carboxyl-terminal hydrolase [Source:UniProtKB/TrEMBL;Acc:Q5DA23]
EWB00_009862	Kelch-like protein isoform 4 [Source:UniProtKB/TrEMBL;Acc:A0A4Z2CLC6]
EWB00_009916	Frizzled-5 [Source:UniProtKB/TrEMBL;Acc:A0A4Z2DQU5]
EWB00_010021	GPI mannosyltransferase 3 [Source:UniProtKB/TrEMBL;Acc:A0A4Z2CL68]
EWB00_010034	Phosphatidylinositol transfer protein alpha isoform isoform 3 [Source:UniProtKB/TrEMBL;Acc:A0A4Z2DYR6]
EWB00_010071	High mobility group protein DSP1; High mobility group protein isoform 2; SJCHGC02538 protein [Source:UniProtKB/TrEMBL;Acc:Q5DA81]
EWB00_010109	DNA damage-regulated autophagy modulator protein; SJCHGC03993 protein; Transmembrane protein 77 [Source:UniProtKB/TrEMBL;Acc:Q5DGL6]
EWB00_010125
EWB00_010204
EWB00_010242	Transcription factor SOX-14 [Source:UniProtKB/TrEMBL;Acc:A0A4Z2DPN3]
EWB00_010246	Protein SCAF8 [Source:UniProtKB/TrEMBL;Acc:A0A4Z2DQQ0]
EWB00_010249	Putative aarF domain-containing protein kinase 5 isoform 3 [Source:UniProtKB/TrEMBL;Acc:A0A4Z2DPM5]
EWB00_010308	E3 ubiquitin-protein ligase RBBP6 isoform 2; Retinoblastoma-binding protein 6 [Source:UniProtKB/TrEMBL;Acc:C1LH54]
EWB00_010353	ATP-dependent RNA helicase DDX1 [Source:UniProtKB/TrEMBL;Acc:A0A4Z2DP82]
EWB00_010395	Cleavage stimulation factor subunit 2 [Source:UniProtKB/TrEMBL;Acc:A0A4Z2DXC3]
EWB00_010417	Pyridine nucleotide-disulfide oxidoreductase domain-containing protein [Source:UniProtKB/TrEMBL;Acc:A0A4Z2DYI5]
EWB00_010444	WD repeat and FYVE domain-containing protein [Source:UniProtKB/TrEMBL;Acc:A0A4Z2DXP0]
EWB00_010451	Transducin-like enhancer protein isoform 1 [Source:UniProtKB/TrEMBL;Acc:A0A4Z2DXY9]
EWB00_010464	Angiogenic factor with G patch and FHA domains 1 [Source:UniProtKB/TrEMBL;Acc:A0A4Z2DXR4]
EWB00_010471	TLC domain-containing protein 1; TLC domain-containing protein isoform 1 [Source:UniProtKB/TrEMBL;Acc:C1L6L1]
EWB00_010473	tRNA-splicing endonuclease subunit Sen54 isoform 2 [Source:UniProtKB/TrEMBL;Acc:A0A4Z2DXS5]
EWB00_010479	Fidgetin-like protein [Source:UniProtKB/TrEMBL;Acc:A0A4Z2DYL1]
EWB00_010486	Ubiquitin carboxyl-terminal hydrolase [Source:UniProtKB/TrEMBL;Acc:A0A4Z2DXV7]
EWB00_010521	Polycomb protein [Source:UniProtKB/TrEMBL;Acc:A0A4Z2DP69]
EWB00_010624	Coiled coil helix coiled coil helix [Source:UniProtKB/TrEMBL;Acc:C1LIU7]
EWB00_010634	SJCHGC00601 protein; Unconventional prefoldin RPB5 interactor-like protein [Source:UniProtKB/TrEMBL;Acc:Q5DE80]
EWB00_010649	Alpha-actinin [Source:UniProtKB/TrEMBL;Acc:A0A4Z2DN32]
EWB00_010652	Daple-like protein [Source:UniProtKB/TrEMBL;Acc:A0A4Z2DN45]
EWB00_010703	Tetratricopeptide repeat protein [Source:UniProtKB/TrEMBL;Acc:A0A4Z2DND2]
EWB00_010714	Transposase [Source:UniProtKB/TrEMBL;Acc:A0A4Z2DNF7]
EWB00_010716	Putative malonyl-CoA-acyl carrier protein transacylase [Source:UniProtKB/TrEMBL;Acc:A0A4Z2DNF8]
EWB00_010775	Oxysterol-binding protein [Source:UniProtKB/TrEMBL;Acc:A0A4Z2DP27]
EWB00_010863
EWB00_010892
EWB00_010922	Histone H4 transcription factor [Source:UniProtKB/TrEMBL;Acc:A0A4Z2DX89]
EWB00_010959	Periphilin-1 [Source:UniProtKB/TrEMBL;Acc:A0A4Z2DLZ0]
EWB00_010964	Ribosome maturation protein [Source:UniProtKB/TrEMBL;Acc:A0A4Z2DM93]
EWB00_010976	Sarcolemmal membrane-associated protein [Source:UniProtKB/TrEMBL;Acc:A0A4Z2DM10]
EWB00_010988	Leishmanolysin-like peptidase [Source:UniProtKB/TrEMBL;Acc:A0A4Z2DLZ5]
EWB00_011058	RNA-binding protein isoform 2 [Source:UniProtKB/TrEMBL;Acc:A0A4Z2DM91]
EWB00_011334	Mitochondrial inner membrane protease subunit 1 isoform 2 [Source:UniProtKB/TrEMBL;Acc:A0A4Z2DL89]
EWB00_011342	Protocadherin Fat 4 [Source:UniProtKB/TrEMBL;Acc:A0A4Z2DL77]
EWB00_011355	Egg protein [Source:UniProtKB/TrEMBL;Acc:A0A4Z2CKP2]
EWB00_011380	Splicing factor, arginine/serine-rich 10; Transformer-2 proteineta [Source:UniProtKB/TrEMBL;Acc:C1LFF6]
EWB00_011390

## Sheet: Cluster 6
Genes	Descriptions
EWB00_000004
EWB00_000106	Metalloendopeptidase [Source:UniProtKB/TrEMBL;Acc:A0A4Z2DK01]
EWB00_000256	Sjoegren syndrome nuclear autoantigen 1 [Source:UniProtKB/TrEMBL;Acc:C1LEA5]
EWB00_000261	SJCHGC01922 protein [Source:UniProtKB/TrEMBL;Acc:Q5DDP8]
EWB00_000273	Ankyrin repeat domain-containing protein isoform 1; Ankyrin,domain-containing protein [Source:UniProtKB/TrEMBL;Acc:C1LJ63]
EWB00_000274	Collagen alpha-1(V) chain isoform 1 [Source:UniProtKB/TrEMBL;Acc:A0A4Z2DJT0]
EWB00_000391	LRP2-binding protein isoform 2 [Source:UniProtKB/TrEMBL;Acc:A0A4Z2DJ23]
EWB00_000393	Ciliogenesis-associated TTC17-interacting protein isoform 3; SJCHGC00554 protein [Source:UniProtKB/TrEMBL;Acc:Q86EH1]
EWB00_000496	Transcription factor SUM-1 [Source:UniProtKB/TrEMBL;Acc:A0A4Z2DIR9]
EWB00_000502	Putative Acid sensing ion channel 4 [Source:UniProtKB/TrEMBL;Acc:A0A4Z2DIW9]
EWB00_000518	Coiled-coil domain-containing protein [Source:UniProtKB/TrEMBL;Acc:A0A4Z2DIX1]
EWB00_000632	Voltage-dependent calcium channel type A subunit alpha-1 [Source:UniProtKB/TrEMBL;Acc:A0A4Z2DID1]
EWB00_000742
EWB00_000846	Junctophilin-2 [Source:UniProtKB/TrEMBL;Acc:A0A4Z2DHR5]
EWB00_000924	Serine/threonine kinase SAD-1 isoform 2 [Source:UniProtKB/TrEMBL;Acc:A0A4Z2DI92]
EWB00_001008	Tropomyosin; Tropomyosin isoform 2 [Source:UniProtKB/TrEMBL;Acc:B3W666]
EWB00_001102	Collagen alpha-1(IV) chain isoform 1 [Source:UniProtKB/TrEMBL;Acc:A0A4Z2DGT3]
EWB00_001155	DNA double-strand break repair rad50 ATPase [Source:UniProtKB/TrEMBL;Acc:A0A4Z2DGP2]
EWB00_001311	Collagen alpha-2(I) chain [Source:UniProtKB/TrEMBL;Acc:A0A4Z2DG67]
EWB00_001326	SJCHGC03404 protein [Source:UniProtKB/TrEMBL;Acc:Q5DEI2]
EWB00_001352
EWB00_001383	WD_REPEATS_REGION domain-containing protein [Source:UniProtKB/TrEMBL;Acc:A0A4Z2DWR1]
EWB00_001497	High affinity choline transporter 1 [Source:UniProtKB/TrEMBL;Acc:A0A4Z2DFH5]
EWB00_001499	Protein vein isoform 2 [Source:UniProtKB/TrEMBL;Acc:A0A4Z2DFI4]
EWB00_001538	Adenylate kinase 7 [Source:UniProtKB/TrEMBL;Acc:A0A4Z2DFI0]
EWB00_001568	Methionine sulfoxide reductase [Source:UniProtKB/TrEMBL;Acc:A0A4Z2DFA2]
EWB00_001602	Zinc transporter 2 [Source:UniProtKB/TrEMBL;Acc:A0A4Z2DF69]
EWB00_001617	Small conductance calcium-activated potassium channel protein [Source:UniProtKB/TrEMBL;Acc:A0A4Z2DF47]
EWB00_001652	Transmembrane protein 231 [Source:UniProtKB/TrEMBL;Acc:A0A4Z2DEV5]
EWB00_001685	Noggin [Source:UniProtKB/TrEMBL;Acc:A0A4Z2DF20]
EWB00_001719
EWB00_001722	ADP-ribosyl cyclase/cyclic ADP-ribose hydrolase [Source:UniProtKB/TrEMBL;Acc:A0A4Z2DEK8]
EWB00_001808	Dynein light chain [Source:UniProtKB/TrEMBL;Acc:Q5DGK7]
EWB00_001865	Frizzled-4 [Source:UniProtKB/TrEMBL;Acc:A0A4Z2DDY9]
EWB00_001884	Glutamate-cysteine ligase [Source:UniProtKB/TrEMBL;Acc:A0A4Z2DES3]
EWB00_001905	Dynein regulatory complex protein [Source:UniProtKB/TrEMBL;Acc:A0A4Z2DE72]
EWB00_001912	Protein FAM92A isoform 1 [Source:UniProtKB/TrEMBL;Acc:A0A4Z2DE12]
EWB00_001936	Synaptogyrin [Source:UniProtKB/TrEMBL;Acc:A0A4Z2DE80]
EWB00_001942	CAI-2 protein [Source:UniProtKB/TrEMBL;Acc:A0A4Z2DE39]
EWB00_001970	Protein C21orf2 isoform 2 [Source:UniProtKB/TrEMBL;Acc:A0A4Z2DF14]
EWB00_002053	Oxalate:formate antiporter isoform 4 [Source:UniProtKB/TrEMBL;Acc:A0A4Z2DWW2]
EWB00_002054
EWB00_002083	Intraflagellar transport protein 122 homolog [Source:UniProtKB/TrEMBL;Acc:A0A4Z2DEG2]
EWB00_002115	Acetyl-CoA deacylase [Source:UniProtKB/TrEMBL;Acc:A0A4Z2DD91]
EWB00_002280
EWB00_002298	Na channel amiloride sensitive [Source:UniProtKB/TrEMBL;Acc:A0A4Z2DBZ9]
EWB00_002390	Potassium voltage-gated channel subfamily H member 1 [Source:UniProtKB/TrEMBL;Acc:A0A4Z2DCB7]
EWB00_002422	SJCHGC05672 protein [Source:UniProtKB/TrEMBL;Acc:Q5DCP0]
EWB00_002430	Coiled-coil domain-containing protein [Source:UniProtKB/TrEMBL;Acc:A0A4Z2DCL5]
EWB00_002436	Hypotheticial protein [Source:UniProtKB/TrEMBL;Acc:C1LE93]
EWB00_002486	Forkhead box protein isoform 3 [Source:UniProtKB/TrEMBL;Acc:A0A4Z2DBV3]
EWB00_002502	Actin; Actin-2; Actin-2 isoform 2 [Source:UniProtKB/TrEMBL;Acc:Q71TT8]
EWB00_002527	Intraflagellar transport protein 81 [Source:UniProtKB/TrEMBL;Acc:A0A4Z2DBU9]
EWB00_002529	Zinc finger protein isoform 2 [Source:UniProtKB/TrEMBL;Acc:A0A4Z2DBU8]
EWB00_002534
EWB00_002544
EWB00_002682	Choline O-acetyltransferase [Source:UniProtKB/TrEMBL;Acc:A0A4Z2DB67]
EWB00_002683	Vesicular acetylcholine transporter [Source:UniProtKB/TrEMBL;Acc:A0A4Z2DB71]
EWB00_002687	Methyltransferase-like protein isoform 2; SJCHGC04236 protein [Source:UniProtKB/TrEMBL;Acc:Q5DI52]
EWB00_002808	Limbic system-associated membrane protein [Source:UniProtKB/TrEMBL;Acc:A0A4Z2DAX0]
EWB00_002832	Tenascin [Source:UniProtKB/TrEMBL;Acc:A0A4Z2DAH8]
EWB00_002835	Tubulin polyglutamylase complex subunit 2 isoform 1 [Source:UniProtKB/TrEMBL;Acc:A0A4Z2DAI6]
EWB00_002895	Four and a half LIM domains protein; SJCHGC00739 protein [Source:UniProtKB/TrEMBL;Acc:Q86E61]
EWB00_002930	Smoothelin; Smoothelin-like protein isoform 1 [Source:UniProtKB/TrEMBL;Acc:B3GUZ6]
EWB00_002933	Hypotheticial protein [Source:UniProtKB/TrEMBL;Acc:C7TST5]
EWB00_002966	Myosin alkali light chain 1; Myosin catalytic light chain LC-1, mantle muscle isoform 3; SJCHGC01894 protein [Source:UniProtKB/TrEMBL;Acc:Q5DCQ8]
EWB00_002988	Potassium channel subfamily K member 1 [Source:UniProtKB/TrEMBL;Acc:A0A4Z2DB39]
EWB00_002997
EWB00_003185	2-aminoethanethiol dioxygenase [Source:UniProtKB/TrEMBL;Acc:A0A4Z2D978]
EWB00_003251	Neuronal calcium sensor 2 [Source:UniProtKB/TrEMBL;Acc:A0A4Z2D994]
EWB00_003278	Discoidin domain-containing receptor 2 isoform 3 [Source:UniProtKB/TrEMBL;Acc:A0A4Z2D8X7]
EWB00_003288	TWiK family of potassium channels protein isoform 1 [Source:UniProtKB/TrEMBL;Acc:A0A4Z2D8Z8]
EWB00_003291	Glutamate receptor-interacting protein [Source:UniProtKB/TrEMBL;Acc:A0A4Z2D8V8]
EWB00_003312	Transient receptor potential cation channel subfamily M member 7 [Source:UniProtKB/TrEMBL;Acc:A0A4Z2D8Z3]
EWB00_003319	Paramyosin isoform 2 [Source:UniProtKB/TrEMBL;Acc:A0A4Z2D9X2]
EWB00_003337	Protein sax-3 [Source:UniProtKB/TrEMBL;Acc:A0A4Z2D8Q5]
EWB00_003342	Roundabout 2 [Source:UniProtKB/TrEMBL;Acc:A0A4Z2D8U5]
EWB00_003345	Protein Wnt [Source:UniProtKB/TrEMBL;Acc:A0A4Z2D8T6]
EWB00_003386	SJCHGC09287 protein; Titin [Source:UniProtKB/TrEMBL;Acc:Q5DI56]
EWB00_003400	F-box/LRR-repeat protein [Source:UniProtKB/TrEMBL;Acc:A0A4Z2DVR8]
EWB00_003420
EWB00_003508	Putative dna double-strand break repair rad50 ATPase [Source:UniProtKB/TrEMBL;Acc:A0A4Z2D877]
EWB00_003514	Tectonic-1 isoform 2 [Source:UniProtKB/TrEMBL;Acc:A0A4Z2D861]
EWB00_003578	Coiled-coil domain-containing protein 39 [Source:UniProtKB/TrEMBL;Acc:A0A4Z2D837]
EWB00_003587
EWB00_003590	Four and a half LIM domains protein [Source:UniProtKB/TrEMBL;Acc:A0A4Z2D831]
EWB00_003649	Receptor expression-enhancing protein [Source:UniProtKB/TrEMBL;Acc:A0A4Z2DVU5]
EWB00_003694	SJCHGC05760 protein; Universal stress protein [Source:UniProtKB/TrEMBL;Acc:Q86DW2]
EWB00_003711	Activated CDC42 kinase 1 isoform 2; SJCHGC01104 protein [Source:UniProtKB/TrEMBL;Acc:Q86EJ3]
EWB00_003756	Transmembrane protein [Source:UniProtKB/TrEMBL;Acc:A0A4Z2DWI2]
EWB00_003791	Innexin [Source:UniProtKB/TrEMBL;Acc:C1LEY2]
EWB00_003794	Mitochondrial import inner membrane translocase subunit [Source:UniProtKB/TrEMBL;Acc:Q5BSG5]
EWB00_003818	SJCHGC05947 protein; Vimentin-type intermediate filament-associated coiled-coil protein [Source:UniProtKB/TrEMBL;Acc:Q5DEF9]
EWB00_003848	Clone ZZD1053 mRNA sequence; Growth factor receptor bound protein 2; Growth factor receptor-bound protein isoform 1 [Source:UniProtKB/TrEMBL;Acc:Q86F73]
EWB00_003876	Myosin light chain kinase, smooth muscle isoform 1 [Source:UniProtKB/TrEMBL;Acc:A0A4Z2D736]
EWB00_003969	Bardet-Biedl syndrome 5 protein isoform 2 [Source:UniProtKB/TrEMBL;Acc:A0A4Z2D7R2]
EWB00_004124	Basement membrane-specific heparan sulfate proteoglycan core protein isoform 1 [Source:UniProtKB/TrEMBL;Acc:A0A4Z2D6D6]
EWB00_004144
EWB00_004166	Procollagen-lysine, 2-oxoglutarate 5-dioxygenase 3 [Source:UniProtKB/TrEMBL;Acc:A0A4Z2DUU4]
EWB00_004171	GTP-binding protein isoform 2 [Source:UniProtKB/TrEMBL;Acc:A0A4Z2DUU3]
EWB00_004248	Protein p25-beta; Tubulin polymerization-promoting protein family member 2 [Source:UniProtKB/TrEMBL;Acc:C1LMZ5]
EWB00_004264	SJCHGC01866 protein [Source:UniProtKB/TrEMBL;Acc:Q5DC93]
EWB00_004279	Nephrin [Source:UniProtKB/TrEMBL;Acc:A0A4Z2D5M4]
EWB00_004284	Myosin regulatory light chain 2, smooth muscle minor isoform (G1); Myosin regulatory light chain A, smooth adductor muscle isoform 3; SJCHGC00821 protein [Source:UniProtKB/TrEMBL;Acc:Q5DB55]
EWB00_004324
EWB00_004359
EWB00_004403
EWB00_004435	EF-hand calcium-binding domain-containing protein isoform 1 [Source:UniProtKB/TrEMBL;Acc:A0A4Z2D686]
EWB00_004496	Cytochrome c oxidase subunit 6B [Source:UniProtKB/TrEMBL;Acc:A0A4Z2D501]
EWB00_004573	Fructose-bisphosphate aldolase [Source:UniProtKB/TrEMBL;Acc:C1LB83]
EWB00_004614	SJCHGC02374 protein [Source:UniProtKB/TrEMBL;Acc:Q5DHK2]
EWB00_004621	C-terminal peptide [Source:UniProtKB/TrEMBL;Acc:A0A4Z2D5G9]
EWB00_004638	SJCHGC00951 protein [Source:UniProtKB/TrEMBL;Acc:Q5DB26]
EWB00_004649
EWB00_004669	Innexin [Source:UniProtKB/TrEMBL;Acc:A0A4Z2DYV9]
EWB00_004682	Frizzled-4 [Source:UniProtKB/TrEMBL;Acc:A0A4Z2DZ63]
EWB00_004709	Putative tgf-beta receptor [Source:UniProtKB/TrEMBL;Acc:A0A4Z2D4D3]
EWB00_004741	Calponin [Source:UniProtKB/TrEMBL;Acc:A0A4Z2D465]
EWB00_004747	SJCHGC03056 protein; SS18-like protein [Source:UniProtKB/TrEMBL;Acc:Q5BSY5]
EWB00_004881	UPF0506 domain-containing protein [Source:UniProtKB/TrEMBL;Acc:A0A4Z2DUF5]
EWB00_004882	SJCHGC09800 [Source:UniProtKB/Swiss-Prot;Acc:Q5BQU9]
EWB00_004887	Abnormal spindle-like microcephaly-associated protein [Source:UniProtKB/TrEMBL;Acc:A0A4Z2D3Q7]
EWB00_004938	Tyrosine-protein phosphatase Lar [Source:UniProtKB/TrEMBL;Acc:A0A4Z2D3C1]
EWB00_005002	TNFR CD27 30 40 95 cysteine rich region [Source:UniProtKB/TrEMBL;Acc:A0A4Z2D3V7]
EWB00_005029	SJCHGC08167 protein [Source:UniProtKB/TrEMBL;Acc:Q5DCU8]
EWB00_005246
EWB00_005309	U6 snRNA-associated Sm-like protein LSm3 [Source:UniProtKB/TrEMBL;Acc:C1LIW8]
EWB00_005374	Zinc finger protein [Source:UniProtKB/TrEMBL;Acc:A0A4Z2D1N7]
EWB00_005377
EWB00_005416
EWB00_005541	SJCHGC09717 protein [Source:UniProtKB/TrEMBL;Acc:Q5BR23]
EWB00_005567
EWB00_005607
EWB00_005615
EWB00_005643	Trimeric intracellular cation channel type 1B isoform 3 [Source:UniProtKB/TrEMBL;Acc:A0A4Z2DUJ9]
EWB00_005754	ADP-ribosylation factor-like protein; Clone ZZD1291 mRNA sequence; Hypotherical protein [Source:UniProtKB/TrEMBL;Acc:Q86EY5]
EWB00_005798	Coiled-coil domain-containing protein [Source:UniProtKB/TrEMBL;Acc:A0A4Z2D0Q9]
EWB00_005832	Hypotheticial protein [Source:UniProtKB/TrEMBL;Acc:C1L4G7]
EWB00_005930	Coiled-coil domain-containing protein 75 [Source:UniProtKB/TrEMBL;Acc:Q5DA41]
EWB00_005970	Adenylate kinase 8 [Source:UniProtKB/TrEMBL;Acc:A0A4Z2DT40]
EWB00_005972	Radial spoke head protein 6A isoform 3 [Source:UniProtKB/TrEMBL;Acc:A0A4Z2DT54]
EWB00_006052	Innexin [Source:UniProtKB/TrEMBL;Acc:A0A4Z2DTR7]
EWB00_006095	Complexin (Synaphin); Putative complexin-1 isoform 2; SJCHGC05979 protein [Source:UniProtKB/TrEMBL;Acc:Q5DA47]
EWB00_006190	PDZ and LIM domain protein isoform 4 [Source:UniProtKB/TrEMBL;Acc:B3GUZ0]
EWB00_006199	Collagen alpha-1(IV) chain [Source:UniProtKB/TrEMBL;Acc:A0A4Z2D0J4]
EWB00_006200	Collagen alpha-2(IV) chain isoform 1 [Source:UniProtKB/TrEMBL;Acc:A0A4Z2CZI7]
EWB00_006201	Collagen-like protein [Source:UniProtKB/TrEMBL;Acc:A0A4Z2CZR4]
EWB00_006320	Dynein beta chain, ciliary [Source:UniProtKB/TrEMBL;Acc:A0A4Z2CYT3]
EWB00_006363	Amyloid-beta-like protein isoform 1 [Source:UniProtKB/TrEMBL;Acc:A0A4Z2CYF6]
EWB00_006431	Dystrophin-like protein isoform 1 [Source:UniProtKB/TrEMBL;Acc:A0A4Z2CY92]
EWB00_006444	LisH domain-containing protein [Source:UniProtKB/TrEMBL;Acc:A0A4Z2CYB9]
EWB00_006459
EWB00_006530
EWB00_006567	Pleckstrin homology domain-containing family G member [Source:UniProtKB/TrEMBL;Acc:A0A4Z2DTP9]
EWB00_006582
EWB00_006662	Neuronal acetylcholine receptor subunit alpha-7 isoform 1 [Source:UniProtKB/TrEMBL;Acc:A0A4Z2CXK2]
EWB00_006701	Transcription factor 7-like 1-A [Source:UniProtKB/TrEMBL;Acc:A0A4Z2CXE1]
EWB00_006722
EWB00_006758	Synaptotagmin [Source:UniProtKB/TrEMBL;Acc:A0A4Z2CWX6]
EWB00_006776	Polyubiquitin [Source:UniProtKB/TrEMBL;Acc:A0A4Z2CX16]
EWB00_006810	Saposin-like protein isoform 5 [Source:UniProtKB/TrEMBL;Acc:A0A4Z2CX86]
EWB00_006876
EWB00_006885	EGF region [Source:UniProtKB/TrEMBL;Acc:A0A4Z2CWK4]
EWB00_007037	Dynein regulatory complex subunit 4 [Source:UniProtKB/TrEMBL;Acc:A0A4Z2CW44]
EWB00_007071	IQ calmodulin-binding motif-containing protein [Source:UniProtKB/TrEMBL;Acc:A0A4Z2DTK7]
EWB00_007076	Mediator complex subunit 22 [Source:UniProtKB/TrEMBL;Acc:A0A4Z2DT43]
EWB00_007084	SJCHGC03321 protein [Source:UniProtKB/TrEMBL;Acc:Q5DEX3]
EWB00_007101	Transmembrane protein 33; Transmembrane protein isoform 2 [Source:UniProtKB/TrEMBL;Acc:C1LIV2]
EWB00_007103	SJCHGC04172 protein [Source:UniProtKB/TrEMBL;Acc:Q5DGD0]
EWB00_007147	Muscarinic acetylcholine receptor gar-2 [Source:UniProtKB/TrEMBL;Acc:A0A4Z2CWA4]
EWB00_007193	Arrestin domain-containing 2-like [Source:UniProtKB/TrEMBL;Acc:A0A4Z2CVL0]
EWB00_007212	PDZ and LIM domain Zasp [Source:UniProtKB/TrEMBL;Acc:A0A4Z2CVD6]
EWB00_007216	Protein Wnt [Source:UniProtKB/TrEMBL;Acc:A0A4Z2CVI1]
EWB00_007244	Intraflagellar transport protein 88 isoform 2 [Source:UniProtKB/TrEMBL;Acc:A0A4Z2CV77]
EWB00_007258	Dedicator of cytokinesis protein [Source:UniProtKB/TrEMBL;Acc:A0A4Z2CV96]
EWB00_007260	Lactadherin isoform 1 [Source:UniProtKB/TrEMBL;Acc:A0A4Z2CVA3]
EWB00_007275
EWB00_007284	XK-related protein [Source:UniProtKB/TrEMBL;Acc:A0A4Z2CVR3]
EWB00_007299	SBF2 domain-containing protein [Source:UniProtKB/TrEMBL;Acc:A0A4Z2CV48]
EWB00_007327	Caspase-3 [Source:UniProtKB/TrEMBL;Acc:A0A4Z2CVM7]
EWB00_007349	Protocadherin-11 X-linked [Source:UniProtKB/TrEMBL;Acc:A0A4Z2CUY2]
EWB00_007369	Indian hedgehog protein [Source:UniProtKB/TrEMBL;Acc:A0A4Z2CUP5]
EWB00_007395	Collagen alpha-2(V) chain isoform 1 [Source:UniProtKB/TrEMBL;Acc:A0A4Z2CUS5]
EWB00_007425	Radial spoke head 1 [Source:UniProtKB/TrEMBL;Acc:A0A4Z2CUD2]
EWB00_007502	Coiled-coil domain-containing protein 86 [Source:UniProtKB/TrEMBL;Acc:C1LFY4]
EWB00_007533	Spondin-1 [Source:UniProtKB/TrEMBL;Acc:A0A4Z2CU07]
EWB00_007587	Transgelin [Source:UniProtKB/TrEMBL;Acc:Q86DV9]
EWB00_007674	Rho-related GTP-binding protein isoform 1; SJCHGC07016 protein [Source:UniProtKB/TrEMBL;Acc:Q5DDX1]
EWB00_007683	SJCHGC02220 protein [Source:UniProtKB/TrEMBL;Acc:Q5DAC8]
EWB00_007687	Tyrosine-protein kinase transmembrane receptor Ror [Source:UniProtKB/TrEMBL;Acc:A0A4Z2CU63]
EWB00_007749	Van Gogh 2 [Source:UniProtKB/TrEMBL;Acc:A0A4Z2CSY4]
EWB00_007781
EWB00_007839	Paramyosin [Source:UniProtKB/TrEMBL;Acc:A0A4Z2CSX2]
EWB00_007901	Obscurin isoform 1 [Source:UniProtKB/TrEMBL;Acc:A0A4Z2CSD8]
EWB00_007902
EWB00_007945	Scaffold protein isoform 2 [Source:UniProtKB/TrEMBL;Acc:A0A4Z2CSF1]
EWB00_007973	Cilia-and flagella-associated protein [Source:UniProtKB/TrEMBL;Acc:A0A4Z2CS34]
EWB00_008014	Pro neuregulin 2 membrane bound [Source:UniProtKB/TrEMBL;Acc:A0A4Z2CS25]
EWB00_008042	Regulator of G-protein signaling 20 [Source:UniProtKB/TrEMBL;Acc:A0A4Z2CRT8]
EWB00_008047	Sarcoplasmic calcium-binding protein [Source:UniProtKB/TrEMBL;Acc:A0A4Z2CRW2]
EWB00_008048
EWB00_008073	Cytochrome b5 domain-containing protein isoform 1 [Source:UniProtKB/TrEMBL;Acc:A0A4Z2CRM6]
EWB00_008126	Metalloendopeptidase [Source:UniProtKB/TrEMBL;Acc:A0A4Z2CRQ3]
EWB00_008149	Coiled-coil domain-containing protein isoform 1 [Source:UniProtKB/TrEMBL;Acc:A0A4Z2CRG2]
EWB00_008150	Inactive tyrosine-protein kinase 7 isoform 1 [Source:UniProtKB/TrEMBL;Acc:A0A4Z2CRF1]
EWB00_008192
EWB00_008239	Collagen alpha-2(I) chain isoform 3 [Source:UniProtKB/TrEMBL;Acc:A0A4Z2CR19]
EWB00_008246	Muscle LIM protein [Source:UniProtKB/TrEMBL;Acc:A0A4Z2CR29]
EWB00_008257
EWB00_008258	Protocadherin-9 isoform 2 [Source:UniProtKB/TrEMBL;Acc:A0A4Z2CQZ4]
EWB00_008267	SJCHGC01027 protein [Source:UniProtKB/TrEMBL;Acc:Q5BZV4]
EWB00_008270	F-box/LRR-repeat protein isoform 2 [Source:UniProtKB/TrEMBL;Acc:A0A4Z2CRJ8]
EWB00_008310	20 kDa calcium-binding protein isoform 1 [Source:UniProtKB/TrEMBL;Acc:A0A4Z2CQQ3]
EWB00_008378	Insulin-like growth factor-binding protein-related protein [Source:UniProtKB/TrEMBL;Acc:A0A4Z2CQF2]
EWB00_008383	Trichoplein keratin filament-binding protein isoform 2 [Source:UniProtKB/TrEMBL;Acc:A0A4Z2CQE5]
EWB00_008401	Synaptic vesicle membrane protein VAT-1 isoform 1 [Source:UniProtKB/TrEMBL;Acc:A0A4Z2CQ63]
EWB00_008530	SOSS complex subunit B1 [Source:UniProtKB/TrEMBL;Acc:A0A4Z2CPM1]
EWB00_008551	Neuronal calcium sensor 2 isoform 3 [Source:UniProtKB/TrEMBL;Acc:A0A4Z2CPK1]
EWB00_008556	Tetratricopeptide repeat protein [Source:UniProtKB/TrEMBL;Acc:A0A4Z2CPK6]
EWB00_008579	SJCHGC04312 protein [Source:UniProtKB/TrEMBL;Acc:Q5DD34]
EWB00_008646	Coiled-coil and C2 domain-containing protein [Source:UniProtKB/TrEMBL;Acc:A0A4Z2CPA8]
EWB00_008667	Clone ZZD252 mRNA sequence; Cytochrome c oxidase subunit 4 isoform 1; Cytochrome c oxidase subunit IV [Source:UniProtKB/TrEMBL;Acc:Q86FC9]
EWB00_008775	CCAAT-box DNA binding subunit B [Source:UniProtKB/TrEMBL;Acc:A0A4Z2CNZ2]
EWB00_008791	Myosin heavy chain, striated muscle [Source:UniProtKB/TrEMBL;Acc:A0A4Z2CPI5]
EWB00_008802
EWB00_008870	Hydroxymethylbilane hydrolyase [cyclizing] [Source:UniProtKB/TrEMBL;Acc:Q5DB19]
EWB00_008937	Phosphoinositide phospholipase C [Source:UniProtKB/TrEMBL;Acc:A0A4Z2DSF6]
EWB00_008941	WD repeat-containing protein [Source:UniProtKB/TrEMBL;Acc:A0A4Z2CNJ8]
EWB00_008994	Noggin-3 [Source:UniProtKB/TrEMBL;Acc:A0A4Z2CN79]
EWB00_009050	PDZ and LIM domain protein [Source:UniProtKB/TrEMBL;Acc:A0A4Z2DSD9]
EWB00_009112	F-box domain-containing protein [Source:UniProtKB/TrEMBL;Acc:A0A4Z2CN68]
EWB00_009139	UPF0193 protein EVG1 isoform 2 [Source:UniProtKB/TrEMBL;Acc:A0A4Z2CMW4]
EWB00_009196	Prolyl 4-hydroxylase subunit alpha-2 isoform 4 [Source:UniProtKB/TrEMBL;Acc:A0A4Z2CMM2]
EWB00_009203	Ras-like protein family member 12 isoform 2 [Source:UniProtKB/TrEMBL;Acc:A0A4Z2CMR8]
EWB00_009205	Toxin_TOLIP domain-containing protein [Source:UniProtKB/TrEMBL;Acc:A0A4Z2CML1]
EWB00_009241	Glutamate receptor ionotropic, kainate 3 isoform 5 [Source:UniProtKB/TrEMBL;Acc:A0A4Z2CN37]
EWB00_009313	Coiled-coil domain-containing protein [Source:UniProtKB/TrEMBL;Acc:A0A4Z2CM68]
EWB00_009365	Cytochrome c oxidase subunit VIc [Source:UniProtKB/TrEMBL;Acc:C1LQI4]
EWB00_009399	Lysine specific demethylase 8 [Source:UniProtKB/TrEMBL;Acc:A0A4Z2DRJ8]
EWB00_009416	Noggin isoform 2 [Source:UniProtKB/TrEMBL;Acc:A0A4Z2DRZ2]
EWB00_009417	Cilia-and flagella-associated protein isoform 2 [Source:UniProtKB/TrEMBL;Acc:A0A4Z2DRQ1]
EWB00_009442	Homeobox protein [Source:UniProtKB/TrEMBL;Acc:A0A4Z2CM25]
EWB00_009460
EWB00_009468	QRFP-like peptide receptor [Source:UniProtKB/TrEMBL;Acc:A0A4Z2DS81]
EWB00_009504	Vacuolar fusion protein CCZ1 [Source:UniProtKB/TrEMBL;Acc:A0A4Z2CM07]
EWB00_009738	16 kDa calcium-binding protein isoform 1; SJCHGC05185 protein [Source:UniProtKB/TrEMBL;Acc:Q5DDP6]
EWB00_009825	Calcium binding [Source:UniProtKB/TrEMBL;Acc:A0A4Z2DQM6]
EWB00_009854	Troponin T; Troponin T isoform 4 [Source:UniProtKB/TrEMBL;Acc:C1LDC4]
EWB00_009861	AP complex subunit sigma [Source:UniProtKB/TrEMBL;Acc:A0A4Z2CL98]
EWB00_009878	Calmodulin [Source:UniProtKB/TrEMBL;Acc:A0A4Z2DQH1]
EWB00_009883	Zinc finger C2H2 type [Source:UniProtKB/TrEMBL;Acc:A0A4Z2DQP1]
EWB00_009907	Putative G-protein coupled receptor [Source:UniProtKB/TrEMBL;Acc:A0A4Z2DRF2]
EWB00_009939
EWB00_009941	Hypotheticial protein [Source:UniProtKB/TrEMBL;Acc:C1LJ14]
EWB00_009968	Tropomyosin-2; Tropomyosin-2 isoform 3 [Source:UniProtKB/TrEMBL;Acc:C1LNS2]
EWB00_010014	Adenylate kinase 9 [Source:UniProtKB/TrEMBL;Acc:A0A4Z2DQ52]
EWB00_010062	5'-AMP-activated protein kinase subunit gamma-1 isoform 1; 5'-AMP-activated protein kinase subunit gamma-2 (AMPK gamma-2 chain) (AMPK gamma2) [Source:UniProtKB/TrEMBL;Acc:C1LD58]
EWB00_010069	Universal stress protein [Source:UniProtKB/TrEMBL;Acc:A0A4Z2DR12]
EWB00_010196	Junctophilin-1 [Source:UniProtKB/TrEMBL;Acc:A0A4Z2DPR1]
EWB00_010205	SPARC isoform 1 [Source:UniProtKB/TrEMBL;Acc:A0A4Z2DQI8]
EWB00_010284	Peptidyl-prolyl cis-trans isomerase [Source:UniProtKB/TrEMBL;Acc:A0A4Z2DPC9]
EWB00_010420
EWB00_010435	Metalloproteinase inhibitor 1 [Source:UniProtKB/TrEMBL;Acc:A0A4Z2DXU3]
EWB00_010448	Collagen alpha-2(I) chain [Source:UniProtKB/TrEMBL;Acc:A0A4Z2DXQ5]
EWB00_010449	Collagen alpha-1(XXI) chain [Source:UniProtKB/TrEMBL;Acc:A0A4Z2DXL3]
EWB00_010450	Collagen-like protein isoform 1 [Source:UniProtKB/TrEMBL;Acc:A0A4Z2DXQ0]
EWB00_010606	Complement C1q tumor necrosis factor-related protein [Source:UniProtKB/TrEMBL;Acc:A0A4Z2DMW9]
EWB00_010611	Potassium channel subfamily K member 18 [Source:UniProtKB/TrEMBL;Acc:A0A4Z2DMW5]
EWB00_010696
EWB00_010720	Dynein regulatory complex protein 10 [Source:UniProtKB/TrEMBL;Acc:A0A4Z2DNG7]
EWB00_010751	Synaptopodin 2 isoform 2 [Source:UniProtKB/TrEMBL;Acc:A0A4Z2DNV7]
EWB00_010838	WD repeat-containing protein [Source:UniProtKB/TrEMBL;Acc:A0A4Z2DN21]
EWB00_010895	Hypotheticial protein [Source:UniProtKB/TrEMBL;Acc:C1LEZ2]
EWB00_010896	Protein-serine/threonine kinase [Source:UniProtKB/TrEMBL;Acc:A0A4Z2DNH9]
EWB00_010898	SJCHGC09241 protein [Source:UniProtKB/TrEMBL;Acc:Q5DD35]
EWB00_010902	Hypotheticial protein [Source:UniProtKB/TrEMBL;Acc:C1LE43]
EWB00_010913	Synapsin [Source:UniProtKB/TrEMBL;Acc:A0A4Z2DX94]
EWB00_010954	Troponin I [Source:UniProtKB/TrEMBL;Acc:A0A4Z2DM18]
EWB00_010978	Mothers against decapentaplegic member 3 isoform 1 [Source:UniProtKB/TrEMBL;Acc:A0A4Z2DLX5]
EWB00_010979	Dynein heavy chain 10, axonemal [Source:UniProtKB/TrEMBL;Acc:A0A4Z2DMA9]
EWB00_011007	Spondin-1 [Source:UniProtKB/TrEMBL;Acc:A0A4Z2DN48]
EWB00_011071	Cathepsin B-like cysteine proteinase [Source:UniProtKB/TrEMBL;Acc:A0A4Z2CKH4]
EWB00_011101
EWB00_011118	Obscurin [Source:UniProtKB/TrEMBL;Acc:A0A4Z2DLK7]
EWB00_011193
EWB00_011227	Transcription factor SOX-13 [Source:UniProtKB/TrEMBL;Acc:A0A4Z2DLR3]
EWB00_011284	Protein PBDC1 [Source:UniProtKB/TrEMBL;Acc:A0A4Z2DL97]
EWB00_011302	Tight junction protein [Source:UniProtKB/TrEMBL;Acc:A0A4Z2DKX4]
EWB00_011315	Troponin I 4 isoform 2 [Source:UniProtKB/TrEMBL;Acc:Q5DCN5]
EWB00_011329	Poly(RC)-binding protein isoform 3 [Source:UniProtKB/TrEMBL;Acc:A0A4Z2DL23]
EWB00_011344
EWB00_011385	FRAS1-related extracellular matrix protein isoform 2 [Source:UniProtKB/TrEMBL;Acc:A0A4Z2DKM6]
EWB00_011411	Zinc finger protein [Source:UniProtKB/TrEMBL;Acc:A0A4Z2DKL1]
Sj-CYTB

## Sheet: Cluster 7
Genes	Descriptions
EWB00_000030	Transcription factor E2-alpha [Source:UniProtKB/TrEMBL;Acc:A0A4Z2DKK8]
EWB00_000043
EWB00_000046	Protein-associating with the carboxyl-terminal domain of ezrin [Source:UniProtKB/TrEMBL;Acc:A0A4Z2DKJ0]
EWB00_000079	BTB/POZ domain-containing adapter for CUL3-mediated RhoA degradation protein; BTB/POZ domain-containing protein TNFAIP1 (Tumor necrosis factor, alpha-induced protein 1, endothelial) [Source:UniProtKB/TrEMBL;Acc:C1LF80]
EWB00_000111	Serine/threonine-protein phosphatase [Source:UniProtKB/TrEMBL;Acc:A0A4Z2DL20]
EWB00_000112	Serine/threonine-protein phosphatase 2B catalytic subunit alpha isoform [Source:UniProtKB/TrEMBL;Acc:A0A4Z2DK14]
EWB00_000114	Glycogen debranching enzyme [Source:UniProtKB/TrEMBL;Acc:A0A4Z2DK12]
EWB00_000138	Lymphoid enhancer-binding factor 1 [Source:UniProtKB/TrEMBL;Acc:A0A4Z2DJT3]
EWB00_000179	Basement membrane-specific heparan sulfate proteoglycan core [Source:UniProtKB/TrEMBL;Acc:A0A4Z2DJR5]
EWB00_000224	Vacuolar sorting-associated 13B [Source:UniProtKB/TrEMBL;Acc:A0A4Z2DJK9]
EWB00_000234	Steroidogenic acute regulatory protein-like [Source:UniProtKB/TrEMBL;Acc:A0A4Z2DJK1]
EWB00_000250
EWB00_000252
EWB00_000277	Interferon regulatory factor 2-binding protein-like A [Source:UniProtKB/TrEMBL;Acc:A0A4Z2DJJ2]
EWB00_000338	cAMP-specific 3',5'-cyclic phosphodiesterase [Source:UniProtKB/TrEMBL;Acc:A0A4Z2DJ97]
EWB00_000339	Phosphodiesterase [Source:UniProtKB/TrEMBL;Acc:A0A4Z2DK63]
EWB00_000355	Protein dopey-1 isoform 2 [Source:UniProtKB/TrEMBL;Acc:A0A4Z2DJ65]
EWB00_000358	SJCHGC06448 protein [Source:UniProtKB/TrEMBL;Acc:Q5DGM8]
EWB00_000380
EWB00_000381
EWB00_000465	Spindle assembly abnormal protein 6 [Source:UniProtKB/TrEMBL;Acc:A0A4Z2DIX4]
EWB00_000479	Peroxiredoxin 5037; Peroxiredoxin-2 isoform 2; SJCHGC01281 protein; Thioredoxin peroxidase-3 [Source:UniProtKB/TrEMBL;Acc:Q5DVX4]
EWB00_000486
EWB00_000488	Coiled-coil domain-containing protein [Source:UniProtKB/TrEMBL;Acc:A0A4Z2DIT2]
EWB00_000538	Cathepsin B-like cysteine proteinase isoform 2 [Source:UniProtKB/TrEMBL;Acc:A0A4Z2DXF3]
EWB00_000544	Myocyte-specific enhancer factor 2C isoform 2 [Source:UniProtKB/TrEMBL;Acc:A0A4Z2DJD4]
EWB00_000567
EWB00_000569	High affinity cationic amino acid transporter 1 isoform X3 [Source:UniProtKB/TrEMBL;Acc:A0A4Z2DIL0]
EWB00_000612	LIN 24 Twenty four Like family member [Source:UniProtKB/TrEMBL;Acc:A0A4Z2DIE9]
EWB00_000642	Zinc finger protein [Source:UniProtKB/TrEMBL;Acc:A0A4Z2DIB3]
EWB00_000686	Protein zyg-11 isoform 2 [Source:UniProtKB/TrEMBL;Acc:A0A4Z2DI51]
EWB00_000745	Centrosomal protein [Source:UniProtKB/TrEMBL;Acc:A0A4Z2DHX6]
EWB00_000769	Monocarboxylate transporter 12 isoform 2 [Source:UniProtKB/TrEMBL;Acc:A0A4Z2DI68]
EWB00_000880
EWB00_000897	Zinc finger FYVE domain-containing protein isoform 3 [Source:UniProtKB/TrEMBL;Acc:A0A4Z2DHN8]
EWB00_000911	NT-3 growth factor receptor [Source:UniProtKB/TrEMBL;Acc:A0A4Z2DHG5]
EWB00_000967	Cathepsin B-like cysteine proteinase [Source:UniProtKB/TrEMBL;Acc:A0A4Z2DXV5]
EWB00_000972	N-acetylgalactosaminide beta-1,3-galactosyltransferase [Source:UniProtKB/TrEMBL;Acc:A0A4Z2DWZ8]
EWB00_000974	N-acetylgalactosaminide beta-1,3-galactosyltransferase [Source:UniProtKB/TrEMBL;Acc:A0A4Z2DX15]
EWB00_000986	Electromotor neuron-associated protein 2 [Source:UniProtKB/TrEMBL;Acc:A0A4Z2DHB0]
EWB00_001030	Regulator of G-protein signaling 8 [Source:UniProtKB/TrEMBL;Acc:A0A4Z2DH31]
EWB00_001040	Transcription factor kayak-like isoform X5 [Source:UniProtKB/TrEMBL;Acc:A0A4Z2DH62]
EWB00_001069	Actin cytoplasmic type 5 [Source:UniProtKB/TrEMBL;Acc:A0A4Z2DH66]
EWB00_001070	Phosphomannomutase [Source:UniProtKB/TrEMBL;Acc:A0A4Z2DH23]
EWB00_001192	Immunoglobulin subtype isoform 1 [Source:UniProtKB/TrEMBL;Acc:A0A4Z2DGT4]
EWB00_001251	Mitoferrin-2 [Source:UniProtKB/TrEMBL;Acc:A0A4Z2DGB4]
EWB00_001257	Cadherin [Source:UniProtKB/TrEMBL;Acc:A0A4Z2DGC4]
EWB00_001328	Laminin subunit alpha-1 [Source:UniProtKB/TrEMBL;Acc:A0A4Z2DG14]
EWB00_001380	T-box transcription factor TBX3 [Source:UniProtKB/TrEMBL;Acc:A0A4Z2DWQ3]
EWB00_001389	Cadherin-related tumor suppressor [Source:UniProtKB/TrEMBL;Acc:A0A4Z2DX12]
EWB00_001403	Fat-like cadherin-related tumor suppressor [Source:UniProtKB/TrEMBL;Acc:A0A4Z2DWU3]
EWB00_001412	Nucleolysin TIA-1 isoform p40 [Source:UniProtKB/TrEMBL;Acc:A0A4Z2DX64]
EWB00_001468	DnaJ subfamily A member 1 isoform 1; SJCHGC06648 protein [Source:UniProtKB/TrEMBL;Acc:Q5DDN7]
EWB00_001471	Tyrosine-protein kinase [Source:UniProtKB/TrEMBL;Acc:A0A4Z2DFP4]
EWB00_001562	Solute carrier family 25 member 44 isoform 1 [Source:UniProtKB/TrEMBL;Acc:A0A4Z2DFW6]
EWB00_001609	Plasma membrane calcium-transporting ATPase 2 [Source:UniProtKB/TrEMBL;Acc:A0A4Z2DF76]
EWB00_001622	Tetraspanin [Source:UniProtKB/TrEMBL;Acc:B3GUW0]
EWB00_001684	Anoctamin [Source:UniProtKB/TrEMBL;Acc:A0A4Z2DEX6]
EWB00_001717	Rho-related GTP-binding protein [Source:UniProtKB/TrEMBL;Acc:A0A4Z2DEI0]
EWB00_001774	Metabotropic glutamate receptor 3 [Source:UniProtKB/TrEMBL;Acc:A0A4Z2DEU9]
EWB00_001838	Krueppel-like factor 11 [Source:UniProtKB/TrEMBL;Acc:A0A4Z2DDW7]
EWB00_001929	Methyltransferase domain [Source:UniProtKB/TrEMBL;Acc:A0A4Z2DE70]
EWB00_001948	UPF0506 protein SJCHGC03047 [Source:UniProtKB/Swiss-Prot;Acc:Q5DC74]
EWB00_001961	AP2-associated protein kinase 1 [Source:UniProtKB/TrEMBL;Acc:A0A4Z2DEA2]
EWB00_002101	Teneurin-2 [Source:UniProtKB/TrEMBL;Acc:A0A4Z2DEC4]
EWB00_002102	Teneurin-2 [Source:UniProtKB/TrEMBL;Acc:A0A4Z2DDF6]
EWB00_002103	Fermitin family 1 [Source:UniProtKB/TrEMBL;Acc:A0A4Z2DDE8]
EWB00_002121	PBPe domain-containing protein [Source:UniProtKB/TrEMBL;Acc:A0A4Z2DDJ0]
EWB00_002123	Protein-tyrosine-phosphatase [Source:UniProtKB/TrEMBL;Acc:A0A4Z2DE74]
EWB00_002168	Kunitz-type serine protease inhibitor B3 [Source:UniProtKB/TrEMBL;Acc:A0A4Z2DDA9]
EWB00_002171	Purple acid phosphatase [Source:UniProtKB/TrEMBL;Acc:A0A4Z2DDI6]
EWB00_002190	Fizzy-related protein [Source:UniProtKB/TrEMBL;Acc:A0A4Z2DD15]
EWB00_002192	Zinc finger SWIM domain-containing protein [Source:UniProtKB/TrEMBL;Acc:A0A4Z2DD53]
EWB00_002204	Troponin C, skeletal muscle isoform 1 [Source:UniProtKB/TrEMBL;Acc:A0A4Z2DD75]
EWB00_002219	Protocadherin beta-13 [Source:UniProtKB/TrEMBL;Acc:A0A4Z2DDV5]
EWB00_002236	Roundabout 2 isoform 1 [Source:UniProtKB/TrEMBL;Acc:A0A4Z2DCX9]
EWB00_002345	Anosmin-1 [Source:UniProtKB/TrEMBL;Acc:A0A4Z2DC55]
EWB00_002365	FERM,ARHGEF and pleckstrin domain-containing protein [Source:UniProtKB/TrEMBL;Acc:A0A4Z2DC86]
EWB00_002402	Palmitoyltransferase [Source:UniProtKB/TrEMBL;Acc:A0A4Z2DCH4]
EWB00_002497	Agrin [Source:UniProtKB/TrEMBL;Acc:A0A4Z2DBN6]
EWB00_002526	Presenilins-associated rhomboid-like protein [Source:UniProtKB/TrEMBL;Acc:A0A4Z2DCQ3]
EWB00_002553	Discoidin domain-containing receptor 2 [Source:UniProtKB/TrEMBL;Acc:A0A4Z2DC18]
EWB00_002647	Usp domain-containing protein [Source:UniProtKB/TrEMBL;Acc:A0A4Z2DBB4]
EWB00_002648
EWB00_002666	Chromatin assembly factor 1 subunit B [Source:UniProtKB/TrEMBL;Acc:A0A4Z2DB45]
EWB00_002672	High affinity cAMP-specific 3',5'-cyclic phosphodiesterase 7A isoform 2 [Source:UniProtKB/TrEMBL;Acc:A0A4Z2DBE3]
EWB00_002699	Neuroblast differentiation-associated AHNAK-like [Source:UniProtKB/TrEMBL;Acc:A0A4Z2DB05]
EWB00_002741	Laminin subunit beta-2 [Source:UniProtKB/TrEMBL;Acc:A0A4Z2DB14]
EWB00_002759	SJCHGC09812 protein [Source:UniProtKB/TrEMBL;Acc:Q5BQT9]
EWB00_002769	Pre-mRNA-splicing factor ATP-dependent RNA helicase PRP16 isoform 1 [Source:UniProtKB/TrEMBL;Acc:A0A4Z2DB11]
EWB00_002781	Casein kinase I isoform alpha isoform 3; Protein KINase [Source:UniProtKB/TrEMBL;Acc:B3W669]
EWB00_002789
EWB00_002868
EWB00_002919	Integrin alpha-5 [Source:UniProtKB/TrEMBL;Acc:A0A4Z2DWJ9]
EWB00_002948	Protocadherin gamma-B4 [Source:UniProtKB/TrEMBL;Acc:A0A4Z2DWQ4]
EWB00_002949	Protocadherin-11 X-linked [Source:UniProtKB/TrEMBL;Acc:A0A4Z2DWW7]
EWB00_003002	Cyclin-dependent kinase-like 1 [Source:UniProtKB/TrEMBL;Acc:A0A4Z2DAI8]
EWB00_003026	Tetraspanin [Source:UniProtKB/TrEMBL;Acc:A0A4Z2DA04]
EWB00_003055	RUN and FYVE domain-containing protein [Source:UniProtKB/TrEMBL;Acc:A0A4Z2D9X4]
EWB00_003059
EWB00_003065	Calcium/calmodulin-dependent protein kinase [Source:UniProtKB/TrEMBL;Acc:A0A4Z2D9X6]
EWB00_003068	Connector enhancer of kinase suppressor of ras 2 [Source:UniProtKB/TrEMBL;Acc:A0A4Z2DA01]
EWB00_003079	Protein xylosyltransferase [Source:UniProtKB/TrEMBL;Acc:A0A4Z2D9W2]
EWB00_003096	Syntaxin-binding protein [Source:UniProtKB/TrEMBL;Acc:A0A4Z2DA29]
EWB00_003101
EWB00_003160	DIX domain-containing protein [Source:UniProtKB/TrEMBL;Acc:A0A4Z2D9J9]
EWB00_003218
EWB00_003231	Vacuolar protein sorting-associated protein 11 [Source:UniProtKB/TrEMBL;Acc:A0A4Z2D945]
EWB00_003254	Serine/threonine-protein phosphatase [Source:UniProtKB/TrEMBL;Acc:A0A4Z2D915]
EWB00_003323	Myosin-binding protein-related [Source:UniProtKB/TrEMBL;Acc:A0A4Z2D8R5]
EWB00_003324	Titin [Source:UniProtKB/TrEMBL;Acc:A0A4Z2D8P4]
EWB00_003338	Tubulin beta chain [Source:UniProtKB/TrEMBL;Acc:C1LN37]
EWB00_003357	Dentin sialophosphoprotein [Source:UniProtKB/TrEMBL;Acc:A0A4Z2D8S3]
EWB00_003369	Succinate--CoA ligase [ADP-forming] subunit beta [Source:UniProtKB/TrEMBL;Acc:A0A4Z2D8P6]
EWB00_003387	Papilin isoform 1 [Source:UniProtKB/TrEMBL;Acc:A0A4Z2DWQ6]
EWB00_003398	Protocadherin-1 [Source:UniProtKB/TrEMBL;Acc:A0A4Z2DW29]
EWB00_003448	Rho GTPase-activating protein isoform 2 [Source:UniProtKB/TrEMBL;Acc:A0A4Z2D8R3]
EWB00_003517	Putative ubiquitin carboxyl-terminal hydrolase FAF-X [Source:UniProtKB/TrEMBL;Acc:A0A4Z2D8C3]
EWB00_003526	39S ribosomal protein L33 [Source:UniProtKB/TrEMBL;Acc:A0A4Z2D876]
EWB00_003531	26S proteasome regulatory subunit 10B [Source:UniProtKB/TrEMBL;Acc:A0A4Z2D896]
EWB00_003573
EWB00_003575	Protein TAR1 [Source:UniProtKB/TrEMBL;Acc:A0A4Z2D8C2]
EWB00_003584	Protein TAR1; SJCHGC01393 protein [Source:UniProtKB/TrEMBL;Acc:Q3KTL6]
EWB00_003656	Torsin-1A [Source:UniProtKB/TrEMBL;Acc:A0A4Z2DVL4]
EWB00_003680	V-type proton ATPase subunit F [Source:UniProtKB/TrEMBL;Acc:C1LGC7]
EWB00_003683	Gag-Pol polyprotein [Source:UniProtKB/TrEMBL;Acc:A0A4Z2D8M8]
EWB00_003696	TM2 domain-containing protein [Source:UniProtKB/TrEMBL;Acc:A0A4Z2D7I1]
EWB00_003710	Cyclin-G-associated kinase [Source:UniProtKB/TrEMBL;Acc:A0A4Z2D7R1]
EWB00_003730	Histone H4 [Source:UniProtKB/TrEMBL;Acc:A0A4Z2D7G1]
EWB00_003743	Serine/threonine-protein phosphatase 2A 65 kDa regulatory subunit A alpha isoform [Source:UniProtKB/TrEMBL;Acc:A0A4Z2DVR9]
EWB00_003755	Poly(A) RNA polymerase gld-2 isoform 1 [Source:UniProtKB/TrEMBL;Acc:A0A4Z2DVS7]
EWB00_003768	SIN3-HDAC complex-associated factor [Source:UniProtKB/TrEMBL;Acc:A0A4Z2D7A6]
EWB00_003797	Tetraspanin [Source:UniProtKB/TrEMBL;Acc:A0A4Z2D791]
EWB00_003826	Radixin [Source:UniProtKB/TrEMBL;Acc:A0A4Z2DWF6]
EWB00_003827	Macoilin isoform 3 [Source:UniProtKB/TrEMBL;Acc:A0A4Z2DVM6]
EWB00_003854	Synaptotagmin-2 [Source:UniProtKB/TrEMBL;Acc:A0A4Z2D718]
EWB00_003863	MAP kinase-activating death domain protein isoform 1 [Source:UniProtKB/TrEMBL;Acc:A0A4Z2D764]
EWB00_003878	Down syndrome cell adhesion molecule [Source:UniProtKB/TrEMBL;Acc:A0A4Z2D703]
EWB00_003892
EWB00_003920
EWB00_004020
EWB00_004025	Matrix metalloproteinase-15 [Source:UniProtKB/TrEMBL;Acc:A0A4Z2DVR4]
EWB00_004032	Protein kinase C [Source:UniProtKB/TrEMBL;Acc:A0A4Z2D6K4]
EWB00_004045	Protocadherin-9 [Source:UniProtKB/TrEMBL;Acc:A0A4Z2D6P8]
EWB00_004060	UV excision repair protein RAD23 [Source:UniProtKB/TrEMBL;Acc:A0A4Z2D6M0]
EWB00_004079	MICOS complex subunit MIC10 [Source:UniProtKB/TrEMBL;Acc:Q5BSC7]
EWB00_004137	Spectrin beta chain, non-erythrocytic 1 [Source:UniProtKB/TrEMBL;Acc:A0A4Z2D773]
EWB00_004160	EH domain-binding protein 1-like protein [Source:UniProtKB/TrEMBL;Acc:A0A4Z2DUS4]
EWB00_004173	Ubiquitin carboxyl-terminal hydrolase 24 isoform 1 [Source:UniProtKB/TrEMBL;Acc:A0A4Z2DVD3]
EWB00_004234
EWB00_004304	U6 snRNA-associated Sm-like protein [Source:UniProtKB/TrEMBL;Acc:A0A4Z2D5U0]
EWB00_004493	Glutamine rich 2; Glutamine-rich protein isoform 3 [Source:UniProtKB/TrEMBL;Acc:C1LFZ0]
EWB00_004527	Kinase D-interacting substrate [Source:UniProtKB/TrEMBL;Acc:A0A4Z2DVE7]
EWB00_004554	Double C2-like domain-containing protein [Source:UniProtKB/TrEMBL;Acc:A0A4Z2D4S8]
EWB00_004637	Ran-binding protein [Source:UniProtKB/TrEMBL;Acc:A0A4Z2D4J3]
EWB00_004729	CTD small phosphatase-like protein [Source:UniProtKB/TrEMBL;Acc:A0A4Z2D493]
EWB00_004752	DUF5731 domain-containing protein [Source:UniProtKB/TrEMBL;Acc:A0A4Z2D445]
EWB00_004796	Guanine nucleotide-binding protein G(Q) subunit alpha [Source:UniProtKB/TrEMBL;Acc:A0A4Z2D402]
EWB00_004853
EWB00_004898	Lysophospholipid acyltransferase 2 [Source:UniProtKB/TrEMBL;Acc:A0A4Z2D3K6]
EWB00_004900	Serine/threonine-protein kinase 17A [Source:UniProtKB/TrEMBL;Acc:A0A4Z2D3K4]
EWB00_004988	Gag-Pol polyprotein [Source:UniProtKB/TrEMBL;Acc:A0A4Z2DUD3]
EWB00_004992	Kinesin-like protein isoform 1 [Source:UniProtKB/TrEMBL;Acc:A0A4Z2D2W8]
EWB00_005009	Phospholipid-transporting ATPase [Source:UniProtKB/TrEMBL;Acc:A0A4Z2D2X8]
EWB00_005019	39S ribosomal protein L14 [Source:UniProtKB/TrEMBL;Acc:A0A4Z2D317]
EWB00_005025	Protein lag-2 [Source:UniProtKB/TrEMBL;Acc:A0A4Z2D376]
EWB00_005040	SJCHGC05573 protein; Stage-specific SPO-1 isoform 3 [Source:UniProtKB/TrEMBL;Acc:Q5DDK6]
EWB00_005041	Endoplasmic reticulum targeting sequence,domain-containing protein [Source:UniProtKB/TrEMBL;Acc:C1LES0]
EWB00_005049	Rootletin isoform 3 [Source:UniProtKB/TrEMBL;Acc:A0A4Z2D370]
EWB00_005100	Protein couch potato [Source:UniProtKB/TrEMBL;Acc:A0A4Z2DUC2]
EWB00_005174	Protocadherin gamma-B5 [Source:UniProtKB/TrEMBL;Acc:A0A4Z2D2B5]
EWB00_005176	Protocadherin-11 X-linked [Source:UniProtKB/TrEMBL;Acc:A0A4Z2D2B9]
EWB00_005201	Citrate synthase [Source:UniProtKB/TrEMBL;Acc:A0A4Z2D2E4]
EWB00_005240	Alpha N-terminal protein methyltransferase 1 [Source:UniProtKB/TrEMBL;Acc:A0A4Z2D2G7]
EWB00_005251
EWB00_005325	Guanine nucleotide-binding protein subunit beta [Source:UniProtKB/TrEMBL;Acc:A0A4Z2D1Y7]
EWB00_005402	Sec1 family domain-containing protein [Source:UniProtKB/TrEMBL;Acc:A0A4Z2D1V1]
EWB00_005460	Mitochondrial intermediate peptidase isoform 1 [Source:UniProtKB/TrEMBL;Acc:A0A4Z2DUY6]
EWB00_005469	Cytosolic endo-beta-N-acetylglucosaminidase isoform 2 [Source:UniProtKB/TrEMBL;Acc:A0A4Z2DU92]
EWB00_005629	Glutathione synthetase [Source:UniProtKB/TrEMBL;Acc:A0A4Z2DTU9]
EWB00_005732	Zinc transporter 5 [Source:UniProtKB/TrEMBL;Acc:A0A4Z2D0U2]
EWB00_005740	BED zinc finger isoform 3 [Source:UniProtKB/TrEMBL;Acc:A0A4Z2D0S6]
EWB00_005742	Non-specific serine/threonine protein kinase [Source:UniProtKB/TrEMBL;Acc:A0A4Z2D0S8]
EWB00_005789	ATP-dependent (S)-NAD(P)H-hydrate dehydratase [Source:UniProtKB/TrEMBL;Acc:A0A4Z2D1F1]
EWB00_005796	Transcriptional activator protein [Source:UniProtKB/TrEMBL;Acc:A0A4Z2D0L8]
EWB00_005810	SJCHGC05617 protein [Source:UniProtKB/TrEMBL;Acc:Q5DFX2]
EWB00_005825	Putative rhodopsin-like orphan GPCR [Source:UniProtKB/TrEMBL;Acc:A0A4Z2D0T7]
EWB00_005861	Nostrin [Source:UniProtKB/TrEMBL;Acc:A0A4Z2D0J6]
EWB00_005879	Cell adhesion molecule-related/down-regulated by oncogenes isoform 1 [Source:UniProtKB/TrEMBL;Acc:A0A4Z2D0C8]
EWB00_005891	Ras-specific guanine nucleotide-releasing factor 2 [Source:UniProtKB/TrEMBL;Acc:A0A4Z2D0C1]
EWB00_005897
EWB00_005926
EWB00_005927	SJCHGC08923 protein [Source:UniProtKB/TrEMBL;Acc:Q5DA82]
EWB00_005931	Golgi resident protein [Source:UniProtKB/TrEMBL;Acc:A0A4Z2D0Z0]
EWB00_005974	Ras-related GTP-binding protein [Source:UniProtKB/TrEMBL;Acc:A0A4Z2DTI9]
EWB00_006059
EWB00_006084	ELMO domain-containing protein [Source:UniProtKB/TrEMBL;Acc:A0A4Z2CZQ9]
EWB00_006098	Ca(2+)/calmodulin-dependent protein kinase phosphatase [Source:UniProtKB/TrEMBL;Acc:A0A4Z2CZV7]
EWB00_006126	Laminin subunit gamma-1 [Source:UniProtKB/TrEMBL;Acc:A0A4Z2CZR2]
EWB00_006132	WD repeat-containing protein [Source:UniProtKB/TrEMBL;Acc:A0A4Z2CZP9]
EWB00_006140	Spectrin-like nuclear envelope [Source:UniProtKB/TrEMBL;Acc:A0A4Z2D061]
EWB00_006188	FERM, ARHGEF and pleckstrin domain-containing protein [Source:UniProtKB/TrEMBL;Acc:A0A4Z2D0H6]
EWB00_006204	C2H2-type domain-containing protein [Source:UniProtKB/TrEMBL;Acc:A0A4Z2CZS7]
EWB00_006236	F-actin-capping protein subunit alpha [Source:UniProtKB/TrEMBL;Acc:Q5D9K5]
EWB00_006280	SJCHGC07515 protein [Source:UniProtKB/TrEMBL;Acc:Q5DDD6]
EWB00_006324	Calcium uniporter protein [Source:UniProtKB/TrEMBL;Acc:A0A4Z2CZV4]
EWB00_006342	Calreticulin [Source:UniProtKB/TrEMBL;Acc:A0A4Z2CZ04]
EWB00_006383	Calmodulin-regulated spectrin-associated protein [Source:UniProtKB/TrEMBL;Acc:A0A4Z2CYJ7]
EWB00_006410	Nesprin-1 [Source:UniProtKB/TrEMBL;Acc:A0A4Z2CY94]
EWB00_006571	Homeobox protein [Source:UniProtKB/TrEMBL;Acc:A0A4Z2DU05]
EWB00_006610	Protein groucho [Source:UniProtKB/TrEMBL;Acc:A0A4Z2CY17]
EWB00_006646	JNK1 MAPK8-associated membrane [Source:UniProtKB/TrEMBL;Acc:A0A4Z2CXH8]
EWB00_006711	Tripeptidyl-peptidase 2 [Source:UniProtKB/TrEMBL;Acc:A0A4Z2CXD7]
EWB00_006797	Coiled-coil domain-containing protein [Source:UniProtKB/TrEMBL;Acc:A0A4Z2CX67]
EWB00_006833	ERO1-like protein [Source:UniProtKB/TrEMBL;Acc:A0A4Z2CWR9]
EWB00_006863	Rho GTPase-activating protein [Source:UniProtKB/TrEMBL;Acc:A0A4Z2CWS5]
EWB00_006893	Protocadherin-9 [Source:UniProtKB/TrEMBL;Acc:A0A4Z2CWL3]
EWB00_006900	Protocadherin-9 [Source:UniProtKB/TrEMBL;Acc:A0A4Z2CXF1]
EWB00_006907
EWB00_006909	SJCHGC01792 protein [Source:UniProtKB/TrEMBL;Acc:Q5DF01]
EWB00_006959	Pyruvate carboxylase [Source:UniProtKB/TrEMBL;Acc:A0A4Z2CX27]
EWB00_007038	Tissue-type plasminogen activator [Source:UniProtKB/TrEMBL;Acc:A0A4Z2CW82]
EWB00_007039	A disintegrin and metalloproteinase with thrombospondin motifs 3 [Source:UniProtKB/TrEMBL;Acc:A0A4Z2CW51]
EWB00_007079	Tubulin alpha chain [Source:UniProtKB/TrEMBL;Acc:A0A4Z2DTW8]
EWB00_007124	Cytoplasmic polyadenylation element-binding protein [Source:UniProtKB/TrEMBL;Acc:A0A4Z2CW75]
EWB00_007150
EWB00_007290
EWB00_007342	Tctex1 domain containing-protein 1; Tctex1 domain-containing protein [Source:UniProtKB/TrEMBL;Acc:B3GUT4]
EWB00_007416	Neurogenic locus notch-like protein [Source:UniProtKB/TrEMBL;Acc:A0A4Z2CUC9]
EWB00_007420	Ankyrin-2 isoform 1 [Source:UniProtKB/TrEMBL;Acc:A0A4Z2CUD8]
EWB00_007472	Membrane-associated guanylate kinase, WW and PDZ domain-containing protein isoform 3 [Source:UniProtKB/TrEMBL;Acc:A0A4Z2CUL4]
EWB00_007491	Periostin [Source:UniProtKB/TrEMBL;Acc:A0A4Z2CUI3]
EWB00_007520	Tyrosine-protein kinase [Source:UniProtKB/TrEMBL;Acc:A0A4Z2CTZ6]
EWB00_007633	Protocadherin 18 [Source:UniProtKB/TrEMBL;Acc:A0A4Z2CTD5]
EWB00_007634	Cadherin EGF LAG seven-pass G-type receptor 1 [Source:UniProtKB/TrEMBL;Acc:A0A4Z2CTK8]
EWB00_007643	Nuclear factor related to kappa-B-binding protein [Source:UniProtKB/TrEMBL;Acc:A0A4Z2CTY9]
EWB00_007670	E3 ubiquitin-protein ligase Ufd4 [Source:UniProtKB/TrEMBL;Acc:A0A4Z2CTW3]
EWB00_007734	UDP-glucose 4-epimerase [Source:UniProtKB/TrEMBL;Acc:C1L779]
EWB00_007739	Twinfilin-1 isoform 3 [Source:UniProtKB/TrEMBL;Acc:A0A4Z2CTM4]
EWB00_007755	RNA-binding protein; Serine/arginine-rich splicing factor 2; Splicing factor, arginine/serine-rich 2 [Source:UniProtKB/TrEMBL;Acc:O96461]
EWB00_007787	Dehydrogenase/reductase SDR family member 1 [Source:UniProtKB/TrEMBL;Acc:C1LIY3]
EWB00_007817	Signal peptide peptidase-like 2B [Source:UniProtKB/TrEMBL;Acc:A0A4Z2CSX9]
EWB00_007841	Sialin isoform 1 [Source:UniProtKB/TrEMBL;Acc:A0A4Z2CT41]
EWB00_007896	Dynein heavy chain 5, axonemal [Source:UniProtKB/TrEMBL;Acc:A0A4Z2CSI8]
EWB00_007990	Protein unc-13 [Source:UniProtKB/TrEMBL;Acc:A0A4Z2CS71]
EWB00_008067	7TM GPCR rhodopsin [Source:UniProtKB/TrEMBL;Acc:A0A4Z2CS59]
EWB00_008095	Chondroitin sulfate proteoglycan 4 [Source:UniProtKB/TrEMBL;Acc:A0A4Z2CRR3]
EWB00_008154	Programmed cell death protein [Source:UniProtKB/TrEMBL;Acc:A0A4Z2CRC4]
EWB00_008237	Leishmanolysin-2 (M08 family) [Source:UniProtKB/TrEMBL;Acc:A0A4Z2CQV3]
EWB00_008262	Rhodopsin-like orphan GPCR [Source:UniProtKB/TrEMBL;Acc:A0A4Z2CRH9]
EWB00_008403	Iroquois-class homeodomain protein [Source:UniProtKB/TrEMBL;Acc:A0A4Z2CQX5]
EWB00_008453	Cytochrome c oxidase assembly protein COX15 [Source:UniProtKB/TrEMBL;Acc:A0A4Z2CQG6]
EWB00_008458	CD97 antigen [Source:UniProtKB/TrEMBL;Acc:A0A4Z2DSX8]
EWB00_008479	Armadillo repeat-containing protein [Source:UniProtKB/TrEMBL;Acc:A0A4Z2CPW0]
EWB00_008480	Putative cement protein 3B variant 3 [Source:UniProtKB/TrEMBL;Acc:A0A4Z2CQ37]
EWB00_008520	Hemicentin-1 [Source:UniProtKB/TrEMBL;Acc:A0A4Z2CPQ0]
EWB00_008521	Hemicentin-1 [Source:UniProtKB/TrEMBL;Acc:A0A4Z2CPN3]
EWB00_008548	Protocadherin alpha-C2 [Source:UniProtKB/TrEMBL;Acc:A0A4Z2CPM8]
EWB00_008578	Cell wall Awa1p-like [Source:UniProtKB/TrEMBL;Acc:A0A4Z2CPW6]
EWB00_008588	Protein RIC1 homolog [Source:UniProtKB/TrEMBL;Acc:A0A4Z2CPA2]
EWB00_008666	BolA-like protein [Source:UniProtKB/TrEMBL;Acc:A0A4Z2CPW5]
EWB00_008761	Partitioning defective 3 [Source:UniProtKB/TrEMBL;Acc:A0A4Z2CP69]
EWB00_008877	Dynein light chain [Source:UniProtKB/TrEMBL;Acc:A0A4Z2DS71]
EWB00_008955	Protein patched isoform 3 [Source:UniProtKB/TrEMBL;Acc:A0A4Z2CND8]
EWB00_009000	Protocadherin-11 X-linked [Source:UniProtKB/TrEMBL;Acc:A0A4Z2CNA1]
EWB00_009130	Mycosubtilin synthase subunit C [Source:UniProtKB/TrEMBL;Acc:A0A4Z2CN46]
EWB00_009135	Tyrosine-protein phosphatase non-receptor type 7 isoform 2 [Source:UniProtKB/TrEMBL;Acc:A0A4Z2CN12]
EWB00_009182	Repressor of RNA polymerase III transcription MAF1 homolog [Source:UniProtKB/TrEMBL;Acc:A0A4Z2DT03]
EWB00_009191	Placenta-specific 8 protein isoform 1; SJCHGC05742 protein [Source:UniProtKB/TrEMBL;Acc:Q5DB80]
EWB00_009242
EWB00_009314	Muscle M-line assembly protein [Source:UniProtKB/TrEMBL;Acc:A0A4Z2CMX6]
EWB00_009347	Ubiquitin-like domain-containing CTD phosphatase 1 isoform 1 [Source:UniProtKB/TrEMBL;Acc:A0A4Z2CM66]
EWB00_009374	Cilia-and flagella-associated protein isoform 2 [Source:UniProtKB/TrEMBL;Acc:A0A4Z2DRH4]
EWB00_009382	Eukaryotic translation initiation factor 2D isoform 1 [Source:UniProtKB/TrEMBL;Acc:A0A4Z2DRI0]
EWB00_009404	28S ribosomal protein S6 [Source:UniProtKB/TrEMBL;Acc:A0A4Z2DRZ7]
EWB00_009447	Membrane-bound transcription factor site-1 protease [Source:UniProtKB/TrEMBL;Acc:A0A4Z2CM10]
EWB00_009482	Oxysterol-binding protein-related protein [Source:UniProtKB/TrEMBL;Acc:A0A4Z2DRB6]
EWB00_009484	RNA (guanine-9-)-methyltransferase domain-containing protein 1 [Source:UniProtKB/TrEMBL;Acc:C1LEP3]
EWB00_009486	SUN domain-containing-like protein [Source:UniProtKB/TrEMBL;Acc:A0A4Z2DRI8]
EWB00_009528	Protein Wnt [Source:UniProtKB/TrEMBL;Acc:A0A4Z2DR70]
EWB00_009553
EWB00_009574	Thioredoxin-like protein [Source:UniProtKB/TrEMBL;Acc:Q5DGY8]
EWB00_009579	UPF0668 protein C10orf76 isoform 1 [Source:UniProtKB/TrEMBL;Acc:A0A4Z2CM91]
EWB00_009592	Protein-tyrosine-phosphatase [Source:UniProtKB/TrEMBL;Acc:A0A4Z2DR53]
EWB00_009595	Receptor-type tyrosine-protein phosphatase F [Source:UniProtKB/TrEMBL;Acc:A0A4Z2DR52]
EWB00_009651	TELO2-interacting protein 1 [Source:UniProtKB/TrEMBL;Acc:A0A4Z2CLH4]
EWB00_009712	DUF1716 domain-containing protein [Source:UniProtKB/TrEMBL;Acc:A0A4Z2CLJ6]
EWB00_009771	Transforming growth factor-beta-induced protein [Source:UniProtKB/TrEMBL;Acc:A0A4Z2DR27]
EWB00_009822	E3 ubiquitin-protein ligase KCMF1 [Source:UniProtKB/TrEMBL;Acc:A0A4Z2DQN1]
EWB00_009846	Sodium-dependent serotonin transporter [Source:UniProtKB/TrEMBL;Acc:A0A4Z2DQP4]
EWB00_009873	Slit protein [Source:UniProtKB/TrEMBL;Acc:A0A4Z2DQH0]
EWB00_009942	Phosphatidylinositol 4-kinase alpha [Source:UniProtKB/TrEMBL;Acc:A0A4Z2DRC9]
EWB00_009947	NADH-cytochrome b5 reductase 1 [Source:UniProtKB/TrEMBL;Acc:A0A4Z2DQ95]
EWB00_009970	Tensin-1 isoform 1 [Source:UniProtKB/TrEMBL;Acc:A0A4Z2DQF6]
EWB00_010000
EWB00_010007	Defective proboscis extension response (Dpr)-related isoform 1 [Source:UniProtKB/TrEMBL;Acc:A0A4Z2DR76]
EWB00_010050	Rho GTPase-activating protein [Source:UniProtKB/TrEMBL;Acc:A0A4Z2DQZ2]
EWB00_010052	39S ribosomal protein L50, mitochondrial [Source:UniProtKB/TrEMBL;Acc:A0A4Z2DQ73]
EWB00_010054	Fibrillin-1 [Source:UniProtKB/TrEMBL;Acc:A0A4Z2DPV0]
EWB00_010083	SJCHGC06525 protein [Source:UniProtKB/TrEMBL;Acc:Q5D8Y7]
EWB00_010084	SJCHGC05509 protein [Source:UniProtKB/TrEMBL;Acc:Q5C4F4]
EWB00_010085	SJCHGC09644 protein [Source:UniProtKB/TrEMBL;Acc:Q5DI20]
EWB00_010086
EWB00_010176	Broad minded [Source:UniProtKB/TrEMBL;Acc:A0A4Z2DPP4]
EWB00_010186	Carboxypeptidase A2 isoform 1 [Source:UniProtKB/TrEMBL;Acc:A0A4Z2DQU2]
EWB00_010209	C2H2-type domain-containing protein [Source:UniProtKB/TrEMBL;Acc:A0A4Z2DPE5]
EWB00_010215
EWB00_010247	Rap guanine nucleotide exchange factor 4 [Source:UniProtKB/TrEMBL;Acc:A0A4Z2DPN4]
EWB00_010306	Calbindin-32 [Source:UniProtKB/TrEMBL;Acc:A0A4Z2DP79]
EWB00_010325	Protein muscleblind isoform 1 [Source:UniProtKB/TrEMBL;Acc:A0A4Z2DPE4]
EWB00_010398	Integrin-linked protein kinase pat-4 [Source:UniProtKB/TrEMBL;Acc:A0A4Z2DXN3]
EWB00_010490
EWB00_010494	Homeobox protein isoform 1 [Source:UniProtKB/TrEMBL;Acc:A0A4Z2DXR5]
EWB00_010621	Actin-histidine N-methyltransferase [Source:UniProtKB/TrEMBL;Acc:A0A4Z2DMZ5]
EWB00_010635	Protein unc-79 [Source:UniProtKB/TrEMBL;Acc:A0A4Z2DN02]
EWB00_010644	Transcriptional coactivator YAP1 isoform 2 [Source:UniProtKB/TrEMBL;Acc:A0A4Z2DN23]
EWB00_010674	SH2 domain-containing adapter protein isoform 2 [Source:UniProtKB/TrEMBL;Acc:A0A4Z2DNF1]
EWB00_010739	MORN repeat-containing protein 5 [Source:UniProtKB/TrEMBL;Acc:A0A4Z2DNK6]
EWB00_010789	Tyrosine-protein kinase PR2 [Source:UniProtKB/TrEMBL;Acc:A0A4Z2DN90]
EWB00_010839	Transcriptional enhancer factor TEF-1 [Source:UniProtKB/TrEMBL;Acc:A0A4Z2DMP3]
EWB00_010846	DNA repair endonuclease XPF [Source:UniProtKB/TrEMBL;Acc:A0A4Z2DN30]
EWB00_010848	ATM interactor [Source:UniProtKB/TrEMBL;Acc:A0A4Z2DN38]
EWB00_010882	Protein FraH isoform 3 [Source:UniProtKB/TrEMBL;Acc:A0A4Z2DMK3]
EWB00_010891	LIM homeobox transcription factor 1-alpha isoform 3 [Source:UniProtKB/TrEMBL;Acc:A0A4Z2DMV4]
EWB00_010925	DNA-binding protein [Source:UniProtKB/TrEMBL;Acc:A0A4Z2DXC8]
EWB00_010927	Cell adhesion molecule [Source:UniProtKB/TrEMBL;Acc:A0A4Z2DXM9]
EWB00_011002	39S ribosomal protein L54 [Source:UniProtKB/TrEMBL;Acc:A0A4Z2DM56]
EWB00_011032	Potassium voltage-gated channel subfamily C member 2 [Source:UniProtKB/TrEMBL;Acc:A0A4Z2DM67]
EWB00_011065	Homeobox protein [Source:UniProtKB/TrEMBL;Acc:A0A4Z2DNC2]
EWB00_011116	Twitchin [Source:UniProtKB/TrEMBL;Acc:A0A4Z2DMK8]
EWB00_011164	Tetratricopeptide repeat protein [Source:UniProtKB/TrEMBL;Acc:A0A4Z2DLN9]
EWB00_011209	39S ribosomal protein L35 [Source:UniProtKB/TrEMBL;Acc:A0A4Z2DL95]
EWB00_011242	DnaJ subfamily C member 5 [Source:UniProtKB/TrEMBL;Acc:A0A4Z2DKR3]
EWB00_011245	Histone H2B [Source:UniProtKB/TrEMBL;Acc:A0A4Z2DKX5]
EWB00_011285	Rhodopsin-like orphan GPCR [Source:UniProtKB/TrEMBL;Acc:A0A4Z2DL27]
EWB00_011298	Replication protein A 14 kDa subunit [Source:UniProtKB/TrEMBL;Acc:A0A4Z2DL38]
EWB00_011333	Complement component C8 beta [Source:UniProtKB/TrEMBL;Acc:A0A4Z2DM64]
EWB00_011335
EWB00_011356	Heat shock protein HSP 90-alpha; SJCHGC00820 protein [Source:UniProtKB/TrEMBL;Acc:Q5D947]
EWB00_011387	Syndetin [Source:UniProtKB/TrEMBL;Acc:A0A4Z2DLI6]
EWB00_011403	Tyrosine-protein kinase [Source:UniProtKB/TrEMBL;Acc:A0A4Z2DKY4]
EWB00_011408	Syntenin-2 [Source:UniProtKB/TrEMBL;Acc:A0A4Z2DKM8]
EWB00_011420	Sodium-coupled neutral amino acid transporter 9 [Source:UniProtKB/TrEMBL;Acc:A0A4Z2DKN6]

## Sheet: Cluster 8
Genes	Descriptions
EWB00_000048
EWB00_000065	Globin-3; Globin-3 isoform 1 [Source:UniProtKB/TrEMBL;Acc:C1LL89]
EWB00_000072	Putative Dishevelled segment polarity protein DVL-3 [Source:UniProtKB/TrEMBL;Acc:A0A4Z2DKF8]
EWB00_000095	SJCHGC02393 protein [Source:UniProtKB/TrEMBL;Acc:Q5BWM5]
EWB00_000125
EWB00_000134	Epithelial splicing regulatory protein isoform 1 [Source:UniProtKB/TrEMBL;Acc:A0A4Z2DJR7]
EWB00_000136	Kinase [Source:UniProtKB/TrEMBL;Acc:A0A4Z2DJV8]
EWB00_000147
EWB00_000284	Cysteine-S-conjugate beta-lyase 2 [Source:UniProtKB/TrEMBL;Acc:A0A4Z2DJK6]
EWB00_000483
EWB00_000512
EWB00_000516	3-phosphoinositide-dependent protein kinase 1 [Source:UniProtKB/TrEMBL;Acc:A0A4Z2DIX5]
EWB00_000572	14-3-3 protein; Putative tyrosine 3-monooxygenase; SJCHGC01745 protein [Source:UniProtKB/TrEMBL;Acc:Q86DY0]
EWB00_000575	Integral membrane protein [Source:UniProtKB/TrEMBL;Acc:A0A4Z2DIM3]
EWB00_000641	tRNA-intron lyase [Source:UniProtKB/TrEMBL;Acc:A0A4Z2DIA3]
EWB00_000660	Cell number regulator 11 [Source:UniProtKB/TrEMBL;Acc:A0A4Z2DIB2]
EWB00_000668	Propanoyl-CoA:carbon dioxide ligase subunit alpha [Source:UniProtKB/TrEMBL;Acc:A0A4Z2DI64]
EWB00_000711
EWB00_000757
EWB00_000813	26S proteasome non-ATPase regulatory subunit 12 [Source:UniProtKB/TrEMBL;Acc:A0A4Z2DHU9]
EWB00_000842	E3 ubiquitin-protein ligase MARCH3 [Source:UniProtKB/TrEMBL;Acc:A0A4Z2DHR3]
EWB00_000867	Purine nucleoside phosphorylase [Source:UniProtKB/TrEMBL;Acc:C1LK99]
EWB00_000879	Vesicle-fusing ATPase [Source:UniProtKB/TrEMBL;Acc:A0A4Z2DIA7]
EWB00_000980	Ribosome biogenesis protein BOP1 isoform 3 [Source:UniProtKB/TrEMBL;Acc:A0A4Z2DHA1]
EWB00_001002	Putative nuclear hormone receptor [Source:UniProtKB/TrEMBL;Acc:A0A4Z2DHC5]
EWB00_001005	Nuclear hormone receptor [Source:UniProtKB/TrEMBL;Acc:A0A4Z2DHC6]
EWB00_001006	Nuclear hormone receptor [Source:UniProtKB/TrEMBL;Acc:A0A4Z2DHB9]
EWB00_001015	Tetraspanin [Source:UniProtKB/TrEMBL;Acc:Q5DGI2]
EWB00_001038	Vigilin [Source:UniProtKB/TrEMBL;Acc:A0A4Z2DH64]
EWB00_001039	Vigilin [Source:UniProtKB/TrEMBL;Acc:A0A4Z2DHW7]
EWB00_001053	Signal sequence receptor subunit alpha [Source:UniProtKB/TrEMBL;Acc:C1L6V8]
EWB00_001110
EWB00_001143	IL4_i_Ig domain-containing protein [Source:UniProtKB/TrEMBL;Acc:A0A4Z2DH90]
EWB00_001144	Gamma-crystallin related domain-containing protein [Source:UniProtKB/TrEMBL;Acc:A0A4Z2DH36]
EWB00_001146	IL4_i_Ig domain-containing protein [Source:UniProtKB/TrEMBL;Acc:A0A4Z2DHU3]
EWB00_001170	SJCHGC05495 protein [Source:UniProtKB/TrEMBL;Acc:Q5DAM9]
EWB00_001217	Aromatic-L-amino-acid decarboxylase [Source:UniProtKB/TrEMBL;Acc:A0A4Z2DG66]
EWB00_001235	Antistasin-like domain-containing protein [Source:UniProtKB/TrEMBL;Acc:A0A4Z2DG93]
EWB00_001294
EWB00_001296	X-ray repair cross-complementing protein isoform 2 [Source:UniProtKB/TrEMBL;Acc:A0A4Z2DG33]
EWB00_001367	TBC1 domain family member 30 [Source:UniProtKB/TrEMBL;Acc:A0A4Z2DXH1]
EWB00_001373	2-deoxy-D-gluconate 3-dehydrogenase; Putative oxidoreductase YhdF isoform 1; SJCHGC06279 protein [Source:UniProtKB/TrEMBL;Acc:Q5DB51]
EWB00_001377	Cleft lip and palate transmembrane protein 1-like protein [Source:UniProtKB/TrEMBL;Acc:A0A4Z2DXI3]
EWB00_001378	FMRFamide receptor isoform 2 [Source:UniProtKB/TrEMBL;Acc:A0A4Z2DWN8]
EWB00_001414
EWB00_001419	TPR repeat-containing thioredoxin TDX [Source:UniProtKB/TrEMBL;Acc:A0A4Z2DWZ4]
EWB00_001427	Protein unc-13A isoform 1 [Source:UniProtKB/TrEMBL;Acc:A0A4Z2DFQ4]
EWB00_001437	Solute carrier organic anion transporter family member 5A1 [Source:UniProtKB/TrEMBL;Acc:A0A4Z2DFR0]
EWB00_001456
EWB00_001492	Histone deacetylase [Source:UniProtKB/TrEMBL;Acc:A0A4Z2DFH3]
EWB00_001551	Ribonuclease Oy [Source:UniProtKB/TrEMBL;Acc:A0A4Z2DFF8]
EWB00_001573	Transcription elongation factor B polypeptide 3 [Source:UniProtKB/TrEMBL;Acc:A0A4Z2DFA7]
EWB00_001591	Hypoxanthine-guanine phosphoribosyltransferase isoform 1 [Source:UniProtKB/TrEMBL;Acc:A0A4Z2DF80]
EWB00_001592	Hypoxanthine-guanine phosphoribosyltransferase isoform 2 [Source:UniProtKB/TrEMBL;Acc:A0A4Z2DF54]
EWB00_001639	S-methyl-5'-thioadenosine phosphorylase [Source:UniProtKB/TrEMBL;Acc:Q5D9T6]
EWB00_001660	Protein transport protein isoform 2 [Source:UniProtKB/TrEMBL;Acc:A0A4Z2DF02]
EWB00_001687	Minor histocompatibility antigen H13 isoform 3; Signal peptide protease [Source:UniProtKB/TrEMBL;Acc:C1LHR0]
EWB00_001731
EWB00_001748	Adenosine 3'-phospho 5'-phosphosulfate transporter 1 isoform 2 [Source:UniProtKB/TrEMBL;Acc:A0A4Z2DEL6]
EWB00_001760	Nuclear export mediator factor Nemf isoform 2 [Source:UniProtKB/TrEMBL;Acc:A0A4Z2DFE2]
EWB00_001805	C-type lectin domain-containing protein [Source:UniProtKB/TrEMBL;Acc:A0A4Z2DEN3]
EWB00_001871	Large neutral amino acids transporter small subunit 2 [Source:UniProtKB/TrEMBL;Acc:A0A4Z2DDZ0]
EWB00_001913	Cercarial protease [Source:UniProtKB/TrEMBL;Acc:A0A4Z2DE77]
EWB00_001914	60S ribosomal protein [Source:UniProtKB/TrEMBL;Acc:A0A4Z2DEV8]
EWB00_001915	60S ribosomal protein; Clone ZZD1408 mRNA sequence; Ribosomal protein L36A [Source:UniProtKB/TrEMBL;Acc:Q86EU7]
EWB00_001999
EWB00_002076
EWB00_002086	Hypotheticial protein [Source:UniProtKB/TrEMBL;Acc:C1LCY0]
EWB00_002087	Keratin 9 [Source:UniProtKB/TrEMBL;Acc:A0A4Z2DDW0]
EWB00_002187	Protein transport protein isoform 2 [Source:UniProtKB/TrEMBL;Acc:A0A4Z2DD67]
EWB00_002222	Exportin-T [Source:UniProtKB/TrEMBL;Acc:A0A4Z2DCX5]
EWB00_002260	Inositol 1,4,5-trisphosphate receptor type 2 isoform 2 [Source:UniProtKB/TrEMBL;Acc:A0A4Z2DCQ2]
EWB00_002355	Vacuolar protein sorting-associated protein isoform 2 [Source:UniProtKB/TrEMBL;Acc:A0A4Z2DCC6]
EWB00_002380	Ceramide glucosyltransferase [Source:UniProtKB/TrEMBL;Acc:A0A4Z2DCE5]
EWB00_002397	Innexin [Source:UniProtKB/TrEMBL;Acc:A0A4Z2DD80]
EWB00_002408	SJCHGC04318 protein [Source:UniProtKB/TrEMBL;Acc:Q5DH59]
EWB00_002528	Histidine-rich membrane protein KE4 1 [Source:UniProtKB/TrEMBL;Acc:A0A4Z2DBV8]
EWB00_002620
EWB00_002635	Protein SREK1IP1 [Source:UniProtKB/TrEMBL;Acc:C1LFN6]
EWB00_002643	DnaJ subfamily C member 25 isoform 3 [Source:UniProtKB/TrEMBL;Acc:A0A4Z2DBB1]
EWB00_002652	Signal peptidase complex subunit 3 [Source:UniProtKB/TrEMBL;Acc:C1LNB1]
EWB00_002656	Major facilitator superfamily general substrate transporter [Source:UniProtKB/TrEMBL;Acc:A0A4Z2DBC9]
EWB00_002695	Signal recognition particle subunit SRP68 [Source:UniProtKB/TrEMBL;Acc:A0A4Z2DB85]
EWB00_002708	Small nuclear ribonucleoprotein G [Source:UniProtKB/TrEMBL;Acc:Q5BS47]
EWB00_002720	Elongation factor 2 [Source:UniProtKB/TrEMBL;Acc:A0A4Z2DAV8]
EWB00_002721	Multidrug resistance protein [Source:UniProtKB/TrEMBL;Acc:A0A4Z2DB42]
EWB00_002731	Importin-9 [Source:UniProtKB/TrEMBL;Acc:A0A4Z2DB35]
EWB00_002760	Protein shuttle craft [Source:UniProtKB/TrEMBL;Acc:A0A4Z2DB90]
EWB00_002943	Calcium-binding protein isoform 1 [Source:UniProtKB/TrEMBL;Acc:A0A4Z2DWQ1]
EWB00_003043	Glycerol kinase [Source:UniProtKB/TrEMBL;Acc:A0A4Z2D9M6]
EWB00_003095
EWB00_003106	Chaperone protein isoform 5; Clone ZZD1402 mRNA sequence; DnaJ (Hsp40) homolog, subfamily C, member 12 [Source:UniProtKB/TrEMBL;Acc:Q86EU8]
EWB00_003182	PH-interacting protein [Source:UniProtKB/TrEMBL;Acc:A0A4Z2DWX6]
EWB00_003196
EWB00_003197	Cytoplasmic polyadenylation element-binding protein isoform 1 [Source:UniProtKB/TrEMBL;Acc:A0A4Z2D984]
EWB00_003199	Very-long-chain 3-oxoacyl-CoA reductase isoform 1 [Source:UniProtKB/TrEMBL;Acc:A0A4Z2D998]
EWB00_003222	Protein TBATA [Source:UniProtKB/TrEMBL;Acc:A0A4Z2D946]
EWB00_003349	Leishmanolysin-like peptidase [Source:UniProtKB/TrEMBL;Acc:A0A4Z2D8M5]
EWB00_003351	Serine arginine repetitive matrix 1 isoform 1 [Source:UniProtKB/TrEMBL;Acc:A0A4Z2D8V3]
EWB00_003483	Protein transport protein Sec61 subunit alpha-like 2 [Source:UniProtKB/TrEMBL;Acc:A0A4Z2D8D0]
EWB00_003491	Large neutral amino acids transporter small subunit 2 [Source:UniProtKB/TrEMBL;Acc:A0A4Z2D8C7]
EWB00_003698	Myb_DNA-bind_5 domain-containing protein [Source:UniProtKB/TrEMBL;Acc:A0A4Z2D7J4]
EWB00_003792	Max-like protein isoform 2 [Source:UniProtKB/TrEMBL;Acc:A0A4Z2D7E0]
EWB00_003795	Neutral and basic amino acid transport protein [Source:UniProtKB/TrEMBL;Acc:A0A4Z2D7F7]
EWB00_003828	Glycoprotein 3-alpha-L-fucosyltransferase A [Source:UniProtKB/TrEMBL;Acc:A0A4Z2D748]
EWB00_003862	Persulfide dioxygenase ETHE1 isoform 1 [Source:UniProtKB/TrEMBL;Acc:A0A4Z2D728]
EWB00_003907	N(4)-(Beta-N-acetylglucosaminyl)-L-asparaginase isoform 1 [Source:UniProtKB/TrEMBL;Acc:A0A4Z2DV64]
EWB00_003936	78 kDa glucose-regulated protein [Source:UniProtKB/TrEMBL;Acc:B3GUU7]
EWB00_003941	Autophagy-related protein 2 B [Source:UniProtKB/TrEMBL;Acc:A0A4Z2DVC4]
EWB00_003968	Ubiquitin-related modifier 1 homolog [Source:UniProtKB/TrEMBL;Acc:Q5BSV2]
EWB00_003985
EWB00_004044	Glyoxalase domain-containing protein 4 [Source:UniProtKB/TrEMBL;Acc:A0A4Z2D7L5]
EWB00_004055	SJCHGC02864 protein [Source:UniProtKB/TrEMBL;Acc:Q5DI14]
EWB00_004067	Potassium voltage-gated channel protein [Source:UniProtKB/TrEMBL;Acc:A0A4Z2D6L9]
EWB00_004070
EWB00_004104	SJCHGC09824 protein [Source:UniProtKB/TrEMBL;Acc:Q5BQS7]
EWB00_004110	Calcineurin-like phosphoesterase domain-containing protein 1 [Source:UniProtKB/TrEMBL;Acc:A0A4Z2D6F4]
EWB00_004111	Required for meiotic nuclear division protein 1 isoform 1 [Source:UniProtKB/TrEMBL;Acc:A0A4Z2D6J0]
EWB00_004125
EWB00_004133
EWB00_004227	Golgi-associated plant pathogenesis-related protein; Golgi-associated plant pathogenesis-related protein 1 [Source:UniProtKB/TrEMBL;Acc:B3GUV1]
EWB00_004239	Polypeptide N-acetylgalactosaminyltransferase [Source:UniProtKB/TrEMBL;Acc:A0A4Z2D5F8]
EWB00_004253	BHLH domain-containing protein [Source:UniProtKB/TrEMBL;Acc:A0A4Z2D5G2]
EWB00_004303	Clone ZZD1154 mRNA sequence [Source:UniProtKB/TrEMBL;Acc:Q86F32]
EWB00_004317
EWB00_004380	Transmembrane protease serine 11F [Source:UniProtKB/TrEMBL;Acc:A0A4Z2D621]
EWB00_004381	Aminopeptidase [Source:UniProtKB/TrEMBL;Acc:A0A4Z2D655]
EWB00_004420	High affinity cationic amino acid transporter 1 isoform 2 [Source:UniProtKB/TrEMBL;Acc:A0A4Z2D5D0]
EWB00_004428	Selenoprotein W [Source:UniProtKB/TrEMBL;Acc:A0A4Z2D5A8]
EWB00_004431	Eukaryotic peptide chain release factor subunit 1 [Source:UniProtKB/TrEMBL;Acc:A0A4Z2D5C6]
EWB00_004515	Universal stress protein [Source:UniProtKB/TrEMBL;Acc:A0A4Z2DUK2]
EWB00_004532	Hypotheticial protein [Source:UniProtKB/TrEMBL;Acc:C1L3T9]
EWB00_004547	Transmembrane emp24 domain-containing protein isoform 1 [Source:UniProtKB/TrEMBL;Acc:A0A4Z2DV04]
EWB00_004596	Acyl-CoA-binding domain-containing protein 6 [Source:UniProtKB/TrEMBL;Acc:A0A4Z2D4M4]
EWB00_004609	Major egg antigen; Major egg antigen (P40) [Source:UniProtKB/TrEMBL;Acc:C1LQQ9]
EWB00_004714
EWB00_004736	Bone marrow proteoglycan [Source:UniProtKB/TrEMBL;Acc:A0A4Z2D460]
EWB00_004755	Malectin-B isoform 2; SJCHGC05854 protein [Source:UniProtKB/TrEMBL;Acc:Q5DCB4]
EWB00_004781	Dolichyl-diphosphooligosaccharide--protein glycosyltransferase subunit 2 [Source:UniProtKB/TrEMBL;Acc:A0A4Z2D412]
EWB00_004783	Hoglet [Source:UniProtKB/TrEMBL;Acc:A0A4Z2D419]
EWB00_004816	Protein arginine N-methyltransferase 2 isoform 2 [Source:UniProtKB/TrEMBL;Acc:A0A4Z2DUS5]
EWB00_004817	Microsomal signal peptidase 25 kDa subunit [Source:UniProtKB/TrEMBL;Acc:Q5DCN6]
EWB00_004836	Universal stress protein [Source:UniProtKB/TrEMBL;Acc:A0A4Z2D3Q0]
EWB00_004857	Alanine aminotransferase 2 [Source:UniProtKB/TrEMBL;Acc:A0A4Z2D3Z8]
EWB00_004868
EWB00_004883	UPF0506 protein [Source:UniProtKB/TrEMBL;Acc:A0A4Z2DUM4]
EWB00_004911	Clone ZZZ329 mRNA sequence [Source:UniProtKB/TrEMBL;Acc:Q86FA1]
EWB00_004987	Glycoprotein-N-acetylgalactosamine 3-beta-galactosyltransferase 1 [Source:UniProtKB/TrEMBL;Acc:A0A4Z2D379]
EWB00_005046	Long-chain-fatty-acid--CoA ligase 4 isoform 2 [Source:UniProtKB/TrEMBL;Acc:A0A4Z2D356]
EWB00_005191	Protein SDA1 [Source:UniProtKB/TrEMBL;Acc:A0A4Z2D2C8]
EWB00_005203	Prestin [Source:UniProtKB/TrEMBL;Acc:A0A4Z2D2L9]
EWB00_005205	Innexin [Source:UniProtKB/TrEMBL;Acc:A0A4Z2D2H2]
EWB00_005291	Eukaryotic translation initiation factor 4E binding protein 1; Eukaryotic translation initiation factor 4E-binding protein isoform 2; SJCHGC06694 protein [Source:UniProtKB/TrEMBL;Acc:Q5DI71]
EWB00_005316	Homeobox protein [Source:UniProtKB/TrEMBL;Acc:A0A4Z2D238]
EWB00_005320	Protein spinster 1 isoform 1 [Source:UniProtKB/TrEMBL;Acc:A0A4Z2D1Y2]
EWB00_005363	D-aminoacyl-tRNA deacylase [Source:UniProtKB/TrEMBL;Acc:A0A4Z2D1X8]
EWB00_005383	ELAV-like protein [Source:UniProtKB/TrEMBL;Acc:A0A4Z2D1T0]
EWB00_005408	Tyrosine-protein phosphatase non-receptor type 13 isoform 2 [Source:UniProtKB/TrEMBL;Acc:A0A4Z2D1T1]
EWB00_005429	NAD-dependent histone deacetylase Sir2 isoform 2 [Source:UniProtKB/TrEMBL;Acc:A0A4Z2DU32]
EWB00_005451	SJCHGC06523 protein [Source:UniProtKB/TrEMBL;Acc:Q5C721]
EWB00_005476	ABC transporter C family member 2 [Source:UniProtKB/TrEMBL;Acc:A0A4Z2DV95]
EWB00_005520	10 kDa heat shock protein, mitochondrial [Source:UniProtKB/Swiss-Prot;Acc:Q5DC69]
EWB00_005552	C-type lectin domain-containing protein [Source:UniProtKB/TrEMBL;Acc:A0A4Z2D141]
EWB00_005614	Calcium-activated potassium channel subunit alpha-1 [Source:UniProtKB/TrEMBL;Acc:A0A4Z2D143]
EWB00_005766	SJCHGC06558 protein [Source:UniProtKB/TrEMBL;Acc:Q5DF07]
EWB00_005780	SJCHGC01095 protein [Source:UniProtKB/TrEMBL;Acc:Q5C4W7]
EWB00_005781	Trematode Eggshell Synthesis,domain-containing protein [Source:UniProtKB/TrEMBL;Acc:C1L959]
EWB00_005782	Stress protein DDR48 (DNA damage-responsive protein 48) [Source:UniProtKB/TrEMBL;Acc:B3GUU8]
EWB00_005783	Asparagine-rich antigen Pfa35-2 [Source:UniProtKB/TrEMBL;Acc:C1L7C2]
EWB00_005784	Stress protein DDR48 (DNA damage-responsive protein) [Source:UniProtKB/TrEMBL;Acc:A0A4Z2D0I2]
EWB00_005785	SJCHGC01255 protein [Source:UniProtKB/TrEMBL;Acc:Q5DDF5]
EWB00_005786	Putative eggshell protein [Source:UniProtKB/TrEMBL;Acc:A0A4Z2D0K7]
EWB00_005967	TBC1 domain family member 13 isoform 1 [Source:UniProtKB/TrEMBL;Acc:A0A4Z2DT52]
EWB00_005968	Bromodomain-containing protein [Source:UniProtKB/TrEMBL;Acc:A0A4Z2DTI1]
EWB00_005994	Tektin [Source:UniProtKB/TrEMBL;Acc:A0A4Z2DU15]
EWB00_006014	UPF0160 protein MYG1 isoform 2 [Source:UniProtKB/TrEMBL;Acc:A0A4Z2DTE4]
EWB00_006051	Kinase [Source:UniProtKB/TrEMBL;Acc:A0A4Z2DTK4]
EWB00_006115	Tyrosinase [Source:UniProtKB/TrEMBL;Acc:A0A4Z2CZT8]
EWB00_006148	Sulfite oxidase [Source:UniProtKB/TrEMBL;Acc:A0A4Z2CZH9]
EWB00_006158	Thioredoxin reductase 1 isoform 1 [Source:UniProtKB/TrEMBL;Acc:A0A4Z2CZG3]
EWB00_006175	Serine/threonine-protein kinase pim-1 [Source:UniProtKB/TrEMBL;Acc:A0A4Z2CZK0]
EWB00_006284	Zinc finger E-box-binding homeobox protein isoform 2 [Source:UniProtKB/TrEMBL;Acc:A0A4Z2CYP0]
EWB00_006308	Synaptotagmin-like protein isoform 3 [Source:UniProtKB/TrEMBL;Acc:A0A4Z2CYR3]
EWB00_006312	Dyskeratosis congenita 1, dyskerin; H/ACA ribonucleoprotein complex subunit 4 isoform 3 [Source:UniProtKB/TrEMBL;Acc:C7TY50]
EWB00_006323	SJCHGC04593 protein [Source:UniProtKB/TrEMBL;Acc:Q5D8N7]
EWB00_006325
EWB00_006401	Dynein light chain [Source:UniProtKB/TrEMBL;Acc:C1LNH8]
EWB00_006426
EWB00_006580	Thioredoxin domain-containing protein isoform 1 [Source:UniProtKB/TrEMBL;Acc:A0A4Z2DT09]
EWB00_006585	Extracellular superoxide dismutase [Cu-Zn] isoform 2 [Source:UniProtKB/TrEMBL;Acc:A0A4Z2DT15]
EWB00_006588	DnaJ subfamily A member 3 isoform 1 [Source:UniProtKB/TrEMBL;Acc:A0A4Z2DTE1]
EWB00_006667	Small monomeric GTPase [Source:UniProtKB/TrEMBL;Acc:C1L3U1]
EWB00_006752	Putative deferrochelatase/peroxidase YfeX [Source:UniProtKB/TrEMBL;Acc:A0A4Z2CWX7]
EWB00_006761
EWB00_006782	Solute carrier family 2, facilitated glucose transporter member 3 isoform 1 [Source:UniProtKB/TrEMBL;Acc:A0A4Z2CXD0]
EWB00_006789	SJCHGC05677 protein [Source:UniProtKB/TrEMBL;Acc:Q5DA67]
EWB00_006804	Translation initiation factor eIF-2B subunit beta isoform 1 [Source:UniProtKB/TrEMBL;Acc:A0A4Z2CX66]
EWB00_006806	Peptidyl prolyl cis-trans isomerase [Source:UniProtKB/TrEMBL;Acc:A0A4Z2CX51]
EWB00_006807
EWB00_006843	Serine palmitoyltransferase 1 isoform 3 [Source:UniProtKB/TrEMBL;Acc:A0A4Z2CWR5]
EWB00_006858	G_PROTEIN_RECEP_F1_2 domain-containing protein [Source:UniProtKB/TrEMBL;Acc:A0A4Z2CXK4]
EWB00_006914	S-adenosylmethionine synthase [Source:UniProtKB/TrEMBL;Acc:C1LK83]
EWB00_006970	SJCHGC04677 protein [Source:UniProtKB/TrEMBL;Acc:Q5C495]
EWB00_007049	Delta-like protein [Source:UniProtKB/TrEMBL;Acc:A0A4Z2DSX3]
EWB00_007050	Alpha-2-macroglobulin-like protein [Source:UniProtKB/TrEMBL;Acc:A0A4Z2DTS1]
EWB00_007066	G2/mitotic-specific cyclin-B1 isoform 2 [Source:UniProtKB/TrEMBL;Acc:A0A4Z2DST6]
EWB00_007081	Synaptic functional regulator FMR1 [Source:UniProtKB/TrEMBL;Acc:A0A4Z2DTL7]
EWB00_007089
EWB00_007094	Golgin-84 [Source:UniProtKB/TrEMBL;Acc:A0A4Z2DTN8]
EWB00_007116	Mediator of RNA polymerase II transcription subunit 25 [Source:UniProtKB/TrEMBL;Acc:A0A4Z2CVS3]
EWB00_007234	Protein DDI1 isoform 1 [Source:UniProtKB/TrEMBL;Acc:A0A4Z2CW58]
EWB00_007296	Tyrosine--tRNA ligase, cytoplasmic [Source:UniProtKB/TrEMBL;Acc:A0A4Z2CUX4]
EWB00_007305	Phosphodiesterase [Source:UniProtKB/TrEMBL;Acc:A0A4Z2CV58]
EWB00_007308	Kinase [Source:UniProtKB/TrEMBL;Acc:A0A4Z2CVH0]
EWB00_007388	SJCHGC05344 protein [Source:UniProtKB/TrEMBL;Acc:Q5DCM8]
EWB00_007436	Coatomer subunit beta' isoform 1 [Source:UniProtKB/TrEMBL;Acc:A0A4Z2CUG4]
EWB00_007447	Asteroid-like Protein 1 [Source:UniProtKB/TrEMBL;Acc:A0A4Z2CUG2]
EWB00_007550	Ferritin [Source:UniProtKB/TrEMBL;Acc:C1LRQ1]
EWB00_007578	Glycerol-3-phosphate dehydrogenase [NAD(+)] [Source:UniProtKB/TrEMBL;Acc:A0A4Z2CUI4]
EWB00_007664	Tegument antigen [Source:UniProtKB/TrEMBL;Acc:A0A4Z2CTG7]
EWB00_007680	von Willebrand factor type A domain-containing isoform 1 [Source:UniProtKB/TrEMBL;Acc:A0A4Z2CTR8]
EWB00_007852	START domain-containing protein isoform 2 [Source:UniProtKB/TrEMBL;Acc:A0A4Z2CSN6]
EWB00_007858	Hepatocyte nuclear factor 3-gamma [Source:UniProtKB/TrEMBL;Acc:A0A4Z2CSP7]
EWB00_007903	Protein LSM14-B isoform 1 [Source:UniProtKB/TrEMBL;Acc:A0A4Z2CSI7]
EWB00_007943	One cut domain family member [Source:UniProtKB/TrEMBL;Acc:A0A4Z2CSY8]
EWB00_007969	tRNA(His) guanylyltransferase [Source:UniProtKB/TrEMBL;Acc:A0A4Z2CSN9]
EWB00_007977	Protein disulfide-isomerase [Source:UniProtKB/TrEMBL;Acc:Q5DFE8]
EWB00_008057
EWB00_008071	GTP 3' protein [Source:UniProtKB/TrEMBL;Acc:A0A4Z2CRM5]
EWB00_008158	DNA polymerase phi subunit [Source:UniProtKB/TrEMBL;Acc:A0A4Z2CRK3]
EWB00_008167	Caspase-2 [Source:UniProtKB/TrEMBL;Acc:A0A4Z2CRB9]
EWB00_008248	Pre-mRNA-splicing factor ATP-dependent RNA helicase DHX15 [Source:UniProtKB/TrEMBL;Acc:A0A4Z2CQX3]
EWB00_008255	Pyrokinin-1 receptor [Source:UniProtKB/TrEMBL;Acc:A0A4Z2CR34]
EWB00_008276	Ectonucleoside triphosphate diphosphohydrolase 7 [Source:UniProtKB/TrEMBL;Acc:A0A4Z2CQX9]
EWB00_008303	Parathyroid hormone/parathyroid hormone-related peptide receptor isoform 2 [Source:UniProtKB/TrEMBL;Acc:A0A4Z2CQN0]
EWB00_008328	Adenylate cyclase [Source:UniProtKB/TrEMBL;Acc:A0A4Z2CQN4]
EWB00_008330	Adenylate cyclase isoform 1 [Source:UniProtKB/TrEMBL;Acc:A0A4Z2CRA7]
EWB00_008334	Pleckstrin homology domain-containing family M member 1 isoform 1 [Source:UniProtKB/TrEMBL;Acc:A0A4Z2CQR1]
EWB00_008395	Solute carrier organic anion transporter family member [Source:UniProtKB/TrEMBL;Acc:A0A4Z2CQ83]
EWB00_008415	Synaptic ras gtpase activating syngap [Source:UniProtKB/TrEMBL;Acc:A0A4Z2CQV7]
EWB00_008527	POU domain, class 6, transcription factor 1 [Source:UniProtKB/TrEMBL;Acc:A0A4Z2CPV2]
EWB00_008602
EWB00_008686	Protein transport protein Sec61 gamma-2 subunit; Protein transport protein Sec61 subunit gamma and related proteins; SJCHGC06493 protein [Source:UniProtKB/TrEMBL;Acc:Q5BS36]
EWB00_008736	Thioredoxin-related transmembrane protein isoform 1 [Source:UniProtKB/TrEMBL;Acc:A0A4Z2DSJ1]
EWB00_008792	SJCHGC09419 protein [Source:UniProtKB/TrEMBL;Acc:Q5DHQ3]
EWB00_008800	Coatomer subunit alpha [Source:UniProtKB/TrEMBL;Acc:A0A4Z2CNW2]
EWB00_008801	Alanine--tRNA ligase [Source:UniProtKB/TrEMBL;Acc:A0A4Z2CNM3]
EWB00_008811	SJCHGC01956 protein [Source:UniProtKB/TrEMBL;Acc:Q5DBC1]
EWB00_008812	Stress protein DDR48 (DNA damage-responsive protein 48) [Source:UniProtKB/TrEMBL;Acc:C1LDQ6]
EWB00_008846	Ubiquitin carboxyl-terminal hydrolase 10 isoform 1 [Source:UniProtKB/TrEMBL;Acc:A0A4Z2CNQ7]
EWB00_008888	60S ribosomal protein [Source:UniProtKB/TrEMBL;Acc:A0A4Z2DSM1]
EWB00_008931	Beta-TrCP isoform 1 [Source:UniProtKB/TrEMBL;Acc:A0A4Z2DSE6]
EWB00_008947	Guanine nucleotide-binding protein subunit beta-2-like 1; SJCHGC01669 protein [Source:UniProtKB/TrEMBL;Acc:Q5DD54]
EWB00_009037	SJCHGC06595 protein [Source:UniProtKB/TrEMBL;Acc:Q5C4T8]
EWB00_009094	Allatostatin-A receptor [Source:UniProtKB/TrEMBL;Acc:A0A4Z2CN30]
EWB00_009124	Acyltransferase [Source:UniProtKB/TrEMBL;Acc:A0A4Z2CNH7]
EWB00_009171	Tyrosinase [Source:UniProtKB/TrEMBL;Acc:A0A4Z2DRS1]
EWB00_009212
EWB00_009230	WD repeat-containing protein [Source:UniProtKB/TrEMBL;Acc:A0A4Z2CMT8]
EWB00_009264	2-(3-amino-3-carboxypropyl)histidine synthase subunit 2 [Source:UniProtKB/TrEMBL;Acc:A0A4Z2CMG9]
EWB00_009281	Protein disulfide-isomerase [Source:UniProtKB/TrEMBL;Acc:C1L502]
EWB00_009285	HORMA domain-containing protein [Source:UniProtKB/TrEMBL;Acc:A0A4Z2CM86]
EWB00_009303
EWB00_009322	Female-specific protein [Source:UniProtKB/TrEMBL;Acc:A0A4Z2CM39]
EWB00_009323	SJCHGC06609 protein [Source:UniProtKB/TrEMBL;Acc:Q5DGB9]
EWB00_009324
EWB00_009326
EWB00_009327
EWB00_009398	alpha-1,2-Mannosidase [Source:UniProtKB/TrEMBL;Acc:A0A4Z2DRT8]
EWB00_009448	Thioredoxin peroxidase; Tryparedoxin peroxidase [Source:UniProtKB/TrEMBL;Acc:C1LB68]
EWB00_009449	Thioredoxin peroxidase [Source:UniProtKB/TrEMBL;Acc:A0A4Z2CM17]
EWB00_009615
EWB00_009626	Nipped-B protein [Source:UniProtKB/TrEMBL;Acc:A0A4Z2CLK1]
EWB00_009688	Glutaminyl-peptide cyclotransferase [Source:UniProtKB/TrEMBL;Acc:A0A4Z2DR21]
EWB00_009691	Serine/threonine-protein phosphatase 2A activator [Source:UniProtKB/TrEMBL;Acc:A0A4Z2DR55]
EWB00_009699	Beta-secretase isoform 2 [Source:UniProtKB/TrEMBL;Acc:A0A4Z2DQX8]
EWB00_009705	Translocating chain-associated membrane protein [Source:UniProtKB/TrEMBL;Acc:C1L5Z9]
EWB00_009783	Tryptase [Source:UniProtKB/TrEMBL;Acc:A0A4Z2CLC4]
EWB00_009794	CDK5RAP3-like protein isoform 1 [Source:UniProtKB/TrEMBL;Acc:A0A4Z2DQQ2]
EWB00_009834
EWB00_009835	Prostatic spermine-binding protein [Source:UniProtKB/TrEMBL;Acc:C1LDE6]
EWB00_009869	Ankyrin repeat domain-containing protein [Source:UniProtKB/TrEMBL;Acc:A0A4Z2CLU5]
EWB00_009897
EWB00_009899
EWB00_009948	SH3 domain-binding protein [Source:UniProtKB/TrEMBL;Acc:A0A4Z2DQD1]
EWB00_010011	SJCHGC06576 protein [Source:UniProtKB/TrEMBL;Acc:Q5D9K0]
EWB00_010096	Endothelin-converting enzyme 1 [Source:UniProtKB/TrEMBL;Acc:A0A4Z2DQA8]
EWB00_010097	Endothelin-converting enzyme 2 [Source:UniProtKB/TrEMBL;Acc:A0A4Z2DQ90]
EWB00_010177	Niemann-Pick type protein 1B [Source:UniProtKB/TrEMBL;Acc:A0A4Z2DPQ9]
EWB00_010182	SJCHGC00542 protein [Source:UniProtKB/TrEMBL;Acc:Q5BZ46]
EWB00_010193	Dynein light chain [Source:UniProtKB/TrEMBL;Acc:A0A4Z2CKP5]
EWB00_010208	Canalicular multispecific organic anion transporter 2 [Source:UniProtKB/TrEMBL;Acc:A0A4Z2DPG7]
EWB00_010218	Sodium-coupled monocarboxylate transporter 1 [Source:UniProtKB/TrEMBL;Acc:A0A4Z2DPJ0]
EWB00_010219	Cyclin-dependent kinase 9 [Source:UniProtKB/TrEMBL;Acc:A0A4Z2DPU8]
EWB00_010290	Adenine phosphoribosyltransferase [Source:UniProtKB/TrEMBL;Acc:A0A4Z2DPD9]
EWB00_010327
EWB00_010335	SJCHGC09137 protein [Source:UniProtKB/TrEMBL;Acc:Q5DE82]
EWB00_010371
EWB00_010399	Protein disulfide-isomerase [Source:UniProtKB/TrEMBL;Acc:A0A4Z2DY83]
EWB00_010470	Histone H2A [Source:UniProtKB/TrEMBL;Acc:C1LEJ4]
EWB00_010501	Nicotinamide/nicotinic acid mononucleotide adenylyltransferase 2 isoform 1 [Source:UniProtKB/TrEMBL;Acc:A0A4Z2DXX7]
EWB00_010537	Survival of motor neuron-related-splicing factor 30; Survival of motor neuron-related-splicing factor 30 isoform 2 [Source:UniProtKB/TrEMBL;Acc:C1L8W5]
EWB00_010540	Solute carrier family 35 member F1 [Source:UniProtKB/TrEMBL;Acc:A0A4Z2CKS9]
EWB00_010548	Poly(RC)-binding protein [Source:UniProtKB/TrEMBL;Acc:A0A4Z2DNU7]
EWB00_010581	Estrogen-regulated protein EP45; Neuroserpin [Source:UniProtKB/TrEMBL;Acc:C1LNS7]
EWB00_010593	Serine/threonine-protein kinase 10 isoform 1 [Source:UniProtKB/TrEMBL;Acc:A0A4Z2DNS4]
EWB00_010596	Putative caffeoyl-CoA O-methyltransferase 2 isoform 2 [Source:UniProtKB/TrEMBL;Acc:A0A4Z2DNT7]
EWB00_010603	Mediator of RNA polymerase II transcription subunit 26 [Source:UniProtKB/TrEMBL;Acc:A0A4Z2CKJ4]
EWB00_010648	ATP-dependent DNA helicase DDX11 isoform 1 [Source:UniProtKB/TrEMBL;Acc:A0A4Z2DN33]
EWB00_010657	Aspartate aminotransferase [Source:UniProtKB/TrEMBL;Acc:C1LIR8]
EWB00_010790	BHLH domain-containing protein [Source:UniProtKB/TrEMBL;Acc:A0A4Z2DMV6]
EWB00_010812	Sj-Ts4 isoform 5 [Source:UniProtKB/TrEMBL;Acc:C1L9R7]
EWB00_010820	GDP-4-keto-6-deoxy-D-mannose-3,5-epimerase-4-reductase [Source:UniProtKB/TrEMBL;Acc:A0A4Z2CKT8]
EWB00_010860	Staphylococcal nuclease domain-containing protein [Source:UniProtKB/TrEMBL;Acc:A0A4Z2DMK1]
EWB00_010870	CTP synthase 1 [Source:UniProtKB/TrEMBL;Acc:A0A4Z2CL80]
EWB00_010900	E3 ubiquitin-protein ligase MARCH2 [Source:UniProtKB/TrEMBL;Acc:A0A4Z2DMP7]
EWB00_010943	60S ribosomal protein [Source:UniProtKB/TrEMBL;Acc:A0A4Z2DLT4]
EWB00_011022	Protein TAPT1 [Source:UniProtKB/TrEMBL;Acc:A0A4Z2DM53]
EWB00_011049	Esterase OVCA2; SJCHGC09257 protein [Source:UniProtKB/TrEMBL;Acc:Q5DHW6]
EWB00_011079
EWB00_011083	Pre-mRNA-processing ATP-dependent RNA helicase prp5 [Source:UniProtKB/TrEMBL;Acc:A0A4Z2CL69]
EWB00_011111	Hypotheticial protein [Source:UniProtKB/TrEMBL;Acc:C1LG82]
EWB00_011140	RWD domain-containing protein isoform 2 [Source:UniProtKB/TrEMBL;Acc:A0A4Z2DLN7]
EWB00_011157	Meiosis-specific with OB domain-containing protein [Source:UniProtKB/TrEMBL;Acc:A0A4Z2DMQ9]
EWB00_011255	Phosphatidylinositol-3-phosphate phosphatase [Source:UniProtKB/TrEMBL;Acc:A0A4Z2DLU6]
EWB00_011310	Tudor domain-containing protein [Source:UniProtKB/TrEMBL;Acc:A0A4Z2DKY1]
EWB00_011366	Store-operated calcium entry-associated regulatory factor [Source:UniProtKB/TrEMBL;Acc:A0A4Z2DKR6]
EWB00_011368	Hypotherical protein; Sulfide:quinone oxidoreductase isoform 2 [Source:UniProtKB/TrEMBL;Acc:C1L6T8]

## Sheet: GO-BP
source	term_name	term_id	highlighted	adjusted_p_value	negative_log10_of_adjusted_p_value	term_size	query_size	intersection_size	effective_domain_size	intersections	Cluster
GO:BP	cell projection organization	GO:0030030	TRUE	0.000382977	3.41683	65	100	10	4316	EWB00_005972,EWB00_001905,EWB00_002527,EWB00_006444,EWB00_003578,EWB00_007071,EWB00_010838,EWB00_003514,EWB00_008149,EWB00_002083	Cluster 1
GO:BP	cilium organization	GO:0044782	FALSE	0.000692457	3.15961	41	100	8	4316	EWB00_005972,EWB00_001905,EWB00_002527,EWB00_003578,EWB00_007071,EWB00_010838,EWB00_008149,EWB00_002083	Cluster 1
GO:BP	cell surface receptor signaling pathway	GO:0007166	FALSE	0.00131149	2.88223	91	100	11	4316	EWB00_001865,EWB00_009416,EWB00_006662,EWB00_006701,EWB00_007216,EWB00_004682,EWB00_008150,EWB00_003345,EWB00_001685,EWB00_008994,EWB00_009241	Cluster 1
GO:BP	animal organ development	GO:0048513	FALSE	0.00195803	2.70818	7	100	4	4316	EWB00_009416,EWB00_000496,EWB00_001685,EWB00_008994	Cluster 1
GO:BP	cilium assembly	GO:0060271	TRUE	0.00203262	2.69194	34	100	7	4316	EWB00_005972,EWB00_001905,EWB00_002527,EWB00_003578,EWB00_007071,EWB00_008149,EWB00_002083	Cluster 1
GO:BP	cell projection assembly	GO:0030031	FALSE	0.00203262	2.69194	34	100	7	4316	EWB00_005972,EWB00_001905,EWB00_002527,EWB00_003578,EWB00_007071,EWB00_008149,EWB00_002083	Cluster 1
GO:BP	plasma membrane bounded cell projection assembly	GO:0120031	FALSE	0.00203262	2.69194	34	100	7	4316	EWB00_005972,EWB00_001905,EWB00_002527,EWB00_003578,EWB00_007071,EWB00_008149,EWB00_002083	Cluster 1
GO:BP	plasma membrane bounded cell projection organization	GO:0120036	FALSE	0.00327551	2.48472	50	100	8	4316	EWB00_005972,EWB00_001905,EWB00_002527,EWB00_003578,EWB00_007071,EWB00_010838,EWB00_008149,EWB00_002083	Cluster 1
GO:BP	signaling	GO:0023052	FALSE	0.0115133	1.9388	446	100	24	4316	EWB00_001865,EWB00_005377,EWB00_008937,EWB00_009416,EWB00_004171,EWB00_006662,EWB00_006701,EWB00_007147,EWB00_007216,EWB00_007258,EWB00_009468,EWB00_007369,EWB00_010913,EWB00_007674,EWB00_004682,EWB00_007945,EWB00_008150,EWB00_003345,EWB00_003756,EWB00_004621,EWB00_001685,EWB00_008994,EWB00_005825,EWB00_009241	Cluster 1
GO:BP	cell communication	GO:0007154	TRUE	0.0148357	1.82869	453	100	24	4316	EWB00_001865,EWB00_005377,EWB00_008937,EWB00_009416,EWB00_004171,EWB00_006662,EWB00_006701,EWB00_007147,EWB00_007216,EWB00_007258,EWB00_009468,EWB00_007369,EWB00_010913,EWB00_007674,EWB00_004682,EWB00_007945,EWB00_008150,EWB00_003345,EWB00_003756,EWB00_004621,EWB00_001685,EWB00_008994,EWB00_005825,EWB00_009241	Cluster 1
GO:BP	organelle assembly	GO:0070925	FALSE	0.024413	1.61238	49	100	7	4316	EWB00_005972,EWB00_001905,EWB00_002527,EWB00_003578,EWB00_007071,EWB00_008149,EWB00_002083	Cluster 1
GO:BP	enzyme-linked receptor protein signaling pathway	GO:0007167	FALSE	0.0253189	1.59655	12	100	4	4316	EWB00_009416,EWB00_008150,EWB00_001685,EWB00_008994	Cluster 1
GO:BP	multicellular organismal process	GO:0032501	FALSE	0.039304	1.40556	70	100	8	4316	EWB00_009416,EWB00_009854,EWB00_006662,EWB00_007216,EWB00_007749,EWB00_003345,EWB00_001685,EWB00_008994	Cluster 1
GO:BP	DNA-templated transcription	GO:0006351	TRUE	0.000334069	3.47616	361	157	32	4316	EWB00_010610,EWB00_002469,EWB00_010959,EWB00_001956,EWB00_010451,EWB00_002498,EWB00_001087,EWB00_005480,EWB00_006329,EWB00_002875,EWB00_002950,EWB00_006510,EWB00_006693,EWB00_003541,EWB00_003557,EWB00_000933,EWB00_006956,EWB00_002696,EWB00_005499,EWB00_003228,EWB00_007475,EWB00_003712,EWB00_007697,EWB00_001346,EWB00_000107,EWB00_000875,EWB00_002585,EWB00_000731,EWB00_004658,EWB00_008507,EWB00_008…	Cluster 2
GO:BP	regulation of gene expression	GO:0010468	FALSE	0.00183982	2.73523	353	157	30	4316	EWB00_010610,EWB00_002469,EWB00_010959,EWB00_001956,EWB00_010451,EWB00_001087,EWB00_005480,EWB00_006329,EWB00_002950,EWB00_001277,EWB00_006693,EWB00_003541,EWB00_003557,EWB00_000933,EWB00_006956,EWB00_002696,EWB00_005499,EWB00_003228,EWB00_003235,EWB00_007475,EWB00_007697,EWB00_005751,EWB00_001345,EWB00_000107,EWB00_000875,EWB00_002585,EWB00_000731,EWB00_004658,EWB00_008507,EWB00_004148	Cluster 2
GO:BP	regulation of biosynthetic process	GO:0009889	FALSE	0.001949	2.71019	354	157	30	4316	EWB00_010610,EWB00_002469,EWB00_010959,EWB00_001956,EWB00_010451,EWB00_001087,EWB00_005480,EWB00_006329,EWB00_002950,EWB00_001277,EWB00_006693,EWB00_003541,EWB00_003557,EWB00_000933,EWB00_006956,EWB00_002696,EWB00_005499,EWB00_003228,EWB00_003235,EWB00_007475,EWB00_007697,EWB00_005751,EWB00_001345,EWB00_000107,EWB00_000875,EWB00_002585,EWB00_000731,EWB00_004658,EWB00_008507,EWB00_004148	Cluster 2
GO:BP	regulation of macromolecule biosynthetic process	GO:0010556	FALSE	0.001949	2.71019	354	157	30	4316	EWB00_010610,EWB00_002469,EWB00_010959,EWB00_001956,EWB00_010451,EWB00_001087,EWB00_005480,EWB00_006329,EWB00_002950,EWB00_001277,EWB00_006693,EWB00_003541,EWB00_003557,EWB00_000933,EWB00_006956,EWB00_002696,EWB00_005499,EWB00_003228,EWB00_003235,EWB00_007475,EWB00_007697,EWB00_005751,EWB00_001345,EWB00_000107,EWB00_000875,EWB00_002585,EWB00_000731,EWB00_004658,EWB00_008507,EWB00_004148	Cluster 2
GO:BP	regulation of RNA metabolic process	GO:0051252	FALSE	0.00287895	2.54077	306	157	27	4316	EWB00_010610,EWB00_002469,EWB00_010959,EWB00_001956,EWB00_010451,EWB00_001087,EWB00_005480,EWB00_006329,EWB00_002950,EWB00_006693,EWB00_003541,EWB00_003557,EWB00_000933,EWB00_006956,EWB00_002696,EWB00_005499,EWB00_003228,EWB00_003235,EWB00_007475,EWB00_007697,EWB00_000107,EWB00_000875,EWB00_002585,EWB00_000731,EWB00_004658,EWB00_008507,EWB00_004148	Cluster 2
GO:BP	regulation of DNA-templated transcription	GO:0006355	FALSE	0.0038864	2.41045	293	157	26	4316	EWB00_010610,EWB00_002469,EWB00_010959,EWB00_001956,EWB00_010451,EWB00_001087,EWB00_005480,EWB00_006329,EWB00_002950,EWB00_006693,EWB00_003541,EWB00_003557,EWB00_000933,EWB00_006956,EWB00_002696,EWB00_005499,EWB00_003228,EWB00_007475,EWB00_007697,EWB00_000107,EWB00_000875,EWB00_002585,EWB00_000731,EWB00_004658,EWB00_008507,EWB00_004148	Cluster 2
GO:BP	regulation of RNA biosynthetic process	GO:2001141	FALSE	0.0038864	2.41045	293	157	26	4316	EWB00_010610,EWB00_002469,EWB00_010959,EWB00_001956,EWB00_010451,EWB00_001087,EWB00_005480,EWB00_006329,EWB00_002950,EWB00_006693,EWB00_003541,EWB00_003557,EWB00_000933,EWB00_006956,EWB00_002696,EWB00_005499,EWB00_003228,EWB00_007475,EWB00_007697,EWB00_000107,EWB00_000875,EWB00_002585,EWB00_000731,EWB00_004658,EWB00_008507,EWB00_004148	Cluster 2
GO:BP	regulation of nucleobase-containing compound metabolic process	GO:0019219	FALSE	0.00389176	2.40985	311	157	27	4316	EWB00_010610,EWB00_002469,EWB00_010959,EWB00_001956,EWB00_010451,EWB00_001087,EWB00_005480,EWB00_006329,EWB00_002950,EWB00_006693,EWB00_003541,EWB00_003557,EWB00_000933,EWB00_006956,EWB00_002696,EWB00_005499,EWB00_003228,EWB00_003235,EWB00_007475,EWB00_007697,EWB00_000107,EWB00_000875,EWB00_002585,EWB00_000731,EWB00_004658,EWB00_008507,EWB00_004148	Cluster 2
GO:BP	regulation of macromolecule metabolic process	GO:0060255	FALSE	0.00555017	2.25569	373	157	30	4316	EWB00_010610,EWB00_002469,EWB00_010959,EWB00_001956,EWB00_010451,EWB00_001087,EWB00_005480,EWB00_006329,EWB00_002950,EWB00_001277,EWB00_006693,EWB00_003541,EWB00_003557,EWB00_000933,EWB00_006956,EWB00_002696,EWB00_005499,EWB00_003228,EWB00_003235,EWB00_007475,EWB00_007697,EWB00_005751,EWB00_001345,EWB00_000107,EWB00_000875,EWB00_002585,EWB00_000731,EWB00_004658,EWB00_008507,EWB00_004148	Cluster 2
GO:BP	regulation of primary metabolic process	GO:0080090	FALSE	0.00838632	2.07643	343	157	28	4316	EWB00_010610,EWB00_002469,EWB00_010959,EWB00_001956,EWB00_010451,EWB00_001087,EWB00_005480,EWB00_006329,EWB00_002950,EWB00_006693,EWB00_003541,EWB00_003557,EWB00_000933,EWB00_006956,EWB00_002696,EWB00_005499,EWB00_003228,EWB00_003235,EWB00_007475,EWB00_007697,EWB00_005751,EWB00_000107,EWB00_000875,EWB00_002585,EWB00_000731,EWB00_004658,EWB00_008507,EWB00_004148	Cluster 2
GO:BP	regulation of metabolic process	GO:0019222	FALSE	0.00883628	2.05373	382	157	30	4316	EWB00_010610,EWB00_002469,EWB00_010959,EWB00_001956,EWB00_010451,EWB00_001087,EWB00_005480,EWB00_006329,EWB00_002950,EWB00_001277,EWB00_006693,EWB00_003541,EWB00_003557,EWB00_000933,EWB00_006956,EWB00_002696,EWB00_005499,EWB00_003228,EWB00_003235,EWB00_007475,EWB00_007697,EWB00_005751,EWB00_001345,EWB00_000107,EWB00_000875,EWB00_002585,EWB00_000731,EWB00_004658,EWB00_008507,EWB00_004148	Cluster 2
GO:BP	nucleoside metabolic process	GO:0009116	TRUE	0.0215214	1.66713	8	148	4	4316	EWB00_001591,EWB00_000867,EWB00_010290,EWB00_001639	Cluster 4
GO:BP	glycosyl compound metabolic process	GO:1901657	FALSE	0.0215214	1.66713	8	148	4	4316	EWB00_001591,EWB00_000867,EWB00_010290,EWB00_001639	Cluster 4
GO:BP	polyol metabolic process	GO:0019751	FALSE	0.0377076	1.42357	9	148	4	4316	EWB00_006051,EWB00_003043,EWB00_007308,EWB00_000136	Cluster 4
GO:BP	RNA processing	GO:0006396	TRUE	8.47248849214255e-11	10.072	306	189	44	4316	EWB00_010637,EWB00_004281,EWB00_006057,EWB00_002327,EWB00_011133,EWB00_005339,EWB00_005397,EWB00_002890,EWB00_002940,EWB00_009035,EWB00_005638,EWB00_001260,EWB00_001786,EWB00_003939,EWB00_006443,EWB00_001063,EWB00_002289,EWB00_004530,EWB00_006881,EWB00_004839,EWB00_007309,EWB00_000958,EWB00_000968,EWB00_001190,EWB00_007859,EWB00_007887,EWB00_005307,EWB00_007985,EWB00_008037,EWB00_004461,EWB00_004…	Cluster 5
GO:BP	mRNA metabolic process	GO:0016071	TRUE	8.64471890221814e-10	9.06325	192	189	33	4316	EWB00_010637,EWB00_004281,EWB00_006057,EWB00_005397,EWB00_005638,EWB00_001260,EWB00_003939,EWB00_006443,EWB00_001063,EWB00_004530,EWB00_006881,EWB00_003129,EWB00_004839,EWB00_007309,EWB00_004903,EWB00_000968,EWB00_001190,EWB00_007746,EWB00_007835,EWB00_007859,EWB00_007887,EWB00_005307,EWB00_005326,EWB00_007985,EWB00_004461,EWB00_004470,EWB00_008166,EWB00_002185,EWB00_000332,EWB00_005288,EWB00_004…	Cluster 5
GO:BP	chromatin remodeling	GO:0006338	TRUE	1.20795419138308e-07	6.91795	70	189	18	4316	EWB00_010773,EWB00_010970,EWB00_011050,EWB00_011064,EWB00_005030,EWB00_003417,EWB00_010047,EWB00_006452,EWB00_006928,EWB00_007158,EWB00_007398,EWB00_005797,EWB00_009542,EWB00_005753,EWB00_003609,EWB00_005903,EWB00_003439,EWB00_003889	Cluster 5
GO:BP	mRNA processing	GO:0006397	FALSE	1.71389929343112e-07	6.76601	172	189	28	4316	EWB00_010637,EWB00_004281,EWB00_006057,EWB00_005397,EWB00_005638,EWB00_001260,EWB00_003939,EWB00_006443,EWB00_001063,EWB00_004530,EWB00_006881,EWB00_004839,EWB00_007309,EWB00_000968,EWB00_001190,EWB00_007859,EWB00_007887,EWB00_005307,EWB00_007985,EWB00_004461,EWB00_004470,EWB00_008166,EWB00_002185,EWB00_000332,EWB00_005288,EWB00_004118,EWB00_008388,EWB00_005295	Cluster 5
GO:BP	chromatin organization	GO:0006325	FALSE	4.16729079314562e-07	6.38015	84	189	19	4316	EWB00_010773,EWB00_010970,EWB00_011050,EWB00_011064,EWB00_005030,EWB00_003417,EWB00_010047,EWB00_006452,EWB00_006928,EWB00_007158,EWB00_007398,EWB00_005797,EWB00_009542,EWB00_005753,EWB00_003655,EWB00_003609,EWB00_005903,EWB00_003439,EWB00_003889	Cluster 5
GO:BP	negative regulation of macromolecule biosynthetic process	GO:0010558	FALSE	2.96730935566e-06	5.52764	66	189	16	4316	EWB00_001910,EWB00_010478,EWB00_003402,EWB00_003129,EWB00_006928,EWB00_004903,EWB00_005566,EWB00_007746,EWB00_007835,EWB00_005326,EWB00_007985,EWB00_008086,EWB00_004470,EWB00_008242,EWB00_005288,EWB00_009007	Cluster 5
GO:BP	negative regulation of biosynthetic process	GO:0009890	FALSE	2.96730935566e-06	5.52764	66	189	16	4316	EWB00_001910,EWB00_010478,EWB00_003402,EWB00_003129,EWB00_006928,EWB00_004903,EWB00_005566,EWB00_007746,EWB00_007835,EWB00_005326,EWB00_007985,EWB00_008086,EWB00_004470,EWB00_008242,EWB00_005288,EWB00_009007	Cluster 5
GO:BP	negative regulation of macromolecule metabolic process	GO:0010605	FALSE	3.75013391513e-06	5.42595	67	189	16	4316	EWB00_001910,EWB00_010478,EWB00_003402,EWB00_003129,EWB00_006928,EWB00_004903,EWB00_005566,EWB00_007746,EWB00_007835,EWB00_005326,EWB00_007985,EWB00_008086,EWB00_004470,EWB00_008242,EWB00_005288,EWB00_009007	Cluster 5
GO:BP	negative regulation of metabolic process	GO:0009892	FALSE	4.71770603433e-06	5.32627	68	189	16	4316	EWB00_001910,EWB00_010478,EWB00_003402,EWB00_003129,EWB00_006928,EWB00_004903,EWB00_005566,EWB00_007746,EWB00_007835,EWB00_005326,EWB00_007985,EWB00_008086,EWB00_004470,EWB00_008242,EWB00_005288,EWB00_009007	Cluster 5
GO:BP	regulation of macromolecule metabolic process	GO:0060255	FALSE	1.062298411372e-05	4.97375	373	189	40	4316	EWB00_010709,EWB00_004296,EWB00_002327,EWB00_001910,EWB00_010478,EWB00_006207,EWB00_005035,EWB00_005047,EWB00_003402,EWB00_009821,EWB00_006852,EWB00_007069,EWB00_003129,EWB00_006928,EWB00_007009,EWB00_007311,EWB00_005599,EWB00_004903,EWB00_005566,EWB00_005570,EWB00_007746,EWB00_007835,EWB00_003522,EWB00_005326,EWB00_005534,EWB00_007985,EWB00_008086,EWB00_008090,EWB00_008116,EWB00_004470,EWB00_003…	Cluster 5
GO:BP	regulation of metabolic process	GO:0019222	FALSE	2.082129354663e-05	4.68149	382	189	40	4316	EWB00_010709,EWB00_004296,EWB00_002327,EWB00_001910,EWB00_010478,EWB00_006207,EWB00_005035,EWB00_005047,EWB00_003402,EWB00_009821,EWB00_006852,EWB00_007069,EWB00_003129,EWB00_006928,EWB00_007009,EWB00_007311,EWB00_005599,EWB00_004903,EWB00_005566,EWB00_005570,EWB00_007746,EWB00_007835,EWB00_003522,EWB00_005326,EWB00_005534,EWB00_007985,EWB00_008086,EWB00_008090,EWB00_008116,EWB00_004470,EWB00_003…	Cluster 5
GO:BP	regulation of gene expression	GO:0010468	FALSE	0.00020451	3.68928	353	189	36	4316	EWB00_001910,EWB00_010478,EWB00_006207,EWB00_005047,EWB00_003402,EWB00_009821,EWB00_006852,EWB00_007069,EWB00_003129,EWB00_006928,EWB00_007009,EWB00_007311,EWB00_005599,EWB00_004903,EWB00_005566,EWB00_005570,EWB00_007746,EWB00_007835,EWB00_003522,EWB00_005326,EWB00_005534,EWB00_007985,EWB00_008086,EWB00_008090,EWB00_008116,EWB00_004470,EWB00_003609,EWB00_000332,EWB00_008242,EWB00_005288,EWB00_005…	Cluster 5
GO:BP	regulation of macromolecule biosynthetic process	GO:0010556	FALSE	0.000219247	3.65907	354	189	36	4316	EWB00_001910,EWB00_010478,EWB00_006207,EWB00_005047,EWB00_003402,EWB00_009821,EWB00_006852,EWB00_007069,EWB00_003129,EWB00_006928,EWB00_007009,EWB00_007311,EWB00_005599,EWB00_004903,EWB00_005566,EWB00_005570,EWB00_007746,EWB00_007835,EWB00_003522,EWB00_005326,EWB00_005534,EWB00_007985,EWB00_008086,EWB00_008090,EWB00_008116,EWB00_004470,EWB00_003609,EWB00_000332,EWB00_008242,EWB00_005288,EWB00_005…	Cluster 5
GO:BP	regulation of biosynthetic process	GO:0009889	FALSE	0.000219247	3.65907	354	189	36	4316	EWB00_001910,EWB00_010478,EWB00_006207,EWB00_005047,EWB00_003402,EWB00_009821,EWB00_006852,EWB00_007069,EWB00_003129,EWB00_006928,EWB00_007009,EWB00_007311,EWB00_005599,EWB00_004903,EWB00_005566,EWB00_005570,EWB00_007746,EWB00_007835,EWB00_003522,EWB00_005326,EWB00_005534,EWB00_007985,EWB00_008086,EWB00_008090,EWB00_008116,EWB00_004470,EWB00_003609,EWB00_000332,EWB00_008242,EWB00_005288,EWB00_005…	Cluster 5
GO:BP	mRNA transport	GO:0051028	FALSE	0.000356474	3.44797	21	189	8	4316	EWB00_010653,EWB00_010505,EWB00_008908,EWB00_010057,EWB00_004839,EWB00_000968,EWB00_007985,EWB00_008040	Cluster 5
GO:BP	RNA splicing	GO:0008380	TRUE	0.000624614	3.20439	142	189	20	4316	EWB00_010637,EWB00_004281,EWB00_006057,EWB00_005397,EWB00_005638,EWB00_001260,EWB00_006443,EWB00_001063,EWB00_004530,EWB00_006881,EWB00_004839,EWB00_007309,EWB00_007859,EWB00_007887,EWB00_007985,EWB00_004461,EWB00_008166,EWB00_002185,EWB00_000332,EWB00_005295	Cluster 5
GO:BP	nucleocytoplasmic transport	GO:0006913	FALSE	0.00105082	2.97847	39	189	10	4316	EWB00_010653,EWB00_005978,EWB00_010505,EWB00_008908,EWB00_010057,EWB00_003124,EWB00_004839,EWB00_003866,EWB00_000968,EWB00_003364	Cluster 5
GO:BP	nuclear transport	GO:0051169	FALSE	0.00105082	2.97847	39	189	10	4316	EWB00_010653,EWB00_005978,EWB00_010505,EWB00_008908,EWB00_010057,EWB00_003124,EWB00_004839,EWB00_003866,EWB00_000968,EWB00_003364	Cluster 5
GO:BP	RNA localization	GO:0006403	FALSE	0.00114993	2.93933	24	189	8	4316	EWB00_010653,EWB00_010505,EWB00_008908,EWB00_010057,EWB00_004839,EWB00_000968,EWB00_007985,EWB00_008040	Cluster 5
GO:BP	establishment of RNA localization	GO:0051236	FALSE	0.00114993	2.93933	24	189	8	4316	EWB00_010653,EWB00_010505,EWB00_008908,EWB00_010057,EWB00_004839,EWB00_000968,EWB00_007985,EWB00_008040	Cluster 5
GO:BP	RNA transport	GO:0050658	FALSE	0.00114993	2.93933	24	189	8	4316	EWB00_010653,EWB00_010505,EWB00_008908,EWB00_010057,EWB00_004839,EWB00_000968,EWB00_007985,EWB00_008040	Cluster 5
GO:BP	nucleic acid transport	GO:0050657	FALSE	0.00114993	2.93933	24	189	8	4316	EWB00_010653,EWB00_010505,EWB00_008908,EWB00_010057,EWB00_004839,EWB00_000968,EWB00_007985,EWB00_008040	Cluster 5
GO:BP	negative regulation of gene expression	GO:0010629	FALSE	0.00134836	2.87019	40	189	10	4316	EWB00_003129,EWB00_004903,EWB00_007746,EWB00_007835,EWB00_005326,EWB00_007985,EWB00_004470,EWB00_008242,EWB00_005288,EWB00_009007	Cluster 5
GO:BP	negative regulation of cellular process	GO:0048523	FALSE	0.00271411	2.56637	106	189	16	4316	EWB00_001910,EWB00_010478,EWB00_003402,EWB00_003129,EWB00_006928,EWB00_004903,EWB00_005566,EWB00_007746,EWB00_007835,EWB00_005326,EWB00_007985,EWB00_008086,EWB00_004470,EWB00_008242,EWB00_005288,EWB00_009007	Cluster 5
GO:BP	negative regulation of biological process	GO:0048519	FALSE	0.00271411	2.56637	106	189	16	4316	EWB00_001910,EWB00_010478,EWB00_003402,EWB00_003129,EWB00_006928,EWB00_004903,EWB00_005566,EWB00_007746,EWB00_007835,EWB00_005326,EWB00_007985,EWB00_008086,EWB00_004470,EWB00_008242,EWB00_005288,EWB00_009007	Cluster 5
GO:BP	regulation of primary metabolic process	GO:0080090	FALSE	0.00608313	2.21587	343	189	32	4316	EWB00_010709,EWB00_004296,EWB00_002327,EWB00_001910,EWB00_010478,EWB00_006207,EWB00_005035,EWB00_005047,EWB00_003402,EWB00_009821,EWB00_006852,EWB00_007069,EWB00_006928,EWB00_007009,EWB00_007311,EWB00_005599,EWB00_005566,EWB00_005570,EWB00_003522,EWB00_005534,EWB00_007985,EWB00_008086,EWB00_008090,EWB00_008116,EWB00_003609,EWB00_000332,EWB00_005903,EWB00_003439,EWB00_009007,EWB00_003889,EWB00_009…	Cluster 5
GO:BP	DNA-templated transcription	GO:0006351	FALSE	0.00680817	2.16697	361	189	33	4316	EWB00_011028,EWB00_001910,EWB00_010478,EWB00_006207,EWB00_002733,EWB00_010224,EWB00_005047,EWB00_003402,EWB00_009821,EWB00_006456,EWB00_002801,EWB00_006852,EWB00_007069,EWB00_006928,EWB00_007311,EWB00_005599,EWB00_000678,EWB00_005566,EWB00_005570,EWB00_003522,EWB00_005534,EWB00_009170,EWB00_008086,EWB00_008090,EWB00_008116,EWB00_003609,EWB00_005903,EWB00_003439,EWB00_004112,EWB00_003889,EWB00_009…	Cluster 5
GO:BP	RNA splicing, via transesterification reactions with bulged adenosine as nucleophile	GO:0000377	FALSE	0.00777759	2.10916	115	189	16	4316	EWB00_010637,EWB00_004281,EWB00_006057,EWB00_005397,EWB00_005638,EWB00_001260,EWB00_001063,EWB00_004530,EWB00_006881,EWB00_007309,EWB00_007859,EWB00_007887,EWB00_004461,EWB00_008166,EWB00_000332,EWB00_005295	Cluster 5
GO:BP	mRNA splicing, via spliceosome	GO:0000398	FALSE	0.00777759	2.10916	115	189	16	4316	EWB00_010637,EWB00_004281,EWB00_006057,EWB00_005397,EWB00_005638,EWB00_001260,EWB00_001063,EWB00_004530,EWB00_006881,EWB00_007309,EWB00_007859,EWB00_007887,EWB00_004461,EWB00_008166,EWB00_000332,EWB00_005295	Cluster 5
GO:BP	RNA splicing, via transesterification reactions	GO:0000375	FALSE	0.00777759	2.10916	115	189	16	4316	EWB00_010637,EWB00_004281,EWB00_006057,EWB00_005397,EWB00_005638,EWB00_001260,EWB00_001063,EWB00_004530,EWB00_006881,EWB00_007309,EWB00_007859,EWB00_007887,EWB00_004461,EWB00_008166,EWB00_000332,EWB00_005295	Cluster 5
GO:BP	nuclear-transcribed mRNA catabolic process, nonsense-mediated decay	GO:0000184	FALSE	0.00788828	2.10302	10	189	5	4316	EWB00_003129,EWB00_004903,EWB00_007746,EWB00_005326,EWB00_007985	Cluster 5
GO:BP	nucleobase-containing compound transport	GO:0015931	FALSE	0.0242789	1.61477	35	189	8	4316	EWB00_010653,EWB00_010505,EWB00_008908,EWB00_010057,EWB00_004839,EWB00_000968,EWB00_007985,EWB00_008040	Cluster 5
GO:BP	homophilic cell adhesion via plasma membrane adhesion molecules	GO:0007156	FALSE	1.6287762511549e-17	16.7881	49	177	23	4316	EWB00_010627,EWB00_011124,EWB00_011129,EWB00_001389,EWB00_001403,EWB00_002948,EWB00_002949,EWB00_005628,EWB00_003393,EWB00_003398,EWB00_001257,EWB00_001258,EWB00_004536,EWB00_006893,EWB00_006900,EWB00_004045,EWB00_002205,EWB00_005174,EWB00_005176,EWB00_007633,EWB00_007634,EWB00_008548,EWB00_009000	Cluster 7
GO:BP	cell-cell adhesion via plasma-membrane adhesion molecules	GO:0098742	FALSE	1.6287762511549e-17	16.7881	49	177	23	4316	EWB00_010627,EWB00_011124,EWB00_011129,EWB00_001389,EWB00_001403,EWB00_002948,EWB00_002949,EWB00_005628,EWB00_003393,EWB00_003398,EWB00_001257,EWB00_001258,EWB00_004536,EWB00_006893,EWB00_006900,EWB00_004045,EWB00_002205,EWB00_005174,EWB00_005176,EWB00_007633,EWB00_007634,EWB00_008548,EWB00_009000	Cluster 7
GO:BP	cell-cell adhesion	GO:0098609	FALSE	2.91213057124503e-17	16.5358	50	177	23	4316	EWB00_010627,EWB00_011124,EWB00_011129,EWB00_001389,EWB00_001403,EWB00_002948,EWB00_002949,EWB00_005628,EWB00_003393,EWB00_003398,EWB00_001257,EWB00_001258,EWB00_004536,EWB00_006893,EWB00_006900,EWB00_004045,EWB00_002205,EWB00_005174,EWB00_005176,EWB00_007633,EWB00_007634,EWB00_008548,EWB00_009000	Cluster 7
GO:BP	cell adhesion	GO:0007155	TRUE	3.032169778109e-16	15.5182	95	177	29	4316	EWB00_010627,EWB00_006209,EWB00_011124,EWB00_011129,EWB00_005365,EWB00_001389,EWB00_001403,EWB00_002919,EWB00_002948,EWB00_002949,EWB00_005628,EWB00_003393,EWB00_003398,EWB00_001257,EWB00_001258,EWB00_005879,EWB00_004536,EWB00_006893,EWB00_006900,EWB00_004045,EWB00_002205,EWB00_005174,EWB00_005176,EWB00_007633,EWB00_007634,EWB00_007589,EWB00_008521,EWB00_008548,EWB00_009000	Cluster 7
GO:BP	regulation of catalytic activity	GO:0050790	FALSE	0.00430557	2.36597	30	177	8	4316	EWB00_010654,EWB00_001523,EWB00_000967,EWB00_000536,EWB00_000537,EWB00_000538,EWB00_000540,EWB00_009716	Cluster 7
GO:BP	proteolysis	GO:0006508	TRUE	0.0073587	2.1332	271	177	26	4316	EWB00_006262,EWB00_005460,EWB00_006711,EWB00_000485,EWB00_007039,EWB00_001523,EWB00_000967,EWB00_007370,EWB00_007623,EWB00_003735,EWB00_004025,EWB00_010186,EWB00_000106,EWB00_009902,EWB00_009917,EWB00_008201,EWB00_008210,EWB00_009447,EWB00_000536,EWB00_000537,EWB00_000538,EWB00_000540,EWB00_004060,EWB00_009716,EWB00_009722,EWB00_010025	Cluster 7
GO:BP	cell communication	GO:0007154	TRUE	0.0128854	1.8899	453	177	36	4316	EWB00_006040,EWB00_002413,EWB00_010398,EWB00_002523,EWB00_006209,EWB00_011122,EWB00_010247,EWB00_002919,EWB00_005025,EWB00_010050,EWB00_001717,EWB00_001774,EWB00_006475,EWB00_000485,EWB00_003131,EWB00_006972,EWB00_007018,EWB00_007039,EWB00_002672,EWB00_007420,EWB00_007496,EWB00_007623,EWB00_007589,EWB00_000689,EWB00_009528,EWB00_000111,EWB00_000112,EWB00_005325,EWB00_009907,EWB00_007989,EWB00_007…	Cluster 7
GO:BP	regulation of molecular function	GO:0065009	FALSE	0.032962	1.48199	39	177	8	4316	EWB00_010654,EWB00_001523,EWB00_000967,EWB00_000536,EWB00_000537,EWB00_000538,EWB00_000540,EWB00_009716	Cluster 7
GO:BP	signaling	GO:0023052	FALSE	0.0494156	1.30614	446	177	34	4316	EWB00_006040,EWB00_002413,EWB00_010398,EWB00_002523,EWB00_006209,EWB00_011122,EWB00_010247,EWB00_002919,EWB00_010050,EWB00_001717,EWB00_001774,EWB00_006475,EWB00_000485,EWB00_003131,EWB00_007018,EWB00_007039,EWB00_002672,EWB00_007420,EWB00_007496,EWB00_007623,EWB00_007589,EWB00_000689,EWB00_009528,EWB00_000111,EWB00_000112,EWB00_005325,EWB00_009907,EWB00_007989,EWB00_007990,EWB00_003254,EWB00_000…	Cluster 7
