# Supplementary material for: Single‐Cell and Spatial Transcriptomics Unveil Key Regulators Governing Cell Differentiation for Schistosoma japonicum Sexual Development
Source: Adv Sci (Weinh). 2026 Jul 11:e76329. Online ahead of print. doi: 10.1002/advs.76329 (PMC13355927; doi:10.1002/advs.76329)
Supplement: Supplementary file 7 — Supporting File 7: advs76329‐sup‐0007‐Table S5.xlsx. [file ADVS-9999-e76329-s005.xlsx]

## Sheet: DEGs
	Table S5 The list of differently expressed genes between D20 and D16
Genes	BaseMean	log2FoldChange	lfcSE	stat	pvalue	padj	Threshold	Descriptions	Sj cluster marker
EWB00_000059	113.53	-1.37921	0.394539	-3.49575	0.000472732	0.00783354	DOWN	SJCHGC06242 protein [Source:UniProtKB/TrEMBL;Acc:Q5DBN6]	tegument
EWB00_000060	91.8627	-1.90839	0.347145	-5.49739	3.85458954343238e-08	5.0812194094311e-06	DOWN		male_late,tegument,vitellocyte.late,vitellocyte.mature
EWB00_000062	22.3778	-1.37687	0.391427	-3.51757	0.000435517	0.00738481	DOWN	SJCHGC06358 protein [Source:UniProtKB/TrEMBL;Acc:Q5DFR9]	tegument
EWB00_000259	7.69906	-2.34875	0.643155	-3.65192	0.000260283	0.00493572	DOWN		NA
EWB00_000341	22.3284	-2.92898	0.42742	-6.8527	7.24679561488795e-12	3.29044780891551e-09	DOWN	GLIPR1-like protein isoform 3 [Source:UniProtKB/TrEMBL;Acc:A0A4Z2DJ74]	NA
EWB00_000358	6.85899	-2.96996	0.643527	-4.61512	3.9286206487908e-06	0.000192267	DOWN	SJCHGC06448 protein [Source:UniProtKB/TrEMBL;Acc:Q5DGM8]	gut
EWB00_000377	216.132	-2.60036	0.427184	-6.08721	1.1489378005749e-09	2.6829338983139e-07	DOWN	Annexin [Source:UniProtKB/TrEMBL;Acc:A0A4Z2DJ82]	tegument
EWB00_000861	11.9702	-1.97073	0.371541	-5.30421	1.13163985735455e-07	1.32127036487982e-05	DOWN	Glyco_hydro_5_C domain-containing protein [Source:UniProtKB/TrEMBL;Acc:A0A4Z2DHM4]	NA
EWB00_001018	16.1463	-2.78772	0.648008	-4.30198	1.69280975328205e-05	0.000620419	DOWN	25 kDa integral membrane protein [Source:UniProtKB/TrEMBL;Acc:A0A4Z2DHE4]	tegument
EWB00_001019	21.6451	-2.31913	0.452438	-5.12586	2.96185129258072e-07	2.75081938798434e-05	DOWN	25 kDa integral membrane protein [Source:UniProtKB/TrEMBL;Acc:A0A4Z2DHD8]	tegument
EWB00_001112	3.1383	-1.04112	0.285016	-3.65284	0.000259361	0.00492966	DOWN	Putative phospholipid hydroperoxide glutathione peroxidase [Source:UniProtKB/TrEMBL;Acc:A0A4Z2DGV7]	NA
EWB00_001247	77.709	-2.89513	0.4651	-6.22475	4.82314118724864e-10	1.22727255600243e-07	DOWN	Clone ZZZ288 mRNA sequence; LIM and SH3 domain protein isoform 4 [Source:UniProtKB/TrEMBL;Acc:Q86E31]	tegument
EWB00_001396	30.3235	-1.53899	0.378853	-4.06224	4.86042991027263e-05	0.00139383	DOWN	Regulator of microtubule dynamics protein isoform 2 [Source:UniProtKB/TrEMBL;Acc:A0A4Z2DX87]	tegument
EWB00_001523	53.7269	-1.4297	0.336615	-4.24728	2.16378779291682e-05	0.000752538	DOWN	Cathepsin B-like cysteine proteinase [Source:UniProtKB/TrEMBL;Acc:A0A4Z2DFJ1]	gut,gut,gut
EWB00_001732	1.24576	-1.36781	0.276493	-4.94701	7.5360227982463e-07	5.45061188761655e-05	DOWN		NA
EWB00_001967	13.0879	-2.74437	0.533105	-5.1479	2.63422082065787e-07	2.53288079614551e-05	DOWN	Methionine aminopeptidase 1 [Source:UniProtKB/TrEMBL;Acc:A0A4Z2DEB2]	NA
EWB00_002079	6.04055	-2.89129	0.66331	-4.35888	1.30732093071936e-05	0.000499287	DOWN	Saposin B-type domain-containing protein [Source:UniProtKB/TrEMBL;Acc:A0A4Z2DDH2]	gut
EWB00_002080	22.972	-1.38656	0.298274	-4.64861	3.34187044909355e-06	0.000167565	DOWN	Saposin B domain-containing protein isoform 3 [Source:UniProtKB/TrEMBL;Acc:A0A4Z2DDU1]	gut
EWB00_002082	82.2803	-1.84074	0.340596	-5.40448	6.49977596192464e-08	8.10059244177357e-06	DOWN	Saposin B domain-containing protein isoform 3 [Source:UniProtKB/TrEMBL;Acc:A0A4Z2DDU3]	gut
EWB00_002379	8.01567	-1.00033	0.259091	-3.86091	0.000112965	0.0026567	DOWN	Reverse transcriptase SjR1 [Source:UniProtKB/TrEMBL;Acc:A0A4Z2DCA4]	NA
EWB00_002739	22.7369	-2.97511	0.534698	-5.5641	2.63514012046275e-08	3.68409140137568e-06	DOWN	Hypoxanthine-guanine phosphoribosyltransferase isoform 1 [Source:UniProtKB/TrEMBL;Acc:A0A4Z2DAX4]	NA
EWB00_002847	47.3482	-2.90889	0.573784	-5.06966	3.98536042507466e-07	3.42866850043529e-05	DOWN	Antigen 10-3 isoform 2 [Source:UniProtKB/TrEMBL;Acc:A0A4Z2DAL0]	NA
EWB00_002848	40.1524	-3.11423	0.624939	-4.98325	6.25237589658637e-07	4.82081775498117e-05	DOWN	Hypotheticial protein [Source:UniProtKB/TrEMBL;Acc:C1L4Y4]	NA
EWB00_003184	8.08252	-1.67393	0.466098	-3.59137	0.000328949	0.00595299	DOWN	SJCHGC04468 protein [Source:UniProtKB/TrEMBL;Acc:Q5DEM8]	tegument_progenitor
EWB00_003244	98.6392	-2.31781	0.473455	-4.89552	9.80468077375122e-07	6.62261619536105e-05	DOWN	SJCHGC04841 protein [Source:UniProtKB/TrEMBL;Acc:Q5DB89]	tegument,tegument_progenitor
EWB00_003362	13.3497	-2.4353	0.58738	-4.14604	3.38267406210401e-05	0.00107574	DOWN	DM9 domain-containing protein; Natterin-4 [Source:UniProtKB/TrEMBL;Acc:C1L4J3]	NA
EWB00_003368	31.0059	-1.28767	0.286479	-4.49481	6.96329115652876e-06	0.00030291	DOWN	Serine-threonine rich [Source:UniProtKB/TrEMBL;Acc:A0A4Z2D8M7]	NA
EWB00_003702	142.644	-2.4659	0.61447	-4.01306	5.99368292317261e-05	0.00164492	DOWN	16 kDa calcium-binding protein isoform 2; SJCHGC01267 protein [Source:UniProtKB/TrEMBL;Acc:Q5DBX4]	tegument
EWB00_003735	3.78029	-1.9114	0.541002	-3.53308	0.000410747	0.00703781	DOWN	Cathepsin B-like cysteine proteinase [Source:UniProtKB/TrEMBL;Acc:A0A4Z2D7G6]	gut
EWB00_003758	57.8964	-1.16051	0.176464	-6.5765	4.81646492511384e-11	1.57459871331822e-08	DOWN	Aquaporin-like domain-containing protein [Source:UniProtKB/TrEMBL;Acc:A0A4Z2DVQ2]	NA
EWB00_003811	6.3735	-1.86284	0.358806	-5.19178	2.08298001886823e-07	2.12802446177625e-05	DOWN	Dipeptidyl peptidase 2 [Source:UniProtKB/TrEMBL;Acc:A0A4Z2D7D0]	NA
EWB00_004136	4.62781	-2.00628	0.542952	-3.69514	0.000219765	0.00432805	DOWN	Metabotropic glutamate receptor 7 isoform 2 [Source:UniProtKB/TrEMBL;Acc:A0A4Z2D6G5]	NA
EWB00_004271	57.2107	-1.75014	0.462234	-3.78628	0.000152922	0.00332403	DOWN	Dynein light chain [Source:UniProtKB/TrEMBL;Acc:Q5DE98]	tegument
EWB00_004351	758.353	-1.82264	0.37917	-4.80692	1.53272982758674e-06	9.27925991175292e-05	DOWN	22.6kDa membrane-associated antigen; Tegument antigen; Tegument antigen (I(H)A); Tegument membrane-associated antigen [Source:UniProtKB/TrEMBL;Acc:O01372]	tegument
EWB00_004372	34.0652	-1.39481	0.395402	-3.52758	0.000419377	0.00713254	DOWN	Dynein light chain [Source:UniProtKB/TrEMBL;Acc:A0A4Z2D612]	tegument
EWB00_004378	518.735	-1.80631	0.420964	-4.2909	1.77949771423807e-05	0.000649278	DOWN	Dynein light chain [Source:UniProtKB/TrEMBL;Acc:Q9XTK6]	tegument
EWB00_004379	149.3	-1.78875	0.465359	-3.8438	0.000121144	0.00280484	DOWN	Dynein light chain [Source:UniProtKB/TrEMBL;Acc:A0A4Z2D616]	tegument
EWB00_004552	84.1739	-1.00559	0.282493	-3.5597	0.000371276	0.00653974	DOWN	Ras association domain-containing protein isoform 1 [Source:UniProtKB/TrEMBL;Acc:A0A4Z2D4Q6]	NA
EWB00_004626	47.4065	-1.69283	0.438065	-3.86434	0.000111391	0.00264651	DOWN	Zinc finger FLYWCH type isoform 2 [Source:UniProtKB/TrEMBL;Acc:A0A4Z2D5I2]	neoblast
EWB00_004722	3.29659	-2.43943	0.457176	-5.33587	9.5089541684267e-08	1.12632873070364e-05	DOWN	High affinity cationic amino acid transporter 1 [Source:UniProtKB/TrEMBL;Acc:A0A4Z2D4A3]	NA
EWB00_004793	90.6646	-2.07002	0.37877	-5.4651	4.62640508500272e-08	6.00184266027417e-06	DOWN	Aquaporin-9; Aquaporin-9 (AQP-9) (Small solute channel 1) [Source:UniProtKB/TrEMBL;Acc:C1L813]	tegument,tegument,tegument
EWB00_004885	3.31458	-2.81107	0.751959	-3.73833	0.000185247	0.00388211	DOWN	Hemoglobinase [Source:UniProtKB/TrEMBL;Acc:A0A4Z2D3N7]	NA
EWB00_005009	7.13617	-2.10509	0.440664	-4.77708	1.77858302925434e-06	0.000106105	DOWN	Phospholipid-transporting ATPase [Source:UniProtKB/TrEMBL;Acc:A0A4Z2D2X8]	NA
EWB00_005445	3.26846	-2.07381	0.539201	-3.84608	0.000120022	0.00280377	DOWN		NA
EWB00_005733	25.1208	-1.5326	0.406082	-3.77412	0.00016057	0.00344447	DOWN	Myosin light chain kinase, smooth muscle [Source:UniProtKB/TrEMBL;Acc:A0A4Z2D0T5]	tegument,vitellocyte.mature
EWB00_005888	28.8031	-2.56681	0.636794	-4.03084	5.55780728332587e-05	0.00155561	DOWN		NA
EWB00_005980	4.91427	-1.63193	0.376586	-4.33348	1.46772523297491e-05	0.000545513	DOWN	Phospholipase D3 [Source:UniProtKB/TrEMBL;Acc:A0A4Z2DU95]	NA
EWB00_006135	13.8358	-1.22924	0.340162	-3.61368	0.000301883	0.00554448	DOWN	Otoferlin [Source:UniProtKB/TrEMBL;Acc:A0A4Z2CZP8]	tegument
EWB00_006262	41.25	-1.41139	0.350544	-4.02629	5.66633239357101e-05	0.00157485	DOWN	Cathepsin C [Source:UniProtKB/TrEMBL;Acc:A0A4Z2CZ90]	gut
EWB00_006811	88.8366	-1.38705	0.350668	-3.95545	7.63892764667296e-05	0.00199466	DOWN	Saposin B-type domain-containing protein [Source:UniProtKB/TrEMBL;Acc:A0A4Z2CXI1]	gut
EWB00_006947	54.8999	-1.61164	0.308488	-5.2243	1.74811804158418e-07	1.84293460363944e-05	DOWN	DM9 domain-containing protein; DM9 domain-containing protein isoform 2; SJCHGC09059 protein [Source:UniProtKB/TrEMBL;Acc:Q5DDH3]	gut
EWB00_006948	25.6487	-2.36181	0.581308	-4.06292	4.84631734014198e-05	0.00139383	DOWN	SJCHGC07290 protein [Source:UniProtKB/TrEMBL;Acc:Q5D8N2]	NA
EWB00_007429	48.2804	-2.11664	0.46125	-4.58891	4.45556538254827e-06	0.000212955	DOWN	Sodium/potassium-transporting ATPase subunit alpha [Source:UniProtKB/TrEMBL;Acc:A0A4Z2CV97]	tegument,vitellocyte.mature
EWB00_007517	426.735	-1.87918	0.447746	-4.19697	2.70510178728169e-05	0.000895093	DOWN	Actin 5C; Actin-2; SJCHGC06318 protein [Source:UniProtKB/TrEMBL;Acc:Q5DF69]	tegument
EWB00_007522	63.2332	-3.03397	0.563275	-5.38631	7.19196010306796e-08	8.77311789886186e-06	DOWN	SJCHGC06635 protein [Source:UniProtKB/TrEMBL;Acc:Q5DGF9]	NA
EWB00_007523	3.61588	-2.6105	0.766009	-3.40792	0.000654591	0.00996271	DOWN		NA
EWB00_007669	116.038	-1.39709	0.403657	-3.46109	0.000537993	0.00858793	DOWN	Clone ZZD336 mRNA sequence; Tegument antigen; Tegument antigen (I(H)A) [Source:UniProtKB/TrEMBL;Acc:Q86EI5]	tegument
EWB00_007948	4.13756	-2.68547	0.600618	-4.47118	7.77900914047566e-06	0.000327721	DOWN		gut
EWB00_008201	54.5125	-1.12708	0.323642	-3.48249	0.000496775	0.00810407	DOWN	Cathepsin L-like proteinase [Source:UniProtKB/TrEMBL;Acc:A0A4Z2CR02]	gut
EWB00_008280	64.9865	-1.91723	0.391422	-4.89811	9.67611504313e-07	6.59024068729179e-05	DOWN	25 kDa integral membrane protein [Source:UniProtKB/TrEMBL;Acc:A0A4Z2CQT5]	tegument
EWB00_008281	64.6302	-2.90474	0.43364	-6.6985	2.10566214718005e-11	7.82253487677389e-09	DOWN	Tetraspanin [Source:UniProtKB/TrEMBL;Acc:A0A4Z2CQY5]	tegument
EWB00_008282	251.309	-2.04833	0.365897	-5.5981	2.16716817711387e-08	3.32830890033746e-06	DOWN	25 kDa integral membrane protein; 25 kDa integral membrane protein isoform 1 [Source:UniProtKB/TrEMBL;Acc:B5M6Z7]	tegument,tegument
EWB00_008327	8.88809	-2.25689	0.558012	-4.04452	5.24310113566073e-05	0.00148276	DOWN	Adenylate cyclase [Source:UniProtKB/TrEMBL;Acc:A0A4Z2CQP7]	NA
EWB00_008980	2.8735	-2.64146	0.560509	-4.71261	2.44568840565866e-06	0.000129796	DOWN	16 kDa calcium-binding protein (Egg antigen SME16); 16 kDa calcium-binding protein isoform 1; SJCHGC01695 protein [Source:UniProtKB/TrEMBL;Acc:Q5D8J1]	NA
EWB00_009069	32.6824	-1.99208	0.385324	-5.16989	2.34236071475595e-07	2.29428147644264e-05	DOWN	SJCHGC04269 protein [Source:UniProtKB/TrEMBL;Acc:Q5DF22]	tegument
EWB00_009113	33.6411	-1.48798	0.363753	-4.09062	4.30219217866326e-05	0.00128328	DOWN	Gelsolin; Severin [Source:UniProtKB/TrEMBL;Acc:C1L4M3]	tegument
EWB00_009161	42.7335	-1.80812	0.485673	-3.72291	0.000196942	0.0040381	DOWN	Actin [Source:UniProtKB/TrEMBL;Acc:C1L3T0]	tegument
EWB00_009203	8.04817	-2.25586	0.515312	-4.37765	1.19963304839265e-05	0.000462481	DOWN	Ras-like protein family member 12 isoform 2 [Source:UniProtKB/TrEMBL;Acc:A0A4Z2CMR8]	NA
EWB00_009268	18.8296	-2.62046	0.524283	-4.99818	5.78742402278936e-07	4.56997067856707e-05	DOWN	Putative inositol 5-phosphatase isoform 1 [Source:UniProtKB/TrEMBL;Acc:A0A4Z2CMC1]	tegument
EWB00_009422	3.75136	-1.17566	0.328403	-3.57994	0.00034367	0.00615968	DOWN	SWIM-type domain-containing protein [Source:UniProtKB/TrEMBL;Acc:A0A4Z2CM55]	NA
EWB00_009716	136.954	-1.33571	0.350823	-3.80737	0.000140454	0.00312788	DOWN	Cathepsin B-like cysteine proteinase isoform 3 [Source:UniProtKB/TrEMBL;Acc:A0A4Z2CLI7]	gut,gut,gut
EWB00_009722	72.6944	-1.73244	0.334891	-5.17316	2.30173412931977e-07	2.29415524865006e-05	DOWN	Hemoglobinase isoform 2 [Source:UniProtKB/TrEMBL;Acc:A0A4Z2CLY2]	gut
EWB00_009734	54.2924	-1.97139	0.483598	-4.07651	4.57163986141786e-05	0.00133443	DOWN	16 kDa calcium-binding protein [Source:UniProtKB/TrEMBL;Acc:A0A4Z2DQZ8]	tegument
EWB00_009902	15.6218	-1.47305	0.361228	-4.07789	4.54472238410531e-05	0.00133443	DOWN	Cathepsin S isoform 1 [Source:UniProtKB/TrEMBL;Acc:A0A4Z2DQP2]	gut
EWB00_009917	66.4456	-1.66286	0.328194	-5.0667	4.04761122310236e-07	3.44595067983495e-05	DOWN	Cathepsin L-like proteinase [Source:UniProtKB/TrEMBL;Acc:A0A4Z2DQM1]	gut
EWB00_010087	6.55062	-2.50388	0.458702	-5.45862	4.79851767965048e-08	6.12785703059115e-06	DOWN		NA
EWB00_010125	4.60083	-2.48443	0.594171	-4.18134	2.89792847495066e-05	0.000939872	DOWN		NA
EWB00_010141	31.4215	-2.12075	0.532359	-3.98369	6.78545635952888e-05	0.00181104	DOWN	SJCHGC06632 protein [Source:UniProtKB/TrEMBL;Acc:Q86EM3]	NA
EWB00_010350	139.465	-1.52747	0.438743	-3.48147	0.000498667	0.00810746	DOWN	Lipopolysaccharide-induced tumor necrosis factor-alpha factor isoform 2; SJCHGC01333 protein [Source:UniProtKB/TrEMBL;Acc:Q5DEA8]	ambiguous1,tegument_progenitor
EWB00_010471	90.9275	-2.28142	0.339028	-6.7293	1.70484925644265e-11	6.96686648645287e-09	DOWN	TLC domain-containing protein 1; TLC domain-containing protein isoform 1 [Source:UniProtKB/TrEMBL;Acc:C1L6L1]	tegument
EWB00_010570	2.2719	-2.59694	0.760216	-3.41605	0.000635362	0.00970619	DOWN	Leishmanolysin-like peptidase [Source:UniProtKB/TrEMBL;Acc:A0A4Z2DNR4]	NA
EWB00_010677	6.84958	-1.38561	0.395386	-3.50444	0.000457568	0.00761651	DOWN	Saposin B-type domain-containing protein [Source:UniProtKB/TrEMBL;Acc:A0A4Z2DN55]	gut
EWB00_010679	107.591	-1.4141	0.330363	-4.28045	1.86512578383946e-05	0.000671527	DOWN	Saposin B domain-containing protein isoform 1 [Source:UniProtKB/TrEMBL;Acc:A0A4Z2DN66]	gut
EWB00_010713	8.06429	-1.13239	0.218638	-5.17931	2.22704335912959e-07	2.24711424372421e-05	DOWN	SWIM-type domain-containing protein [Source:UniProtKB/TrEMBL;Acc:A0A4Z2DPF2]	NA
EWB00_010795	35.3657	-1.87284	0.375804	-4.98357	6.24231689731877e-07	4.82081775498117e-05	DOWN	25 kDa integral membrane protein isoform 2; SJCHGC02261 protein [Source:UniProtKB/TrEMBL;Acc:Q5DDB8]	tegument,tegument
EWB00_010796	18.6098	-2.58026	0.696929	-3.70233	0.000213625	0.00428982	DOWN	25 kDa integral membrane protein [Source:UniProtKB/TrEMBL;Acc:A0A4Z2CKK0]	tegument
EWB00_011181	16.4843	-2.63533	0.661499	-3.98387	6.78022823533226e-05	0.00181104	DOWN	SJCHGC04920 protein [Source:UniProtKB/TrEMBL;Acc:Q5DEB6]	gut,gut,gut
EWB00_011215	62.0136	-1.07464	0.255502	-4.20599	2.59941686679942e-05	0.000868256	DOWN	Synaptosomal-associated protein [Source:UniProtKB/TrEMBL;Acc:Q5DAK1]	neuron
EWB00_011235	3.68811	-1.32858	0.295589	-4.49467	6.96771304581447e-06	0.00030291	DOWN	Retrovirus-related Pol polyprotein from transposon 17.6 [Source:UniProtKB/TrEMBL;Acc:A0A4Z2CKG5]	NA
EWB00_011347	15.3774	-1.10775	0.206221	-5.37165	7.80197781950897e-08	9.37728892924218e-06	DOWN	Proteophosphoglycan 5 [Source:UniProtKB/TrEMBL;Acc:A0A4Z2DL69]	NA
EWB00_011367	3.06483	-1.07516	0.276859	-3.88341	0.000103	0.00252041	DOWN		NA
EWB00_000048	3.34044	3.72622	0.78409	4.75229	2.01123577213786e-06	0.000112598	UP		NA
EWB00_000125	856.053	1.77643	0.448936	3.95698	7.59022902481791e-05	0.0019883	UP		GSC,GSC_progeny,S1,S1_progeny,ambiguous2,female_late,male_late,mehlis_gland,vitellocyte.early,vitellocyte.late,vitellocyte.mature
EWB00_000146	20.7239	4.46627	0.870428	5.13111	2.88031028640716e-07	2.70583631848342e-05	UP	FFD TFG box motifs isoform 1 [Source:UniProtKB/TrEMBL;Acc:A0A4Z2DJX6]	GSC_progeny,female_late,male_late
EWB00_000660	6.47374	3.73613	0.873173	4.2788	1.87904155866128e-05	0.00067357	UP	Cell number regulator 11 [Source:UniProtKB/TrEMBL;Acc:A0A4Z2DIB2]	GSC_progeny,female_late
EWB00_000842	178.682	4.27059	0.876996	4.86956	1.11847900608255e-06	7.25502294977197e-05	UP	E3 ubiquitin-protein ligase MARCH3 [Source:UniProtKB/TrEMBL;Acc:A0A4Z2DHR3]	GSC_progeny,S1,S1_progeny,female_late,vitellocyte.early,vitellocyte.late,vitellocyte.mature
EWB00_000880	46.4901	1.26785	0.221889	5.71388	1.10431276176542e-08	1.88032254206432e-06	UP		NA
EWB00_000911	15.6797	1.90327	0.548367	3.47081	0.000518899	0.00831562	UP	NT-3 growth factor receptor [Source:UniProtKB/TrEMBL;Acc:A0A4Z2DHG5]	parenchyma
EWB00_001015	633.789	3.2609	0.624313	5.22317	1.75882661304143e-07	1.84293460363944e-05	UP	Tetraspanin [Source:UniProtKB/TrEMBL;Acc:Q5DGI2]	S1,S1,S1,S1_progeny,S1_progeny,S1_progeny,ambiguous2,ambiguous2,ambiguous2,female_late,female_late,female_late,mehlis_gland,mehlis_gland,mehlis_gland,vitellocyte.early,vitellocyte.early,vitellocyte.early,vitellocyte.late,vitellocyte.late,vitellocyte.late,vitellocyte.mature,vitellocyte.mature,vitellocyte.mature
EWB00_001235	68.3854	3.43017	0.972454	3.52733	0.000419766	0.00713254	UP	Antistasin-like domain-containing protein [Source:UniProtKB/TrEMBL;Acc:A0A4Z2DG93]	S1_progeny,ambiguous2,vitellocyte.early,vitellocyte.late,vitellocyte.mature
EWB00_001294	347.505	5.4264	0.781023	6.94781	3.71000364003946e-12	2.01794662546179e-09	UP		mehlis_gland
EWB00_001805	35.87	3.42173	0.924701	3.70036	0.000215291	0.00429818	UP	C-type lectin domain-containing protein [Source:UniProtKB/TrEMBL;Acc:A0A4Z2DEN3]	S1_progeny,vitellocyte.early,vitellocyte.late
EWB00_002086	9072.6	10.3204	0.999971	10.3207	5.68111126915519e-25	1.16079306007014e-21	UP	Hypotheticial protein [Source:UniProtKB/TrEMBL;Acc:C1LCY0]	S1,S1_progeny,ambiguous2,vitellocyte.early,vitellocyte.late,vitellocyte.mature
EWB00_002087	385.238	24.6611	1.22216	20.1783	1.51819585581615e-90	1.24082147295854e-86	UP	Keratin 9 [Source:UniProtKB/TrEMBL;Acc:A0A4Z2DDW0]	S1,S1_progeny,ambiguous2,vitellocyte.early,vitellocyte.late,vitellocyte.mature
EWB00_002260	63.3915	2.31156	0.598321	3.8634	0.000111819	0.00264898	UP	Inositol 1,4,5-trisphosphate receptor type 2 isoform 2 [Source:UniProtKB/TrEMBL;Acc:A0A4Z2DCQ2]	GSC_progeny,female_late,vitellocyte.early,vitellocyte.late,vitellocyte.mature
EWB00_002408	338.966	2.04246	0.537172	3.80225	0.000143389	0.00318456	UP	SJCHGC04318 protein [Source:UniProtKB/TrEMBL;Acc:Q5DH59]	S1_progeny,S1_progeny,female_late,female_late,flame,flame,mehlis_gland,mehlis_gland,vitellocyte.early,vitellocyte.early,vitellocyte.late,vitellocyte.late,vitellocyte.mature,vitellocyte.mature
EWB00_002636	14.2016	3.50919	0.981003	3.57714	0.000347372	0.00621241	UP	ELAV-like protein [Source:UniProtKB/TrEMBL;Acc:A0A4Z2DBD7]	male_late
EWB00_002759	51.8193	1.28079	0.116912	10.9551	6.27920167076359e-28	1.71066384183836e-24	UP	SJCHGC09812 protein [Source:UniProtKB/TrEMBL;Acc:Q5BQT9]	vitellocyte.early
EWB00_002944	7.61931	2.27372	0.601524	3.77993	0.000156871	0.00340082	UP	Kinesin-like protein [Source:UniProtKB/TrEMBL;Acc:A0A4Z2DXC9]	male_late
EWB00_003095	8.7685	4.12442	0.961621	4.28903	1.79452797742043e-05	0.000651852	UP		GSC_progeny,female_late
EWB00_003197	44.0151	5.11713	0.975948	5.24324	1.57777752676779e-07	1.7001301082956e-05	UP	Cytoplasmic polyadenylation element-binding protein isoform 1 [Source:UniProtKB/TrEMBL;Acc:A0A4Z2D984]	GSC_progeny,GSC_progeny,S1,S1,S1_progeny,S1_progeny,female_late,female_late,vitellocyte.early,vitellocyte.early,vitellocyte.late,vitellocyte.late,vitellocyte.mature,vitellocyte.mature
EWB00_003218	13.9099	1.06319	0.295532	3.59754	0.000321243	0.00584748	UP		NA
EWB00_003491	92.9879	3.49974	0.562613	6.22051	4.95534006461278e-10	1.22727255600243e-07	UP	Large neutral amino acids transporter small subunit 2 [Source:UniProtKB/TrEMBL;Acc:A0A4Z2D8C7]	GSC_progeny,S1,S1_progeny,female_late,male_late,vitellocyte.early,vitellocyte.late,vitellocyte.mature
EWB00_003575	3.85772	1.86075	0.26816	6.93894	3.95046445704008e-12	2.01794662546179e-09	UP	Protein TAR1 [Source:UniProtKB/TrEMBL;Acc:A0A4Z2D8C2]	NA
EWB00_003698	22.9412	3.12616	0.696012	4.49153	7.0712495082075e-06	0.000304175	UP	Myb_DNA-bind_5 domain-containing protein [Source:UniProtKB/TrEMBL;Acc:A0A4Z2D7J4]	S1,S1_progeny,male_late,vitellocyte.early
EWB00_003985	305.861	6.59767	0.860337	7.66871	1.73735216138763e-14	1.57770880166901e-11	UP		mehlis_gland
EWB00_004055	175.38	5.63341	1.25895	4.47468	7.6524522521522e-06	0.00032406	UP	SJCHGC02864 protein [Source:UniProtKB/TrEMBL;Acc:Q5DI14]	S1,S1_progeny,ambiguous2,female_late,vitellocyte.early,vitellocyte.late,vitellocyte.mature
EWB00_004069	15.5834	3.44906	0.8899	3.87578	0.000106283	0.00256574	UP	Ribosomal protein [Source:UniProtKB/TrEMBL;Acc:A0A4Z2D6K2]	NA
EWB00_004532	96.8722	4.4481	0.9341	4.76191	1.9176897796645e-06	0.000111158	UP	Hypotheticial protein [Source:UniProtKB/TrEMBL;Acc:C1L3T9]	S1_progeny,S1_progeny,vitellocyte.early,vitellocyte.early,vitellocyte.late,vitellocyte.late,vitellocyte.mature,vitellocyte.mature
EWB00_004783	321.741	2.29097	0.670049	3.41912	0.000628248	0.00965202	UP	Hoglet [Source:UniProtKB/TrEMBL;Acc:A0A4Z2D419]	GSC,GSC_progeny,S1,S1_progeny,ambiguous2,male_late,vitellocyte.early,vitellocyte.late,vitellocyte.mature
EWB00_004819	12.1716	3.98727	0.715004	5.57657	2.45303228558031e-08	3.51730401228909e-06	UP		GSC_progeny,male_late
EWB00_004911	159.286	4.73005	0.928876	5.09223	3.53867342989152e-07	3.07676361090461e-05	UP	Clone ZZZ329 mRNA sequence [Source:UniProtKB/TrEMBL;Acc:Q86FA1]	S1,S1_progeny,ambiguous2,female_late,vitellocyte.early,vitellocyte.late,vitellocyte.mature
EWB00_004987	62.8388	1.91756	0.491434	3.90197	9.5412067191107e-05	0.00237745	UP	Glycoprotein-N-acetylgalactosamine 3-beta-galactosyltransferase 1 [Source:UniProtKB/TrEMBL;Acc:A0A4Z2D379]	GSC_progeny,female_late,male_late
EWB00_004988	2.49674	1.04967	0.28102	3.73522	0.000187548	0.00389928	UP	Gag-Pol polyprotein [Source:UniProtKB/TrEMBL;Acc:A0A4Z2DUD3]	NA
EWB00_005004	5.61296	2.52047	0.664666	3.79208	0.000149389	0.00326585	UP	Putative membrane protein [Source:UniProtKB/TrEMBL;Acc:A0A4Z2D334]	GSC_progeny
EWB00_005316	18.808	6.09736	1.05533	5.77768	7.57370309460927e-09	1.37555278649426e-06	UP	Homeobox protein [Source:UniProtKB/TrEMBL;Acc:A0A4Z2D238]	GSC_progeny,female_late,male_late
EWB00_005552	32.1864	3.26775	0.814311	4.0129	5.99762984291395e-05	0.00164492	UP	C-type lectin domain-containing protein [Source:UniProtKB/TrEMBL;Acc:A0A4Z2D141]	GSC_progeny,female_late
EWB00_005766	19.8345	4.23089	0.822808	5.14202	2.71806163005602e-07	2.58310670958696e-05	UP	SJCHGC06558 protein [Source:UniProtKB/TrEMBL;Acc:Q5DF07]	female_late
EWB00_005781	516.268	7.73475	1.2119	6.38234	1.7440270614549e-10	4.91514937009342e-08	UP	Trematode Eggshell Synthesis,domain-containing protein [Source:UniProtKB/TrEMBL;Acc:C1L959]	S1,S1,S1_progeny,S1_progeny,ambiguous2,ambiguous2,female_late,female_late,vitellocyte.early,vitellocyte.early,vitellocyte.late,vitellocyte.late,vitellocyte.mature,vitellocyte.mature
EWB00_005785	397.387	8.73718	1.09397	7.98669	1.38608488329853e-15	1.88807862519981e-12	UP	SJCHGC01255 protein [Source:UniProtKB/TrEMBL;Acc:Q5DDF5]	S1,S1_progeny,ambiguous2,female_late,vitellocyte.early,vitellocyte.late,vitellocyte.mature
EWB00_005810	1.10267	2.75059	0.416341	6.60659	3.93275212414156e-11	1.33926596294204e-08	UP	SJCHGC05617 protein [Source:UniProtKB/TrEMBL;Acc:Q5DFX2]	NA
EWB00_006115	135.02	4.13291	1.04892	3.94016	8.1426516824545e-05	0.00210014	UP	Tyrosinase [Source:UniProtKB/TrEMBL;Acc:A0A4Z2CZT8]	S1,S1_progeny,ambiguous2,female_late,vitellocyte.early,vitellocyte.late,vitellocyte.mature
EWB00_006280	22.7216	1.50794	0.356264	4.23265	2.30950859285192e-05	0.000780006	UP	SJCHGC07515 protein [Source:UniProtKB/TrEMBL;Acc:Q5DDD6]	parenchyma,parenchyma,parenchyma
EWB00_006436	4.97881	2.69588	0.670191	4.02256	5.75695224730139e-05	0.00158958	UP	Ig-like V-type domain-containing protein [Source:UniProtKB/TrEMBL;Acc:A0A4Z2CYI0]	GSC_progeny,male_late
EWB00_006788	19.4982	1.73802	0.48942	3.55119	0.000383494	0.00666872	UP	Asparaginase [Source:UniProtKB/TrEMBL;Acc:A0A4Z2CXD2]	female_late
EWB00_006789	28.1819	5.73046	0.882947	6.49014	8.57544929767774e-11	2.6956595042277e-08	UP	SJCHGC05677 protein [Source:UniProtKB/TrEMBL;Acc:Q5DA67]	female_late
EWB00_006806	248.814	4.00634	1.05198	3.80838	0.000139878	0.00312355	UP	Peptidyl prolyl cis-trans isomerase [Source:UniProtKB/TrEMBL;Acc:A0A4Z2CX51]	S1,S1_progeny,ambiguous2,female_late,vitellocyte.early,vitellocyte.late,vitellocyte.mature
EWB00_007066	21.8278	4.13676	0.832696	4.96792	6.76755958230122e-07	5.07442793267412e-05	UP	G2/mitotic-specific cyclin-B1 isoform 2 [Source:UniProtKB/TrEMBL;Acc:A0A4Z2DST6]	S1,S1_progeny,female_late,vitellocyte.early
EWB00_007388	78.4001	6.16569	0.801234	7.69524	1.41223645381094e-14	1.4427760671246e-11	UP	SJCHGC05344 protein [Source:UniProtKB/TrEMBL;Acc:Q5DCM8]	GSC_progeny,S1_progeny,female_late,male_late,vitellocyte.early,vitellocyte.late
EWB00_007578	61.6355	2.0401	0.457478	4.45944	8.21742497128638e-06	0.000342658	UP	Glycerol-3-phosphate dehydrogenase [NAD(+)] [Source:UniProtKB/TrEMBL;Acc:A0A4Z2CUI4]	GSC_progeny,S1,S1_progeny,vitellocyte.early
EWB00_007734	53.9457	1.11546	0.287825	3.87546	0.000106422	0.00256574	UP	UDP-glucose 4-epimerase [Source:UniProtKB/TrEMBL;Acc:C1L779]	parenchyma
EWB00_007800	14.9947	3.04783	0.492256	6.19156	5.95724658608216e-10	1.43201695141322e-07	UP	Putative ATP-dependent RNA helicase YTHDC2 [Source:UniProtKB/TrEMBL;Acc:A0A4Z2CTA2]	GSC_progeny,male_late
EWB00_007943	72.5712	3.73303	0.76507	4.87933	1.06446344173242e-06	6.95988776742325e-05	UP	One cut domain family member [Source:UniProtKB/TrEMBL;Acc:A0A4Z2CSY8]	S1,S1_progeny,male_late,vitellocyte.early
EWB00_008122	10.7143	3.05148	0.720833	4.23327	2.30315188724013e-05	0.000780006	UP	SJCHGC03393 protein [Source:UniProtKB/TrEMBL;Acc:Q5D9H0]	GSC_progeny,male_late
EWB00_008792	64.563	3.4142	0.709313	4.81339	1.48388954713619e-06	9.12408342698498e-05	UP	SJCHGC09419 protein [Source:UniProtKB/TrEMBL;Acc:Q5DHQ3]	GSC_progeny,S1_progeny,female_late,vitellocyte.early,vitellocyte.late
EWB00_008812	384.68	4.75135	1.09718	4.3305	1.48774440548134e-05	0.000550196	UP	Stress protein DDR48 (DNA damage-responsive protein 48) [Source:UniProtKB/TrEMBL;Acc:C1LDQ6]	S1,S1_progeny,ambiguous2,female_late,vitellocyte.early,vitellocyte.late,vitellocyte.mature
EWB00_009374	53.4726	1.5188	0.19544	7.77116	7.77694769398223e-15	9.08014192898812e-12	UP	Cilia-and flagella-associated protein isoform 2 [Source:UniProtKB/TrEMBL;Acc:A0A4Z2DRH4]	NA
EWB00_009375	264.022	1.19716	0.121014	9.89277	4.47460159475177e-23	7.31418376678123e-20	UP	60S ribosomal protein L38 [Source:UniProtKB/TrEMBL;Acc:A0A4Z2DRX0]	S1_progeny
EWB00_009517	30.5259	1.50082	0.25107	5.97769	2.26322046030724e-09	4.99927049245704e-07	UP		male_late
EWB00_010306	1.08909	2.63571	0.54526	4.83386	1.33910076301325e-06	8.35455766115058e-05	UP	Calbindin-32 [Source:UniProtKB/TrEMBL;Acc:A0A4Z2DP79]	mehlis_gland
EWB00_010537	278.334	1.17947	0.335454	3.51604	0.000438042	0.00741225	UP	Survival of motor neuron-related-splicing factor 30; Survival of motor neuron-related-splicing factor 30 isoform 2 [Source:UniProtKB/TrEMBL;Acc:C1L8W5]	S1,S1_progeny,ambiguous2,mehlis_gland
EWB00_010548	14.2637	3.75818	0.879822	4.27152	1.9414251143797e-05	0.000689881	UP	Poly(RC)-binding protein [Source:UniProtKB/TrEMBL;Acc:A0A4Z2DNU7]	GSC_progeny,female_late
EWB00_010943	155.008	1.46275	0.110589	13.2269	6.13400690998637e-40	2.50666192376593e-36	UP	60S ribosomal protein [Source:UniProtKB/TrEMBL;Acc:A0A4Z2DLT4]	S1,S1_progeny
EWB00_011079	42.8783	5.75977	0.799524	7.20401	5.84686000217359e-13	3.98219889981373e-10	UP		GSC_progeny,female_late
