# Supplementary material for: Single‐Cell and Spatial Transcriptomics Unveil Key Regulators Governing Cell Differentiation for Schistosoma japonicum Sexual Development
Source: Adv Sci (Weinh). 2026 Jul 11:e76329. Online ahead of print. doi: 10.1002/advs.76329 (PMC13355927; doi:10.1002/advs.76329)
Supplement: Supplementary file 8 — Supporting File 8: advs76329‐sup‐0008‐Table S6.xlsx. [file ADVS-9999-e76329-s008.xlsx]

## Sheet: dynamic TFs
	Table S6 The list of identified transcription factors in S. japonicum
IDs	Names	Abbreviations
EWB00_010610	SMOX-6	Smox-6
EWB00_002950	Homeobox protein isoform 2	Hpi2
EWB00_009853	Pancreas transcription factor 1 subunit alpha isoform 1	Ptf1A
EWB00_007135	onecut1	Onecut1
EWB00_007475	Paired box protein isoform 1	Pax1
EWB00_000731	Forkhead box protein	Fox
EWB00_009386	DNA-binding protein inhibitor ID-2-A isoform 2	Id2
EWB00_001088	T-box transcription factor TBX3 isoform 2	Tbx3
EWB00_008271	Transcription factor Ovo-like 2	Ovol2
EWB00_011165	Transcription factor COE3	Coe3
EWB00_000666	LIM/homeobox protein	Lim-h
EWB00_010839	Transcriptional enhancer factor TEF-1	Tef-1
EWB00_000138	Lymphoid enhancer-binding factor 1	Lef1
EWB00_005796	Transcriptional activator protein	Tap
EWB00_000107	Iroquois-class homeodomain protein	Irx
EWB00_003153	Protein capicua	Cic
EWB00_002469	Aryl hydrocarbon receptor	Ahr
EWB00_007653	Neurogenic differentiation factor 6-A	Neurod6
EWB00_000977	PR domain zinc finger protein isoform 2	Prdm2
EWB00_006956	Retinal homeobox protein	Rax
EWB00_005258	Transcription factor SOX-2	Sox-2
EWB00_005480	Tyrosyl-DNA phosphodiesterase 1 isoform 3	Tdp3
EWB00_000875	Histone acetyltransferase	Hat
EWB00_008681	Protein CASP	Casp
EWB00_002993	Nuclear hormone receptor FTZ-F1 beta	Ftz-F1
EWB00_011398	Transcriptional regulator ERG	Erg
EWB00_000885	CXXC-type zinc finger protein	Cxxc5
EWB00_004658	Paired box protein	Pax6
EWB00_003919	Metastasis-associated protein	Mat
EWB00_005043	DNA-binding protein isoform 2	Dbp2
EWB00_011409	Zinc finger protein	Znf
EWB00_011161	Zinc finger protein-1	Znf-1
EWB00_006261	Upstream-binding protein	Ubp1
EWB00_006489	Aryl hydrocarbon receptor nuclear translocator	Arnt
EWB00_002486	Forkhead box protein isoform 3	Fbp3
EWB00_005374	Zinc finger protein	Zfp
EWB00_006701	Transcription factor 7-like 1-A	Tcf7l1a
EWB00_009442	Homeobox protein	Hbp
EWB00_011227	Transcription factor SOX-13	Sox13
EWB00_008246	Muscle LIM protein	Lim
EWB00_001838	Krueppel-like factor 11	Klf11
EWB00_000544	Myocyte-specific enhancer factor 2C isoform 2	Mef2c
EWB00_003917	Nuclear transcription factor Y subunit beta	Nf-Y
EWB00_007108	Early growth response protein	Egr
EWB00_011065	Homeobox protein-1	Hbp-1
EWB00_001380	T-box transcription factor TBX3	Tbx3
EWB00_002760	Protein shuttle craft	Stc
EWB00_003792	Max-like protein isoform 1	Mpi
EWB00_006284	Zinc finger E-box-binding homeobox protein isoform 2	Zeb2
EWB00_008527	POU domain	Pou
EWB00_010874	Nuclease-sensitive element-binding protein isoform 2	Nsep2
EWB00_005903	histone acetyltransferase,	Hat-1
EWB00_007375	Transcription factor AP-4 isoform 1	Ap-4I1
EWB00_003439	histone acetyltransferase,	Hat
EWB00_009195	Heat shock factor protein	Hsf
EWB00_009821	Nuclear transcription factor Y1	Nf-Y1
EWB00_004247	Homeobox protein unc-4	Unc-4
EWB00_000933	Homeobox protein isoform 2	Hbp2
EWB00_011050	ATP-dependent helicase ATRX	Atrx
EWB00_005047	Metastasis-associated protein	Mta
EWB00_001614	GATA zinc finger domain-containing protein	Gatad2A
EWB00_005853	Neurogenic differentiation factor 1	Neurod1
EWB00_009433	Achaete scute transcription factor	As-C
EWB00_003541	Prospero homeobox protein isoform 2	Proxq
EWB00_008090	Transcription factor glial cells missing	Gcm

## Sheet: all TFs
HuSjv2 ID	KEGG id	KEGG name	InterProScan domain
EWB00_000029	K15603	TCF4_12	Helix-loop-helix DNA-binding domain superfamily; Myc-type, basic helix-loop-helix (bHLH) domain; Neuronal Differentiation E-box Binding Transcription Factors
EWB00_000107	K24889	IRX	Homedomain-like superfamily; Homeobox, conserved site; Homeodomain; KN homeodomain
EWB00_000138	K04491	TCF7L2	Catenin binding domain superfamily; High mobility group box domain; High mobility group box domain superfamily; Transcription factor TCF/LEF
EWB00_000143	K09360	BARHL	Homedomain-like superfamily; Homeobox domain-containing transcription factors; Homeobox, conserved site; Homeodomain
EWB00_000217	K09068	TAL	Helix-loop-helix DNA-binding domain superfamily; Helix-loop-helix protein TAL-like; Myc-type, basic helix-loop-helix (bHLH) domain
EWB00_000544	K09260	MEF2A	MADS MEF2-like, N-terminal; Transcription factor, MADS-box; Transcription factor, MADS-box superfamily
EWB00_000666	K09374	LHX3_4	Homedomain-like superfamily; Homeobox, conserved site; Homeodomain; LIM/homeobox protein Lhx3/4-like, LIM domain 2; LIM/homeobox transcription factors; Zinc finger, LIM-type
EWB00_000696	K09448	TEAD	TEA/ATTS domain; TEA/ATTS domain superfamily
EWB00_000731	K09408	FOXO3	Fork head domain; Fork head domain conserved site 2; Winged helix DNA-binding domain superfamily; Winged helix-like DNA-binding domain superfamily
EWB00_000875	K11307	MYST2	Acyl-CoA N-acyltransferase; Histone acetyltransferase domain, MYST-type; MYST family histone acetyltransferases; MYST, zinc finger domain; Winged helix-like DNA-binding domain superfamily; Zinc finger, C2H2C-type; Zinc finger, C2H2C-type superfamily
EWB00_000885	K14960	CXXC1	Spp1/CFP1; Zinc finger, CXXC-type; Zinc finger, FYVE/PHD-type; Zinc finger, PHD-finger; Zinc finger, PHD-type; Zinc finger, PHD-type, conserved site
EWB00_000888	K09428	ELF1_2_4	ETS family; Ets domain; Winged helix DNA-binding domain superfamily; Winged helix-like DNA-binding domain superfamily
EWB00_000918	K09203	EGR1	Zinc finger C2H2 superfamily; Zinc finger C2H2-type
EWB00_000933	K09301	HOX_1	Homedomain-like superfamily; Homeobox protein Hox-A1/B1/D1; Homeobox, conserved site; Homeodomain; Homeodomain, metazoa
EWB00_000977	K22410	PRDM16	Zinc finger C2H2 superfamily; Zinc finger C2H2-type
EWB00_001088	K10176	TBX2	T-box superfamily; T-box transcription factor; T-box transcription factor, DNA-binding domain; Transcription factor, T-box, conserved site; p53-like transcription factor, DNA-binding domain superfamily
EWB00_001097	K09182	GATA1	Transcription factor GATA; Zinc finger, GATA-type; Zinc finger, NHR/GATA-type
EWB00_001138	K09090	HESN	Hairy and Enhancer of Split/HEY-related; Helix-loop-helix DNA-binding domain superfamily; Myc-type, basic helix-loop-helix (bHLH) domain
EWB00_001141	K08035	FOXA2	Fork head domain; Fork head domain conserved site 2; Fork head domain conserved site1; Forkhead box domain-containing protein; Protein fork head-like, forkhead domain; Winged helix DNA-binding domain superfamily; Winged helix-like DNA-binding domain superfamily
EWB00_001161	K09303	HOX_3	Helix-turn-helix motif; Homedomain-like superfamily; Homeobox, conserved site; Homeodomain; Homeodomain, metazoa
EWB00_001264	K14960	CXXC1	CpG binding protein, C-terminal; Spp1/CFP1
EWB00_001274	K24502	FEZF	Zinc finger C2H2 superfamily; Zinc finger C2H2-type; Zinc finger PRDM4/PRDM1/PRDM14-like
EWB00_001380	K10177	TBX3	T-box superfamily; T-box transcription factor; T-box transcription factor, DNA-binding domain; Transcription factor, T-box, conserved site; p53-like transcription factor, DNA-binding domain superfamily
EWB00_001390	K09319	EN	Engrailed Homeobox Transcription Factors; Homedomain-like superfamily; Homeobox engrailed, C-terminal; Homeobox engrailed-type, conserved site; Homeobox, conserved site; Homeodomain; Homeodomain engrailed; Homeodomain, metazoa
EWB00_001417	K09304	HOX_4	Antennapedia-type homeobox; Homedomain-like superfamily; Homeobox protein, antennapedia type, conserved site; Homeobox, conserved site; Homeodomain; Homeodomain, metazoa
EWB00_001537	K09228	KRAB	Zinc finger C2H2 superfamily; Zinc finger C2H2-type
EWB00_001614	K23407	GATAD1	GATA zinc finger domain-containing protein 1
EWB00_001765	K09385	FOXG	Fork head domain; Fork head domain conserved site 2; Fork head domain conserved site1; Forkhead box protein G1; Winged helix DNA-binding domain superfamily; Winged helix-like DNA-binding domain superfamily
EWB00_001838	K09209	KLF10_11	Zinc finger C2H2 superfamily; Zinc finger C2H2-type
EWB00_001895	K09404	FOXK	Fork head domain; Fork head domain conserved site 2; Fork head domain conserved site1; Winged helix DNA-binding domain superfamily; Winged helix-like DNA-binding domain superfamily
EWB00_001978	K03120	TBP	TATA-box binding protein; TBP domain superfamily
EWB00_002003	K18486	HAND2	E-box Binding Transcriptional Regulators; Helix-loop-helix DNA-binding domain superfamily; Myc-type, basic helix-loop-helix (bHLH) domain
EWB00_002094	K09397	FOXD	Fork head domain; Fork head domain conserved site 2; Fork head domain conserved site1; Forkhead box domain-containing protein; Winged helix DNA-binding domain superfamily; Winged helix-like DNA-binding domain superfamily
EWB00_002217	K11308	MYST1	Acyl-CoA N-acyltransferase; Chromo-like domain superfamily; Histone acetyltransferase domain, MYST-type; MYST family histone acetyltransferases; MYST, zinc finger domain; RNA binding activity-knot of a chromodomain; Winged helix-like DNA-binding domain superfamily
EWB00_002272	K24889	IRX	Homedomain-like superfamily; Homeobox, conserved site; Homeodomain; KN homeodomain
EWB00_002354	K09201	YY	Zinc finger C2H2 superfamily; Zinc finger C2H2-type
EWB00_002392	K09057	HLF	Basic-leucine zipper domain; Basic-leucine zipper domain superfamily; PAR basic leucine zipper protein
EWB00_002469	K09093	AHR	Aryl hydrocarbon receptor/Aryl hydrocarbon receptor repressor; Helix-loop-helix DNA-binding domain superfamily; Myc-type, basic helix-loop-helix (bHLH) domain; PAS domain; PAS domain superfamily; PAS fold
EWB00_002486	K09403	FOXJ2_3	Fork head domain; Fork head domain conserved site 2; Fork head domain conserved site1; Forkhead box protein J2/3-like; Winged helix DNA-binding domain superfamily; Winged helix-like DNA-binding domain superfamily
EWB00_002501	K14030	NR2B4	Nuclear hormone receptor family NR2 subfamily; Zinc finger, NHR/GATA-type; Zinc finger, nuclear hormone receptor-type; Nuclear hormone receptor; Nuclear hormone receptor, ligand-binding domain; Nuclear hormone receptor-like domain superfamily
EWB00_002760	K12236	NFX1	R3H domain; R3H domain superfamily; Transcription factor NFX1 family; Zinc finger, NF-X1-type; Zinc finger, PHD-finger; Zinc finger, RING-type
EWB00_002807	K09375	LHX6_8	Homedomain-like superfamily; Homeodomain; LIM/homeobox transcription factors; Zinc finger, LIM-type
EWB00_002813	K08532	NR1F1	Nuclear hormone receptor; Nuclear hormone receptor family NR1 subfamily; Nuclear hormone receptor, ligand-binding domain; Nuclear hormone receptor-like domain superfamily; Retinoic acid receptor, DNA-binding domain; Zinc finger, NHR/GATA-type; Zinc finger, nuclear hormone receptor-type
EWB00_002950	K09355	PBX1	Homedomain-like superfamily; Homeobox, conserved site; Homeodomain; KN homeodomain; PBX, PBC domain; Three Amino acid Loop Extension (TALE) homeobox
EWB00_002993	K08705	NR5A3	Nuclear hormone receptor; Nuclear hormone receptor family 5-like; Nuclear hormone receptor, ligand-binding domain; Nuclear hormone receptor-like domain superfamily; Zinc finger, NHR/GATA-type; Zinc finger, nuclear hormone receptor-type
EWB00_003008	K08704	NR2A4	Hepatocyte nuclear factor 4-like, DNA-binding domain; Nuclear hormone receptor; Nuclear hormone receptor family NR2 subfamily; Nuclear hormone receptor, ligand-binding domain; Nuclear hormone receptor-like domain superfamily; Zinc finger, NHR/GATA-type; Zinc finger, nuclear hormone receptor-type
EWB00_003013	K09377	CSRP	Zinc finger, LIM-type
EWB00_003075	K24501	PRDM1	Zinc finger C2H2 superfamily; Zinc finger C2H2-type; Zinc finger PRDM4/PRDM1/PRDM14-like
EWB00_003076	K09436	FLI1	ETS family; Ets domain; Winged helix DNA-binding domain superfamily; Winged helix-like DNA-binding domain superfamily
EWB00_003085	K24369	ZC4H2	Zinc finger C4H2 domain-containing protein; Zinc finger C4H2-type
EWB00_003099	K09048	CREB3	Basic-leucine zipper domain; Basic-leucine zipper domain superfamily
EWB00_003153	K20225	CIC	Cell Cycle and Developmental Transcription Regulators; High mobility group box domain; High mobility group box domain superfamily; Protein capicua homolog-like, C-terminal tri-helical domain; Protein capicua homolog-like, high mobility group box
EWB00_003422	K09332	RAX	Homedomain-like superfamily; Homeobox, conserved site; Homeodomain; Paired Homeobox Transcription Factors
EWB00_003439	K04498	EP300	Bromodomain; Bromodomain-like superfamily; CBP/p300, atypical RING domain superfamily; CBP/p300-type histone acetyltransferase domain; CREB-binding protein/p300, atypical RING domain; Coactivator CBP, KIX domain; Coactivator CBP, KIX domain superfamily; Histone acetyltransferase Rtt109/CBP; Histone acetyltransferase p300/CREBBP, PHD domain; TAZ domain superfamily; Zinc finger, FYVE/PHD-type; Zinc…
EWB00_003444	K09431	ETV1	ETS family; Ets domain; Winged helix DNA-binding domain superfamily; Winged helix-like DNA-binding domain superfamily
EWB00_003541	K20211	PROX1	Homedomain-like superfamily; Homeo-prospero domain; Homeo-prospero domain superfamily; Prospero homeodomain family
EWB00_003602	K04491	TCF7L2	High mobility group box domain; High mobility group box domain superfamily; Transcription factor TCF/LEF
EWB00_003714	K09373	LHX2_9	Homedomain-like superfamily; Homeodomain; LIM/homeobox transcription factors; Zinc finger, LIM-type
EWB00_003792	K09113	MLX	Helix-loop-helix DNA-binding domain superfamily; Max-like/E-box-binding transcription factors; Myc-type, basic helix-loop-helix (bHLH) domain
EWB00_003917	K08065	NFYB	Histone-fold; Transcription factor CBF/NF-Y/archaeal histone domain; Transcription factor NFYB/HAP3
EWB00_003919	K11660	MTA	Bromo adjacent homology (BAH) domain; Bromo adjacent homology (BAH) domain superfamily; ELM2 domain; Homedomain-like superfamily; Mesoderm induction early response protein/metastasis-associated protein; SANT domain; SANT/Myb domain
EWB00_003952	K09371	LMX1	Homedomain-like superfamily; Homeobox, conserved site; Homeodomain; LIM/homeobox transcription factors; Zinc finger, LIM-type
EWB00_003986	K24146	BNC	Protein disconnected-like; Zinc finger C2H2-type
EWB00_004024	K06053	RBPSUH	Beta-trefoil DNA-binding domain; Beta-trefoil domain superfamily; Immunoglobulin E-set; Immunoglobulin-like fold; RBP-J/Cbf11, DNA binding domain superfamily; RBP-J/Cbf11/Cbf12, DNA binding; RBP-Jkappa, IPT domain; Suppressor of hairless-like; p53-like transcription factor, DNA-binding domain superfamily
EWB00_004205	K09207	KLF6_7	Zinc finger C2H2 superfamily; Zinc finger C2H2-type
EWB00_004222	K22046	BCL11B	CTCF-like, C2H2 zinc finger; Developmental and Hematopoietic Transcription Factors; Zinc finger C2H2 superfamily; Zinc finger C2H2-type
EWB00_004235	K09326	OTX1	Homedomain-like superfamily; Homeobox, conserved site; Homeodomain
EWB00_004247	K09328	UNC4	Helix-turn-helix motif; Homedomain-like superfamily; Homeobox, conserved site; Homeodomain
EWB00_004307	K09453	SNAPC4	Homedomain-like superfamily; Myb domain; Myb-like DNA-binding; SANT/Myb domain
EWB00_004555	K21772	PURA	Purine-rich element binding protein family
EWB00_004635	K19489	DMRT2	DM DNA-binding domain; DM DNA-binding domain superfamily; DMRT family
EWB00_004658	K15608	PAX2	Homedomain-like superfamily; PAX family; Paired DNA-binding site; Paired domain; Winged helix-like DNA-binding domain superfamily
EWB00_004701	K09341	MSX	Homedomain-like superfamily; Homeobox, conserved site; Homeodomain; Homeodomain, metazoa; Msh Homeobox Transcriptional Regulators
EWB00_004818	K09213	HB	Zinc finger C2H2 superfamily; Zinc finger C2H2-type; Zinc finger and ubiquitin peptidase domain-containing protein
EWB00_005020	K23480	ZNF362_384	Zinc finger C2H2 superfamily; Zinc finger C2H2-type
EWB00_005043	K09441	GABPA	ETS family; Ets domain; GA-binding protein alpha subunit, N-terminal; Pointed domain; Sterile alpha motif/pointed domain superfamily; Winged helix DNA-binding domain superfamily; Winged helix-like DNA-binding domain superfamily
EWB00_005047	K11660	MTA	Bromo adjacent homology (BAH) domain; Bromo adjacent homology (BAH) domain superfamily; ELM2 domain; Homedomain-like superfamily; Mesoderm induction early response protein/metastasis-associated protein; SANT domain; Zinc finger, GATA-type
EWB00_005189	K03120	TBP	TATA-box binding protein; TATA-box binding protein, conserved site; TATA-box binding protein, eukaryotic; TBP domain superfamily
EWB00_005202	K10643	CNOT4	CCR4-NOT transcription complex subunit 4; CNOT4, RNA recognition motif; NOT4, modified RING finger, HC subclass (C4C4-type); Nucleotide-binding alpha-beta plait domain superfamily; RNA recognition motif domain; RNA recognition motif domain, eukaryotic-type; RNA-binding domain superfamily; Zinc finger, CCCH-type; Zinc finger, RING-type; Zinc finger, RING/FYVE/PHD-type
EWB00_005222	K09364	POU2F	Homedomain-like superfamily; Homeodomain; Lambda repressor-like, DNA-binding domain superfamily; POU domain; POU domain transcription factor; POU-specific domain
EWB00_005258	K09267	SOX1S	High mobility group box domain; High mobility group box domain superfamily; SRY-related HMG-box transcription factor-like
EWB00_005274	K09173	RFX1_2_3	DNA-binding RFX-type winged-helix domain; RFX-like DNA-binding protein; RFX1-4/6/8-like, BCD domain; Winged helix DNA-binding domain superfamily; Winged helix-like DNA-binding domain superfamily
EWB00_005374	K09223	GFI1	Zinc finger C2H2 superfamily; Zinc finger C2H2-type
EWB00_005465	K20211	PROX1	Homedomain-like superfamily; Homeo-prospero domain; Homeo-prospero domain superfamily; Prospero homeodomain family
EWB00_005480	K04683	TFDP1	Aprataxin and PNK-like factor, PBZ domain; E2F-DP heterodimerization region; E2F/DP family, winged-helix DNA-binding domain; Transcription factor DP, C-terminal; Transcription factor DP, C-terminal domain superfamily; Tyrosyl-DNA phosphodiesterase I; Winged helix DNA-binding domain superfamily; Winged helix-like DNA-binding domain superfamily; Transcription factor DP
EWB00_005509	K09069	TWIST	E-box Binding Transcriptional Regulators; Helix-loop-helix DNA-binding domain superfamily; Myc-type, basic helix-loop-helix (bHLH) domain
EWB00_005543	K04450	ATF2	AP-1 Transcription Factor bZIP; Basic-leucine zipper domain; Basic-leucine zipper domain superfamily; Jun-like transcription factor; Transcription factor Jun
EWB00_005608	K21932	ETS2	ETS family; Ets domain; Winged helix DNA-binding domain superfamily; Winged helix-like DNA-binding domain superfamily
EWB00_005611	K24901	OTP	Helix-turn-helix motif; Homedomain-like superfamily; Homeobox, conserved site; Homeodomain; Orthopedia Homeobox
EWB00_005696	K09336	VSX2	CVC domain; Homedomain-like superfamily; Homeobox, conserved site; Homeodomain; Visual system homeobox transcriptional regulators
EWB00_005777	K08701	NR1D3	Ecdysone-induced protein 78C-like, ligand binding domain; Nuclear hormone receptor; Nuclear hormone receptor, ligand-binding domain; Nuclear hormone receptor-like domain superfamily; Thyroid hormone receptor; Zinc finger, NHR/GATA-type; Zinc finger, nuclear hormone receptor-type
EWB00_005795	K07197	SREBP1	Helix-loop-helix DNA-binding domain superfamily; Myc-type, basic helix-loop-helix (bHLH) domain
EWB00_005796	K16799	CI	C2H2-type zinc-finger protein GLI-like; ZIC1-5/GLI1-3like, C2H2 zinc finger; Zinc finger C2H2 superfamily; Zinc finger C2H2-type
EWB00_005801	K09086	BHLHB4_5	Basic helix-loop-helix transcription factors; Helix-loop-helix DNA-binding domain superfamily; Myc-type, basic helix-loop-helix (bHLH) domain
EWB00_005815	K17452	AEBP2	AEBP2/jing C2H2-type zinc-finger; Zinc finger C2H2 superfamily; Zinc finger C2H2-type
EWB00_005831	K05706	SNAI2	Zinc finger C2H2 superfamily; Zinc finger C2H2-type
EWB00_005853	K08033	NEUROD1	Basic helix-loop-helix transcription factors; Helix-loop-helix DNA-binding domain superfamily; Myc-type, basic helix-loop-helix (bHLH) domain; Neurogenic differentiation factor, domain of unknown function
EWB00_005903	K04498	EP300	Bromodomain; Bromodomain, conserved site; Bromodomain-like superfamily; CBP/p300, atypical RING domain superfamily; CBP/p300-type histone acetyltransferase domain; CREB-binding protein/p300, atypical RING domain; Coactivator CBP, KIX domain; Coactivator CBP, KIX domain superfamily; Histone acetyltransferase Rtt109/CBP; Histone acetyltransferase p300/CREBBP, PHD domain; TAZ domain superfamily; Zin…
EWB00_006070	K09445	IRF4	Interferon regulatory factor, DNA-binding domain; Interferon regulatory factor-3; SMAD-like domain superfamily; SMAD/FHA domain superfamily; Winged helix DNA-binding domain superfamily; Winged helix-like DNA-binding domain superfamily
EWB00_006261	K09275	TFCP2	CP2 transcription factor; SAM domain; Sterile alpha motif/pointed domain superfamily; Transcription factor CP2-like
EWB00_006284	K23560	ZEB2	Zinc finger C2H2 superfamily; Zinc finger C2H2-type; Zinc finger E-box-binding homeobox
EWB00_006322	K09396	FOXC	Fork head domain; Fork head domain conserved site 2; Fork head domain conserved site1; Forkhead box domain-containing protein; Winged helix DNA-binding domain superfamily; Winged helix-like DNA-binding domain superfamily
EWB00_006434	K09365	POU3F	Homedomain-like superfamily; Homeobox, conserved site; Homeodomain; Lambda repressor-like, DNA-binding domain superfamily; POU domain; POU domain transcription factor; POU-specific domain
EWB00_006488	K09097	ARNT	Circadian Clock Transcription Factors; Nuclear translocator; PAS domain; PAS domain superfamily
EWB00_006489	K09097	ARNT	Circadian Clock Transcription Factors; Helix-loop-helix DNA-binding domain superfamily; Myc-type, basic helix-loop-helix (bHLH) domain; Nuclear translocator; PAS domain; PAS domain superfamily
EWB00_006521	K08546	NR2E3	Nuclear hormone receptor family NR2 subfamily; Nuclear hormone receptor, ligand-binding domain; Nuclear hormone receptor-like domain superfamily; Zinc finger, NHR/GATA-type; Zinc finger, nuclear hormone receptor-type
EWB00_006695	K20797	PRDM8	SET domain; SET domain superfamily; Transcriptional Repressor and Histone Methyltransferase; Zinc finger C2H2-type
EWB00_006701	K04491	TCF7L2	Catenin binding domain superfamily; High mobility group box domain; High mobility group box domain superfamily; Transcription factor TCF/LEF
EWB00_006790	K21596	CAMTA	CG-1 DNA-binding domain
EWB00_006944	K06620	E2F3	E2F Family; E2F transcription factor, CC-MB domain; E2F-DP heterodimerization region; E2F/DP family, winged-helix DNA-binding domain; Winged helix DNA-binding domain superfamily; Winged helix-like DNA-binding domain superfamily
EWB00_006956	K09326	OTX1	Homedomain-like superfamily; Homeobox, conserved site; Homeodomain; Paired Homeobox Transcription Factors
EWB00_006977	K03120	TBP	TATA-box binding protein; TATA-box binding protein, conserved site; TATA-box binding protein, eukaryotic; TBP domain superfamily
EWB00_007003	K14030	NR2B4	Nuclear hormone receptor; Nuclear hormone receptor family NR2 subfamily; Nuclear hormone receptor, ligand-binding domain; Nuclear hormone receptor-like domain superfamily; Retinoid X receptor/HNF4; Zinc finger, NHR/GATA-type; Zinc finger, nuclear hormone receptor-type; Nuclear hormone receptor family NR3 subfamily
EWB00_007006	K04378	SRF	MADS-box/MEF2 Transcription Factor; SRF-like, MADS-box; Transcription factor, MADS-box; Transcription factor, MADS-box superfamily
EWB00_007108	K09203	EGR1	Zinc finger C2H2 superfamily; Zinc finger C2H2-type; Zinc finger PRDM4/PRDM1/PRDM14-like
EWB00_007135	K08026	ONECUT1	CUT Homeobox Domain-Containing Protein; CUT domain; Homedomain-like superfamily; Homeodomain; Lambda repressor-like, DNA-binding domain superfamily
EWB00_007159	K15263	LYER	Cell growth-regulating nucleolar protein; Zinc finger C2H2 superfamily; Zinc finger, C2H2, LYAR-type
EWB00_007375	K09108	TFAP4	Helix-loop-helix DNA-binding domain superfamily; Max-like/E-box-binding transcription factors; Myc-type, basic helix-loop-helix (bHLH) domain
EWB00_007392	K09250	CNBP	Zinc finger, CCHC-type; Zinc finger, CCHC-type superfamily
EWB00_007475	K08031	PAX6	Homedomain-like superfamily; Homeobox, conserved site; Homeodomain; PAX family; Paired DNA-binding site; Paired domain; Winged helix-like DNA-binding domain superfamily
EWB00_007507	K09085	BHLHB1_6_7	Basic helix-loop-helix transcription factors; Helix-loop-helix DNA-binding domain superfamily; Myc-type, basic helix-loop-helix (bHLH) domain
EWB00_007653	K08033	NEUROD1	Basic helix-loop-helix transcription factors; Helix-loop-helix DNA-binding domain superfamily; Myc-type, basic helix-loop-helix (bHLH) domain; Neurogenic differentiation factor, domain of unknown function
EWB00_007767	K09027	XBP1	Basic-leucine zipper domain; Basic-leucine zipper domain superfamily; Endoplasmic Reticulum Stress-Regulated Transcription Factor
EWB00_007814	K24891	PKNOX	Cell Surface Receptor and E3 Ligase Protein; Dendritic cell-specific transmembrane protein-like; Homedomain-like superfamily; Homeodomain; KN homeodomain; Homeobox protein PKNOX/Meis, N-terminal; Three Amino acid Loop Extension (TALE) homeobox
EWB00_008090	K21598	GCM	Chorion-specific transcription factor GCM; GCM domain superfamily; GCM domain, large subdomain; GCM, small domain; Transcription regulator GCM domain
EWB00_008103	K09309	NKX1	Homedomain-like superfamily; Homeobox NK-like transcription regulators; Homeobox, conserved site; Homeodomain; Homeodomain, metazoa
EWB00_008144	K09073	PTF1A	E-box Binding Transcriptional Regulators; Helix-loop-helix DNA-binding domain superfamily; Myc-type, basic helix-loop-helix (bHLH) domain
EWB00_008170	K10149	TP63	p53 tumour suppressor family; p53, DNA-binding domain; p53-like transcription factor, DNA-binding domain superfamily; p53/RUNT-type transcription factor, DNA-binding domain superfamily
EWB00_008246	K09377	CSRP	Zinc finger, LIM-type
EWB00_008271	K09216	OVOL	Ovo-like; Zinc finger C2H2 superfamily; Zinc finger C2H2-type
EWB00_008467	K05706	SNAI2	Zinc finger C2H2 superfamily; Zinc finger C2H2-type
EWB00_008527	K09368	POU6F	Homedomain-like superfamily; Homeodomain; Lambda repressor-like, DNA-binding domain superfamily; POU domain; POU domain transcription factor; POU-specific domain
EWB00_008562	K09267	SOX1S	High mobility group box domain; High mobility group box domain superfamily; SRY-related HMG-box transcription factor-like
EWB00_008636	K09232	GLIS1_3	C2H2-type zinc-finger protein GLI-like; ZIC1-5/GLI1-3like, C2H2 zinc finger; Zinc finger C2H2 superfamily; Zinc finger C2H2-type
EWB00_008672	K09332	RAX	Homedomain-like superfamily; Homeobox, conserved site; Homeodomain; Retinal homeobox protein RAX/RAX2
EWB00_008677	K09272	SSRP1	FACT complex subunit SSRP1-like, first PH domain; FACT complex subunit SSRP1/POB3; High mobility group box domain; High mobility group box domain superfamily; Histone chaperone RTT106/FACT complex subunit SPT16-like, middle domain; PH-like domain superfamily; RTT106/SSRP1 Histone Chaperone/FACT Complex
EWB00_008681	K09313	CUTL	CASP, C-terminal; Cux, N-terminal domain
EWB00_008838	K09404	FOXK	Fork head domain; Fork head domain conserved site 2; Fork head domain conserved site1; Forkhead-associated (FHA) domain; SMAD/FHA domain superfamily; Winged helix DNA-binding domain superfamily; Winged helix-like DNA-binding domain superfamily
EWB00_009144	K08545	NR2E1	Nuclear hormone receptor family NR2 subfamily; Zinc finger, NHR/GATA-type; Zinc finger, nuclear hormone receptor-type
EWB00_009168	K09372	LHX1	Homedomain-like superfamily; Homeobox, conserved site; Homeodomain; LIM/homeobox transcription factors; Zinc finger, LIM-type
EWB00_009174	K23194	GATAD2	THAP-type zinc finger; THAP-type zinc finger superfamily; Transcriptional repressor p66; Zinc finger, GATA-type; Zinc finger, NHR/GATA-type
EWB00_009176	K09349	NKX5	HMX Homeobox Transcription Factors; Homedomain-like superfamily; Homeobox, conserved site; Homeodomain; Homeodomain, metazoa
EWB00_009192	K09100	SIM	Helix-loop-helix DNA-binding domain superfamily; Myc-type, basic helix-loop-helix (bHLH) domain; Nuclear translocator; PAC motif; PAS domain; PAS domain superfamily; PAS fold; PAS fold 3
EWB00_009195	K09414	HSF1	Heat shock factor (HSF)-type, DNA-binding; Winged helix DNA-binding domain superfamily; Winged helix-like DNA-binding domain superfamily
EWB00_009236	K21598	GCM	Chorion-specific transcription factor GCM; GCM domain superfamily; GCM domain, large subdomain; GCM, small domain; Transcription regulator GCM domain
EWB00_009345	K11304	TIP60	Acyl-CoA N-acyltransferase; Chromo-like domain superfamily; Chromo/chromo shadow domain; Histone acetyltransferase domain, MYST-type; MYST family histone acetyltransferases; MYST, zinc finger domain; RNA binding activity-knot of a chromodomain; Winged helix-like DNA-binding domain superfamily
EWB00_009361	K08066	NFYC	Histone-fold; Transcription factor CBF/NF-Y/archaeal histone domain; Transcription/DNA replication regulator
EWB00_009386	K17696	EMC	DNA-binding protein inhibitor; Helix-loop-helix DNA-binding domain superfamily; Myc-type, basic helix-loop-helix (bHLH) domain
EWB00_009433	K09067	ASCL	E-box Binding Transcriptional Regulators; Helix-loop-helix DNA-binding domain superfamily; Myc-type, basic helix-loop-helix (bHLH) domain
EWB00_009442	K16670	MEIS2	Homedomain-like superfamily; Homeobox protein PKNOX/Meis, N-terminal; Homeodomain; KN homeodomain; Three Amino acid Loop Extension (TALE) homeobox
EWB00_009551	K09455	MITF	Helix-loop-helix DNA-binding domain superfamily; Myc-type, basic helix-loop-helix (bHLH) domain
EWB00_009606	K09405	FOXL	Fork head domain; Fork head domain conserved site 2; Fork head domain conserved site1; Forkhead box domain-containing protein; Forkhead box protein L1, forkhead domain; Winged helix DNA-binding domain superfamily; Winged helix-like DNA-binding domain superfamily
EWB00_009803	K24646	PRDM14	SET domain superfamily; Zinc finger C2H2 superfamily; Zinc finger C2H2-type
EWB00_009821	K08064	NFYA	CCAAT-binding factor, conserved site; Nuclear transcription factor Y subunit A
EWB00_009853	K09073	PTF1A	E-box Binding Transcriptional Regulators; Helix-loop-helix DNA-binding domain superfamily; Myc-type, basic helix-loop-helix (bHLH) domain
EWB00_009859	K09366	POU4F	Cro/C1-type, helix-turn-helix domain; Homedomain-like superfamily; Homeobox, conserved site; Homeodomain; Lambda repressor-like, DNA-binding domain superfamily; POU domain; POU domain transcription factor; POU-specific domain
EWB00_009911	K08558	NR4A2	Nuclear hormone receptor; Nuclear hormone receptor, ligand-binding domain; Nuclear hormone receptor-like domain superfamily; Zinc finger, NHR/GATA-type; Zinc finger, nuclear hormone receptor-type
EWB00_010082	K09330	PHOX2	Homedomain-like superfamily; Homeobox, conserved site; Homeodomain; Paired Homeobox Transcription Factors
EWB00_010140	K09228	KRAB	Zinc finger C2H2 superfamily; Zinc finger C2H2-type
EWB00_010286	K09397	FOXD	Fork head domain; Fork head domain conserved site 2; Fork head domain conserved site1; Forkhead box domain-containing protein; Winged helix DNA-binding domain superfamily; Winged helix-like DNA-binding domain superfamily
EWB00_010293	K09219	SCRT	Zinc finger C2H2 superfamily; Zinc finger C2H2-type
EWB00_010507	K09114	MXD	Helix-loop-helix DNA-binding domain superfamily; Myc-type, basic helix-loop-helix (bHLH) domain
EWB00_010610	K09317	EMX	EMX/VAX/Noto Homeobox Transcription Factors; Homedomain-like superfamily; Homeobox, conserved site; Homeodomain
EWB00_010839	K09448	TEAD	YAP binding domain
EWB00_010840	K09448	TEAD	TEA/ATTS domain; TEA/ATTS domain superfamily
EWB00_010874	K09276	YBX1	Cold shock domain-containing protein; Cold-shock domain; Cold-shock domain, conserved site; Cold-shock protein Csp, DNA-binding; Nucleic acid-binding, OB-fold
EWB00_010919	K09366	POU4F	Homedomain-like superfamily; Homeobox, conserved site; Homeodomain; Lambda repressor-like, DNA-binding domain superfamily; POU domain; POU domain transcription factor; POU-specific domain
EWB00_011019	K09203	EGR1	Zinc finger C2H2 superfamily; Zinc finger C2H2-type
EWB00_011029	K10175	TBX1	T-box superfamily; T-box transcription factor; T-box transcription factor, DNA-binding domain; Transcription factor, T-box, conserved site; p53-like transcription factor, DNA-binding domain superfamily
EWB00_011050	K10779	ATRX	ADD domain; ATPase ARIP4-like; ATRX, ADD domain; Helicase superfamily 1/2, ATP-binding domain; Helicase, C-terminal domain-like; P-loop containing nucleoside triphosphate hydrolase; SNF2, N-terminal domain; SNF2-like, N-terminal domain superfamily; SNF2/RAD5-like, C-terminal helicase domain; Zinc finger, FYVE/PHD-type; Zinc finger, RING/FYVE/PHD-type
EWB00_011065	K08030	NKX6-1	Helix-turn-helix motif; Homedomain-like superfamily; Homeobox NK-like transcription regulators; Homeobox, conserved site; Homeodomain
EWB00_011106	K08025	HLXB9	Helix-turn-helix motif; Homedomain-like superfamily; Homeobox protein MNX1/Ceh-12; Homeobox, conserved site; Homeodomain; Homeodomain, metazoa
EWB00_011153	K21772	PURA	Purine-rich element binding protein family
EWB00_011161	K09228	KRAB	C2H2-type zinc-finger domain-containing protein; Zinc finger C2H2 superfamily; Zinc finger C2H2-type
EWB00_011165	K09103	EBF	IPT domain; Immunoglobulin E-set; Immunoglobulin-like fold; Transcription factor COE; Transcription factor COE, DNA-binding domain; Transcription factor COE, DNA-binding domain superfamily; Transcription factor COE, conserved site; Transcription factor COE, helix-loop-helix domain
EWB00_011227	K09269	SOX5_6_13	High mobility group box domain; High mobility group box domain superfamily; SOX/SOX-like transcription factors
EWB00_011278	K09113	MLX	Helix-loop-helix DNA-binding domain superfamily; Max-like/E-box-binding transcription factors
EWB00_011305	K09184	GATAF	Transcription factor GATA; Zinc finger, GATA-type; Zinc finger, NHR/GATA-type
EWB00_011350	K17895	GATA3	Transcription factor GATA; Zinc finger, GATA-type; Zinc finger, NHR/GATA-type
EWB00_011398	K09436	FLI1	ETS family; Ets domain; Winged helix DNA-binding domain superfamily; Winged helix-like DNA-binding domain superfamily
EWB00_011409	K09228	KRAB	GLI C2H2-type zinc-finger; Zinc finger C2H2 superfamily; Zinc finger C2H2-type
