# Supplementary material for: Single‐Cell and Spatial Transcriptomics Unveil Key Regulators Governing Cell Differentiation for Schistosoma japonicum Sexual Development
Source: Adv Sci (Weinh). 2026 Jul 11:e76329. Online ahead of print. doi: 10.1002/advs.76329 (PMC13355927; doi:10.1002/advs.76329)
Supplement: Supplementary file 9 — Supporting File 9: advs76329‐sup‐0009‐Table S7.xlsx. [file ADVS-9999-e76329-s012.xlsx]

## Sheet: TableS7_UP_DOWN
	Table S7 The list of differentially expressed genes between F26 and M26
Genes	log2FoldChange	pvalue	padj	description	Sj_cluster_marker	threshold
EWB00_008482	-7.03422	2.7420399235649e-28	1.59038315566764e-25			DOWN
EWB00_006992	-6.48025	8.22640075467209e-07	1.88838223128357e-05	Zinc finger CCCH domain containing 31 [Source:UniProtKB/TrEMBL;Acc:A0A4Z2CW74]	GSC_progeny,female_late,male_late	DOWN
EWB00_002003	-6.40514	7.77263785881529e-05	0.000935297	Heart-and neural crest derivatives-expressed protein [Source:UniProtKB/TrEMBL;Acc:A0A4Z2DDZ2]		DOWN
EWB00_005246	-6.35046	1.05244581890035e-33	7.0432912495639e-31			DOWN
EWB00_010141	-5.98739	3.64039631746656e-23	1.26685791847836e-20	SJCHGC06632 protein [Source:UniProtKB/TrEMBL;Acc:Q86EM3]		DOWN
EWB00_003694	-5.97974	8.05349771875498e-18	1.14861360906833e-15	SJCHGC05760 protein; Universal stress protein [Source:UniProtKB/TrEMBL;Acc:Q86DW2]	muscle	DOWN
EWB00_007260	-5.93936	1.27660934964702e-14	1.0996535982108e-12	Lactadherin isoform 1 [Source:UniProtKB/TrEMBL;Acc:A0A4Z2CVA3]		DOWN
EWB00_005607	-5.88837	1.00012392705223e-16	1.16014375538058e-14			DOWN
EWB00_008047	-5.8794	5.98127180368332e-20	1.26919669980597e-17	Sarcoplasmic calcium-binding protein [Source:UniProtKB/TrEMBL;Acc:A0A4Z2CRW2]	muscle	DOWN
EWB00_001326	-5.81962	5.11060845534518e-18	7.66591268301777e-16	SJCHGC03404 protein [Source:UniProtKB/TrEMBL;Acc:Q5DEI2]		DOWN
EWB00_003508	-5.5845	2.63535286268027e-09	9.67408012882632e-08	Putative dna double-strand break repair rad50 ATPase [Source:UniProtKB/TrEMBL;Acc:A0A4Z2D877]		DOWN
EWB00_006876	-5.57035	9.23222466519202e-23	3.08924440719887e-20		neuron	DOWN
EWB00_009050	-5.56434	2.34473846933002e-16	2.5499030853964e-14	PDZ and LIM domain protein [Source:UniProtKB/TrEMBL;Acc:A0A4Z2DSD9]	muscle	DOWN
EWB00_005374	-5.52547	1.44292704862149e-08	4.74721769742253e-07	Zinc finger protein [Source:UniProtKB/TrEMBL;Acc:A0A4Z2D1N7]	male_late	DOWN
EWB00_002502	-5.50178	4.08215653372693e-20	9.1063491906216e-18	Actin; Actin-2; Actin-2 isoform 2 [Source:UniProtKB/TrEMBL;Acc:Q71TT8]	ambiguous1,muscle	DOWN
EWB00_008378	-5.49516	1.70811626780101e-16	1.90520660639343e-14	Insulin-like growth factor-binding protein-related protein [Source:UniProtKB/TrEMBL;Acc:A0A4Z2CQF2]	ambiguous1,muscle	DOWN
EWB00_007587	-5.48912	4.15396359372172e-18	6.57081513915982e-16	Transgelin [Source:UniProtKB/TrEMBL;Acc:Q86DV9]	ambiguous1,muscle	DOWN
EWB00_011118	-5.43627	4.79434949872395e-18	7.44836439980329e-16	Obscurin [Source:UniProtKB/TrEMBL;Acc:A0A4Z2DLK7]	muscle	DOWN
EWB00_004284	-5.43364	2.44961711501429e-18	4.09839786550468e-16	Myosin regulatory light chain 2, smooth muscle minor isoform (G1); Myosin regulatory light chain A, smooth adductor muscle isoform 3; SJCHGC00821 protein [Source:UniProtKB/TrEMBL;Acc:Q5DB55]	ambiguous1,muscle	DOWN
EWB00_006190	-5.39875	4.96227296423228e-18	7.57399557698612e-16	PDZ and LIM domain protein isoform 4 [Source:UniProtKB/TrEMBL;Acc:B3GUZ0]	muscle	DOWN
EWB00_005567	-5.38136	1.4796517684752e-10	6.99617955746426e-09			DOWN
EWB00_001008	-5.36486	2.08412467143784e-18	3.55527149833514e-16	Tropomyosin; Tropomyosin isoform 2 [Source:UniProtKB/TrEMBL;Acc:B3W666]	ambiguous1,muscle	DOWN
EWB00_003386	-5.35388	1.29545537013557e-22	4.02516490006411e-20	SJCHGC09287 protein; Titin [Source:UniProtKB/TrEMBL;Acc:Q5DI56]	ambiguous1,muscle	DOWN
EWB00_004614	-5.23528	1.47363999363857e-26	7.12259330258643e-24	SJCHGC02374 protein [Source:UniProtKB/TrEMBL;Acc:Q5DHK2]	muscle	DOWN
EWB00_003319	-5.2333	1.25238202384559e-25	5.44786180372832e-23	Paramyosin isoform 2 [Source:UniProtKB/TrEMBL;Acc:A0A4Z2D9X2]	muscle	DOWN
EWB00_011315	-5.21492	1.00868984405726e-17	1.37118775676534e-15	Troponin I 4 isoform 2 [Source:UniProtKB/TrEMBL;Acc:Q5DCN5]	ambiguous1,muscle	DOWN
EWB00_006722	-5.15371	1.40143600427691e-14	1.17235511896242e-12			DOWN
EWB00_002636	-5.12607	1.02889970219688e-05	0.000171812	ELAV-like protein [Source:UniProtKB/TrEMBL;Acc:A0A4Z2DBD7]	male_late	DOWN
EWB00_009384	-5.12327	2.12798677018604e-05	0.000313185	Ephrin_rec_like domain-containing protein [Source:UniProtKB/TrEMBL;Acc:A0A4Z2DRJ3]	male_late	DOWN
EWB00_001558	-5.10356	2.57405273404299e-19	5.089604269585e-17			DOWN
EWB00_003232	-5.09143	2.61388089864159e-06	5.27627930816283e-05	Cilia- and flagella-associated protein 299 [Source:UniProtKB/TrEMBL;Acc:A0A4Z2D9F4]	male_late	DOWN
EWB00_002966	-5.08846	3.67380544169128e-16	3.76024792267225e-14	Myosin alkali light chain 1; Myosin catalytic light chain LC-1, mantle muscle isoform 3; SJCHGC01894 protein [Source:UniProtKB/TrEMBL;Acc:Q5DCQ8]	muscle	DOWN
EWB00_009416	-5.06724	3.38119105714102e-11	1.74061314775899e-09	Noggin isoform 2 [Source:UniProtKB/TrEMBL;Acc:A0A4Z2DRZ2]		DOWN
EWB00_004124	-5.06	3.07693455015549e-16	3.1868250698039e-14	Basement membrane-specific heparan sulfate proteoglycan core protein isoform 1 [Source:UniProtKB/TrEMBL;Acc:A0A4Z2D6D6]	muscle	DOWN
EWB00_007642	-5.01701	1.26589343959945e-11	7.05979033622769e-10			DOWN
EWB00_006200	-5.01238	6.12994975336524e-18	9.03907844987756e-16	Collagen alpha-2(IV) chain isoform 1 [Source:UniProtKB/TrEMBL;Acc:A0A4Z2CZI7]	muscle	DOWN
EWB00_000246	-5.01213	6.25602307142222e-08	1.77287950232486e-06		male_late	DOWN
EWB00_001719	-4.99661	4.50468838702088e-14	3.49917758634658e-12			DOWN
EWB00_001568	-4.99367	5.24151954409417e-11	2.62075977204708e-09	Methionine sulfoxide reductase [Source:UniProtKB/TrEMBL;Acc:A0A4Z2DFA2]	muscle	DOWN
EWB00_007974	-4.94958	1.09267563277783e-09	4.42152465356611e-08	Cilia-and flagella-associated protein [Source:UniProtKB/TrEMBL;Acc:A0A4Z2CSG9]	male_late	DOWN
EWB00_002422	-4.94779	1.34574003700595e-14	1.13858509453676e-12	SJCHGC05672 protein [Source:UniProtKB/TrEMBL;Acc:Q5DCP0]	muscle	DOWN
EWB00_010673	-4.93756	4.08295109555146e-09	1.46179730581472e-07	ADP-ribosylation factor-like protein [Source:UniProtKB/TrEMBL;Acc:A0A4Z2DNM0]	male_late	DOWN
EWB00_009462	-4.9315	1.01313593087169e-11	5.76096901868216e-10			DOWN
EWB00_004459	-4.91635	2.91341825113303e-08	8.95644480030295e-07	Radial spoke head protein 3 isoform 1 [Source:UniProtKB/TrEMBL;Acc:A0A4Z2D533]	male_late	DOWN
EWB00_004154	-4.90186	1.84473418153843e-05	0.000277668	Ig-like domain-containing protein [Source:UniProtKB/TrEMBL;Acc:A0A4Z2DUR4]	male_late	DOWN
EWB00_009854	-4.90094	4.74148047053123e-22	1.42244414115937e-19	Troponin T; Troponin T isoform 4 [Source:UniProtKB/TrEMBL;Acc:C1LDC4]	ambiguous1,muscle	DOWN
EWB00_003089	-4.87622	4.4271809106985e-07	1.07889282697695e-05	LARGE xylosyl-and glucuronyltransferase 2 [Source:UniProtKB/TrEMBL;Acc:A0A4Z2DA19]		DOWN
EWB00_010902	-4.86446	1.64633908501674e-11	9.00827046518596e-10	Hypotheticial protein [Source:UniProtKB/TrEMBL;Acc:C1LE43]		DOWN
EWB00_009528	-4.83436	7.83144568765976e-09	2.68242431034015e-07	Protein Wnt [Source:UniProtKB/TrEMBL;Acc:A0A4Z2DR70]		DOWN
EWB00_004741	-4.7952	8.36570562945458e-16	8.08684877513943e-14	Calponin [Source:UniProtKB/TrEMBL;Acc:A0A4Z2D465]	muscle	DOWN
EWB00_010751	-4.79324	3.21618084721235e-12	1.89059279532077e-10	Synaptopodin 2 isoform 2 [Source:UniProtKB/TrEMBL;Acc:A0A4Z2DNV7]	muscle	DOWN
EWB00_010205	-4.78629	1.55259377183527e-18	2.70151316299336e-16	SPARC isoform 1 [Source:UniProtKB/TrEMBL;Acc:A0A4Z2DQI8]	muscle	DOWN
EWB00_001204	-4.77027	1.77467644022807e-08	5.73965986244766e-07	EF-hand calcium-binding domain-containing protein isoform 1 [Source:UniProtKB/TrEMBL;Acc:C1LFH6]	flame,male_late	DOWN
EWB00_010898	-4.76619	8.93317071207128e-18	1.25189106534342e-15	SJCHGC09241 protein [Source:UniProtKB/TrEMBL;Acc:Q5DD35]	muscle	DOWN
EWB00_010448	-4.73141	1.53538774209882e-20	3.51522983059466e-18	Collagen alpha-2(I) chain [Source:UniProtKB/TrEMBL;Acc:A0A4Z2DXQ5]	muscle	DOWN
EWB00_009203	-4.73018	1.24379666310756e-14	1.08210309690358e-12	Ras-like protein family member 12 isoform 2 [Source:UniProtKB/TrEMBL;Acc:A0A4Z2CMR8]		DOWN
EWB00_006649	-4.71317	7.47382611188464e-08	2.09074878371049e-06	Coiled-coil domain-containing protein [Source:UniProtKB/TrEMBL;Acc:A0A4Z2CXH0]	male_late	DOWN
EWB00_010421	-4.70744	1.44599159749077e-08	4.74721769742253e-07	Coiled-coil domain-containing protein [Source:UniProtKB/TrEMBL;Acc:A0A4Z2DYC6]	flame,male_late	DOWN
EWB00_005541	-4.69911	2.82294552418921e-16	2.95899109162001e-14	SJCHGC09717 protein [Source:UniProtKB/TrEMBL;Acc:Q5BR23]		DOWN
EWB00_003102	-4.68088	4.84865900476059e-08	1.4153089637783e-06	Multidrug and toxin extrusion protein [Source:UniProtKB/TrEMBL;Acc:A0A4Z2D9M1]		DOWN
EWB00_007425	-4.67559	1.18873986886996e-08	3.97770648429564e-07	Radial spoke head 1 [Source:UniProtKB/TrEMBL;Acc:A0A4Z2CUD2]	flame,male_late	DOWN
EWB00_006229	-4.6469	1.50518410582415e-05	0.000237468	PHD finger 10 isoform 1 [Source:UniProtKB/TrEMBL;Acc:A0A4Z2D020]	male_late	DOWN
EWB00_011136	-4.61107	5.62765919541168e-06	0.000102001	Protocadherin gamma-A3 [Source:UniProtKB/TrEMBL;Acc:A0A4Z2DLH8]		DOWN
EWB00_006201	-4.61007	1.64297067878384e-13	1.17162663159175e-11	Collagen-like protein [Source:UniProtKB/TrEMBL;Acc:A0A4Z2CZR4]	male_late,muscle	DOWN
EWB00_005283	-4.57473	0.000670566	0.00581604	Alpha-galactosidase [Source:UniProtKB/TrEMBL;Acc:A0A4Z2D326]		DOWN
EWB00_010087	-4.5633	9.66963525339179e-19	1.82882231966323e-16			DOWN
EWB00_008239	-4.54517	3.48399631242318e-17	4.26912224198333e-15	Collagen alpha-2(I) chain isoform 3 [Source:UniProtKB/TrEMBL;Acc:A0A4Z2CR19]	ambiguous1,muscle	DOWN
EWB00_007781	-4.5351	6.49454954963275e-14	4.87091216222456e-12			DOWN
EWB00_006095	-4.53159	7.85805706489691e-18	1.13941827441005e-15	Complexin (Synaphin); Putative complexin-1 isoform 2; SJCHGC05979 protein [Source:UniProtKB/TrEMBL;Acc:Q5DA47]	neuron	DOWN
EWB00_010954	-4.51672	5.7873787102437e-11	2.86080652154092e-09	Troponin I [Source:UniProtKB/TrEMBL;Acc:A0A4Z2DM18]	muscle	DOWN
EWB00_007071	-4.50769	6.960550136657e-09	2.40304707098873e-07	IQ calmodulin-binding motif-containing protein [Source:UniProtKB/TrEMBL;Acc:A0A4Z2DTK7]	flame,male_late	DOWN
EWB00_004887	-4.4939	4.76533027471529e-09	1.67170860443641e-07	Abnormal spindle-like microcephaly-associated protein [Source:UniProtKB/TrEMBL;Acc:A0A4Z2D3Q7]	muscle	DOWN
EWB00_001905	-4.49342	1.16870354318892e-06	2.56760626912718e-05	Dynein regulatory complex protein [Source:UniProtKB/TrEMBL;Acc:A0A4Z2DE72]	male_late	DOWN
EWB00_010437	-4.47531	0.000246127	0.00247679		male_late	DOWN
EWB00_010450	-4.47449	1.25997516108895e-18	2.33229444712209e-16	Collagen-like protein isoform 1 [Source:UniProtKB/TrEMBL;Acc:A0A4Z2DXQ0]	ambiguous1,muscle	DOWN
EWB00_005928	-4.46532	4.14651400512942e-08	1.23121746909986e-06			DOWN
EWB00_001102	-4.46427	1.25010535567633e-13	9.06326382865339e-12	Collagen alpha-1(IV) chain isoform 1 [Source:UniProtKB/TrEMBL;Acc:A0A4Z2DGT3]	muscle	DOWN
EWB00_007395	-4.45474	4.10136175209547e-14	3.21458083272348e-12	Collagen alpha-2(V) chain isoform 1 [Source:UniProtKB/TrEMBL;Acc:A0A4Z2CUS5]	muscle	DOWN
EWB00_008014	-4.44021	6.93694562396916e-07	1.61367451680566e-05	Pro neuregulin 2 membrane bound [Source:UniProtKB/TrEMBL;Acc:A0A4Z2CS25]		DOWN
EWB00_008791	-4.43878	2.27760988949538e-16	2.50825392893795e-14	Myosin heavy chain, striated muscle [Source:UniProtKB/TrEMBL;Acc:A0A4Z2CPI5]	ambiguous1,muscle	DOWN
EWB00_005017	-4.43673	5.67006917954707e-07	1.35149594142629e-05	Amine oxidase [Source:UniProtKB/TrEMBL;Acc:A0A4Z2D369]	male_late	DOWN
EWB00_009878	-4.42272	2.56823306708572e-09	9.5079266738918e-08	Calmodulin [Source:UniProtKB/TrEMBL;Acc:A0A4Z2DQH1]	flame,male_late	DOWN
EWB00_007275	-4.41532	2.36822262930271e-15	2.23951487771017e-13			DOWN
EWB00_010449	-4.41136	1.49497762872474e-17	1.91269196616254e-15	Collagen alpha-1(XXI) chain [Source:UniProtKB/TrEMBL;Acc:A0A4Z2DXL3]	muscle	DOWN
EWB00_003337	-4.40406	2.58430727490736e-07	6.65191517505741e-06	Protein sax-3 [Source:UniProtKB/TrEMBL;Acc:A0A4Z2D8Q5]		DOWN
EWB00_007683	-4.39611	1.65907326285527e-12	1.04593749180006e-10	SJCHGC02220 protein [Source:UniProtKB/TrEMBL;Acc:Q5DAC8]	muscle	DOWN
EWB00_000274	-4.39263	1.32336234522707e-18	2.39859425072407e-16	Collagen alpha-1(V) chain isoform 1 [Source:UniProtKB/TrEMBL;Acc:A0A4Z2DJT0]	muscle	DOWN
EWB00_007533	-4.38884	1.77509831152474e-11	9.59214615544425e-10	Spondin-1 [Source:UniProtKB/TrEMBL;Acc:A0A4Z2CU07]	muscle	DOWN
EWB00_003587	-4.38201	2.58422135750264e-07	6.65191517505741e-06		flame,male_late	DOWN
EWB00_007061	-4.35189	4.16715905198164e-07	1.02124742964057e-05	EF-hand domain-containing family member C2 [Source:UniProtKB/TrEMBL;Acc:A0A4Z2DTI7]	male_late	DOWN
EWB00_011165	-4.33658	2.96656550953373e-05	0.000416949	Transcription factor COE3 [Source:UniProtKB/TrEMBL;Acc:A0A4Z2DM21]		DOWN
EWB00_008246	-4.31598	8.44723443767529e-15	7.57638552657475e-13	Muscle LIM protein [Source:UniProtKB/TrEMBL;Acc:A0A4Z2CR29]	ambiguous1,muscle	DOWN
EWB00_006926	-4.2915	6.51323813499157e-07	1.52736312060449e-05	Dynein assembly factor 1, axonemal homolog [Source:UniProtKB/TrEMBL;Acc:A0A4Z2CWI2]	male_late	DOWN
EWB00_003876	-4.28259	3.73524662049333e-11	1.90038863147906e-09	Myosin light chain kinase, smooth muscle isoform 1 [Source:UniProtKB/TrEMBL;Acc:A0A4Z2D736]		DOWN
EWB00_009129	-4.28184	0.000391222	0.00367166	Amp dependent ligase [Source:UniProtKB/TrEMBL;Acc:A0A4Z2CNR2]		DOWN
EWB00_009836	-4.28109	1.91171815747878e-06	3.99806441588109e-05			DOWN
EWB00_004881	-4.26993	5.60351087277521e-10	2.37807534600704e-08	UPF0506 domain-containing protein [Source:UniProtKB/TrEMBL;Acc:A0A4Z2DUF5]		DOWN
EWB00_010696	-4.26832	4.83699062928698e-14	3.72405473228289e-12		muscle	DOWN
EWB00_004247	-4.26372	8.00317223435381e-05	0.000959936	Homeobox protein unc-4 [Source:UniProtKB/TrEMBL;Acc:A0A4Z2D5H1]		DOWN
EWB00_009313	-4.25176	1.4136630165846e-09	5.56509875307058e-08	Coiled-coil domain-containing protein [Source:UniProtKB/TrEMBL;Acc:A0A4Z2CM68]	muscle	DOWN
EWB00_002264	-4.24724	4.72000687938017e-08	1.38729931927728e-06	Putative microtubule-associated protein 9 (Aster-associated protein) [Source:UniProtKB/TrEMBL;Acc:A0A4Z2DCT7]	male_late	DOWN
EWB00_008192	-4.24343	1.18032390980052e-09	4.75408241447432e-08		flame,male_late	DOWN
EWB00_005888	-4.21897	3.01394644792565e-08	9.23286411864548e-07			DOWN
EWB00_002280	-4.20501	8.96176121602219e-07	2.03319214058633e-05			DOWN
EWB00_003002	-4.18252	5.02932361289786e-10	2.15542440552766e-08	Cyclin-dependent kinase-like 1 [Source:UniProtKB/TrEMBL;Acc:A0A4Z2DAI8]	neuron	DOWN
EWB00_001430	-4.18139	1.82690849402199e-10	8.54521714945769e-09	Microtubule cross-linking factor 1 [Source:UniProtKB/TrEMBL;Acc:A0A4Z2DFV8]	muscle	DOWN
EWB00_005755	-4.17205	0.00107231	0.00850419	Protein FAM78A [Source:UniProtKB/TrEMBL;Acc:A0A4Z2D0U8]	male_late	DOWN
EWB00_004166	-4.15904	1.93971202929348e-09	7.40153274335671e-08	Procollagen-lysine, 2-oxoglutarate 5-dioxygenase 3 [Source:UniProtKB/TrEMBL;Acc:A0A4Z2DUU4]	muscle	DOWN
EWB00_003338	-4.14586	2.97891052053405e-06	5.89011852923777e-05	Tubulin beta chain [Source:UniProtKB/TrEMBL;Acc:C1LN37]	flame	DOWN
EWB00_000514	-4.12933	5.09585866043725e-05	0.000652026		male_late	DOWN
EWB00_006052	-4.12004	1.66582141688597e-08	5.40770385332384e-07	Innexin [Source:UniProtKB/TrEMBL;Acc:A0A4Z2DTR7]	muscle	DOWN
EWB00_006582	-4.10274	1.56664050876222e-16	1.79339110871465e-14			DOWN
EWB00_009976	-4.09778	7.57735900826162e-08	2.11151274054867e-06		male_late	DOWN
EWB00_006151	-4.09055	5.66301340055448e-05	0.000716108	E3 ubiquitin-protein ligase DCST1 [Source:UniProtKB/TrEMBL;Acc:A0A4Z2CZA5]	male_late	DOWN
EWB00_003847	-4.0878	4.31891137738378e-06	8.15065704625571e-05	Dynein heavy chain 3, axonemal [Source:UniProtKB/TrEMBL;Acc:A0A4Z2D762]	male_late	DOWN
EWB00_004324	-4.05221	4.66950718196217e-05	0.000607245		male_late	DOWN
EWB00_011385	-4.04995	4.44530383903102e-09	1.56575479350485e-07	FRAS1-related extracellular matrix protein isoform 2 [Source:UniProtKB/TrEMBL;Acc:A0A4Z2DKM6]		DOWN
EWB00_008310	-4.02872	5.42350537372552e-14	4.13899094310632e-12	20 kDa calcium-binding protein isoform 1 [Source:UniProtKB/TrEMBL;Acc:A0A4Z2CQQ3]	muscle	DOWN
EWB00_002997	-4.01786	2.82813866755882e-07	7.23670776698874e-06		flame,male_late	DOWN
EWB00_009196	-3.99458	1.01794151524688e-10	4.92005065702661e-09	Prolyl 4-hydroxylase subunit alpha-2 isoform 4 [Source:UniProtKB/TrEMBL;Acc:A0A4Z2CMM2]	muscle	DOWN
EWB00_005377	-3.98178	1.06549441322306e-07	2.90589385424471e-06			DOWN
EWB00_010979	-3.97412	3.71866081842243e-07	9.2700140745774e-06	Dynein heavy chain 10, axonemal [Source:UniProtKB/TrEMBL;Acc:A0A4Z2DMA9]	flame,male_late	DOWN
EWB00_007365	-3.9276	2.3755587162207e-06	4.86290843085179e-05	MutS protein 4 isoform 1 [Source:UniProtKB/TrEMBL;Acc:A0A4Z2CUS4]	GSC_progeny,male_late	DOWN
EWB00_011158	-3.91359	8.79398856300271e-06	0.000150903	Coiled-coil domain-containing protein [Source:UniProtKB/TrEMBL;Acc:A0A4Z2DLQ9]	male_late	DOWN
EWB00_002808	-3.90727	8.583641091651e-07	1.96484665366388e-05	Limbic system-associated membrane protein [Source:UniProtKB/TrEMBL;Acc:A0A4Z2DAX0]		DOWN
EWB00_010221	-3.90505	4.67893831416896e-06	8.75414265231613e-05	WD repeat-containing protein isoform 2 [Source:UniProtKB/TrEMBL;Acc:A0A4Z2DQL4]	male_late	DOWN
EWB00_009736	-3.88858	1.68821600901841e-05	0.000259038		tegument	DOWN
EWB00_010925	-3.88148	2.62070771035266e-05	0.000375003	DNA-binding protein [Source:UniProtKB/TrEMBL;Acc:A0A4Z2DXC8]		DOWN
EWB00_007973	-3.8703	1.67536177266208e-06	3.59006094141874e-05	Cilia-and flagella-associated protein [Source:UniProtKB/TrEMBL;Acc:A0A4Z2CS34]	male_late	DOWN
EWB00_005029	-3.86593	2.77060333878056e-14	2.21139899517348e-12	SJCHGC08167 protein [Source:UniProtKB/TrEMBL;Acc:Q5DCU8]		DOWN
EWB00_000196	-3.8394	1.8311271618889e-05	0.000277058	Meiotic recombination protein [Source:UniProtKB/TrEMBL;Acc:A0A4Z2DKR4]	GSC_progeny,male_late	DOWN
EWB00_008074	-3.83804	5.12018712653856e-13	3.48012718756918e-11			DOWN
EWB00_010895	-3.83297	5.89408307053923e-09	2.04296903241798e-07	Hypotheticial protein [Source:UniProtKB/TrEMBL;Acc:C1LEZ2]		DOWN
EWB00_010494	-3.82097	8.05311714385824e-05	0.000963716	Homeobox protein isoform 1 [Source:UniProtKB/TrEMBL;Acc:A0A4Z2DXR5]		DOWN
EWB00_004577	-3.81681	4.16967648079254e-09	1.48374367350813e-07	SJCHGC07115 protein [Source:UniProtKB/TrEMBL;Acc:Q5DC41]		DOWN
EWB00_001722	-3.81041	1.05696626919772e-05	0.000175824	ADP-ribosyl cyclase/cyclic ADP-ribose hydrolase [Source:UniProtKB/TrEMBL;Acc:A0A4Z2DEK8]	tegument	DOWN
EWB00_002169	-3.79614	0.000168205	0.00179777	U-actitoxin-Avd3l [Source:UniProtKB/TrEMBL;Acc:A0A4Z2DDG9]		DOWN
EWB00_004418	-3.79069	2.32879574806592e-08	7.34076920585998e-07	Kelch-like protein [Source:UniProtKB/TrEMBL;Acc:A0A4Z2D594]	muscle	DOWN
EWB00_011116	-3.7865	2.03539505741757e-09	7.66577359287135e-08	Twitchin [Source:UniProtKB/TrEMBL;Acc:A0A4Z2DMK8]	muscle	DOWN
EWB00_010606	-3.76949	1.57594673233018e-10	7.41120895744462e-09	Complement C1q tumor necrosis factor-related protein [Source:UniProtKB/TrEMBL;Acc:A0A4Z2DMW9]		DOWN
EWB00_004668	-3.76695	2.55938037821028e-06	5.21466259729026e-05	Cilia-and flagella-associated protein isoform 2 [Source:UniProtKB/TrEMBL;Acc:A0A4Z2DY98]	flame,male_late	DOWN
EWB00_007839	-3.7619	1.42089691224711e-09	5.56837979123867e-08	Paramyosin [Source:UniProtKB/TrEMBL;Acc:A0A4Z2CSX2]	muscle	DOWN
EWB00_002895	-3.7551	1.48607214128062e-08	4.86046151471481e-07	Four and a half LIM domains protein; SJCHGC00739 protein [Source:UniProtKB/TrEMBL;Acc:Q86E61]	muscle	DOWN
EWB00_008403	-3.7542	1.25652359443546e-07	3.39495505328836e-06	Iroquois-class homeodomain protein [Source:UniProtKB/TrEMBL;Acc:A0A4Z2CQX5]		DOWN
EWB00_009968	-3.75229	3.0923469902469e-11	1.61098316258371e-09	Tropomyosin-2; Tropomyosin-2 isoform 3 [Source:UniProtKB/TrEMBL;Acc:C1LNS2]	ambiguous1,muscle	DOWN
EWB00_008775	-3.74563	6.2027524632941e-06	0.000111266	CCAAT-box DNA binding subunit B [Source:UniProtKB/TrEMBL;Acc:A0A4Z2CNZ2]		DOWN
EWB00_000496	-3.72548	1.70198468221625e-09	6.58100743790282e-08	Transcription factor SUM-1 [Source:UniProtKB/TrEMBL;Acc:A0A4Z2DIR9]		DOWN
EWB00_001018	-3.72361	8.45523074326037e-06	0.000146244	25 kDa integral membrane protein [Source:UniProtKB/TrEMBL;Acc:A0A4Z2DHE4]	tegument	DOWN
EWB00_010561	-3.72316	5.57942152228051e-08	1.59674234354738e-06		muscle	DOWN
EWB00_008007	-3.7187	2.50330694146147e-06	5.11238741566076e-05			DOWN
EWB00_003897	-3.70941	7.39285098142382e-06	0.000129935	Annexin A10 [Source:UniProtKB/TrEMBL;Acc:A0A4Z2D725]		DOWN
EWB00_010073	-3.69611	1.51372391796468e-05	0.000237919	Putative nucleotidyltransferase MAB21L1 [Source:UniProtKB/TrEMBL;Acc:A0A4Z2DR26]		DOWN
EWB00_008802	-3.67951	2.77240612397128e-09	1.013442574729e-07			DOWN
EWB00_009259	-3.66989	0.000104795	0.00119805	Acidic fibroblast growth factor intracellular [Source:UniProtKB/TrEMBL;Acc:A0A4Z2CN09]	male_late	DOWN
EWB00_009468	-3.6503	0.000483326	0.00440769	QRFP-like peptide receptor [Source:UniProtKB/TrEMBL;Acc:A0A4Z2DS81]		DOWN
EWB00_004631	-3.6496	1.76983557368807e-06	3.74636727277037e-05	Nachr subunit isoform 2 [Source:UniProtKB/TrEMBL;Acc:C1LEW8]	male_late	DOWN
EWB00_009544	-3.6486	2.53881003955272e-05	0.000366296	Cilia-and flagella-associated protein [Source:UniProtKB/TrEMBL;Acc:A0A4Z2DR58]	male_late	DOWN
EWB00_001079	-3.64646	0.000822376	0.00682436		male_late	DOWN
EWB00_003578	-3.63926	2.93782797985264e-07	7.49533824771789e-06	Coiled-coil domain-containing protein 39 [Source:UniProtKB/TrEMBL;Acc:A0A4Z2D837]	flame,male_late	DOWN
EWB00_007192	-3.63495	0.00107499	0.00851052			DOWN
EWB00_000270	-3.62211	8.84226051536152e-05	0.00104521	Neurexin-1 [Source:UniProtKB/TrEMBL;Acc:A0A4Z2DJD5]		DOWN
EWB00_011193	-3.59826	6.31416930213624e-08	1.78354782235666e-06			DOWN
EWB00_009464	-3.57094	6.63618665143646e-06	0.000117586	IQ domain-containing protein isoform 2; Viral A-type inclusion protein repeat [Source:UniProtKB/TrEMBL;Acc:C1LFP8]	flame,male_late	DOWN
EWB00_004157	-3.55942	6.63605029259938e-07	1.54973596455523e-05	Dynein regulatory complex subunit 3 [Source:UniProtKB/TrEMBL;Acc:A0A4Z2DV39]	male_late	DOWN
EWB00_004720	-3.55793	1.34466768912621e-05	0.000216366	Cationic amino acid transporter 2 [Source:UniProtKB/TrEMBL;Acc:A0A4Z2D483]		DOWN
EWB00_001912	-3.55247	4.77884747133229e-06	8.88375491465619e-05	Protein FAM92A isoform 1 [Source:UniProtKB/TrEMBL;Acc:A0A4Z2DE12]	male_late	DOWN
EWB00_001497	-3.54021	2.46132492936375e-12	1.50799485108906e-10	High affinity choline transporter 1 [Source:UniProtKB/TrEMBL;Acc:A0A4Z2DFH5]		DOWN
EWB00_005416	-3.53617	1.71492287129581e-06	3.65682082849843e-05			DOWN
EWB00_001617	-3.52405	1.02466753388715e-05	0.000171765	Small conductance calcium-activated potassium channel protein [Source:UniProtKB/TrEMBL;Acc:A0A4Z2DF47]	muscle	DOWN
EWB00_003420	-3.5237	3.91600146394933e-07	9.67875361828385e-06		male_late	DOWN
EWB00_004248	-3.51169	5.25391745210108e-08	1.51354575606885e-06	Protein p25-beta; Tubulin polymerization-promoting protein family member 2 [Source:UniProtKB/TrEMBL;Acc:C1LMZ5]	male_late	DOWN
EWB00_001311	-3.51	2.5503530818935e-09	9.48208197114249e-08	Collagen alpha-2(I) chain [Source:UniProtKB/TrEMBL;Acc:A0A4Z2DG67]	muscle	DOWN
EWB00_003791	-3.50316	9.11869024184701e-05	0.00107206	Innexin [Source:UniProtKB/TrEMBL;Acc:C1LEY2]		DOWN
EWB00_008270	-3.50302	4.46832819832212e-05	0.000584578	F-box/LRR-repeat protein isoform 2 [Source:UniProtKB/TrEMBL;Acc:A0A4Z2CRJ8]		DOWN
EWB00_006431	-3.49532	2.0147578581024e-05	0.000299631	Dystrophin-like protein isoform 1 [Source:UniProtKB/TrEMBL;Acc:A0A4Z2CY92]	male_late	DOWN
EWB00_006823	-3.47341	0.000365465	0.00345603		male_late	DOWN
EWB00_003969	-3.47311	5.97123916868884e-06	0.000108004	Bardet-Biedl syndrome 5 protein isoform 2 [Source:UniProtKB/TrEMBL;Acc:A0A4Z2D7R2]		DOWN
EWB00_002765	-3.46235	1.83285328094822e-06	3.86097422378923e-05		male_late	DOWN
EWB00_005868	-3.45582	3.04054522302512e-06	5.95782509917084e-05	Cilia-and flagella-associated protein isoform 1 [Source:UniProtKB/TrEMBL;Acc:A0A4Z2D0A6]	male_late	DOWN
EWB00_008994	-3.4508	0.000170485	0.0018199	Noggin-3 [Source:UniProtKB/TrEMBL;Acc:A0A4Z2CN79]		DOWN
EWB00_004351	-3.45044	1.76288231381751e-12	1.10338677195772e-10	22.6kDa membrane-associated antigen; Tegument antigen; Tegument antigen (I(H)A); Tegument membrane-associated antigen [Source:UniProtKB/TrEMBL;Acc:O01372]	tegument	DOWN
EWB00_008521	-3.43866	2.09066371470575e-05	0.00030986	Hemicentin-1 [Source:UniProtKB/TrEMBL;Acc:A0A4Z2CPN3]	muscle	DOWN
EWB00_003592	-3.43664	2.68435624742218e-05	0.000383479	Fas-binding factor 1 [Source:UniProtKB/TrEMBL;Acc:A0A4Z2D850]		DOWN
EWB00_008877	-3.41876	7.44125153580667e-07	1.72177894578505e-05	Dynein light chain [Source:UniProtKB/TrEMBL;Acc:A0A4Z2DS71]		DOWN
EWB00_007084	-3.4141	2.02611669699544e-11	1.0880997076457e-09	SJCHGC03321 protein [Source:UniProtKB/TrEMBL;Acc:Q5DEX3]		DOWN
EWB00_006909	-3.41055	1.16131218134033e-13	8.56221693022106e-12	SJCHGC01792 protein [Source:UniProtKB/TrEMBL;Acc:Q5DF01]		DOWN
EWB00_010350	-3.40909	2.43815280206734e-10	1.11183511643543e-08	Lipopolysaccharide-induced tumor necrosis factor-alpha factor isoform 2; SJCHGC01333 protein [Source:UniProtKB/TrEMBL;Acc:Q5DEA8]	ambiguous1,tegument_progenitor	DOWN
EWB00_007639	-3.39748	1.50669616344156e-05	0.000237468		GSC_progeny,male_late	DOWN
EWB00_011007	-3.38749	5.09065172220689e-05	0.000652026	Spondin-1 [Source:UniProtKB/TrEMBL;Acc:A0A4Z2DN48]		DOWN
EWB00_002168	-3.37793	6.17341012757911e-06	0.000111116	Kunitz-type serine protease inhibitor B3 [Source:UniProtKB/TrEMBL;Acc:A0A4Z2DDA9]	parenchyma	DOWN
EWB00_010196	-3.36826	2.21306703919418e-08	7.00133936035977e-07	Junctophilin-1 [Source:UniProtKB/TrEMBL;Acc:A0A4Z2DPR1]		DOWN
EWB00_001105	-3.36555	3.77738113725196e-05	0.000507932		male_late	DOWN
EWB00_010054	-3.361	9.12096073152818e-07	2.05576057938589e-05	Fibrillin-1 [Source:UniProtKB/TrEMBL;Acc:A0A4Z2DPV0]	muscle	DOWN
EWB00_010284	-3.34922	0.00010715	0.00121857	Peptidyl-prolyl cis-trans isomerase [Source:UniProtKB/TrEMBL;Acc:A0A4Z2DPC9]	flame,male_late	DOWN
EWB00_011302	-3.34598	0.000301412	0.00294639	Tight junction protein [Source:UniProtKB/TrEMBL;Acc:A0A4Z2DKX4]		DOWN
EWB00_003756	-3.34472	7.87991274127363e-06	0.000136837	Transmembrane protein [Source:UniProtKB/TrEMBL;Acc:A0A4Z2DWI2]	flame,male_late	DOWN
EWB00_008325	-3.34216	0.000814008	0.00677486	Adenylate cyclase isoform 2 [Source:UniProtKB/TrEMBL;Acc:A0A4Z2CQI9]		DOWN
EWB00_001950	-3.3417	4.48445807935112e-06	8.42651950115654e-05	Neuroligin-4, X-linked [Source:UniProtKB/TrEMBL;Acc:A0A4Z2DEZ1]	flame	DOWN
EWB00_004039	-3.34006	2.93995973510226e-05	0.000413878	Regulator of G-signaling 22 [Source:UniProtKB/TrEMBL;Acc:A0A4Z2D6L4]	male_late	DOWN
EWB00_005049	-3.33782	5.97597434199848e-05	0.000751315	Rootletin isoform 3 [Source:UniProtKB/TrEMBL;Acc:A0A4Z2D370]	male_late	DOWN
EWB00_003841	-3.33223	1.53768837300809e-05	0.000239747	Putative tubulin polyglutamylase TTLL1 [Source:UniProtKB/TrEMBL;Acc:A0A4Z2D751]	male_late	DOWN
EWB00_006567	-3.32609	0.000104377	0.00119641	Pleckstrin homology domain-containing family G member [Source:UniProtKB/TrEMBL;Acc:A0A4Z2DTP9]		DOWN
EWB00_004122	-3.32293	1.07329675058935e-05	0.000177861	LIM domain-containing protein isoform 1 [Source:UniProtKB/TrEMBL;Acc:A0A4Z2D6I6]	tegument	DOWN
EWB00_002855	-3.31003	2.1087338213933e-06	4.34738963178239e-05			DOWN
EWB00_008941	-3.30834	0.00108911	0.00856522	WD repeat-containing protein [Source:UniProtKB/TrEMBL;Acc:A0A4Z2CNJ8]		DOWN
EWB00_001774	-3.288	0.00081454	0.00677486	Metabotropic glutamate receptor 3 [Source:UniProtKB/TrEMBL;Acc:A0A4Z2DEU9]		DOWN
EWB00_000101	-3.28772	0.000973174	0.0078686	Protein lin-54 isoform 1 [Source:UniProtKB/TrEMBL;Acc:A0A4Z2DL11]	GSC_progeny,male_late	DOWN
EWB00_004853	-3.2849	1.18983718116377e-06	2.60090037088563e-05			DOWN
EWB00_001854	-3.28231	6.0258371009083e-05	0.00075649			DOWN
EWB00_006320	-3.25889	0.000112211	0.0012728	Dynein beta chain, ciliary [Source:UniProtKB/TrEMBL;Acc:A0A4Z2CYT3]	flame,male_late	DOWN
EWB00_009112	-3.24395	0.000915467	0.00746445	F-box domain-containing protein [Source:UniProtKB/TrEMBL;Acc:A0A4Z2CN68]		DOWN
EWB00_003393	-3.24253	0.000241969	0.00245067	Cadherin-related tumor suppressor isoform 2 [Source:UniProtKB/TrEMBL;Acc:A0A4Z2DWR6]		DOWN
EWB00_001970	-3.242	2.25390580220274e-05	0.000330118	Protein C21orf2 isoform 2 [Source:UniProtKB/TrEMBL;Acc:A0A4Z2DF14]	flame,male_late	DOWN
EWB00_002933	-3.22941	9.69756437962341e-08	2.67837492389599e-06	Hypotheticial protein [Source:UniProtKB/TrEMBL;Acc:C7TST5]		DOWN
EWB00_007079	-3.22693	3.92271670545129e-05	0.00052343	Tubulin alpha chain [Source:UniProtKB/TrEMBL;Acc:A0A4Z2DTW8]	flame	DOWN
EWB00_002930	-3.22239	7.5965918136981e-08	2.11151274054867e-06	Smoothelin; Smoothelin-like protein isoform 1 [Source:UniProtKB/TrEMBL;Acc:B3GUZ6]	muscle	DOWN
EWB00_006199	-3.21389	2.08911153019948e-07	5.47447900986009e-06	Collagen alpha-1(IV) chain [Source:UniProtKB/TrEMBL;Acc:A0A4Z2D0J4]	muscle	DOWN
EWB00_006624	-3.21293	6.48023482003739e-05	0.000799372	Kunitz-type conkunitzin-B1 [Source:UniProtKB/TrEMBL;Acc:A0A4Z2CXR1]		DOWN
EWB00_008981	-3.21247	6.19323938544357e-05	0.000771937	16 kDa calcium-binding protein; SJCHGC04850 protein [Source:UniProtKB/TrEMBL;Acc:Q5DES8]		DOWN
EWB00_008383	-3.21057	5.57959188374843e-06	0.000101684	Trichoplein keratin filament-binding protein isoform 2 [Source:UniProtKB/TrEMBL;Acc:A0A4Z2CQE5]	flame,male_late	DOWN
EWB00_010014	-3.2035	8.55200128775096e-06	0.000147624	Adenylate kinase 9 [Source:UniProtKB/TrEMBL;Acc:A0A4Z2DQ52]	male_late	DOWN
EWB00_008126	-3.20167	3.04297572620206e-05	0.000425625	Metalloendopeptidase [Source:UniProtKB/TrEMBL;Acc:A0A4Z2CRQ3]		DOWN
EWB00_007244	-3.19411	3.45590210515111e-05	0.000472831	Intraflagellar transport protein 88 isoform 2 [Source:UniProtKB/TrEMBL;Acc:A0A4Z2CV77]	flame,male_late	DOWN
EWB00_008556	-3.19396	3.17099477686704e-05	0.000440697	Tetratricopeptide repeat protein [Source:UniProtKB/TrEMBL;Acc:A0A4Z2CPK6]	male_late	DOWN
EWB00_000538	-3.18964	1.30951858961363e-11	7.25656798066151e-10	Cathepsin B-like cysteine proteinase isoform 2 [Source:UniProtKB/TrEMBL;Acc:A0A4Z2DXF3]	gut	DOWN
EWB00_006326	-3.18595	9.92160913190549e-05	0.0011448	Sperm flagellar protein [Source:UniProtKB/TrEMBL;Acc:A0A4Z2CYW7]	male_late	DOWN
EWB00_003288	-3.17385	6.60213928824993e-06	0.000117461	TWiK family of potassium channels protein isoform 1 [Source:UniProtKB/TrEMBL;Acc:A0A4Z2D8Z8]	muscle	DOWN
EWB00_006420	-3.17241	6.38896315387682e-05	0.000789545		tegument,tegument_progenitor	DOWN
EWB00_002053	-3.16937	5.65410546905856e-08	1.61281041248556e-06	Oxalate:formate antiporter isoform 4 [Source:UniProtKB/TrEMBL;Acc:A0A4Z2DWW2]		DOWN
EWB00_006758	-3.16451	9.06148849122347e-07	2.04766103567907e-05	Synaptotagmin [Source:UniProtKB/TrEMBL;Acc:A0A4Z2CWX6]	neuron	DOWN
EWB00_010720	-3.16096	1.69609836768164e-06	3.62556653533913e-05	Dynein regulatory complex protein 10 [Source:UniProtKB/TrEMBL;Acc:A0A4Z2DNG7]	flame,male_late	DOWN
EWB00_007523	-3.16066	0.000165597	0.00177644			DOWN
EWB00_001157	-3.16003	4.66406753081962e-06	8.74512662028678e-05	Protein-tyrosine sulfotransferase [Source:UniProtKB/TrEMBL;Acc:A0A4Z2DGK9]	tegument	DOWN
EWB00_002529	-3.15344	1.65058141958819e-05	0.00025416	Zinc finger protein isoform 2 [Source:UniProtKB/TrEMBL;Acc:A0A4Z2DBU8]	male_late	DOWN
EWB00_004279	-3.14276	7.71532057016214e-05	0.000929685	Nephrin [Source:UniProtKB/TrEMBL;Acc:A0A4Z2D5M4]		DOWN
EWB00_009561	-3.14103	0.000144739	0.00157403	Nucleoside diphosphate kinase 5 isoform 2; Nucleoside-diphosphate kinase [Source:UniProtKB/TrEMBL;Acc:C1LEL0]	flame,male_late	DOWN
EWB00_004928	-3.14012	6.04795418657479e-05	0.000758173	RIB43A-like with coiled-coils protein [Source:UniProtKB/TrEMBL;Acc:A0A4Z2D3L5]	flame,male_late	DOWN
EWB00_007811	-3.13867	3.97708869726134e-05	0.000529313	Thioredoxin domain-containing protein 3 [Source:UniProtKB/TrEMBL;Acc:A0A4Z2CST0]	male_late	DOWN
EWB00_009069	-3.1281	3.54923825172435e-11	1.81637487000011e-09	SJCHGC04269 protein [Source:UniProtKB/TrEMBL;Acc:Q5DF22]	tegument	DOWN
EWB00_002471	-3.12533	0.00110368	0.00865049	Ataxin-1 [Source:UniProtKB/TrEMBL;Acc:A0A4Z2DCM6]		DOWN
EWB00_009607	-3.12456	0.000299375	0.00293307		GSC_progeny	DOWN
EWB00_008711	-3.12013	0.000137196	0.00150898	Semaphorin 1A [Source:UniProtKB/TrEMBL;Acc:A0A4Z2CNZ5]		DOWN
EWB00_002258	-3.11819	9.58580410615828e-05	0.0011175	Nanos 1 [Source:UniProtKB/TrEMBL;Acc:A0A4Z2DCT9]	GSC,GSC_progeny	DOWN
EWB00_001652	-3.10985	0.000296629	0.00291272	Transmembrane protein 231 [Source:UniProtKB/TrEMBL;Acc:A0A4Z2DEV5]	flame,male_late	DOWN
EWB00_002171	-3.09947	4.80043136693274e-05	0.000620561	Purple acid phosphatase [Source:UniProtKB/TrEMBL;Acc:A0A4Z2DDI6]	parenchyma	DOWN
EWB00_002191	-3.09673	6.26279383720121e-05	0.000777265			DOWN
EWB00_007902	-3.09485	3.90539524691902e-06	7.43844714899255e-05			DOWN
EWB00_002083	-3.07937	5.58865788020234e-05	0.000708766	Intraflagellar transport protein 122 homolog [Source:UniProtKB/TrEMBL;Acc:A0A4Z2DEG2]	male_late	DOWN
EWB00_006967	-3.06849	0.000220831	0.00226608	Parkin coregulated protein [Source:UniProtKB/TrEMBL;Acc:A0A4Z2CWM5]	flame,male_late	DOWN
EWB00_006916	-3.06315	0.000218302	0.00224495			DOWN
EWB00_000256	-3.05799	0.000417575	0.0038813	Sjoegren syndrome nuclear autoantigen 1 [Source:UniProtKB/TrEMBL;Acc:C1LEA5]		DOWN
EWB00_000186	-3.04936	0.000193396	0.00203451	Forkhead-associated domain-containing protein [Source:UniProtKB/TrEMBL;Acc:A0A4Z2DJR1]	male_late	DOWN
EWB00_010862	-3.04313	3.68653063321727e-05	0.000497253	Sterile alpha motif domain-containing protein [Source:UniProtKB/TrEMBL;Acc:A0A4Z2DMH7]	flame,male_late	DOWN
EWB00_006126	-3.03501	5.0140653349524e-06	9.24202720637413e-05	Laminin subunit gamma-1 [Source:UniProtKB/TrEMBL;Acc:A0A4Z2CZR2]	parenchyma	DOWN
EWB00_008073	-3.03281	3.93504760451908e-06	7.47487208718691e-05	Cytochrome b5 domain-containing protein isoform 1 [Source:UniProtKB/TrEMBL;Acc:A0A4Z2CRM6]	male_late	DOWN
EWB00_005365	-3.03106	0.00085074	0.0070023	Cell adhesion molecule isoform 2 [Source:UniProtKB/TrEMBL;Acc:A0A4Z2D1L3]		DOWN
EWB00_001936	-3.02769	3.01140393633201e-06	5.92742403757658e-05	Synaptogyrin [Source:UniProtKB/TrEMBL;Acc:A0A4Z2DE80]	male_late,neuron	DOWN
EWB00_003514	-3.01582	0.000195042	0.00204442	Tectonic-1 isoform 2 [Source:UniProtKB/TrEMBL;Acc:A0A4Z2D861]	male_late	DOWN
EWB00_000425	-3.01278	2.31658636325945e-05	0.000338728			DOWN
EWB00_007541	-3.01174	9.88235234046688e-06	0.000166621	33 kDa inner dynein arm light chain [Source:UniProtKB/TrEMBL;Acc:A0A4Z2CUK4]	flame,male_late	DOWN
EWB00_000873	-3.00133	8.42471775927873e-05	0.0010013	Protein sidekick [Source:UniProtKB/TrEMBL;Acc:A0A4Z2DHT2]		DOWN
EWB00_001370	-3.00039	1.57961606831422e-05	0.000244456	Sperm-associated antigen 6; Sperm-associated antigen 6 isoform 2 [Source:UniProtKB/TrEMBL;Acc:C1LHB4]	flame,male_late	DOWN
EWB00_006757	-2.98739	0.000227938	0.00232753			DOWN
EWB00_008258	-2.98278	0.000703592	0.00602486	Protocadherin-9 isoform 2 [Source:UniProtKB/TrEMBL;Acc:A0A4Z2CQZ4]		DOWN
EWB00_002458	-2.97373	6.76583702462016e-05	0.000829053	Sperm flagellar protein [Source:UniProtKB/TrEMBL;Acc:A0A4Z2DCX3]	flame,male_late	DOWN
EWB00_003895	-2.97139	0.000985589	0.00793213	Annexin A10 [Source:UniProtKB/TrEMBL;Acc:A0A4Z2D6V9]		DOWN
EWB00_002683	-2.96305	3.40747636219323e-05	0.000469239	Vesicular acetylcholine transporter [Source:UniProtKB/TrEMBL;Acc:A0A4Z2DB71]		DOWN
EWB00_000108	-2.95553	0.000640442	0.00557743		GSC_progeny,male_late	DOWN
EWB00_003171	-2.95528	6.63164651239889e-06	0.000117586	Egg protein [Source:UniProtKB/TrEMBL;Acc:A0A4Z2DY73]		DOWN
EWB00_011071	-2.95077	1.64985056816643e-09	6.40790176028926e-08	Cathepsin B-like cysteine proteinase [Source:UniProtKB/TrEMBL;Acc:A0A4Z2CKH4]	gut	DOWN
EWB00_004676	-2.94981	0.000123495	0.00137921	FMRFamide receptor-like [Source:UniProtKB/TrEMBL;Acc:A0A4Z2DY04]		DOWN
EWB00_010148	-2.94431	4.97989727661978e-13	3.41142569343245e-11	Tryptophan 5-hydroxylase 1 [Source:UniProtKB/TrEMBL;Acc:A0A4Z2CKU0]		DOWN
EWB00_008257	-2.93571	5.09225712362929e-07	1.22382975070649e-05		muscle	DOWN
EWB00_000742	-2.93519	1.71849024732875e-05	0.000261837		male_late	DOWN
EWB00_007841	-2.92829	9.19964931593314e-05	0.00108012	Sialin isoform 1 [Source:UniProtKB/TrEMBL;Acc:A0A4Z2CT41]	parenchyma	DOWN
EWB00_010200	-2.92659	0.000323232	0.00313853	Enkurin isoform 2 [Source:UniProtKB/TrEMBL;Acc:A0A4Z2DPR6]	flame,male_late	DOWN
EWB00_007484	-2.92366	0.000675703	0.00584216	Proline dehydrogenase [Source:UniProtKB/TrEMBL;Acc:A0A4Z2CUK3]		DOWN
EWB00_007284	-2.92317	0.000823789	0.00682568	XK-related protein [Source:UniProtKB/TrEMBL;Acc:A0A4Z2CVR3]	flame,male_late	DOWN
EWB00_001685	-2.92081	0.000563994	0.00498653	Noggin [Source:UniProtKB/TrEMBL;Acc:A0A4Z2DF20]		DOWN
EWB00_008262	-2.91466	2.75790183698498e-06	5.54128082719846e-05	Rhodopsin-like orphan GPCR [Source:UniProtKB/TrEMBL;Acc:A0A4Z2CRH9]		DOWN
EWB00_000979	-2.90957	3.48928779060763e-05	0.000474766		flame,male_late	DOWN
EWB00_007103	-2.90734	9.12289761919491e-10	3.74383062674508e-08	SJCHGC04172 protein [Source:UniProtKB/TrEMBL;Acc:Q5DGD0]	neuron	DOWN
EWB00_002453	-2.90011	1.74567265795207e-06	3.70423222541049e-05		male_late	DOWN
EWB00_002832	-2.89885	6.22801065090525e-05	0.000774515	Tenascin [Source:UniProtKB/TrEMBL;Acc:A0A4Z2DAH8]	muscle,parenchyma	DOWN
EWB00_005444	-2.87211	9.81437032645e-05	0.00113431	SJCHGC00797 protein [Source:UniProtKB/TrEMBL;Acc:Q5C735]	tegument	DOWN
EWB00_001948	-2.85885	4.99683132287584e-10	2.15210061925841e-08	UPF0506 protein SJCHGC03047 [Source:UniProtKB/Swiss-Prot;Acc:Q5DC74]	neoblast_progeny	DOWN
EWB00_001947	-2.85257	0.000105613	0.00120582	E3 ubiquitin-protein ligase rnf8-A; SJCHGC06586 protein [Source:UniProtKB/TrEMBL;Acc:Q5DB14]	tegument	DOWN
EWB00_005516	-2.8455	0.000214018	0.00220873	Centrosomal protein of 78 kDa isoform 2 [Source:UniProtKB/TrEMBL;Acc:A0A4Z2D2D4]	male_late	DOWN
EWB00_008747	-2.84502	0.000173036	0.00184261	PDZ and LIM domain protein; Putative LIM domain binding 3 [Source:UniProtKB/TrEMBL;Acc:C1LG63]	muscle	DOWN
EWB00_003218	-2.842	3.30456537368623e-09	1.19293438801121e-07			DOWN
EWB00_006662	-2.84117	0.000224072	0.00229075	Neuronal acetylcholine receptor subunit alpha-7 isoform 1 [Source:UniProtKB/TrEMBL;Acc:A0A4Z2CXK2]		DOWN
EWB00_002092	-2.84043	0.000560624	0.00497696	Coiled-coil domain-containing protein isoform 1 [Source:UniProtKB/TrEMBL;Acc:A0A4Z2DDC8]	male_late	DOWN
EWB00_008459	-2.83796	0.000150596	0.00162756	Protein tilB [Source:UniProtKB/TrEMBL;Acc:A0A4Z2DSV4]	male_late	DOWN
EWB00_008048	-2.83765	5.09897428160074e-05	0.000652026		flame,male_late,neuron	DOWN
EWB00_005367	-2.80239	0.000175393	0.00186543	Cilia-and flagella-associated protein [Source:UniProtKB/TrEMBL;Acc:A0A4Z2D1M6]	flame,male_late	DOWN
EWB00_004809	-2.80105	0.000365148	0.00345603	Kinectin (Kinesin receptor) (CG-1 antigen) [Source:UniProtKB/TrEMBL;Acc:A0A4Z2DUG2]	flame,male_late	DOWN
EWB00_011414	-2.79806	0.00019827	0.00207076	Tektin [Source:UniProtKB/TrEMBL;Acc:C1LFS0]	male_late	DOWN
EWB00_005231	-2.78961	0.000402117	0.00376174	Dynein heavy chain domain-containing protein [Source:UniProtKB/TrEMBL;Acc:A0A4Z2D2H3]	male_late	DOWN
EWB00_001389	-2.78823	0.00114902	0.00894139	Cadherin-related tumor suppressor [Source:UniProtKB/TrEMBL;Acc:A0A4Z2DX12]		DOWN
EWB00_002647	-2.78571	0.00118821	0.00918882	Usp domain-containing protein [Source:UniProtKB/TrEMBL;Acc:A0A4Z2DBB4]		DOWN
EWB00_004630	-2.78236	0.000125693	0.00139837	Acetylcholine receptor subunit alpha-L1 [Source:UniProtKB/TrEMBL;Acc:A0A4Z2D4F1]	muscle	DOWN
EWB00_005970	-2.77971	0.000204528	0.00212846	Adenylate kinase 8 [Source:UniProtKB/TrEMBL;Acc:A0A4Z2DT40]	male_late	DOWN
EWB00_000984	-2.77513	0.00117648	0.00912245	AT-rich interactive domain-containing protein [Source:UniProtKB/TrEMBL;Acc:A0A4Z2DHB3]		DOWN
EWB00_005832	-2.75336	1.19658449809181e-06	2.60257128334969e-05	Hypotheticial protein [Source:UniProtKB/TrEMBL;Acc:C1L4G7]		DOWN
EWB00_004212	-2.74786	0.00021049	0.00217748	Cyclin-dependent kinase-like 1 [Source:UniProtKB/TrEMBL;Acc:C1L3S7]	flame,male_late	DOWN
EWB00_010927	-2.73961	0.000597236	0.00523258	Cell adhesion molecule [Source:UniProtKB/TrEMBL;Acc:A0A4Z2DXM9]		DOWN
EWB00_010373	-2.737	1.52457646415818e-05	0.000238558	Dynein intermediate chain 3, ciliary isoform 3 [Source:UniProtKB/TrEMBL;Acc:A0A4Z2DP04]	male_late	DOWN
EWB00_007150	-2.73125	0.000710362	0.00605897			DOWN
EWB00_004038	-2.72346	0.000511437	0.00463007	Cytoplasmic dynein 2 light intermediate chain 1 [Source:UniProtKB/TrEMBL;Acc:A0A4Z2D6Q2]		DOWN
EWB00_002654	-2.7227	0.000855448	0.00702776	Hydrocephalus-inducing protein [Source:UniProtKB/TrEMBL;Acc:A0A4Z2DBC3]	male_late	DOWN
EWB00_002134	-2.72142	0.000101592	0.00117066	SJCHGC02082 protein [Source:UniProtKB/TrEMBL;Acc:Q5DGC4]	GSC_progeny,flame,male_late	DOWN
EWB00_000911	-2.71832	0.000187361	0.00198061	NT-3 growth factor receptor [Source:UniProtKB/TrEMBL;Acc:A0A4Z2DHG5]	parenchyma	DOWN
EWB00_006600	-2.71486	0.000502198	0.00456067	Protein Fe65 isoform 1 [Source:UniProtKB/TrEMBL;Acc:A0A4Z2CXW8]		DOWN
EWB00_001759	-2.71154	0.000273512	0.00271638		male_late	DOWN
EWB00_001224	-2.70927	0.00125073	0.00962102	Transient receptor potential cation channel subfamily M member 7 [Source:UniProtKB/TrEMBL;Acc:A0A4Z2DG88]		DOWN
EWB00_009825	-2.69199	7.6523101718539e-06	0.000133685	Calcium binding [Source:UniProtKB/TrEMBL;Acc:A0A4Z2DQM6]		DOWN
EWB00_003026	-2.6907	0.000243959	0.00246752	Tetraspanin [Source:UniProtKB/TrEMBL;Acc:A0A4Z2DA04]	flame	DOWN
EWB00_004682	-2.69056	0.000130046	0.00143944	Frizzled-4 [Source:UniProtKB/TrEMBL;Acc:A0A4Z2DZ63]		DOWN
EWB00_007342	-2.69011	0.000997872	0.007994	Tctex1 domain containing-protein 1; Tctex1 domain-containing protein [Source:UniProtKB/TrEMBL;Acc:B3GUT4]		DOWN
EWB00_011046	-2.69005	0.000678662	0.0058575	Ropporin-1-like protein isoform 1; SJCHGC09021 protein [Source:UniProtKB/TrEMBL;Acc:Q5D8N3]	flame,male_late	DOWN
EWB00_003184	-2.68875	2.07947716835964e-06	4.29725685623013e-05	SJCHGC04468 protein [Source:UniProtKB/TrEMBL;Acc:Q5DEM8]	tegument_progenitor	DOWN
EWB00_000846	-2.66803	2.80641304560668e-05	0.000397651	Junctophilin-2 [Source:UniProtKB/TrEMBL;Acc:A0A4Z2DHR5]		DOWN
EWB00_004264	-2.65863	5.79378696304301e-05	0.000730521	SJCHGC01866 protein [Source:UniProtKB/TrEMBL;Acc:Q5DC93]	muscle	DOWN
EWB00_003699	-2.65347	0.00116715	0.00906624		male_late	DOWN
EWB00_008149	-2.64321	0.000771413	0.00647808	Coiled-coil domain-containing protein isoform 1 [Source:UniProtKB/TrEMBL;Acc:A0A4Z2CRG2]	flame,male_late	DOWN
EWB00_001538	-2.64082	0.000382814	0.00360442	Adenylate kinase 7 [Source:UniProtKB/TrEMBL;Acc:A0A4Z2DFI0]	male_late	DOWN
EWB00_009268	-2.63874	0.000126505	0.00140561	Putative inositol 5-phosphatase isoform 1 [Source:UniProtKB/TrEMBL;Acc:A0A4Z2CMC1]	tegument	DOWN
EWB00_003100	-2.63872	0.000197613	0.00206638	Thioredoxin [Source:UniProtKB/TrEMBL;Acc:Q5DAX8]	GSC,GSC_progeny,female_late,male_late	DOWN
EWB00_004882	-2.63804	4.86479756154402e-06	9.01593364799986e-05	SJCHGC09800 [Source:UniProtKB/Swiss-Prot;Acc:Q5BQU9]		DOWN
EWB00_007369	-2.63403	0.000395076	0.00369985	Indian hedgehog protein [Source:UniProtKB/TrEMBL;Acc:A0A4Z2CUP5]		DOWN
EWB00_004788	-2.63129	0.000289654	0.00285713	DnaJ subfamily C member 27 [Source:UniProtKB/TrEMBL;Acc:A0A4Z2D3W8]	male_late	DOWN
EWB00_004229	-2.62278	3.80827926786561e-06	7.29780388335481e-05	Golgi-associated plant pathogenesis-related protein isoform 2 [Source:UniProtKB/TrEMBL;Acc:A0A4Z2D677]	tegument	DOWN
EWB00_001155	-2.62033	0.00043827	0.00405202	DNA double-strand break repair rad50 ATPase [Source:UniProtKB/TrEMBL;Acc:A0A4Z2DGP2]	flame,male_late	DOWN
EWB00_002817	-2.6191	0.000101948	0.00117321	Centrosomal protein of 76 kDa isoform 3 [Source:UniProtKB/TrEMBL;Acc:A0A4Z2DAQ4]	male_late	DOWN
EWB00_005009	-2.59529	6.71962384523181e-05	0.000825716	Phospholipid-transporting ATPase [Source:UniProtKB/TrEMBL;Acc:A0A4Z2D2X8]		DOWN
EWB00_010186	-2.57668	3.49587637358474e-08	1.05453392760858e-06	Carboxypeptidase A2 isoform 1 [Source:UniProtKB/TrEMBL;Acc:A0A4Z2DQU2]	parenchyma	DOWN
EWB00_001199	-2.57572	0.000549475	0.00489297		male_late	DOWN
EWB00_006530	-2.57176	1.05917601863935e-05	0.000175856		neuron	DOWN
EWB00_004435	-2.56914	0.000432444	0.00400241	EF-hand calcium-binding domain-containing protein isoform 1 [Source:UniProtKB/TrEMBL;Acc:A0A4Z2D686]	flame,male_late	DOWN
EWB00_006925	-2.56713	0.000639706	0.00557659		GSC,GSC_progeny,male_late	DOWN
EWB00_008280	-2.5599	3.58926421262227e-07	8.999019783808e-06	25 kDa integral membrane protein [Source:UniProtKB/TrEMBL;Acc:A0A4Z2CQT5]	tegument	DOWN
EWB00_010885	-2.55461	0.000578873	0.00509221	B9 domain-containing protein; SJCHGC03225 protein [Source:UniProtKB/TrEMBL;Acc:Q5DHA5]	flame	DOWN
EWB00_004051	-2.55164	0.000472997	0.00433622	WD repeat-containing protein [Source:UniProtKB/TrEMBL;Acc:A0A4Z2D6U0]	male_late	DOWN
EWB00_007522	-2.54662	8.43755872956104e-05	0.00100146	SJCHGC06635 protein [Source:UniProtKB/TrEMBL;Acc:Q5DGF9]		DOWN
EWB00_007945	-2.54551	1.55892346011494e-05	0.000241758	Scaffold protein isoform 2 [Source:UniProtKB/TrEMBL;Acc:A0A4Z2CSF1]	male_late	DOWN
EWB00_010795	-2.54307	2.11533549975109e-07	5.52655220655691e-06	25 kDa integral membrane protein isoform 2; SJCHGC02261 protein [Source:UniProtKB/TrEMBL;Acc:Q5DDB8]	tegument	DOWN
EWB00_005041	-2.53492	8.73153543111071e-07	1.98859576572417e-05	Endoplasmic reticulum targeting sequence,domain-containing protein [Source:UniProtKB/TrEMBL;Acc:C1LES0]	parenchyma	DOWN
EWB00_007482	-2.52794	4.304047266615e-05	0.000565638	Cilia-and flagella-associated protein [Source:UniProtKB/TrEMBL;Acc:A0A4Z2CU42]	male_late	DOWN
EWB00_005845	-2.52722	1.22709562667976e-05	0.000199174		tegument_progenitor	DOWN
EWB00_009408	-2.5236	0.000844016	0.00696013	Glutamate receptor ionotropic, NMDA 2A [Source:UniProtKB/TrEMBL;Acc:A0A4Z2DRV8]		DOWN
EWB00_008281	-2.52133	1.28327635903018e-05	0.000207905	Tetraspanin [Source:UniProtKB/TrEMBL;Acc:A0A4Z2CQY5]	tegument	DOWN
EWB00_008502	-2.5188	4.26041500853525e-05	0.000560751	Dynein heavy chain 5, axonemal [Source:UniProtKB/TrEMBL;Acc:A0A4Z2CPQ3]		DOWN
EWB00_003312	-2.50829	0.000569201	0.00502236	Transient receptor potential cation channel subfamily M member 7 [Source:UniProtKB/TrEMBL;Acc:A0A4Z2D8Z3]		DOWN
EWB00_006983	-2.50571	0.000182347	0.00192995	Intraflagellar transport protein [Source:UniProtKB/TrEMBL;Acc:A0A4Z2CW07]	male_late	DOWN
EWB00_000424	-2.48991	4.73762990082809e-05	0.000614268			DOWN
EWB00_009090	-2.48719	2.77845703821499e-05	0.000395623	Protein unc-80 [Source:UniProtKB/TrEMBL;Acc:A0A4Z2CN76]	male_late	DOWN
EWB00_006696	-2.48326	0.000729078	0.00619431			DOWN
EWB00_007037	-2.47716	0.000784852	0.00655298	Dynein regulatory complex subunit 4 [Source:UniProtKB/TrEMBL;Acc:A0A4Z2CW44]	flame,male_late	DOWN
EWB00_000081	-2.47714	0.000386123	0.00363164	Low density lipoprotein-receptor, class A,domain-containing protein; Neuropeptide prohormone-4; Very low density lipoprotein binding protein [Source:UniProtKB/TrEMBL;Acc:Q9U8F4]	neuron	DOWN
EWB00_010375	-2.47657	0.000543717	0.00486273	Centrosomal protein isoform 2 [Source:UniProtKB/TrEMBL;Acc:A0A4Z2DNY6]	male_late	DOWN
EWB00_004621	-2.47331	3.7988356253111e-07	9.44281998291615e-06	C-terminal peptide [Source:UniProtKB/TrEMBL;Acc:A0A4Z2D5G9]	neuron	DOWN
EWB00_002298	-2.46999	0.000671185	0.00581604	Na channel amiloride sensitive [Source:UniProtKB/TrEMBL;Acc:A0A4Z2DBZ9]		DOWN
EWB00_008282	-2.46555	3.67911888903325e-07	9.19779722258313e-06	25 kDa integral membrane protein; 25 kDa integral membrane protein isoform 1 [Source:UniProtKB/TrEMBL;Acc:B5M6Z7]	tegument	DOWN
EWB00_002917	-2.4648	1.09528739411398e-05	0.00018116	Coiled-coil domain-containing protein isoform 2 [Source:UniProtKB/TrEMBL;Acc:A0A4Z2DWB1]	male_late	DOWN
EWB00_010355	-2.46184	0.000755298	0.00635502	Protein Tob1 [Source:UniProtKB/TrEMBL;Acc:A0A4Z2DPL1]	male_late	DOWN
EWB00_007258	-2.44864	8.29322479207509e-05	0.000987019	Dedicator of cytokinesis protein [Source:UniProtKB/TrEMBL;Acc:A0A4Z2CV96]	male_late	DOWN
EWB00_004207	-2.44763	0.000667543	0.00579604		male_late	DOWN
EWB00_001420	-2.42768	0.000593714	0.00520697	Coiled-coil domain-containing 83-like isoform 2 [Source:UniProtKB/TrEMBL;Acc:A0A4Z2DGD9]	male_late	DOWN
EWB00_006068	-2.4098	0.000244907	0.00246894	Glycosyltransferase 1 domain-containing protein isoform 1 [Source:UniProtKB/TrEMBL;Acc:C1L7I0]	GSC_progeny,parenchyma,tegument	DOWN
EWB00_005481	-2.40802	0.00101828	0.00813501	UPF0764 protein C16orf89 [Source:UniProtKB/TrEMBL;Acc:A0A4Z2DUC7]		DOWN
EWB00_003311	-2.40739	1.05967438237506e-06	2.35182834863853e-05	Serine threonine kinase-like domain-containing STKLD1 [Source:UniProtKB/TrEMBL;Acc:A0A4Z2D907]		DOWN
EWB00_008390	-2.40113	0.000160269	0.00172354	Calpain isoform 1 [Source:UniProtKB/TrEMBL;Acc:A0A4Z2CQ68]		DOWN
EWB00_011280	-2.3977	0.000789848	0.00658838	Putative complexin-1 isoform 1 [Source:UniProtKB/TrEMBL;Acc:C1LDU5]		DOWN
EWB00_005040	-2.39007	0.000332089	0.00320307	SJCHGC05573 protein; Stage-specific SPO-1 isoform 3 [Source:UniProtKB/TrEMBL;Acc:Q5DDK6]		DOWN
EWB00_006131	-2.38797	3.82111510238378e-05	0.00051223	Tegument antigen; Tegumental protein [Source:UniProtKB/TrEMBL;Acc:C1LEZ4]		DOWN
EWB00_003101	-2.38178	4.02929929467877e-06	7.63723395723426e-05		parenchyma	DOWN
EWB00_010644	-2.3781	7.64638231009666e-05	0.000926701	Transcriptional coactivator YAP1 isoform 2 [Source:UniProtKB/TrEMBL;Acc:A0A4Z2DN23]		DOWN
EWB00_001808	-2.3751	0.00126738	0.00972326	Dynein light chain [Source:UniProtKB/TrEMBL;Acc:Q5DGK7]	tegument,tegument_progenitor	DOWN
EWB00_000262	-2.36458	1.93836973059647e-05	0.000290255	Intraflagellar transport protein 20 [Source:UniProtKB/TrEMBL;Acc:A0A4Z2DKB9]	male_late	DOWN
EWB00_002372	-2.359	0.000681938	0.00587994	Tectonic-1 isoform 4 [Source:UniProtKB/TrEMBL;Acc:A0A4Z2DCA0]		DOWN
EWB00_008879	-2.3567	0.000130226	0.0014396	WD repeat-containing protein [Source:UniProtKB/TrEMBL;Acc:A0A4Z2DSI1]	male_late	DOWN
EWB00_009460	-2.35334	0.000253917	0.00254502			DOWN
EWB00_007517	-2.3478	3.50502591515997e-05	0.000475721	Actin 5C; Actin-2; SJCHGC06318 protein [Source:UniProtKB/TrEMBL;Acc:Q5DF69]	tegument	DOWN
EWB00_006444	-2.33739	0.000943676	0.00765856	LisH domain-containing protein [Source:UniProtKB/TrEMBL;Acc:A0A4Z2CYB9]	flame,male_late	DOWN
EWB00_007787	-2.3357	0.00118068	0.00913874	Dehydrogenase/reductase SDR family member 1 [Source:UniProtKB/TrEMBL;Acc:C1LIY3]		DOWN
EWB00_000395	-2.32368	0.000127801	0.0014182	TBC1 domain family member 19 isoform 2 [Source:UniProtKB/TrEMBL;Acc:A0A4Z2DJB7]	male_late	DOWN
EWB00_010110	-2.32058	0.000122526	0.00137192	SJCHGC00975 protein [Source:UniProtKB/TrEMBL;Acc:Q5DHQ2]	GSC_progeny,male_late	DOWN
EWB00_005456	-2.31676	0.000930936	0.00757638	SJCHGC02678 protein [Source:UniProtKB/TrEMBL;Acc:Q5DCA5]	male_late,tegument	DOWN
EWB00_011299	-2.30485	0.00113706	0.00887214	Guanylate kinase [Source:UniProtKB/TrEMBL;Acc:A0A4Z2DM02]	muscle	DOWN
EWB00_003813	-2.30391	0.000406342	0.00378904	Centrosomal protein [Source:UniProtKB/TrEMBL;Acc:A0A4Z2D770]	male_late	DOWN
EWB00_005209	-2.3016	9.03405414295615e-05	0.00106644	Putative RNA-binding protein [Source:UniProtKB/TrEMBL;Acc:A0A4Z2D2L6]		DOWN
EWB00_004001	-2.30135	0.000538823	0.00483978	Dynein light chain type 1 2 [Source:UniProtKB/TrEMBL;Acc:A0A4Z2D710]	tegument	DOWN
EWB00_006459	-2.29665	2.60050032293404e-06	5.26147739756422e-05		male_late	DOWN
EWB00_010084	-2.29447	3.35627332422266e-06	6.50324675294814e-05	SJCHGC05509 protein [Source:UniProtKB/TrEMBL;Acc:Q5C4F4]	parenchyma	DOWN
EWB00_004234	-2.29188	9.37528376484484e-07	2.10218991634407e-05		parenchyma	DOWN
EWB00_002099	-2.28915	0.00126179	0.00968893	Cubilin [Source:UniProtKB/TrEMBL;Acc:A0A4Z2DDE9]	male_late	DOWN
EWB00_003362	-2.28267	0.000563945	0.00498653	DM9 domain-containing protein; Natterin-4 [Source:UniProtKB/TrEMBL;Acc:C1L4J3]		DOWN
EWB00_005796	-2.27833	1.40268635327415e-05	0.00022474	Transcriptional activator protein [Source:UniProtKB/TrEMBL;Acc:A0A4Z2D0L8]		DOWN
EWB00_003560	-2.26219	0.00114458	0.00892283	PDZ and LIM domain protein [Source:UniProtKB/TrEMBL;Acc:A0A4Z2D824]	muscle	DOWN
EWB00_010109	-2.26021	2.3582542254955e-05	0.000343665	DNA damage-regulated autophagy modulator protein; SJCHGC03993 protein; Transmembrane protein 77 [Source:UniProtKB/TrEMBL;Acc:Q5DGL6]	tegument	DOWN
EWB00_003696	-2.25904	4.99290464296358e-08	1.44313190677021e-06	TM2 domain-containing protein [Source:UniProtKB/TrEMBL;Acc:A0A4Z2D7I1]		DOWN
EWB00_003400	-2.24791	0.000230534	0.00234305	F-box/LRR-repeat protein [Source:UniProtKB/TrEMBL;Acc:A0A4Z2DVR8]	muscle	DOWN
EWB00_008520	-2.24168	0.000211372	0.00218401	Hemicentin-1 [Source:UniProtKB/TrEMBL;Acc:A0A4Z2CPQ0]	muscle	DOWN
EWB00_006766	-2.23059	3.27491061847647e-06	6.35975945998778e-05	Neuronal calcium sensor 2 [Source:UniProtKB/TrEMBL;Acc:A0A4Z2CX01]	neuron	DOWN
EWB00_004938	-2.21458	0.000263506	0.00262601	Tyrosine-protein phosphatase Lar [Source:UniProtKB/TrEMBL;Acc:A0A4Z2D3C1]		DOWN
EWB00_003202	-2.21341	2.9788335632884e-05	0.000417998	Colorectal mutant cancer isoform 1 [Source:UniProtKB/TrEMBL;Acc:A0A4Z2D993]	male_late	DOWN
EWB00_004992	-2.20748	0.000155362	0.00167284	Kinesin-like protein isoform 1 [Source:UniProtKB/TrEMBL;Acc:A0A4Z2D2W8]	neuron	DOWN
EWB00_008451	-2.19986	9.2612930812025e-06	0.000157987	E3 ubiquitin-protein ligase TRIM37 isoform 1 [Source:UniProtKB/TrEMBL;Acc:A0A4Z2CQ11]	male_late	DOWN
EWB00_007058	-2.18261	2.39458282791765e-05	0.000347966	Dehydrogenase/reductase SDR family member 1 [Source:UniProtKB/TrEMBL;Acc:A0A4Z2DSZ3]		DOWN
EWB00_002847	-2.18104	0.000572735	0.00504331	Antigen 10-3 isoform 2 [Source:UniProtKB/TrEMBL;Acc:A0A4Z2DAL0]		DOWN
EWB00_000426	-2.16972	0.000768648	0.0064611	Potassium voltage-gated channel protein [Source:UniProtKB/TrEMBL;Acc:A0A4Z2DJ29]	muscle	DOWN
EWB00_003735	-2.16813	0.000467415	0.00428957	Cathepsin B-like cysteine proteinase [Source:UniProtKB/TrEMBL;Acc:A0A4Z2D7G6]	gut	DOWN
EWB00_008837	-2.16277	0.00108611	0.00855128	Coiled-coil domain-containing protein isoform 2 [Source:UniProtKB/TrEMBL;Acc:A0A4Z2CNI5]	male_late,neuron	DOWN
EWB00_007386	-2.15166	0.00130919	0.0099737	Centrosomal protein of 41 kDa B [Source:UniProtKB/TrEMBL;Acc:A0A4Z2CUI2]	flame,male_late	DOWN
EWB00_009941	-2.14159	0.000705262	0.00602729	Hypotheticial protein [Source:UniProtKB/TrEMBL;Acc:C1LJ14]	neuron	DOWN
EWB00_008733	-2.13836	0.000196089	0.00205292		muscle	DOWN
EWB00_007216	-2.13594	0.000335329	0.00322717	Protein Wnt [Source:UniProtKB/TrEMBL;Acc:A0A4Z2CVI1]		DOWN
EWB00_002835	-2.11744	2.9539734017775e-06	5.86720223526926e-05	Tubulin polyglutamylase complex subunit 2 isoform 1 [Source:UniProtKB/TrEMBL;Acc:A0A4Z2DAI6]	male_late	DOWN
EWB00_003058	-2.11494	0.000147323	0.00159615	B9 domain-containing protein isoform 2 [Source:UniProtKB/TrEMBL;Acc:A0A4Z2D9R3]	GSC_progeny,flame,male_late	DOWN
EWB00_007271	-2.10085	0.000696467	0.00597561	Charged multivesicular body protein [Source:UniProtKB/TrEMBL;Acc:A0A4Z2CV55]	tegument	DOWN
EWB00_006634	-2.10054	0.000392632	0.00368093			DOWN
EWB00_003535	-2.09438	0.00027539	0.00273191	TIR domain-containing protein [Source:UniProtKB/TrEMBL;Acc:A0A4Z2D851]		DOWN
EWB00_010741	-2.09416	0.000479123	0.00437854		male_late	DOWN
EWB00_004169	-2.08906	2.51416788722516e-05	0.000363343			DOWN
EWB00_004900	-2.08378	6.73298846409242e-05	0.000826192	Serine/threonine-protein kinase 17A [Source:UniProtKB/TrEMBL;Acc:A0A4Z2D3K4]		DOWN
EWB00_004379	-2.07959	0.000351818	0.00335249	Dynein light chain [Source:UniProtKB/TrEMBL;Acc:A0A4Z2D616]	tegument	DOWN
EWB00_005259	-2.0735	0.000141135	0.00154062			DOWN
EWB00_006907	-2.04441	9.30369743546816e-06	0.0001584			DOWN
EWB00_009622	-2.04004	4.82708588189968e-08	1.41399485429385e-06	ATP-binding cassette sub-family A member 3 [Source:UniProtKB/TrEMBL;Acc:A0A4Z2CLQ9]		DOWN
EWB00_000997	-2.02343	0.000992288	0.0079566	Dynein light chain [Source:UniProtKB/TrEMBL;Acc:A0A4Z2DHI3]	tegument_progenitor	DOWN
EWB00_001396	-2.01611	0.000115292	0.00130264	Regulator of microtubule dynamics protein isoform 2 [Source:UniProtKB/TrEMBL;Acc:A0A4Z2DX87]	tegument	DOWN
EWB00_004722	-1.99357	0.000982426	0.00791399	High affinity cationic amino acid transporter 1 [Source:UniProtKB/TrEMBL;Acc:A0A4Z2D4A3]		DOWN
EWB00_003447	-1.99108	0.000822846	0.00682436	Leishmanolysin-like peptidase [Source:UniProtKB/TrEMBL;Acc:A0A4Z2D8I4]		DOWN
EWB00_011075	-1.99087	3.81888251199668e-08	1.1417277613186e-06	MOB kinase activator 2 [Source:UniProtKB/TrEMBL;Acc:A0A4Z2DLR4]	male_late	DOWN
EWB00_002394	-1.98618	0.000345062	0.00329532	Protein dpy-30 [Source:UniProtKB/TrEMBL;Acc:A0A4Z2DCH1]	flame,male_late	DOWN
EWB00_000486	-1.98197	3.90732223803402e-06	7.43844714899255e-05			DOWN
EWB00_004378	-1.97779	0.000491135	0.00447421	Dynein light chain [Source:UniProtKB/TrEMBL;Acc:Q9XTK6]	tegument	DOWN
EWB00_005538	-1.97046	0.000265101	0.00263887		male_late	DOWN
EWB00_005927	-1.96707	0.000209139	0.00216867	SJCHGC08923 protein [Source:UniProtKB/TrEMBL;Acc:Q5DA82]		DOWN
EWB00_005498	-1.96489	0.000458818	0.00421957			DOWN
EWB00_011177	-1.9597	0.000752337	0.00633624	SJCHGC06424 protein [Source:UniProtKB/TrEMBL;Acc:Q5D906]	gut	DOWN
EWB00_011355	-1.95495	6.48686185605267e-05	0.000799372	Egg protein [Source:UniProtKB/TrEMBL;Acc:A0A4Z2CKP2]		DOWN
EWB00_010085	-1.94866	6.57592371537328e-05	0.000809201	SJCHGC09644 protein [Source:UniProtKB/TrEMBL;Acc:Q5DI20]	parenchyma	DOWN
EWB00_008424	-1.9418	0.0010777	0.00851591	Intraflagellar transport protein 74 isoform 2 [Source:UniProtKB/TrEMBL;Acc:A0A4Z2CQB5]	flame,male_late	DOWN
EWB00_007669	-1.93501	0.000372494	0.00351486	Clone ZZD336 mRNA sequence; Tegument antigen; Tegument antigen (I(H)A) [Source:UniProtKB/TrEMBL;Acc:Q86EI5]	tegument	DOWN
EWB00_007687	-1.92656	0.000774801	0.00650026	Tyrosine-protein kinase transmembrane receptor Ror [Source:UniProtKB/TrEMBL;Acc:A0A4Z2CU63]	muscle	DOWN
EWB00_009467	-1.92302	0.000114732	0.00129801	SJCHGC09197 protein [Source:UniProtKB/TrEMBL;Acc:Q5DG86]	muscle	DOWN
EWB00_005655	-1.91288	0.000205351	0.00213193	Synaptotagmin [Source:UniProtKB/TrEMBL;Acc:C1L3R1]	male_late,neuron	DOWN
EWB00_007774	-1.91245	0.000547304	0.00488364	Carboxypeptidase N catalytic chain isoform 2; Carboxypeptidase N, polypeptide 1, 50kD [Source:UniProtKB/TrEMBL;Acc:C7TYD8]	male_late,neuron	DOWN
EWB00_006812	-1.9021	1.77690911228567e-05	0.000270264	SJCHGC01899 protein; Saposin B domain-containing protein [Source:UniProtKB/TrEMBL;Acc:Q86E65]	gut	DOWN
EWB00_007520	-1.89588	6.29786725376204e-07	1.48486301104959e-05	Tyrosine-protein kinase [Source:UniProtKB/TrEMBL;Acc:A0A4Z2CTZ6]		DOWN
EWB00_008067	-1.88467	0.00104471	0.00831564	7TM GPCR rhodopsin [Source:UniProtKB/TrEMBL;Acc:A0A4Z2CS59]		DOWN
EWB00_000341	-1.88013	1.2283242356423e-07	3.32910306856325e-06	GLIPR1-like protein isoform 3 [Source:UniProtKB/TrEMBL;Acc:A0A4Z2DJ74]		DOWN
EWB00_006906	-1.87481	0.000970037	0.00785053	SJCHGC00710 protein [Source:UniProtKB/TrEMBL;Acc:Q5D9F3]	tegument	DOWN
EWB00_010913	-1.86833	0.000746154	0.00630247	Synapsin [Source:UniProtKB/TrEMBL;Acc:A0A4Z2DX94]	neuron	DOWN
EWB00_000957	-1.85985	0.000192501	0.00202755	Fibroblast growth factor receptor 1 [Source:UniProtKB/TrEMBL;Acc:A0A4Z2DX85]		DOWN
EWB00_002100	-1.85746	9.12282609769413e-06	0.00015593	Transmembrane protein isoform 1 [Source:UniProtKB/TrEMBL;Acc:A0A4Z2DDR3]		DOWN
EWB00_008150	-1.85727	0.00114848	0.00894139	Inactive tyrosine-protein kinase 7 isoform 1 [Source:UniProtKB/TrEMBL;Acc:A0A4Z2CRF1]	muscle	DOWN
EWB00_008267	-1.84262	1.83710572549866e-05	0.00027748	SJCHGC01027 protein [Source:UniProtKB/TrEMBL;Acc:Q5BZV4]		DOWN
EWB00_008331	-1.83744	0.000182142	0.00192995	Adenylate cyclase [Source:UniProtKB/TrEMBL;Acc:A0A4Z2CR56]		DOWN
EWB00_011411	-1.83369	3.71774062036962e-05	0.000500686	Zinc finger protein [Source:UniProtKB/TrEMBL;Acc:A0A4Z2DKL1]		DOWN
EWB00_002773	-1.82924	0.00073466	0.00622957	D-xylose-proton symporter-like 1 [Source:UniProtKB/TrEMBL;Acc:A0A4Z2DB50]	GSC_progeny,flame,male_late	DOWN
EWB00_001523	-1.82303	1.88290604731413e-06	3.94826567473679e-05	Cathepsin B-like cysteine proteinase [Source:UniProtKB/TrEMBL;Acc:A0A4Z2DFJ1]	gut	DOWN
EWB00_011181	-1.82248	2.34941805357238e-05	0.000342952	SJCHGC04920 protein [Source:UniProtKB/TrEMBL;Acc:Q5DEB6]	gut	DOWN
EWB00_011178	-1.79959	0.000181412	0.00192709	Saposin B-type domain-containing protein [Source:UniProtKB/TrEMBL;Acc:A0A4Z2DM19]	gut	DOWN
EWB00_009364	-1.79107	3.32719962538813e-35	2.6315124309888e-32	Mitochondrial import inner membrane translocase subunit Tim21 [Source:UniProtKB/TrEMBL;Acc:A0A4Z2DRN5]		DOWN
EWB00_006135	-1.78738	0.000856955	0.0070335	Otoferlin [Source:UniProtKB/TrEMBL;Acc:A0A4Z2CZP8]	tegument	DOWN
EWB00_005926	-1.78349	0.000539665	0.0048403			DOWN
EWB00_004664	-1.77472	9.8625745702433e-09	3.33869255879832e-07	SJCHGC04953 protein [Source:UniProtKB/TrEMBL;Acc:Q5DAI6]		DOWN
EWB00_009771	-1.77009	0.00111465	0.00872077	Transforming growth factor-beta-induced protein [Source:UniProtKB/TrEMBL;Acc:A0A4Z2DR27]	parenchyma	DOWN
EWB00_004025	-1.7665	0.00054626	0.00487932	Matrix metalloproteinase-15 [Source:UniProtKB/TrEMBL;Acc:A0A4Z2DVR4]		DOWN
EWB00_009645	-1.76282	0.000210259	0.00217748			DOWN
EWB00_002741	-1.75079	0.001028	0.00819009	Laminin subunit beta-2 [Source:UniProtKB/TrEMBL;Acc:A0A4Z2DB14]	parenchyma	DOWN
EWB00_008444	-1.7303	1.06699198947797e-06	2.36204333548558e-05	Protein EFR3A [Source:UniProtKB/TrEMBL;Acc:A0A4Z2CQ28]	male_late	DOWN
EWB00_011344	-1.71447	2.07639151012925e-07	5.45758493598927e-06			DOWN
EWB00_005547	-1.71212	0.00124826	0.0096105	Sperm-tail PG-rich repeat-containing protein [Source:UniProtKB/TrEMBL;Acc:A0A4Z2D1B4]	male_late	DOWN
EWB00_007603	-1.70981	0.00067431	0.00583731	Mitochondrial carnitine/acylcarnitine carrier protein [Source:UniProtKB/TrEMBL;Acc:A0A4Z2CTI8]		DOWN
EWB00_010152	-1.70714	7.08301443767973e-13	4.74017120060105e-11	ARL14 effector protein; Clone ZZD690 mRNA sequence [Source:UniProtKB/TrEMBL;Acc:Q86E94]	tegument_progenitor	DOWN
EWB00_008842	-1.65504	3.04603844044313e-12	1.82554021597483e-10	N-acetylgalactosamine kinase [Source:UniProtKB/TrEMBL;Acc:A0A4Z2CPC0]		DOWN
EWB00_008955	-1.64003	1.78315299836804e-05	0.000270741	Protein patched isoform 3 [Source:UniProtKB/TrEMBL;Acc:A0A4Z2CND8]		DOWN
EWB00_006262	-1.63838	3.02571684086465e-05	0.000423893	Cathepsin C [Source:UniProtKB/TrEMBL;Acc:A0A4Z2CZ90]	gut	DOWN
EWB00_009489	-1.63181	4.75362211636365e-16	4.75362211636365e-14	Mitochondrial inner membrane protein isoform 2 [Source:UniProtKB/TrEMBL;Acc:A0A4Z2DRK3]		DOWN
EWB00_002414	-1.62165	5.78199121679497e-05	0.000730092	Biotin--protein ligase [Source:UniProtKB/TrEMBL;Acc:A0A4Z2DDA0]		DOWN
EWB00_009484	-1.60954	1.24964074811685e-17	1.62266783710696e-15	RNA (guanine-9-)-methyltransferase domain-containing protein 1 [Source:UniProtKB/TrEMBL;Acc:C1LEP3]		DOWN
EWB00_008673	-1.58441	0.00054928	0.00489297	Phosphatase 1 regulatory subunit 32-like [Source:UniProtKB/TrEMBL;Acc:A0A4Z2CP15]	GSC_progeny,male_late	DOWN
EWB00_000062	-1.5802	0.000690198	0.00593352	SJCHGC06358 protein [Source:UniProtKB/TrEMBL;Acc:Q5DFR9]	tegument	DOWN
EWB00_008660	-1.55772	1.18243702451051e-13	8.64470765818605e-12	General transcription factor IIH subunit 1; Transcription initiation factor TFIIH subunit H1 [Source:UniProtKB/TrEMBL;Acc:C1LFB4]		DOWN
EWB00_009417	-1.53877	2.93617919269308e-45	3.64925128234711e-42	Cilia-and flagella-associated protein isoform 2 [Source:UniProtKB/TrEMBL;Acc:A0A4Z2DRQ1]		DOWN
EWB00_006811	-1.53809	3.41426925362939e-05	0.000469239	Saposin B-type domain-containing protein [Source:UniProtKB/TrEMBL;Acc:A0A4Z2CXI1]	gut	DOWN
EWB00_009861	-1.53351	6.09285567533657e-10	2.56076542876464e-08	AP complex subunit sigma [Source:UniProtKB/TrEMBL;Acc:A0A4Z2CL98]		DOWN
EWB00_009399	-1.52536	7.7553499818373e-16	7.58107245415557e-14	Lysine specific demethylase 8 [Source:UniProtKB/TrEMBL;Acc:A0A4Z2DRJ8]		DOWN
EWB00_009403	-1.52371	1.95515090740035e-14	1.60469932965877e-12	CDK5 regulatory subunit-associated protein isoform 2 [Source:UniProtKB/TrEMBL;Acc:A0A4Z2DRL8]		DOWN
EWB00_009503	-1.51776	5.99779688927186e-22	1.6832526753763e-19	SJCHGC05858 protein; Solute carrier family 25 member 51 [Source:UniProtKB/TrEMBL;Acc:Q5DF75]		DOWN
EWB00_004442	-1.5164	1.03337453084972e-17	1.38313206436809e-15	Dihydrolipoamide acetyltransferase component of pyruvate dehydrogenase complex [Source:UniProtKB/TrEMBL;Acc:A0A4Z2D571]	male_late	DOWN
EWB00_008652	-1.51574	1.54275219768085e-05	0.000240106	Lipoyltransferase 1 [Source:UniProtKB/TrEMBL;Acc:A0A4Z2CP24]		DOWN
EWB00_003066	-1.51523	8.59870721488303e-06	0.000148063			DOWN
EWB00_003264	-1.5143	6.29113494352619e-07	1.48486301104959e-05	Methyltransferase-like protein [Source:UniProtKB/TrEMBL;Acc:A0A4Z2D928]		DOWN
EWB00_004120	-1.50205	4.88103994046889e-06	9.01593364799986e-05	SJCHGC04876 protein [Source:UniProtKB/TrEMBL;Acc:Q5DHA9]	male_late	DOWN
EWB00_008460	-1.49764	1.05005269370508e-10	5.04721460510178e-09	Tubulin beta chain [Source:UniProtKB/TrEMBL;Acc:C1LM62]		DOWN
EWB00_008511	-1.49675	4.25147101937991e-06	8.04082562360983e-05	SJCHGC02366 protein [Source:UniProtKB/TrEMBL;Acc:Q5DG70]	tegument_progenitor	DOWN
EWB00_006701	-1.49365	0.00018184	0.00192928	Transcription factor 7-like 1-A [Source:UniProtKB/TrEMBL;Acc:A0A4Z2CXE1]		DOWN
EWB00_003082	-1.49226	1.21422097632565e-09	4.84574426331798e-08	Zinc finger protein isoform 1 [Source:UniProtKB/TrEMBL;Acc:A0A4Z2D9U8]	male_late	DOWN
EWB00_004638	-1.46016	0.00102367	0.00816306	SJCHGC00951 protein [Source:UniProtKB/TrEMBL;Acc:Q5DB26]		DOWN
EWB00_010757	-1.45658	0.000295212	0.00290536	WD repeat-containing protein; WD-40 repeat,IPR011046 WD40-like,domain-containing protein [Source:UniProtKB/TrEMBL;Acc:C1LDU7]	flame,male_late	DOWN
EWB00_007917	-1.45399	0.000428201	0.00396736	RING-type E3 ubiquitin transferase [Source:UniProtKB/TrEMBL;Acc:A0A4Z2CSN2]		DOWN
EWB00_005289	-1.45374	0.000122372	0.00137192	UPF0769 protein [Source:UniProtKB/TrEMBL;Acc:A0A4Z2D2C2]	flame,male_late	DOWN
EWB00_009367	-1.45349	1.60280121723284e-11	8.82555100628207e-10	Exocyst complex component 7 [Source:UniProtKB/TrEMBL;Acc:A0A4Z2DS20]	male_late	DOWN
EWB00_009386	-1.44966	0.00112049	0.00875852	Basic helix-loop-helix dimerisation region bHLH,domain-containing protein; DNA-binding protein inhibitor ID-2-A isoform 1 [Source:UniProtKB/TrEMBL;Acc:C1LEX6]	neoblast	DOWN
EWB00_003701	-1.43468	1.56322354569471e-12	1.00000329761353e-10	Protein C12orf4 isoform 1 [Source:UniProtKB/TrEMBL;Acc:A0A4Z2D7S3]		DOWN
EWB00_002080	-1.42588	4.23618150313118e-05	0.000558865	Saposin B domain-containing protein isoform 3 [Source:UniProtKB/TrEMBL;Acc:A0A4Z2DDU1]	gut	DOWN
EWB00_009092	-1.41732	3.43855680998974e-14	2.71958584062825e-12	SJCHGC05452 protein [Source:UniProtKB/TrEMBL;Acc:Q86EV8]		DOWN
EWB00_007783	-1.39	6.70956179889512e-21	1.58420119169584e-18	Poly(ADP-ribose) glycohydrolase [Source:UniProtKB/TrEMBL;Acc:A0A4Z2CT31]		DOWN
EWB00_008185	-1.38826	4.41482818192008e-08	1.30642874771105e-06	NEDD8-conjugating enzyme UBE2F [Source:UniProtKB/TrEMBL;Acc:A0A4Z2CR78]		DOWN
EWB00_004232	-1.37581	0.000465244	0.00427415	Heparan-sulfate 6-O-sulfotransferase [Source:UniProtKB/TrEMBL;Acc:A0A4Z2D730]		DOWN
EWB00_008698	-1.37271	7.64794347501034e-05	0.000926701	Programmed cell death protein [Source:UniProtKB/TrEMBL;Acc:A0A4Z2CNU3]		DOWN
EWB00_002098	-1.36961	9.24325664472108e-15	8.20574824582382e-13	Complex I-B14.5a [Source:UniProtKB/TrEMBL;Acc:Q5DBQ1]	muscle	DOWN
EWB00_009722	-1.36886	0.000625681	0.00546528	Hemoglobinase isoform 2 [Source:UniProtKB/TrEMBL;Acc:A0A4Z2CLY2]	gut	DOWN
EWB00_001195	-1.36242	0.000409761	0.00381683	Leishmanolysin-like peptidase [Source:UniProtKB/TrEMBL;Acc:A0A4Z2DGN5]		DOWN
EWB00_009491	-1.35495	4.86410781804266e-08	1.4153089637783e-06			DOWN
EWB00_006947	-1.35013	0.000200319	0.00208807	DM9 domain-containing protein; DM9 domain-containing protein isoform 2; SJCHGC09059 protein [Source:UniProtKB/TrEMBL;Acc:Q5DDH3]	gut	DOWN
EWB00_003256	-1.34829	4.2280761367887e-13	2.91938590397315e-11			DOWN
EWB00_010848	-1.34411	1.1318398626698e-10	5.41044329957541e-09	ATM interactor [Source:UniProtKB/TrEMBL;Acc:A0A4Z2DN38]		DOWN
EWB00_008514	-1.3433	1.03184466448818e-13	7.67269109491212e-12	NADH dehydrogenase [ubiquinone] iron-sulfur protein 3, mitochondrial [Source:UniProtKB/TrEMBL;Acc:Q86EL0]		DOWN
EWB00_004153	-1.34294	6.38402911293112e-06	0.000114047	RUN and FYVE domain-containing protein [Source:UniProtKB/TrEMBL;Acc:A0A4Z2D6B8]		DOWN
EWB00_009504	-1.34036	1.60493771792041e-12	1.01919402524873e-10	Vacuolar fusion protein CCZ1 [Source:UniProtKB/TrEMBL;Acc:A0A4Z2CM07]		DOWN
EWB00_009188	-1.33774	5.22974863206213e-28	2.67640077052591e-25	COP9 signalosome complex subunit 3 [Source:UniProtKB/TrEMBL;Acc:A0A4Z2CNA7]		DOWN
EWB00_008703	-1.33499	7.09260159642023e-10	2.95242267410794e-08	SJCHGC01343 protein; STIP1 homology and U box-containing protein; STIP1 homology and U-Box containing protein 1 [Source:UniProtKB/TrEMBL;Acc:Q86EY4]	tegument_progenitor	DOWN
EWB00_003822	-1.32987	3.74539722124654e-06	7.20906102319578e-05			DOWN
EWB00_000205	-1.32777	2.57641054307426e-08	8.03396836012405e-07	Guanine nucleotide-binding protein G(S) subunit alpha isoform 3; Putative Guanine nucleotide-binding protein G(Olf), alpha subunit; SJCHGC09316 protein [Source:UniProtKB/TrEMBL;Acc:Q5D9H9]	tegument_progenitor	DOWN
EWB00_005910	-1.32154	2.37781038952543e-16	2.55394449245324e-14	Growth factor receptor-bound protein [Source:UniProtKB/TrEMBL;Acc:A0A4Z2D044]		DOWN
EWB00_003784	-1.3125	4.14043538440033e-16	4.18857998189335e-14	UV excision repair protein RAD23 [Source:UniProtKB/TrEMBL;Acc:C1LJX0]	male_late,tegument_progenitor	DOWN
EWB00_005815	-1.31177	3.14122007326432e-05	0.000437258	Zinc finger protein jing isoform 3 [Source:UniProtKB/TrEMBL;Acc:A0A4Z2DTX5]	female_late	DOWN
EWB00_009730	-1.30217	7.90242154257696e-11	3.8624195180011e-09	Mediator of RNA polymerase II transcription subunit 10 [Source:UniProtKB/TrEMBL;Acc:Q86E49]		DOWN
EWB00_009186	-1.30026	2.55329564918523e-05	0.000367776	CCR4-NOT transcription complex subunit 6-like-A [Source:UniProtKB/TrEMBL;Acc:A0A4Z2CMT0]	male_late	DOWN
EWB00_010828	-1.29469	0.000518775	0.00468675	Kelch-like protein 3 [Source:UniProtKB/TrEMBL;Acc:A0A4Z2DMX1]		DOWN
EWB00_009246	-1.28907	4.48026868120732e-48	7.79566750530073e-45	Glycine cleavage system H protein [Source:UniProtKB/TrEMBL;Acc:C1LK31]		DOWN
EWB00_009673	-1.28853	1.53703336425336e-05	0.000239747	SJCHGC09124 protein [Source:UniProtKB/TrEMBL;Acc:Q5D929]		DOWN
EWB00_008839	-1.27536	3.6468330328807e-19	7.05054386356936e-17	Calcium-responsive transactivator; SSXT domain-containing protein [Source:UniProtKB/TrEMBL;Acc:C1L8D3]		DOWN
EWB00_002041	-1.26946	1.51604367035215e-06	3.26474750793656e-05	WW domain-containing oxidoreductase [Source:UniProtKB/TrEMBL;Acc:A0A4Z2DXF9]		DOWN
EWB00_000687	-1.26688	3.93505580030822e-21	9.781424417909e-19	Chaperone protein isoform 3; SJCHGC04265 protein [Source:UniProtKB/TrEMBL;Acc:Q5DG91]	male_late	DOWN
EWB00_009568	-1.26503	2.0207144672869e-05	0.000300004	Mannosyltransferase [Source:UniProtKB/TrEMBL;Acc:A0A4Z2CLQ8]		DOWN
EWB00_009781	-1.26158	2.88651152174676e-48	6.2781625597992e-45	Fak-like tyrosine kinase; Putative mitogen-activated protein kinase kinase kinase 7-like isoform 1 [Source:UniProtKB/TrEMBL;Acc:C7TXQ4]		DOWN
EWB00_009496	-1.25102	0.000104315	0.00119641	V-type proton ATPase subunit d isoform 2 [Source:UniProtKB/TrEMBL;Acc:A0A4Z2DRD7]		DOWN
EWB00_008275	-1.25014	5.27126804843138e-26	2.41368589586069e-23	ATP synthase subunit delta [Source:UniProtKB/TrEMBL;Acc:A0A4Z2CR00]	GSC	DOWN
EWB00_008675	-1.24812	1.19350362272127e-12	7.80712896065791e-11	Zinc finger with UFM1-specific peptidase domain protein isoform 2 [Source:UniProtKB/TrEMBL;Acc:A0A4Z2CP99]		DOWN
EWB00_009361	-1.24344	5.1016519783047e-05	0.000652026	Nuclear transcription factor Y subunit gamma [Source:UniProtKB/TrEMBL;Acc:A0A4Z2DRF6]		DOWN
EWB00_002566	-1.24063	7.8187506527446e-06	0.000136046	MMS22L_C domain-containing protein [Source:UniProtKB/TrEMBL;Acc:A0A4Z2DBH1]		DOWN
EWB00_007789	-1.23627	6.41149982317919e-07	1.50756887734213e-05	Protein yippee-like [Source:UniProtKB/TrEMBL;Acc:C1LK68]	male_late	DOWN
EWB00_009411	-1.23368	4.08217999058653e-28	2.21968536988143e-25	Pre-mRNA-splicing factor 38 [Source:UniProtKB/TrEMBL;Acc:C1LIZ4]		DOWN
EWB00_007790	-1.22853	1.60957951628791e-25	6.6682579960499e-23	Hydroxyacylglutathione hydrolase; Putative hydroxyacylglutathione hydrolase isoform 2; SJCHGC05735 protein [Source:UniProtKB/TrEMBL;Acc:Q86DW6]		DOWN
EWB00_004204	-1.22724	1.16064086994177e-21	2.9880319188092e-19	PIH1 domain-containing protein; SJCHGC03621 protein [Source:UniProtKB/TrEMBL;Acc:Q5DHI2]		DOWN
EWB00_004159	-1.22475	1.0985736400614e-05	0.000181358	Transmembrane protein isoform 1 [Source:UniProtKB/TrEMBL;Acc:A0A4Z2DUS7]		DOWN
EWB00_003069	-1.22336	2.35467354526802e-11	1.24912560023364e-09	Glucose-induced degradation protein 4 isoform 1 [Source:UniProtKB/TrEMBL;Acc:A0A4Z2DAQ3]		DOWN
EWB00_009362	-1.21467	3.25741986735295e-18	5.24806534184642e-16	Hypotheticial protein [Source:UniProtKB/TrEMBL;Acc:C1L7A3]	muscle	DOWN
EWB00_006297	-1.21427	0.000325827	0.0031602	DnaJ subfamily B member 13 isoform 1 [Source:UniProtKB/TrEMBL;Acc:A0A4Z2CZ42]	male_late	DOWN
EWB00_009920	-1.21342	6.83116790419694e-10	2.85726734454391e-08	Gamma-tubulin complex component [Source:UniProtKB/TrEMBL;Acc:A0A4Z2CLB5]		DOWN
EWB00_007788	-1.21302	2.06460257068188e-07	5.44304314088858e-06	Dehydrogenase; Dehydrogenase/reductase SDR family member 1 isoform 1; SJCHGC02362 protein [Source:UniProtKB/TrEMBL;Acc:Q86EB7]		DOWN
EWB00_008268	-1.20107	6.6324582849066e-22	1.80319959620898e-19			DOWN
EWB00_003079	-1.19536	1.46977705885113e-05	0.000234195	Protein xylosyltransferase [Source:UniProtKB/TrEMBL;Acc:A0A4Z2D9W2]		DOWN
EWB00_008532	-1.19024	1.92653902054749e-12	1.19720639134022e-10	Homocysteine-responsive endoplasmic reticulum-resident ubiquitin-like domain member 2 protein; SJCHGC02216 protein [Source:UniProtKB/TrEMBL;Acc:Q5DCV2]	male_late,tegument_progenitor	DOWN
EWB00_008593	-1.18722	5.12793326030547e-10	2.1869127139538e-08			DOWN
EWB00_008592	-1.18656	7.89929053424764e-17	9.28700373621006e-15	WD repeat-containing protein isoform 2 [Source:UniProtKB/TrEMBL;Acc:A0A4Z2CPS6]		DOWN
EWB00_004165	-1.18559	3.16946984061621e-12	1.87580868118102e-10	RNA polymerase II-associated factor 1 homolog [Source:UniProtKB/TrEMBL;Acc:C1LET2]	male_late	DOWN
EWB00_000806	-1.18554	1.40852835103983e-18	2.5008564600095e-16	39S ribosomal protein L21 isoform 1 [Source:UniProtKB/TrEMBL;Acc:A0A4Z2DHY6]		DOWN
EWB00_009365	-1.18376	1.20606084243211e-17	1.58980747411506e-15	Cytochrome c oxidase subunit VIc [Source:UniProtKB/TrEMBL;Acc:C1LQI4]		DOWN
EWB00_004173	-1.1687	0.00069552	0.00597337	Ubiquitin carboxyl-terminal hydrolase 24 isoform 1 [Source:UniProtKB/TrEMBL;Acc:A0A4Z2DVD3]		DOWN
EWB00_004192	-1.16685	1.22922697891826e-11	6.89953207521862e-10	Cytochrome b-c1 complex subunit Rieske, mitochondrial [Source:UniProtKB/TrEMBL;Acc:B3GUZ5]		DOWN
EWB00_009366	-1.16607	0.000164372	0.00176548	tRNA-dihydrouridine(20a/20b) synthase [NAD(P)+]-like isoform 1 [Source:UniProtKB/TrEMBL;Acc:A0A4Z2DSF2]		DOWN
EWB00_007101	-1.16606	3.04772960909078e-08	9.30359564880342e-07	Transmembrane protein 33; Transmembrane protein isoform 2 [Source:UniProtKB/TrEMBL;Acc:C1LIV2]		DOWN
EWB00_010835	-1.1659	3.39912044573722e-13	2.3657878302331e-11	COBW domain-containing protein isoform 2 [Source:UniProtKB/TrEMBL;Acc:A0A4Z2DMU0]		DOWN
EWB00_009371	-1.16508	1.30497866064886e-13	9.38290441954139e-12	26S proteasome non-ATPase regulatory subunit 7 [Source:UniProtKB/TrEMBL;Acc:A0A4Z2DRH1]	male_late,tegument_progenitor	DOWN
EWB00_009440	-1.15424	1.71479398604006e-07	4.57629069894127e-06	Adenylate kinase 2 isoform 1; SJCHGC02704 protein [Source:UniProtKB/TrEMBL;Acc:Q5DDI4]	muscle	DOWN
EWB00_009245	-1.15134	7.90732273419705e-12	4.52590182812594e-10	EGF type aspartate asparagine hydroxylation site [Source:UniProtKB/TrEMBL;Acc:A0A4Z2CML3]		DOWN
EWB00_009187	-1.14929	3.32614491609332e-36	2.89374607700119e-33	Protein farnesyltransferase/geranylgeranyltransferase type-1 subunit alpha [Source:UniProtKB/TrEMBL;Acc:A0A4Z2CMP8]		DOWN
EWB00_002043	-1.14804	7.69179273280978e-05	0.000929425	Aldehyde dehydrogenase [Source:UniProtKB/TrEMBL;Acc:C1LGN7]		DOWN
EWB00_008528	-1.14761	2.70068287837317e-08	8.33189398647042e-07	Tyrosine-protein phosphatase non-receptor type 1 [Source:UniProtKB/TrEMBL;Acc:A0A4Z2CPM6]		DOWN
EWB00_003185	-1.14571	5.22937189357799e-05	0.000666113	2-aminoethanethiol dioxygenase [Source:UniProtKB/TrEMBL;Acc:A0A4Z2D978]		DOWN
EWB00_010170	-1.14435	0.000124736	0.0013895	Mismatch repair endonuclease PMS2 isoform 2 [Source:UniProtKB/TrEMBL;Acc:A0A4Z2DPW7]		DOWN
EWB00_009560	-1.14328	3.88181377301598e-07	9.62158969380028e-06	Lipoma-preferred partner [Source:UniProtKB/TrEMBL;Acc:A0A4Z2CLW6]	male_late	DOWN
EWB00_002039	-1.13581	0.000104298	0.00119641	Asparagine synthetase domain-containing protein [Source:UniProtKB/TrEMBL;Acc:A0A4Z2DWS8]		DOWN
EWB00_003695	-1.13477	0.00106135	0.00842497	Ceramide-1-phosphate transfer protein isoform 3 [Source:UniProtKB/TrEMBL;Acc:Q5DGS8]		DOWN
EWB00_010847	-1.12628	6.32722227516454e-13	4.26719641813422e-11	Katanin p80 WD40 repeat-containing subunit B1 [Source:UniProtKB/TrEMBL;Acc:A0A4Z2DMQ3]		DOWN
EWB00_011399	-1.12332	1.02330973844131e-05	0.000171765	Phenylalanine--tRNA ligase [Source:UniProtKB/TrEMBL;Acc:A0A4Z2DKK4]	male_late	DOWN
EWB00_009472	-1.12212	6.73740736698233e-21	1.58420119169584e-18	Transcription initiation factor IIE subunit beta [Source:UniProtKB/TrEMBL;Acc:A0A4Z2DRA3]		DOWN
EWB00_000463	-1.12143	5.05280845380322e-12	2.93062890320587e-10	Dynein light chain [Source:UniProtKB/TrEMBL;Acc:B1WA71]	neoblast	DOWN
EWB00_002104	-1.12132	5.08655918270179e-07	1.22382975070649e-05			DOWN
EWB00_009608	-1.12072	7.86371438766063e-08	2.17879984626266e-06	Endonuclease/exonuclease/phosphatase family domain-containing protein [Source:UniProtKB/TrEMBL;Acc:A0A4Z2CLS2]		DOWN
EWB00_006287	-1.1188	2.74938623142717e-07	7.05594696560955e-06	NADPH:adrenodoxin oxidoreductase, mitochondrial [Source:UniProtKB/TrEMBL;Acc:A0A4Z2CYN2]		DOWN
EWB00_009350	-1.11446	7.11290256834352e-12	4.0981624069264e-10	FIT family protein [Source:UniProtKB/TrEMBL;Acc:A0A4Z2DRR0]		DOWN
EWB00_002045	-1.11398	1.48658795990404e-05	0.000235313	Protein KRI1 homolog [Source:UniProtKB/TrEMBL;Acc:A0A4Z2DWH8]		DOWN
EWB00_003074	-1.11151	0.000841061	0.00694234	Malic enzyme [Source:UniProtKB/TrEMBL;Acc:A0A4Z2DA44]		DOWN
EWB00_004787	-1.10846	5.02528027805261e-05	0.000647703	Smoothened [Source:UniProtKB/TrEMBL;Acc:A0A4Z2D3Y7]	male_late	DOWN
EWB00_003080	-1.10633	1.02232285623486e-09	4.175684905748e-08	Thioredoxin domain-containing protein 17 [Source:UniProtKB/TrEMBL;Acc:Q5DDH1]		DOWN
EWB00_003826	-1.10475	2.14519320652338e-05	0.000314725	Radixin [Source:UniProtKB/TrEMBL;Acc:A0A4Z2DWF6]		DOWN
EWB00_009666	-1.10064	0.000255288	0.00255288	Phosphatidylinositol N-acetylglucosaminyltransferase subunit Q isoform 2 [Source:UniProtKB/TrEMBL;Acc:A0A4Z2DYS5]		DOWN
EWB00_009495	-1.09728	1.08335271695207e-06	2.39217478108705e-05	Guanine nucleotide-binding protein subunit beta; SJCHGC06010 protein [Source:UniProtKB/TrEMBL;Acc:Q5DDP3]	male_late	DOWN
EWB00_009402	-1.09707	3.20134264766893e-36	2.89374607700119e-33	Complex I-B22 [Source:UniProtKB/TrEMBL;Acc:A0A4Z2DRL6]		DOWN
EWB00_007779	-1.09504	1.19095795941358e-09	4.77480840870884e-08			DOWN
EWB00_010830	-1.09189	2.53290439220393e-10	1.14772230271741e-08	SPRY domain-containing SOCS box protein [Source:UniProtKB/TrEMBL;Acc:A0A4Z2DMM1]		DOWN
EWB00_008666	-1.08964	0.000107116	0.00121857	BolA-like protein [Source:UniProtKB/TrEMBL;Acc:A0A4Z2CPW5]		DOWN
EWB00_008710	-1.08895	1.84436887106918e-05	0.000277668	SJCHGC01295 protein [Source:UniProtKB/TrEMBL;Acc:Q5DD52]		DOWN
EWB00_009439	-1.08651	1.26997869917109e-09	5.04512085972077e-08	U3 small nucleolar ribonucleoprotein; U3 small nucleolar ribonucleoprotein protein IMP4 [Source:UniProtKB/TrEMBL;Acc:C1LIJ9]	male_late	DOWN
EWB00_009517	-1.08266	0.00107661	0.00851504		male_late	DOWN
EWB00_003558	-1.0797	0.000779907	0.0065305	Coiled-coil domain-containing protein isoform 2 [Source:UniProtKB/TrEMBL;Acc:A0A4Z2D829]	male_late	DOWN
EWB00_010118	-1.07253	2.43589233466821e-14	1.96224660292717e-12	Anamorsin isoform 2 [Source:UniProtKB/TrEMBL;Acc:A0A4Z2CL50]		DOWN
EWB00_009469	-1.07124	2.99540716926106e-11	1.56988207063682e-09	Pyruvate dehydrogenase E1 component subunit alpha [Source:UniProtKB/TrEMBL;Acc:Q5DFX8]		DOWN
EWB00_008538	-1.06814	3.3040505611805e-07	8.35617438438091e-06	Histone chaperone ASF1; Histone chaperone ASF1 (Anti-silencing function protein 1 homolog); SJCHGC05068 protein [Source:UniProtKB/TrEMBL;Acc:Q5DHP4]	GSC,neoblast	DOWN
EWB00_005543	-1.0575	3.09654769069501e-10	1.3744880055636e-08	BZIP transcription factor [Source:UniProtKB/TrEMBL;Acc:A0A4Z2D1I3]		DOWN
EWB00_003085	-1.05718	2.84671125556133e-13	1.99728934865997e-11	SJCHGC02475 protein [Source:UniProtKB/TrEMBL;Acc:Q5DHS8]		DOWN
EWB00_006283	-1.05646	3.31983005625807e-11	1.71919770770507e-09	Translation initiation factor eIF-2B subunit delta [Source:UniProtKB/TrEMBL;Acc:A0A4Z2CZM7]		DOWN
EWB00_008951	-1.05633	1.57196045372122e-08	5.12211833235004e-07	Complex I-15 kDa [Source:UniProtKB/TrEMBL;Acc:Q5DDL6]	tegument_progenitor	DOWN
EWB00_002631	-1.05356	5.65680090546228e-16	5.59251907699111e-14	Protein SREK1IP1 [Source:UniProtKB/TrEMBL;Acc:C1LFN6]	male_late	DOWN
EWB00_008269	-1.04929	1.12346227211978e-22	3.62004509905264e-20	DNA-directed RNA polymerase III subunit RPC8 isoform 4; Polymerase (RNA) III (DNA directed) polypeptide H [Source:UniProtKB/TrEMBL;Acc:C1L454]		DOWN
EWB00_003093	-1.04812	2.66182255112458e-08	8.24122996255654e-07	Phosphoglycerate mutase; Serine/threonine-protein phosphatase PGAM5 isoform 2 [Source:UniProtKB/TrEMBL;Acc:C1L4A5]		DOWN
EWB00_009459	-1.04797	3.48510656771661e-05	0.000474766	Mediator complex subunit 23 [Source:UniProtKB/TrEMBL;Acc:A0A4Z2DRB8]		DOWN
EWB00_008667	-1.04418	2.37265455712982e-25	9.38277029410428e-23	Clone ZZD252 mRNA sequence; Cytochrome c oxidase subunit 4 isoform 1; Cytochrome c oxidase subunit IV [Source:UniProtKB/TrEMBL;Acc:Q86FC9]		DOWN
EWB00_004639	-1.03796	1.24700279080724e-08	4.1408107939019e-07	DNA-directed RNA Polymerase II subunit K; DNA-directed RNA polymerases RPABC4 [Source:UniProtKB/TrEMBL;Acc:C7TXX7]	GSC,GSC_progeny,male_late,neoblast	DOWN
EWB00_007771	-1.03712	1.42109539211172e-05	0.000227271	Putative Transmembrane protein [Source:UniProtKB/TrEMBL;Acc:A0A4Z2CTK0]	male_late	DOWN
EWB00_004436	-1.03625	0.000239905	0.00243545	Syntaxin isoform 1 [Source:UniProtKB/TrEMBL;Acc:A0A4Z2D5B8]	female_late,male_late	DOWN
EWB00_009480	-1.0336	2.99203066449429e-06	5.90264552859418e-05	Cell division protein kinase 9-B; Cyclin-dependent kinase 9 [Source:UniProtKB/TrEMBL;Acc:C1L449]		DOWN
EWB00_008674	-1.03323	2.01688768224071e-06	4.17783877035576e-05	SJCHGC02185 protein; Transcription termination factor 3 [Source:UniProtKB/TrEMBL;Acc:Q5DD87]		DOWN
EWB00_010837	-1.0332	9.06541805938341e-18	1.25189106534342e-15	SJCHGC02583 protein [Source:UniProtKB/TrEMBL;Acc:Q5DH24]		DOWN
EWB00_007772	-1.02332	3.83062053084538e-17	4.6286664747715e-15	ADP-ribosylation factor-related protein isoform 1; SJCHGC05513 protein [Source:UniProtKB/TrEMBL;Acc:Q5DD80]	tegument_progenitor	DOWN
EWB00_009461	-1.02271	2.92282414316772e-06	5.81889474726754e-05	Beta-1,4-N-acetylgalactosaminyltransferase bre-4; Beta-1,4-galactosyltransferase 2 [Source:UniProtKB/TrEMBL;Acc:C1LF65]		DOWN
EWB00_010062	-1.02113	7.20661459598271e-05	0.000876889	5'-AMP-activated protein kinase subunit gamma-1 isoform 1; 5'-AMP-activated protein kinase subunit gamma-2 (AMPK gamma-2 chain) (AMPK gamma2) [Source:UniProtKB/TrEMBL;Acc:C1LD58]		DOWN
EWB00_004667	-1.01789	3.53199929937574e-10	1.55193908608934e-08	Negative elongation factor D isoform 1 [Source:UniProtKB/TrEMBL;Acc:A0A4Z2DY34]		DOWN
EWB00_008664	-1.01787	1.37352774694511e-12	8.91768014807643e-11	Zinc finger protein isoform 2 [Source:UniProtKB/TrEMBL;Acc:A0A4Z2CPD6]		DOWN
EWB00_008591	-1.01602	2.5346836008084e-12	1.54208023265965e-10	U2 snRNP auxiliary factor large subunit [Source:UniProtKB/TrEMBL;Acc:C1LH83]		DOWN
EWB00_002096	-1.00928	1.78717686156449e-09	6.87984013080136e-08	ATP synthase subunit d, mitochondrial [Source:UniProtKB/TrEMBL;Acc:Q4JL35]		DOWN
EWB00_000211	-1.00527	1.0864910081846e-28	6.75176555086144e-26	Clone ZZZ363 mRNA sequence; Magonashi; Protein mago nashi [Source:UniProtKB/TrEMBL;Acc:Q86E05]	GSC,neoblast	DOWN
EWB00_009494	-1.00513	4.17835862079877e-09	1.48374367350813e-07	Vacuolar protein sorting-associated protein VTA1 isoform 1 [Source:UniProtKB/TrEMBL;Acc:A0A4Z2DRR2]		DOWN
EWB00_002885	-1.00483	1.67154503106802e-05	0.000256934	Clone ZZD1284 mRNA sequence; Ras-related protein isoform 1 [Source:UniProtKB/TrEMBL;Acc:Q86EY9]		DOWN
EWB00_004903	1.0022	7.7066901950773e-05	0.000929685	Regulator of nonsense transcripts 1 [Source:UniProtKB/TrEMBL;Acc:A0A4Z2D3P6]	vitellocyte.mature	UP
EWB00_003936	1.00306	0.000584961	0.00513538	78 kDa glucose-regulated protein [Source:UniProtKB/TrEMBL;Acc:B3GUU7]	S1_progeny,mehlis_gland,vitellocyte.early,vitellocyte.late	UP
EWB00_001883	1.00472	2.18550230783907e-10	1.00602487186243e-08		vitellocyte.early	UP
EWB00_006075	1.01992	0.000263039	0.00262436	Transcription initiation factor TFIID subunit 5 isoform 1 [Source:UniProtKB/TrEMBL;Acc:A0A4Z2DU23]		UP
EWB00_006325	1.02404	0.000291112	0.00286826		S1,S1_progeny,female_late,vitellocyte.early	UP
EWB00_009264	1.03571	6.44396392472088e-06	0.000114882	2-(3-amino-3-carboxypropyl)histidine synthase subunit 2 [Source:UniProtKB/TrEMBL;Acc:A0A4Z2CMG9]	S1,S1_progeny,vitellocyte.early	UP
EWB00_007159	1.03678	0.000145474	0.00157808	Cell growth-regulating nucleolar protein [Source:UniProtKB/TrEMBL;Acc:A0A4Z2CVK5]	S1	UP
EWB00_010282	1.03695	0.000563605	0.00498653	Storkhead box 1 isoform 2 [Source:UniProtKB/TrEMBL;Acc:A0A4Z2DPK0]		UP
EWB00_008916	1.04146	3.5610732938123e-07	8.95414383126215e-06	TBC1 domain family member 22B; TBC1 domain family member 22B isoform 2 [Source:UniProtKB/TrEMBL;Acc:C1LEA9]		UP
EWB00_001296	1.04229	1.53411218008256e-07	4.10670029745177e-06	X-ray repair cross-complementing protein isoform 2 [Source:UniProtKB/TrEMBL;Acc:A0A4Z2DG33]		UP
EWB00_008801	1.05552	1.69995328753317e-05	0.000259923	Alanine--tRNA ligase [Source:UniProtKB/TrEMBL;Acc:A0A4Z2CNM3]	S1	UP
Sj-ND3	1.05837	5.70035243854534e-10	2.40743039880313e-08		S1,S1_progeny	UP
EWB00_007336	1.06249	0.000579818	0.00509537	Apoptosis-inducing factor 1 [Source:UniProtKB/TrEMBL;Acc:A0A4Z2CV45]		UP
EWB00_002759	1.0676	7.6165949364597e-15	6.97519746812626e-13	SJCHGC09812 protein [Source:UniProtKB/TrEMBL;Acc:Q5BQT9]	vitellocyte.early	UP
EWB00_006175	1.07998	0.000286584	0.0028327	Serine/threonine-protein kinase pim-1 [Source:UniProtKB/TrEMBL;Acc:A0A4Z2CZK0]	vitellocyte.early,vitellocyte.late,vitellocyte.mature	UP
EWB00_004581	1.08478	3.05005071444639e-09	1.10564338398682e-07	60S ribosomal protein isoform 1; Ribosomal protein L10a [Source:UniProtKB/TrEMBL;Acc:C1LRP6]	GSC,GSC_progeny,S1,S1_progeny,female_late,mehlis_gland,neoblast,vitellocyte.early	UP
EWB00_005191	1.0921	0.000344117	0.00329343	Protein SDA1 [Source:UniProtKB/TrEMBL;Acc:A0A4Z2D2C8]	S1,S1_progeny,female_late,vitellocyte.early	UP
EWB00_010478	1.09422	7.18915102115663e-06	0.000126611	Zinc finger CCCH domain-containing protein [Source:UniProtKB/TrEMBL;Acc:A0A4Z2DXZ6]		UP
EWB00_004461	1.09966	0.000737594	0.00624228	Coiled-coil domain-containing protein [Source:UniProtKB/TrEMBL;Acc:A0A4Z2D566]		UP
EWB00_002643	1.10289	1.93767542439367e-06	4.04263218038966e-05	DnaJ subfamily C member 25 isoform 3 [Source:UniProtKB/TrEMBL;Acc:A0A4Z2DBB1]	vitellocyte.early	UP
EWB00_005055	1.10971	0.000570807	0.00503143	WD repeat-containing protein [Source:UniProtKB/TrEMBL;Acc:A0A4Z2D302]		UP
EWB00_002890	1.11375	4.22062974427857e-07	1.0314460330119e-05	tRNA (adenine(58)-N(1))-methyltransferase non-catalytic subunit TRM6 [Source:UniProtKB/TrEMBL;Acc:A0A4Z2DW44]		UP
EWB00_004112	1.1208	0.000317702	0.00309173	Pre-mRNA cleavage complex 2 protein [Source:UniProtKB/TrEMBL;Acc:A0A4Z2D6F0]		UP
EWB00_009035	1.12166	0.000699955	0.00599961	Ribonuclease Z [Source:UniProtKB/TrEMBL;Acc:A0A4Z2DS61]		UP
EWB00_001283	1.14289	0.000496811	0.00451646	Putative raw CG12437-PB, isoform B isoform 1 [Source:UniProtKB/TrEMBL;Acc:C1LG73]	female_late	UP
EWB00_001767	1.14337	0.000543843	0.00486273	Glycerophosphodiester phosphodiesterase domain-containing protein 1; Lysophospholipase D GDPD1 isoform 1 [Source:UniProtKB/TrEMBL;Acc:C1LJC1]	S1,S1_progeny,vitellocyte.early	UP
EWB00_001163	1.14345	0.00042801	0.00396736	DnaJ (Hsp40) homolog, subfamily B, member 9; DnaJ subfamily B member 9 isoform 2; SJCHGC09224 protein [Source:UniProtKB/TrEMBL;Acc:Q5DBZ2]	S1_progeny,mehlis_gland,vitellocyte.early	UP
EWB00_007835	1.145	0.000151167	0.00163171	Poly(A)-specific ribonuclease [Source:UniProtKB/TrEMBL;Acc:A0A4Z2CT17]	vitellocyte.mature	UP
EWB00_001914	1.1627	5.37836506958179e-11	2.67381577744923e-09	60S ribosomal protein [Source:UniProtKB/TrEMBL;Acc:A0A4Z2DEV8]	GSC_progeny,S1,S1_progeny,female_late,vitellocyte.early,vitellocyte.late,vitellocyte.mature	UP
EWB00_001114	1.16641	3.79538324586108e-06	7.28914663112392e-05	KICSTOR complex protein [Source:UniProtKB/TrEMBL;Acc:A0A4Z2DGX7]		UP
EWB00_006047	1.16915	9.66903679517336e-05	0.00112011	Lupus La protein [Source:UniProtKB/TrEMBL;Acc:A0A4Z2DTX3]	S1,S1_progeny,vitellocyte.early	UP
EWB00_004158	1.17275	1.42927140679437e-05	0.000228159	Regulator of chromosome condensation [Source:UniProtKB/TrEMBL;Acc:A0A4Z2DVS5]		UP
EWB00_008914	1.19591	4.14538958360092e-05	0.000548933	Adiponectin receptor protein [Source:UniProtKB/TrEMBL;Acc:A0A4Z2DSQ5]		UP
EWB00_002487	1.22179	0.000306863	0.00299631	Tetratricopeptide repeat protein 12 [Source:UniProtKB/TrEMBL;Acc:A0A4Z2DCJ0]		UP
EWB00_011347	1.22226	4.94314126193909e-05	0.000638061	Proteophosphoglycan 5 [Source:UniProtKB/TrEMBL;Acc:A0A4Z2DL69]		UP
EWB00_003199	1.2417	2.84571253364079e-05	0.000402564	Very-long-chain 3-oxoacyl-CoA reductase isoform 1 [Source:UniProtKB/TrEMBL;Acc:A0A4Z2D998]	S1_progeny,tegument_progenitor,vitellocyte.early,vitellocyte.mature	UP
EWB00_010177	1.26321	7.84660757290972e-05	0.000942893	Niemann-Pick type protein 1B [Source:UniProtKB/TrEMBL;Acc:A0A4Z2DPQ9]	vitellocyte.late,vitellocyte.mature	UP
EWB00_001999	1.26616	2.63842627873767e-06	5.31349736690224e-05			UP
EWB00_006342	1.26937	7.52661208368744e-07	1.73691048085095e-05	Calreticulin [Source:UniProtKB/TrEMBL;Acc:A0A4Z2CZ04]	S1_progeny	UP
EWB00_001039	1.27289	2.12817454227118e-05	0.000313185	Vigilin [Source:UniProtKB/TrEMBL;Acc:A0A4Z2DHW7]	S1_progeny,vitellocyte.early	UP
EWB00_011083	1.28899	2.10422870001276e-05	0.000310811	Pre-mRNA-processing ATP-dependent RNA helicase prp5 [Source:UniProtKB/TrEMBL;Acc:A0A4Z2CL69]		UP
EWB00_005474	1.3007	5.69266073434359e-08	1.61850158133298e-06	Biogenesis of lysosome-related organelles complex 1 subunit 1 [Source:UniProtKB/TrEMBL;Acc:C1LHR1]		UP
EWB00_005967	1.31455	1.14199533552319e-05	0.000187814	TBC1 domain family member 13 isoform 1 [Source:UniProtKB/TrEMBL;Acc:A0A4Z2DT52]	S1_progeny,vitellocyte.early,vitellocyte.late,vitellocyte.mature	UP
EWB00_010820	1.31552	1.82242572755905e-08	5.83655133264487e-07	GDP-4-keto-6-deoxy-D-mannose-3,5-epimerase-4-reductase [Source:UniProtKB/TrEMBL;Acc:A0A4Z2CKT8]	vitellocyte.early,vitellocyte.mature	UP
EWB00_006837	1.32483	2.13110029187192e-05	0.000313185	F-BAR domain only protein [Source:UniProtKB/TrEMBL;Acc:A0A4Z2CWT1]		UP
EWB00_006158	1.33338	9.42015850211242e-06	0.000159446	Thioredoxin reductase 1 isoform 1 [Source:UniProtKB/TrEMBL;Acc:A0A4Z2CZG3]	ambiguous2,vitellocyte.early,vitellocyte.late,vitellocyte.mature	UP
EWB00_009230	1.33527	3.46198929706847e-05	0.000472831	WD repeat-containing protein [Source:UniProtKB/TrEMBL;Acc:A0A4Z2CMT8]	vitellocyte.mature	UP
EWB00_002936	1.33642	1.63146382300101e-06	3.50462599015031e-05	Nucleolar and coiled-body phosphoprotein 1 [Source:UniProtKB/TrEMBL;Acc:A0A4Z2DWC8]	S1,S1_progeny	UP
EWB00_002573	1.35518	0.000623408	0.00545091	Zinc SWIM-type domain-containing [Source:UniProtKB/TrEMBL;Acc:A0A4Z2DBQ3]		UP
EWB00_007069	1.37664	0.00124518	0.00959529	Protein embryonic gonad [Source:UniProtKB/TrEMBL;Acc:A0A4Z2DT37]	vitellocyte.mature	UP
EWB00_004428	1.38761	1.34798005445156e-14	1.13858509453676e-12	Selenoprotein W [Source:UniProtKB/TrEMBL;Acc:A0A4Z2D5A8]	S1_progeny,vitellocyte.early	UP
EWB00_009182	1.38902	2.61482721839416e-08	8.12464171429615e-07	Repressor of RNA polymerase III transcription MAF1 homolog [Source:UniProtKB/TrEMBL;Acc:A0A4Z2DT03]		UP
EWB00_002379	1.39745	0.00036067	0.00341812	Reverse transcriptase SjR1 [Source:UniProtKB/TrEMBL;Acc:A0A4Z2DCA4]		UP
EWB00_000575	1.39998	0.000139632	0.00152998	Integral membrane protein [Source:UniProtKB/TrEMBL;Acc:A0A4Z2DIM3]	GSC_progeny,S1_progeny,female_late,vitellocyte.early,vitellocyte.mature	UP
EWB00_003941	1.44614	4.70449404532363e-05	0.000610882	Autophagy-related protein 2 B [Source:UniProtKB/TrEMBL;Acc:A0A4Z2DVC4]	vitellocyte.mature	UP
EWB00_002307	1.46452	5.86362029214378e-35	4.25112471180424e-32	Retinol dehydrogenase 12 isoform 1 [Source:UniProtKB/TrEMBL;Acc:A0A4Z2DC69]	S1,S1_progeny	UP
EWB00_005319	1.48629	1.37441444906632e-05	0.000220616	Transmembrane protein [Source:UniProtKB/TrEMBL;Acc:A0A4Z2D1W6]	vitellocyte.mature	UP
EWB00_007116	1.48672	9.35197307640444e-06	0.000158601	Mediator of RNA polymerase II transcription subunit 25 [Source:UniProtKB/TrEMBL;Acc:A0A4Z2CVS3]		UP
EWB00_009398	1.49652	0.000751781	0.00633624	alpha-1,2-Mannosidase [Source:UniProtKB/TrEMBL;Acc:A0A4Z2DRT8]		UP
EWB00_010182	1.50597	1.14662449481296e-05	0.000188219	SJCHGC00542 protein [Source:UniProtKB/TrEMBL;Acc:Q5BZ46]	GSC_progeny,S1,S1_progeny,vitellocyte.early,vitellocyte.late,vitellocyte.mature	UP
EWB00_000668	1.52664	0.000676213	0.00584216	Propanoyl-CoA:carbon dioxide ligase subunit alpha [Source:UniProtKB/TrEMBL;Acc:A0A4Z2DI64]	vitellocyte.late	UP
EWB00_010860	1.56822	1.22097520198931e-06	2.64899856790698e-05	Staphylococcal nuclease domain-containing protein [Source:UniProtKB/TrEMBL;Acc:A0A4Z2DMK1]	S1,S1_progeny,female_late,vitellocyte.early	UP
EWB00_010593	1.58981	5.56073963359498e-06	0.000101635	Serine/threonine-protein kinase 10 isoform 1 [Source:UniProtKB/TrEMBL;Acc:A0A4Z2DNS4]	vitellocyte.mature	UP
EWB00_000678	1.60493	4.0351153262419e-05	0.000535145			UP
EWB00_005476	1.63329	3.67580551016436e-05	0.00049717	ABC transporter C family member 2 [Source:UniProtKB/TrEMBL;Acc:A0A4Z2DV95]	vitellocyte.early,vitellocyte.late,vitellocyte.mature	UP
EWB00_004816	1.65606	4.77755621933095e-10	2.06789746806862e-08	Protein arginine N-methyltransferase 2 isoform 2 [Source:UniProtKB/TrEMBL;Acc:A0A4Z2DUS5]	S1,S1_progeny,female_late,vitellocyte.early	UP
EWB00_000083	1.69877	3.34583166981828e-08	1.01424165600763e-06	Calcium-binding mitochondrial carrier protein [Source:UniProtKB/TrEMBL;Acc:A0A4Z2DKC2]		UP
EWB00_007759	1.70111	1.05223719851808e-05	0.000175373	Zinc finger C2H2 isoform 1 [Source:UniProtKB/TrEMBL;Acc:A0A4Z2CT52]	vitellocyte.early	UP
EWB00_011348	1.72291	0.000415158	0.00386297	Proteophosphoglycan 5 [Source:UniProtKB/TrEMBL;Acc:A0A4Z2DLG1]		UP
EWB00_001748	1.78548	0.000140923	0.00154023	Adenosine 3'-phospho 5'-phosphosulfate transporter 1 isoform 2 [Source:UniProtKB/TrEMBL;Acc:A0A4Z2DEL6]	mehlis_gland,vitellocyte.late,vitellocyte.mature	UP
EWB00_002656	1.80053	4.3001642781386e-09	1.52078980568316e-07	Major facilitator superfamily general substrate transporter [Source:UniProtKB/TrEMBL;Acc:A0A4Z2DBC9]	S1_progeny,vitellocyte.early,vitellocyte.late	UP
EWB00_010303	1.81326	0.00112659	0.00879831	Retinol dehydrogenase 12 isoform 1 [Source:UniProtKB/TrEMBL;Acc:A0A4Z2DPB7]	vitellocyte.mature	UP
EWB00_007734	1.81571	4.1245728923374e-07	1.01653779499534e-05	UDP-glucose 4-epimerase [Source:UniProtKB/TrEMBL;Acc:C1L779]	parenchyma	UP
EWB00_010790	1.82654	0.00104931	0.00833699	BHLH domain-containing protein [Source:UniProtKB/TrEMBL;Acc:A0A4Z2DMV6]	vitellocyte.early	UP
EWB00_000559	1.82891	0.000109195	0.0012402	5'-AMP-activated protein kinase subunit gamma-1 [Source:UniProtKB/TrEMBL;Acc:A0A4Z2DJ84]	vitellocyte.mature	UP
EWB00_004538	1.83178	0.000143317	0.00156052	Phosphatidylinositol 4, 5-bisphosphate 5-phosphatase A [Source:UniProtKB/TrEMBL;Acc:A0A4Z2DUN1]	vitellocyte.mature	UP
EWB00_001373	1.87796	4.7890019662106e-05	0.000620005	2-deoxy-D-gluconate 3-dehydrogenase; Putative oxidoreductase YhdF isoform 1; SJCHGC06279 protein [Source:UniProtKB/TrEMBL;Acc:Q5DB51]	S1_progeny,vitellocyte.early,vitellocyte.late,vitellocyte.mature	UP
EWB00_010011	1.98892	1.734386008705e-07	4.61442149105e-06	SJCHGC06576 protein [Source:UniProtKB/TrEMBL;Acc:Q5D9K0]	S1,S1_progeny,vitellocyte.early	UP
EWB00_000861	2.00442	2.44488132787325e-05	0.000354508	Glyco_hydro_5_C domain-containing protein [Source:UniProtKB/TrEMBL;Acc:A0A4Z2DHM4]		UP
EWB00_000134	2.03614	0.000244483	0.00246752	Epithelial splicing regulatory protein isoform 1 [Source:UniProtKB/TrEMBL;Acc:A0A4Z2DJR7]	S1_progeny,vitellocyte.early	UP
EWB00_006914	2.11091	4.21899151108422e-10	1.83526130732164e-08	S-adenosylmethionine synthase [Source:UniProtKB/TrEMBL;Acc:C1LK83]	S1,S1_progeny,neoblast,vitellocyte.early	UP
EWB00_010290	2.12653	2.18437756626015e-07	5.67286114222785e-06	Adenine phosphoribosyltransferase [Source:UniProtKB/TrEMBL;Acc:A0A4Z2DPD9]	vitellocyte.late,vitellocyte.mature	UP
EWB00_001367	2.181	4.23966708223202e-05	0.000558865	TBC1 domain family member 30 [Source:UniProtKB/TrEMBL;Acc:A0A4Z2DXH1]	mehlis_gland,vitellocyte.mature	UP
EWB00_008255	2.34716	0.000426604	0.003961	Pyrokinin-1 receptor [Source:UniProtKB/TrEMBL;Acc:A0A4Z2CR34]	S1_progeny,female_late,vitellocyte.early	UP
EWB00_007948	2.40902	5.17815793001042e-05	0.000660557		gut	UP
EWB00_001731	2.4369	0.000565501	0.00499478			UP
EWB00_007550	2.47171	1.4536950056601e-09	5.67136616557975e-08	Ferritin [Source:UniProtKB/TrEMBL;Acc:C1LRQ1]	GSC_progeny,S1,S1_progeny,ambiguous2,female_late,vitellocyte.early,vitellocyte.late,vitellocyte.mature	UP
EWB00_005451	2.49659	0.000870502	0.00713123	SJCHGC06523 protein [Source:UniProtKB/TrEMBL;Acc:Q5C721]	female_late	UP
EWB00_011111	2.49854	0.000194772	0.00204405	Hypotheticial protein [Source:UniProtKB/TrEMBL;Acc:C1LG82]	vitellocyte.early	UP
EWB00_010581	2.57631	1.70676307432179e-05	0.000260506	Estrogen-regulated protein EP45; Neuroserpin [Source:UniProtKB/TrEMBL;Acc:C1LNS7]	female_late,parenchyma,vitellocyte.late,vitellocyte.mature	UP
EWB00_002717	2.59634	0.000200407	0.00208807			UP
EWB00_007298	2.61775	0.000340837	0.00326933	Serine protease 30; Transmembrane serine protease 8 [Source:UniProtKB/TrEMBL;Acc:C1LGJ8]		UP
EWB00_009747	2.65177	2.00219602351002e-05	0.000298287	Nuclear transcription factor Y subunit gamma [Source:UniProtKB/TrEMBL;Acc:A0A4Z2CLB6]		UP
EWB00_000167	2.67852	1.82994729847472e-05	0.000277058	Fizzy-related protein [Source:UniProtKB/TrEMBL;Acc:A0A4Z2CKC7]		UP
EWB00_002661	2.6804	0.000650083	0.00565572	Cyclic nucleotide-gated cation channel alpha-3 [Source:UniProtKB/TrEMBL;Acc:A0A4Z2DBK0]	S1_progeny,vitellocyte.early	UP
EWB00_009866	2.70066	9.85676354124309e-08	2.7137292028106e-06	Ankyrin repeat domain-containing protein [Source:UniProtKB/TrEMBL;Acc:A0A4Z2CL89]		UP
EWB00_004227	2.70394	0.000344485	0.00329343	Golgi-associated plant pathogenesis-related protein; Golgi-associated plant pathogenesis-related protein 1 [Source:UniProtKB/TrEMBL;Acc:B3GUV1]	female_late,mehlis_gland,vitellocyte.early,vitellocyte.late,vitellocyte.mature	UP
EWB00_001456	2.7485	3.08147356818861e-05	0.000429935			UP
EWB00_003387	2.74994	0.000322018	0.00313023	Papilin isoform 1 [Source:UniProtKB/TrEMBL;Acc:A0A4Z2DWQ6]	parenchyma	UP
EWB00_004857	2.8232	1.17845018462946e-05	0.000192716	Alanine aminotransferase 2 [Source:UniProtKB/TrEMBL;Acc:A0A4Z2D3Z8]	S1,S1_progeny,vitellocyte.early,vitellocyte.mature	UP
EWB00_007680	2.91739	0.000223675	0.00228938	von Willebrand factor type A domain-containing isoform 1 [Source:UniProtKB/TrEMBL;Acc:A0A4Z2CTR8]		UP
EWB00_008102	2.94315	0.000104565	0.00119699	Mannanase [Source:UniProtKB/TrEMBL;Acc:A0A4Z2CRK7]		UP
EWB00_005172	2.94391	0.000891579	0.00729702		gut	UP
EWB00_005205	2.95141	5.55267607520339e-07	1.32715060039202e-05	Innexin [Source:UniProtKB/TrEMBL;Acc:A0A4Z2D2H2]	vitellocyte.mature	UP
EWB00_007050	2.95337	6.82573962412618e-06	0.000120699	Alpha-2-macroglobulin-like protein [Source:UniProtKB/TrEMBL;Acc:A0A4Z2DTS1]	vitellocyte.mature	UP
EWB00_009615	2.95777	0.000525225	0.00473519		S1_progeny,vitellocyte.early	UP
EWB00_001066	2.99422	1.16494008563183e-06	2.5658174037967e-05			UP
EWB00_008303	3.02479	3.26489245329295e-05	0.000452302	Parathyroid hormone/parathyroid hormone-related peptide receptor isoform 2 [Source:UniProtKB/TrEMBL;Acc:A0A4Z2CQN0]	vitellocyte.late,vitellocyte.mature	UP
EWB00_003222	3.03069	7.52470026412712e-05	0.000914314	Protein TBATA [Source:UniProtKB/TrEMBL;Acc:A0A4Z2D946]		UP
EWB00_004736	3.08653	0.000714053	0.00607853	Bone marrow proteoglycan [Source:UniProtKB/TrEMBL;Acc:A0A4Z2D460]	female_late	UP
EWB00_006972	3.08753	0.000912787	0.00744958	Delta-like protein [Source:UniProtKB/TrEMBL;Acc:A0A4Z2CWG7]		UP
EWB00_011115	3.15364	5.10379250615934e-05	0.000652026	Clone ZZD276 mRNA sequence [Source:UniProtKB/TrEMBL;Acc:Q86EJ7]	flame,gut	UP
EWB00_010139	3.19074	6.34561663131934e-06	0.000113594	Ubiquitin-conjugating enzyme E2 variant 1 [Source:UniProtKB/TrEMBL;Acc:A0A4Z2CLI3]		UP
EWB00_005445	3.23358	9.60553806856836e-06	0.000162268			UP
EWB00_003075	3.37702	0.000133201	0.00147062	PR domain zinc finger protein isoform 2 [Source:UniProtKB/TrEMBL;Acc:A0A4Z2DA15]	S1,S1_progeny,vitellocyte.early	UP
EWB00_004380	3.38406	1.47602750492717e-05	0.000234761	Transmembrane protease serine 11F [Source:UniProtKB/TrEMBL;Acc:A0A4Z2D621]		UP
EWB00_009964	3.39052	2.01265936534786e-09	7.61310281675058e-08	Nucleolar pre-ribosomal-associated 1 [Source:UniProtKB/TrEMBL;Acc:A0A4Z2CL47]		UP
EWB00_008334	3.44556	5.09383626565947e-05	0.000652026	Pleckstrin homology domain-containing family M member 1 isoform 1 [Source:UniProtKB/TrEMBL;Acc:A0A4Z2CQR1]	vitellocyte.late,vitellocyte.mature	UP
EWB00_010596	3.48469	5.8237379420571e-07	1.38055913067839e-05	Putative caffeoyl-CoA O-methyltransferase 2 isoform 2 [Source:UniProtKB/TrEMBL;Acc:A0A4Z2DNT7]	vitellocyte.late,vitellocyte.mature	UP
EWB00_010097	3.48697	3.03220311299335e-06	5.95489098940003e-05	Endothelin-converting enzyme 2 [Source:UniProtKB/TrEMBL;Acc:A0A4Z2DQ90]	vitellocyte.late,vitellocyte.mature	UP
EWB00_005614	3.49795	0.000352229	0.00335273	Calcium-activated potassium channel subunit alpha-1 [Source:UniProtKB/TrEMBL;Acc:A0A4Z2D143]	vitellocyte.mature	UP
EWB00_006752	3.61696	8.88464946927854e-09	3.01939259307513e-07	Putative deferrochelatase/peroxidase YfeX [Source:UniProtKB/TrEMBL;Acc:A0A4Z2CWX7]	vitellocyte.early,vitellocyte.late,vitellocyte.mature	UP
EWB00_004381	3.71793	6.32777537340697e-05	0.000783096	Aminopeptidase [Source:UniProtKB/TrEMBL;Acc:A0A4Z2D655]	vitellocyte.late,vitellocyte.mature	UP
EWB00_009625	3.73369	1.12882472042665e-12	7.43998111190289e-11	Nipped-B protein [Source:UniProtKB/TrEMBL;Acc:A0A4Z2CLP7]		UP
EWB00_009626	3.77185	1.98069457117969e-09	7.52490950622852e-08	Nipped-B protein [Source:UniProtKB/TrEMBL;Acc:A0A4Z2CLK1]		UP
EWB00_004317	3.7783	0.000343013	0.00328657			UP
EWB00_010096	3.86162	0.000265557	0.00264039	Endothelin-converting enzyme 1 [Source:UniProtKB/TrEMBL;Acc:A0A4Z2DQA8]	vitellocyte.mature	UP
EWB00_011079	3.96882	4.75933679903778e-06	8.86643043932091e-05		GSC_progeny,female_late	UP
EWB00_001005	4.04859	2.3108568036216e-06	4.75282605000188e-05	Nuclear hormone receptor [Source:UniProtKB/TrEMBL;Acc:A0A4Z2DHC6]	S1,S1_progeny,vitellocyte.early	UP
EWB00_010191	4.07359	2.67891416562988e-17	3.32950760585428e-15	Protein farnesyltransferase subunit beta [Source:UniProtKB/TrEMBL;Acc:A0A4Z2CLF5]		UP
EWB00_008811	4.1356	6.08942854861314e-06	0.000109913	SJCHGC01956 protein [Source:UniProtKB/TrEMBL;Acc:Q5DBC1]	S1_progeny,vitellocyte.early,vitellocyte.late,vitellocyte.mature	UP
EWB00_004070	4.23156	2.55907178658685e-05	0.000367999			UP
EWB00_005766	4.26294	7.50750139350665e-06	0.000131419	SJCHGC06558 protein [Source:UniProtKB/TrEMBL;Acc:Q5DF07]	female_late	UP
EWB00_006789	4.39345	1.18619320650776e-06	2.59946622081046e-05	SJCHGC05677 protein [Source:UniProtKB/TrEMBL;Acc:Q5DA67]	female_late	UP
EWB00_007066	4.41452	1.62541066278404e-05	0.000250728	G2/mitotic-specific cyclin-B1 isoform 2 [Source:UniProtKB/TrEMBL;Acc:A0A4Z2DST6]	S1,S1_progeny,female_late,vitellocyte.early	UP
EWB00_001146	4.45066	2.3282571755232e-06	4.77732014788959e-05	IL4_i_Ig domain-containing protein [Source:UniProtKB/TrEMBL;Acc:A0A4Z2DHU3]	vitellocyte.early,vitellocyte.late,vitellocyte.mature	UP
EWB00_006284	4.57772	1.00565184035151e-06	2.23763964477191e-05	Zinc finger E-box-binding homeobox protein isoform 2 [Source:UniProtKB/TrEMBL;Acc:A0A4Z2CYP0]	female_late,vitellocyte.early,vitellocyte.late,vitellocyte.mature	UP
EWB00_001006	4.64559	4.64358068928191e-05	0.000604778	Nuclear hormone receptor [Source:UniProtKB/TrEMBL;Acc:A0A4Z2DHB9]		UP
EWB00_007858	4.92082	1.99946823416798e-06	4.16157264049317e-05	Hepatocyte nuclear factor 3-gamma [Source:UniProtKB/TrEMBL;Acc:A0A4Z2CSP7]	S1,S1_progeny,vitellocyte.early	UP
EWB00_000041	5.00949	1.2444348011824e-24	4.70720990012471e-22			UP
EWB00_010193	5.1293	3.38769807762884e-07	8.54289080445534e-06	Dynein light chain [Source:UniProtKB/TrEMBL;Acc:A0A4Z2CKP5]		UP
EWB00_005552	5.14005	3.10872433893933e-07	7.88510255066244e-06	C-type lectin domain-containing protein [Source:UniProtKB/TrEMBL;Acc:A0A4Z2D141]	GSC_progeny,female_late	UP
EWB00_008602	5.28421	2.86352048903658e-05	0.000404426		vitellocyte.early	UP
EWB00_004253	5.34071	1.78864280950511e-06	3.77698845696468e-05	BHLH domain-containing protein [Source:UniProtKB/TrEMBL;Acc:A0A4Z2D5G2]	S1	UP
EWB00_006858	5.34774	0.000848553	0.00699092	G_PROTEIN_RECEP_F1_2 domain-containing protein [Source:UniProtKB/TrEMBL;Acc:A0A4Z2CXK4]	S1_progeny	UP
EWB00_000813	5.38305	2.61082948873601e-18	4.28570123622703e-16	26S proteasome non-ATPase regulatory subunit 12 [Source:UniProtKB/TrEMBL;Acc:A0A4Z2DHU9]		UP
EWB00_009783	5.40228	2.8463669465613e-06	5.69273389312259e-05	Tryptase [Source:UniProtKB/TrEMBL;Acc:A0A4Z2CLC4]	vitellocyte.early	UP
EWB00_000065	5.56237	1.35129447542383e-09	5.34375542553967e-08	Globin-3; Globin-3 isoform 1 [Source:UniProtKB/TrEMBL;Acc:C1LL89]	S1_progeny,vitellocyte.early	UP
EWB00_001913	5.73518	2.46963569430772e-11	1.30217154790771e-09	Cercarial protease [Source:UniProtKB/TrEMBL;Acc:A0A4Z2DE77]	vitellocyte.late,vitellocyte.mature	UP
EWB00_000879	7.30299	1.86022627065604e-60	8.09198427735379e-57	Vesicle-fusing ATPase [Source:UniProtKB/TrEMBL;Acc:A0A4Z2DIA7]		UP
EWB00_009869	7.3643	1.03407752709617e-53	2.9988248285789e-50	Ankyrin repeat domain-containing protein [Source:UniProtKB/TrEMBL;Acc:A0A4Z2CLU5]		UP
EWB00_001294	7.40737	1.09877039917572e-19	2.22309359833226e-17		mehlis_gland	UP
EWB00_010603	7.44685	1.27951251403165e-46	1.85529314534589e-43	Mediator of RNA polymerase II transcription subunit 26 [Source:UniProtKB/TrEMBL;Acc:A0A4Z2CKJ4]		UP
EWB00_004883	7.54333	5.04540884787378e-22	1.4631685658834e-19	UPF0506 protein [Source:UniProtKB/TrEMBL;Acc:A0A4Z2DUM4]	mehlis_gland	UP
EWB00_009897	8.2109	5.43578099736224e-15	5.030988795431e-13		vitellocyte.early,vitellocyte.late,vitellocyte.mature	UP
EWB00_010537	8.81931	4.70598588225249e-117	4.09420771755967e-113	Survival of motor neuron-related-splicing factor 30; Survival of motor neuron-related-splicing factor 30 isoform 2 [Source:UniProtKB/TrEMBL;Acc:C1L8W5]	S1,S1_progeny,ambiguous2,mehlis_gland	UP
EWB00_003985	9.03364	1.16773661194842e-21	2.9880319188092e-19		mehlis_gland	UP
EWB00_009326	9.18765	7.75993368698587e-15	7.03243990383095e-13		vitellocyte.early,vitellocyte.late,vitellocyte.mature	UP
EWB00_009323	10.3127	7.18127072953875e-20	1.48754893683303e-17	SJCHGC06609 protein [Source:UniProtKB/TrEMBL;Acc:Q5DGB9]	vitellocyte.early,vitellocyte.late,vitellocyte.mature	UP
