# Supplementary material for: Single‐Cell and Spatial Transcriptomics Unveil Key Regulators Governing Cell Differentiation for Schistosoma japonicum Sexual Development
Source: Adv Sci (Weinh). 2026 Jul 11:e76329. Online ahead of print. doi: 10.1002/advs.76329 (PMC13355927; doi:10.1002/advs.76329)
Supplement: Supplementary file 10 — Supporting File 10: advs76329‐sup‐0010‐TableS8.xlsx. [file ADVS-9999-e76329-s003.xlsx]

## Sheet: D16
	Table S8 The list of maker genes of Ago2+ cell populations in D16
Genes	MyAUC	Avg_diff	avg_log2FC	pct.1	pct.2	Cluster	is.TF	Descriptions
EWB00_003070	0.855	0.454503	0.668261	1	0.987	0	FALSE	40S ribosomal protein S4 [Source:UniProtKB/TrEMBL;Acc:Q86DX5]
EWB00_003709	0.842	0.43502	0.641328	1	0.996	0	FALSE	60S ribosomal protein isoform 2; Ribosomal protein L3; SJCHGC06297 protein [Source:UniProtKB/TrEMBL;Acc:Q86ER3]
EWB00_003820	0.836	0.655053	1.02883	1	0.756	0	FALSE	Importin subunit alpha [Source:UniProtKB/TrEMBL;Acc:Q5DAP9]
EWB00_007775	0.817	0.459726	0.697649	0.999	0.954	0	FALSE	60S ribosomal protein; Ribosomal protein L32; SJCHGC04757 protein [Source:UniProtKB/TrEMBL;Acc:Q5DEE8]
EWB00_005533	0.816	0.404448	0.602977	1	0.983	0	FALSE	40S ribosomal protein S9 [Source:UniProtKB/TrEMBL;Acc:C1LT62]
EWB00_003261	0.812	0.414932	0.634074	1	0.965	0	FALSE	60S ribosomal protein L6 [Source:UniProtKB/TrEMBL;Acc:Q5DE99]
EWB00_008449	0.806	0.456745	0.699605	1	0.949	0	FALSE	Protein VHS3 [Source:UniProtKB/TrEMBL;Acc:A0A4Z2CQ14]
EWB00_004971	0.805	1.02857	1.59154	0.963	0.682	0	FALSE	Nanos 1 isoform 2 [Source:UniProtKB/TrEMBL;Acc:A0A4Z2D388]
EWB00_011082	0.798	0.451599	0.718443	1	0.915	0	FALSE	Eukaryotic translation initiation factor 3 subunit 5; Eukaryotic translation initiation factor 3 subunit F; SJCHGC06192 protein [Source:UniProtKB/TrEMBL;Acc:Q5DDP2]
EWB00_000211	0.797	0.471542	0.74134	0.998	0.921	0	FALSE	Clone ZZZ363 mRNA sequence; Magonashi; Protein mago nashi [Source:UniProtKB/TrEMBL;Acc:Q86E05]
EWB00_008599	0.793	0.396345	0.60187	1	0.964	0	FALSE	60S acidic ribosomal protein P0 [Source:UniProtKB/TrEMBL;Acc:B3GUY4]
EWB00_008859	0.765	0.344951	0.509265	1	0.994	0	FALSE	Co-chaperone protein isoform 2 [Source:UniProtKB/TrEMBL;Acc:C1LXV0]
EWB00_000948	0.759	0.386831	0.579109	1	0.978	0	FALSE	60 kDa heat shock protein [Source:UniProtKB/TrEMBL;Acc:A0A4Z2DXW1]
EWB00_010015	0.73	0.297071	0.452164	1	0.963	0	FALSE	Putative Stress-induced-phosphoprotein 1; Stress-induced-phosphoprotein 1 [Source:UniProtKB/TrEMBL;Acc:C1LPL5]
EWB00_009378	0.727	0.335823	0.53858	0.998	0.933	0	FALSE	Glutathione peroxidase [Source:UniProtKB/TrEMBL;Acc:Q86EQ5]
EWB00_002500	0.726	0.201757	0.295707	1	0.997	0	FALSE	Phosphatase 2A inhibitor I2PP2A; Protein SET isoform 1; SJCHGC01881 protein [Source:UniProtKB/TrEMBL;Acc:Q5DHV7]
EWB00_008156	0.722	0.507076	0.971153	0.914	0.566	0	FALSE	Zinc finger protein isoform 2 [Source:UniProtKB/TrEMBL;Acc:A0A4Z2CRD4]
EWB00_009389	0.721	0.282909	0.429637	1	0.973	0	FALSE	SJCHGC02213 protein [Source:UniProtKB/TrEMBL;Acc:Q5DAM0]
EWB00_008275	0.719	0.313251	0.500849	1	0.926	0	FALSE	ATP synthase subunit delta [Source:UniProtKB/TrEMBL;Acc:A0A4Z2CR00]
EWB00_000690	0.715	0.410371	0.835935	0.943	0.64	0	FALSE	RNA helicase [Source:UniProtKB/TrEMBL;Acc:C1LNZ8]
EWB00_002093	0.713	0.39912	0.845411	0.922	0.561	0	FALSE	HTH_38 domain-containing protein [Source:UniProtKB/TrEMBL;Acc:A0A4Z2DDK0]
EWB00_008667	0.708	0.303819	0.480602	0.999	0.934	0	FALSE	Clone ZZD252 mRNA sequence; Cytochrome c oxidase subunit 4 isoform 1; Cytochrome c oxidase subunit IV [Source:UniProtKB/TrEMBL;Acc:Q86FC9]
EWB00_009402	0.708	0.316609	0.527985	0.997	0.886	0	FALSE	Complex I-B22 [Source:UniProtKB/TrEMBL;Acc:A0A4Z2DRL6]
EWB00_006870	0.706	0.321978	0.510307	0.997	0.925	0	FALSE	Peptidylprolyl isomerase [Source:UniProtKB/TrEMBL;Acc:Q5DAN5]
EWB00_008445	0.706	0.342066	0.572217	0.99	0.846	0	FALSE	Moesin/ezrin/radixin 1 isoform 1; SJCHGC06288 protein [Source:UniProtKB/TrEMBL;Acc:Q5DAD7]
EWB00_008508	0.706	0.339076	0.58972	0.989	0.827	0	FALSE	Protein-synthesizing GTPase [Source:UniProtKB/TrEMBL;Acc:C1LF67]
EWB00_011356	0.703	0.362222	0.526685	1	0.998	0	FALSE	Heat shock protein HSP 90-alpha; SJCHGC00820 protein [Source:UniProtKB/TrEMBL;Acc:Q5D947]
EWB00_007790	0.702	0.320311	0.54683	0.991	0.841	0	FALSE	Hydroxyacylglutathione hydrolase; Putative hydroxyacylglutathione hydrolase isoform 2; SJCHGC05735 protein [Source:UniProtKB/TrEMBL;Acc:Q86DW6]
EWB00_005291	0.701	0.367558	0.598981	0.996	0.826	0	FALSE	Eukaryotic translation initiation factor 4E binding protein 1; Eukaryotic translation initiation factor 4E-binding protein isoform 2; SJCHGC06694 protein [Source:UniProtKB/TrEMBL;Acc:Q5DI71]
EWB00_010537	0.897	1.16291	2.18184	0.992	0.167	1	FALSE	Survival of motor neuron-related-splicing factor 30; Survival of motor neuron-related-splicing factor 30 isoform 2 [Source:UniProtKB/TrEMBL;Acc:C1L8W5]
EWB00_001915	0.841	0.464572	0.709203	1	0.962	1	FALSE	60S ribosomal protein; Clone ZZD1408 mRNA sequence; Ribosomal protein L36A [Source:UniProtKB/TrEMBL;Acc:Q86EU7]
EWB00_004782	0.811	0.373976	0.554544	1	0.989	1	FALSE	60S ribosomal protein L30 [Source:UniProtKB/TrEMBL;Acc:Q5DG17]
EWB00_007383	0.786	0.344274	0.509946	1	0.992	1	FALSE	60S acidic ribosomal protein; Ribosomal protein LP1 [Source:UniProtKB/TrEMBL;Acc:C1LW72]
EWB00_000057	0.779	0.348853	0.522426	1	0.983	1	FALSE	40S ribosomal protein S23 [Source:UniProtKB/TrEMBL;Acc:Q5DBM8]
EWB00_004837	0.77	0.319057	0.481686	1	0.981	1	FALSE	40S ribosomal protein S26 [Source:UniProtKB/TrEMBL;Acc:Q5DH89]
EWB00_007926	0.768	0.325749	0.486133	1	0.984	1	FALSE	60S ribosomal protein L22 2 isoform 2 [Source:UniProtKB/TrEMBL;Acc:A0A4Z2CSV3]
EWB00_006801	0.762	0.275144	0.409504	1	0.989	1	FALSE	40S ribosomal protein S30 [Source:UniProtKB/TrEMBL;Acc:Q1HN44]
EWB00_003997	0.749	0.303635	0.455837	1	0.986	1	FALSE	60S acidic ribosomal protein P2 [Source:UniProtKB/TrEMBL;Acc:Q5DBM5]
EWB00_008881	0.744	0.327358	0.507915	0.999	0.959	1	FALSE	60S ribosomal protein L36 [Source:UniProtKB/TrEMBL;Acc:Q5DCK6]
EWB00_002489	0.743	0.273004	0.408221	1	0.98	1	FALSE	60S ribosomal protein L35a [Source:UniProtKB/TrEMBL;Acc:Q86E43]
EWB00_005474	0.74	0.429948	1.02919	0.836	0.435	1	FALSE	Biogenesis of lysosome-related organelles complex 1 subunit 1 [Source:UniProtKB/TrEMBL;Acc:C1LHR1]
EWB00_003482	0.738	0.269431	0.403805	1	0.983	1	FALSE	40S ribosomal protein; Ribosomal protein S14 [Source:UniProtKB/TrEMBL;Acc:C1LW84]
EWB00_008043	0.735	0.220815	0.326057	1	0.992	1	FALSE	60S ribosomal protein isoform 1; Ribosomal protein L24 [Source:UniProtKB/TrEMBL;Acc:B3GUS5]
EWB00_011312	0.732	0.282067	0.425245	1	0.979	1	FALSE	40S ribosomal protein; Ribosomal protein S15Aa; SJCHGC05946 protein [Source:UniProtKB/TrEMBL;Acc:Q5DH03]
EWB00_000343	0.731	0.255811	0.382536	1	0.987	1	FALSE	Peptidylprolyl isomerase [Source:UniProtKB/TrEMBL;Acc:C7TYC0]
EWB00_004889	0.727	0.348196	0.553922	0.997	0.922	1	FALSE	40S ribosomal protein S25 [Source:UniProtKB/TrEMBL;Acc:C1LQE8]
EWB00_001914	0.722	0.393132	0.682426	0.977	0.843	1	FALSE	60S ribosomal protein [Source:UniProtKB/TrEMBL;Acc:A0A4Z2DEV8]
EWB00_009978	0.719	0.286191	0.441889	1	0.965	1	FALSE	40S ribosomal protein S21 [Source:UniProtKB/TrEMBL;Acc:Q5BS30]
EWB00_011127	0.718	0.240223	0.359374	1	0.989	1	FALSE	40S ribosomal protein S18 [Source:UniProtKB/TrEMBL;Acc:Q5DAC4]
EWB00_000324	0.711	0.245476	0.368861	1	0.983	1	FALSE	40S ribosomal protein S24 [Source:UniProtKB/TrEMBL;Acc:A0A4Z2DY35]
EWB00_007831	0.711	0.237921	0.359127	1	0.984	1	FALSE	60S ribosomal protein L40 [Source:UniProtKB/TrEMBL;Acc:O96462]
EWB00_010738	0.71	0.224298	0.334905	1	0.989	1	FALSE	Eukaryotic translation initiation factor 5A [Source:UniProtKB/TrEMBL;Acc:Q86DY5]
EWB00_006186	0.708	0.409071	0.619188	0.999	0.767	1	FALSE	Histone H2A [Source:UniProtKB/TrEMBL;Acc:Q5DF72]
EWB00_007345	0.707	0.228214	0.339304	1	0.982	1	FALSE	60S ribosomal protein L18a [Source:UniProtKB/TrEMBL;Acc:Q5DH26]
EWB00_004618	0.704	0.402438	0.742549	0.964	0.7	1	FALSE
EWB00_001240	0.702	0.222534	0.332149	1	0.99	1	FALSE	40S ribosomal protein S17 [Source:UniProtKB/TrEMBL;Acc:Q5D8R1]
EWB00_006677	0.702	0.247377	0.370764	1	0.981	1	FALSE	60S ribosomal protein L14 [Source:UniProtKB/TrEMBL;Acc:Q5DA76]
EWB00_010042	0.702	0.245414	0.371903	1	0.972	1	FALSE	60S ribosomal protein L23 [Source:UniProtKB/TrEMBL;Acc:Q5DAQ3]
EWB00_006060	0.902	1.30465	2.45434	0.97	0.269	2	FALSE	IQ motif and SEC7 domain-containing protein isoform 4 [Source:UniProtKB/TrEMBL;Acc:A0A4Z2DTN1]
EWB00_000067	0.891	0.932908	1.36783	1	0.884	2	FALSE	Late histone H1 [Source:UniProtKB/TrEMBL;Acc:A0A4Z2DKB6]
EWB00_001681	0.849	0.541045	0.799712	1	0.963	2	FALSE	Histone H2A [Source:UniProtKB/TrEMBL;Acc:Q5DE19]
EWB00_002519	0.8	0.59994	1.0275	0.992	0.711	2	FALSE	DNA replication licensing factor MCM7 [Source:UniProtKB/TrEMBL;Acc:A0A4Z2DBS8]
EWB00_008250	0.796	1.32062	2.43613	0.781	0.269	2	FALSE
EWB00_007620	0.793	0.702025	1.60299	0.879	0.426	2	FALSE	M-phase inducer phosphatase 2 isoform 1 [Source:UniProtKB/TrEMBL;Acc:A0A4Z2CTJ1]
EWB00_009762	0.793	0.388256	0.574468	1	0.982	2	FALSE	High mobility group B1; High mobility group protein DSP1; High mobility group protein isoform 1; SJCHGC00614 protein [Source:UniProtKB/TrEMBL;Acc:Q86E32]
EWB00_009407	0.782	0.576021	1.21939	0.948	0.57	2	FALSE
EWB00_008081	0.767	0.691319	1.1303	0.989	0.712	2	FALSE	Histone H3 [Source:UniProtKB/TrEMBL;Acc:A0A4Z2CRV0]
EWB00_002778	0.765	0.569434	1.03613	0.978	0.666	2	FALSE	Antigen KI-67 [Source:UniProtKB/TrEMBL;Acc:A0A4Z2DB34]
EWB00_003729	0.762	0.619344	1.09796	0.979	0.676	2	FALSE	Histone H2B [Source:UniProtKB/TrEMBL;Acc:Q5DDU9]
EWB00_008667	0.746	0.360858	0.568952	0.999	0.94	2	FALSE	Clone ZZD252 mRNA sequence; Cytochrome c oxidase subunit 4 isoform 1; Cytochrome c oxidase subunit IV [Source:UniProtKB/TrEMBL;Acc:Q86FC9]
EWB00_003820	0.745	0.46467	0.728045	1	0.778	2	FALSE	Importin subunit alpha [Source:UniProtKB/TrEMBL;Acc:Q5DAP9]
EWB00_007730	0.743	0.70485	2.5518	0.596	0.117	2	FALSE	Rho-GAP domain-containing protein [Source:UniProtKB/TrEMBL;Acc:A0A4Z2CT79]
EWB00_006291	0.732	0.22967	0.337273	1	0.999	2	FALSE	Histone H3 [Source:UniProtKB/TrEMBL;Acc:Q5DHF8]
EWB00_007956	0.732	0.454764	0.80467	0.985	0.692	2	FALSE	G2/mitotic-specific cyclin-B2 isoform 2; SJCHGC02339 protein [Source:UniProtKB/TrEMBL;Acc:Q5D8P0]
EWB00_002093	0.73	0.456083	0.948469	0.937	0.59	2	FALSE	HTH_38 domain-containing protein [Source:UniProtKB/TrEMBL;Acc:A0A4Z2DDK0]
EWB00_010263	0.727	0.456666	0.860078	0.963	0.656	2	FALSE	Geminin-like isoform X1 [Source:UniProtKB/TrEMBL;Acc:A0A4Z2DPP5]
EWB00_009351	0.725	0.386134	0.634343	0.996	0.875	2	FALSE	Vesicle-fusing ATPase [Source:UniProtKB/TrEMBL;Acc:Q5D9C5]
EWB00_007790	0.719	0.347701	0.590403	0.994	0.853	2	FALSE	Hydroxyacylglutathione hydrolase; Putative hydroxyacylglutathione hydrolase isoform 2; SJCHGC05735 protein [Source:UniProtKB/TrEMBL;Acc:Q86DW6]
EWB00_008538	0.719	0.385454	0.691742	0.986	0.763	2	FALSE	Histone chaperone ASF1; Histone chaperone ASF1 (Anti-silencing function protein 1 homolog); SJCHGC05068 protein [Source:UniProtKB/TrEMBL;Acc:Q5DHP4]
EWB00_005354	0.716	0.447876	0.855402	0.96	0.642	2	FALSE	DUF5741 domain-containing protein [Source:UniProtKB/TrEMBL;Acc:A0A4Z2D1S2]
EWB00_000068	0.715	0.48403	0.982448	0.913	0.58	2	FALSE	Histone H3 [Source:UniProtKB/TrEMBL;Acc:A0A4Z2CRV0]
EWB00_008372	0.715	0.406424	0.739148	0.981	0.674	2	FALSE	Serine/threonine-protein kinase PLK [Source:UniProtKB/TrEMBL;Acc:A0A4Z2CQL6]
EWB00_001131	0.714	0.332174	0.539161	0.996	0.902	2	FALSE	Lamin B receptor; Lamin-B receptor isoform 1 [Source:UniProtKB/TrEMBL;Acc:C1LGC4]
EWB00_005515	0.713	0.437725	0.873987	0.952	0.635	2	FALSE	Nucleolar and spindle-associated 1 isoform 1 [Source:UniProtKB/TrEMBL;Acc:A0A4Z2D1N5]
EWB00_008445	0.711	0.339442	0.565556	0.994	0.858	2	FALSE	Moesin/ezrin/radixin 1 isoform 1; SJCHGC06288 protein [Source:UniProtKB/TrEMBL;Acc:Q5DAD7]
EWB00_009184	0.711	0.404084	1.00677	0.835	0.485	2	FALSE	DNA primase large subunit [Source:UniProtKB/TrEMBL;Acc:A0A4Z2CMN7]
EWB00_003802	0.71	0.396989	0.706731	0.988	0.697	2	FALSE	DNA helicase [Source:UniProtKB/TrEMBL;Acc:A0A4Z2D7F0]
EWB00_003080	0.708	0.406139	0.794446	0.95	0.711	2	FALSE	Thioredoxin domain-containing protein 17 [Source:UniProtKB/TrEMBL;Acc:Q5DDH1]
EWB00_009363	0.708	0.424566	0.839474	0.916	0.626	2	FALSE	SJCHGC05916 protein [Source:UniProtKB/TrEMBL;Acc:Q5D9H5]
EWB00_001067	0.706	0.416161	0.717372	0.983	0.713	2	FALSE	Kinetochore protein NDC80 isoform 1 [Source:UniProtKB/TrEMBL;Acc:A0A4Z2DHV1]
EWB00_003091	0.705	0.373248	0.704884	0.972	0.727	2	FALSE	Exosome complex component RRP41 [Source:UniProtKB/TrEMBL;Acc:A0A4Z2DA54]
EWB00_004687	0.702	0.399891	0.948024	0.846	0.503	2	FALSE	Dna double-strand break repair rad50 ATPase [Source:UniProtKB/TrEMBL;Acc:A0A4Z2DUV7]
EWB00_008268	0.701	0.284107	0.448198	0.996	0.946	2	FALSE
EWB00_004351	0.877	0.888599	1.34384	0.998	0.956	3	FALSE	22.6kDa membrane-associated antigen; Tegument antigen; Tegument antigen (I(H)A); Tegument membrane-associated antigen [Source:UniProtKB/TrEMBL;Acc:O01372]
EWB00_004378	0.852	0.884068	1.38456	0.983	0.914	3	FALSE	Dynein light chain [Source:UniProtKB/TrEMBL;Acc:Q9XTK6]
EWB00_007517	0.837	0.903157	1.53844	0.933	0.75	3	FALSE	Actin 5C; Actin-2; SJCHGC06318 protein [Source:UniProtKB/TrEMBL;Acc:Q5DF69]
EWB00_008282	0.791	0.736624	1.2092	0.902	0.841	3	FALSE	25 kDa integral membrane protein; 25 kDa integral membrane protein isoform 1 [Source:UniProtKB/TrEMBL;Acc:B5M6Z7]
EWB00_002782	0.766	0.381661	0.564089	1	0.999	3	FALSE	Fibrillin 2 [Source:UniProtKB/TrEMBL;Acc:A0A4Z2DBB7]
EWB00_002502	0.761	0.42692	0.637049	0.998	0.998	3	FALSE	Actin; Actin-2; Actin-2 isoform 2 [Source:UniProtKB/TrEMBL;Acc:Q71TT8]
EWB00_007996	0.732	1.39489	2.22579	0.826	0.78	3	FALSE
EWB00_001808	0.727	0.726731	1.39362	0.727	0.541	3	FALSE	Dynein light chain [Source:UniProtKB/TrEMBL;Acc:Q5DGK7]
EWB00_001011	0.724	0.366552	0.561393	0.974	0.994	3	FALSE	Bax inhibitor 1 isoform 3 [Source:UniProtKB/TrEMBL;Acc:A0A4Z2DHK2]
EWB00_005981	0.715	0.601579	1.04887	0.839	0.892	3	FALSE	RAP1B, member of RAS oncogene family; Ras-related protein isoform 1 [Source:UniProtKB/TrEMBL;Acc:C1L8T5]
EWB00_004793	0.701	0.599232	1.19009	0.696	0.56	3	FALSE	Aquaporin-9; Aquaporin-9 (AQP-9) (Small solute channel 1) [Source:UniProtKB/TrEMBL;Acc:C1L813]
EWB00_000261	0.859	2.09023	3.74935	0.854	0.4	4	FALSE	SJCHGC01922 protein [Source:UniProtKB/TrEMBL;Acc:Q5DDP8]
EWB00_002502	0.849	1.53796	2.28037	1	0.998	4	FALSE	Actin; Actin-2; Actin-2 isoform 2 [Source:UniProtKB/TrEMBL;Acc:Q71TT8]
EWB00_008791	0.821	1.59152	2.52175	0.931	0.909	4	FALSE	Myosin heavy chain, striated muscle [Source:UniProtKB/TrEMBL;Acc:A0A4Z2CPI5]
EWB00_009716	0.816	1.98264	3.69637	0.782	0.381	4	FALSE	Cathepsin B-like cysteine proteinase isoform 3 [Source:UniProtKB/TrEMBL;Acc:A0A4Z2CLI7]
EWB00_010676	0.816	1.80616	3.59517	0.763	0.318	4	FALSE	Hypotheticial protein [Source:UniProtKB/TrEMBL;Acc:Q5DI50]
EWB00_004284	0.813	1.74721	2.81255	0.896	0.87	4	FALSE	Myosin regulatory light chain 2, smooth muscle minor isoform (G1); Myosin regulatory light chain A, smooth adductor muscle isoform 3; SJCHGC00821 protein [Source:UniProtKB/TrEMBL;Acc:Q5DB55]
EWB00_010679	0.813	1.8505	3.63056	0.766	0.34	4	FALSE	Saposin B domain-containing protein isoform 1 [Source:UniProtKB/TrEMBL;Acc:A0A4Z2DN66]
EWB00_010537	0.809	1.12866	2.01149	0.846	0.292	4	FALSE	Survival of motor neuron-related-splicing factor 30; Survival of motor neuron-related-splicing factor 30 isoform 2 [Source:UniProtKB/TrEMBL;Acc:C1L8W5]
EWB00_006811	0.775	1.74134	3.60557	0.689	0.309	4	FALSE	Saposin B-type domain-containing protein [Source:UniProtKB/TrEMBL;Acc:A0A4Z2CXI1]
EWB00_002082	0.77	1.66642	3.42862	0.694	0.313	4	FALSE	Saposin B domain-containing protein isoform 3 [Source:UniProtKB/TrEMBL;Acc:A0A4Z2DDU3]
EWB00_009968	0.77	1.46593	2.3666	0.872	0.925	4	FALSE	Tropomyosin-2; Tropomyosin-2 isoform 3 [Source:UniProtKB/TrEMBL;Acc:C1LNS2]
EWB00_011315	0.768	1.84293	3.17375	0.801	0.68	4	FALSE	Troponin I 4 isoform 2 [Source:UniProtKB/TrEMBL;Acc:Q5DCN5]
EWB00_009722	0.765	1.78293	3.74211	0.67	0.296	4	FALSE	Hemoglobinase isoform 2 [Source:UniProtKB/TrEMBL;Acc:A0A4Z2CLY2]
EWB00_009854	0.763	1.85396	3.20708	0.779	0.655	4	FALSE	Troponin T; Troponin T isoform 4 [Source:UniProtKB/TrEMBL;Acc:C1LDC4]
EWB00_009260	0.756	1.37928	2.56803	0.713	0.447	4	FALSE	Major egg antigen isoform 1; SJCHGC06780 protein [Source:UniProtKB/TrEMBL;Acc:Q5DI11]
EWB00_004438	0.751	1.03989	1.98405	0.726	0.468	4	FALSE
EWB00_006760	0.751	1.19514	2.162	0.755	0.604	4	FALSE	G-protein, gamma subunit,domain-containing protein; Guanine nucleotide-binding protein subunit gamma-1 [Source:UniProtKB/TrEMBL;Acc:C1LEC0]
EWB00_004555	0.747	0.860234	1.51566	0.809	0.798	4	TRUE	SJCHGC06753 protein; Transcriptional activator protein Pur-beta; Transcriptional activator protein isoform 1 [Source:UniProtKB/TrEMBL;Acc:Q5DBB7]
EWB00_005036	0.734	0.609488	1.00292	0.793	0.677	4	FALSE
EWB00_008080	0.734	0.943582	1.70259	0.763	0.663	4	FALSE	Histone H2A [Source:UniProtKB/TrEMBL;Acc:C1L929]
EWB00_004573	0.729	1.06437	1.79025	0.816	0.842	4	FALSE	Fructose-bisphosphate aldolase [Source:UniProtKB/TrEMBL;Acc:C1LB83]
EWB00_010161	0.726	0.490639	0.75418	0.968	0.987	4	FALSE	L-lactate dehydrogenase [Source:UniProtKB/TrEMBL;Acc:A0A4Z2CKX9]
EWB00_005981	0.722	0.652068	1.12987	0.835	0.891	4	FALSE	RAP1B, member of RAS oncogene family; Ras-related protein isoform 1 [Source:UniProtKB/TrEMBL;Acc:C1L8T5]
EWB00_008201	0.722	1.56564	3.66737	0.574	0.237	4	FALSE	Cathepsin L-like proteinase [Source:UniProtKB/TrEMBL;Acc:A0A4Z2CR02]
EWB00_002084	0.717	1.45121	3.59407	0.551	0.202	4	FALSE	Saposin B domain-containing protein [Source:UniProtKB/TrEMBL;Acc:C1LAA8]
EWB00_002966	0.714	1.37648	2.52534	0.707	0.615	4	FALSE	Myosin alkali light chain 1; Myosin catalytic light chain LC-1, mantle muscle isoform 3; SJCHGC01894 protein [Source:UniProtKB/TrEMBL;Acc:Q5DCQ8]
EWB00_006947	0.706	1.45675	3.26994	0.566	0.278	4	FALSE	DM9 domain-containing protein; DM9 domain-containing protein isoform 2; SJCHGC09059 protein [Source:UniProtKB/TrEMBL;Acc:Q5DDH3]
EWB00_007839	0.706	1.53787	2.77672	0.676	0.561	4	FALSE	Paramyosin [Source:UniProtKB/TrEMBL;Acc:A0A4Z2CSX2]
EWB00_002782	0.703	0.271995	0.402298	0.995	0.999	4	FALSE	Fibrillin 2 [Source:UniProtKB/TrEMBL;Acc:A0A4Z2DBB7]
EWB00_009917	0.703	1.68936	3.74049	0.556	0.268	4	FALSE	Cathepsin L-like proteinase [Source:UniProtKB/TrEMBL;Acc:A0A4Z2DQM1]
EWB00_002258	0.98	1.71445	5.03801	0.984	0.07	5	FALSE	Nanos 1 [Source:UniProtKB/TrEMBL;Acc:A0A4Z2DCT9]
EWB00_000127	0.948	2.19358	3.41021	0.984	0.766	5	FALSE	SJCHGC01171 protein [Source:UniProtKB/TrEMBL;Acc:Q5D8F1]
EWB00_004783	0.939	1.97271	7.16973	0.887	0.03	5	FALSE	Hoglet [Source:UniProtKB/TrEMBL;Acc:A0A4Z2D419]
EWB00_007827	0.925	1.32225	2.30142	1	0.666	5	FALSE	Fatty acid binding protein 7, brain; Fatty acid-binding protein [Source:UniProtKB/TrEMBL;Acc:C1L9W1]
EWB00_005731	0.863	0.819638	2.98752	0.823	0.145	5	FALSE	Centrosomal protein [Source:UniProtKB/TrEMBL;Acc:A0A4Z2D0X8]
EWB00_002482	0.86	0.745648	1.45166	0.952	0.674	5	FALSE	PUR alpha beta gamma DNA RNA binding [Source:UniProtKB/TrEMBL;Acc:C1LH88]
EWB00_008786	0.851	0.91757	6.20966	0.71	0.01	5	FALSE	Galectin-3-binding protein [Source:UniProtKB/TrEMBL;Acc:A0A4Z2CP97]
EWB00_002004	0.843	0.879727	2.77057	0.806	0.193	5	FALSE	SJCHGC03511 protein [Source:UniProtKB/TrEMBL;Acc:Q5DB49]
EWB00_005877	0.824	0.627463	2.7762	0.742	0.096	5	FALSE	Bravo_FIGEY domain-containing protein [Source:UniProtKB/TrEMBL;Acc:A0A4Z2D155]
EWB00_007468	0.81	0.416272	0.631493	1	0.981	5	FALSE	RAS-like GTP-binding protein; Ras-like GTP-binding protein isoform 2; Rho GTPase-like protein [Source:UniProtKB/TrEMBL;Acc:Q8MUI8]
EWB00_000125	0.804	0.958207	1.728	0.952	0.684	5	FALSE
EWB00_005468	0.802	0.622074	1.05691	0.984	0.873	5	FALSE	Transmembrane protein isoform 1 [Source:UniProtKB/TrEMBL;Acc:A0A4Z2DUR1]
EWB00_002735	0.8	0.719518	4.57068	0.629	0.043	5	FALSE
EWB00_006056	0.798	1.09046	5.38696	0.613	0.022	5	FALSE	Krueppel-like factor 1 [Source:UniProtKB/TrEMBL;Acc:A0A4Z2DTT5]
EWB00_009263	0.79	0.916428	1.6388	0.919	0.613	5	FALSE	Major egg antigen; Major egg antigen (P40); SJCHGC06324 protein [Source:UniProtKB/TrEMBL;Acc:Q5DE66]
EWB00_008859	0.779	0.339471	0.500476	1	0.996	5	FALSE	Co-chaperone protein isoform 2 [Source:UniProtKB/TrEMBL;Acc:C1LXV0]
EWB00_000064	0.776	0.664322	2.92626	0.661	0.117	5	FALSE
EWB00_003193	0.776	0.836656	2.20588	0.742	0.286	5	FALSE
EWB00_001426	0.775	0.928638	5.22523	0.581	0.04	5	FALSE	Protein boule-like isoform 1 [Source:UniProtKB/TrEMBL;Acc:A0A4Z2DFS6]
EWB00_010726	0.771	0.501142	0.973226	0.952	0.692	5	FALSE	Disks large associated 5 [Source:UniProtKB/TrEMBL;Acc:A0A4Z2DNH3]
EWB00_002124	0.77	0.238127	0.354369	1	0.999	5	FALSE	Glyceraldehyde-3-phosphate dehydrogenase [Source:UniProtKB/TrEMBL;Acc:Q27776]
EWB00_004804	0.769	0.515196	3.20722	0.597	0.062	5	FALSE
EWB00_010341	0.769	0.412724	0.684393	0.984	0.925	5	FALSE	Actin-related protein 2/3 complex subunit 3 [Source:UniProtKB/TrEMBL;Acc:C1L5L1]
EWB00_008600	0.767	0.51263	3.05313	0.613	0.087	5	FALSE	Ferric-chelate reductase 1 isoform 4 [Source:UniProtKB/TrEMBL;Acc:A0A4Z2CPD4]
EWB00_004845	0.765	0.505624	1.12707	0.935	0.579	5	FALSE	Heat shock protein 67B2; Thiosulfate sulfurtransferase/rhodanese-like domain-containing protein isoform 1 [Source:UniProtKB/TrEMBL;Acc:C1L7E3]
EWB00_006925	0.759	0.565628	2.78492	0.629	0.115	5	FALSE
EWB00_007469	0.758	0.474208	0.890789	0.935	0.78	5	FALSE	Peptide-methionine (R)-S-oxide reductase [Source:UniProtKB/TrEMBL;Acc:Q86ES2]
EWB00_005173	0.755	0.353367	0.567561	1	0.951	5	FALSE	SJCHGC01808 protein; Ubiquitin,domain-containing protein [Source:UniProtKB/TrEMBL;Acc:Q5DB44]
EWB00_006498	0.755	0.443577	1.91222	0.694	0.171	5	FALSE	Zinc finger protein [Source:UniProtKB/TrEMBL;Acc:A0A4Z2CY49]
EWB00_004515	0.75	0.450247	1.0849	0.887	0.517	5	FALSE	Universal stress protein [Source:UniProtKB/TrEMBL;Acc:A0A4Z2DUK2]
EWB00_004260	0.749	0.35506	0.602663	1	0.879	5	FALSE	Zinc finger, C2H2-type domain-containing protein [Source:UniProtKB/TrEMBL;Acc:C1LKH7]
EWB00_003879	0.745	0.278095	0.418797	1	0.99	5	FALSE	Thioredoxin [Source:UniProtKB/TrEMBL;Acc:Q9U8F3]
EWB00_011159	0.742	0.418077	0.951923	0.935	0.595	5	FALSE	Intraflagellar transport protein 22 [Source:UniProtKB/TrEMBL;Acc:A0A4Z2DLZ9]
EWB00_000675	0.739	0.370649	0.59511	1	0.92	5	FALSE	Lesswright; SUMO-conjugating enzyme UBC9-A isoform 2 [Source:UniProtKB/TrEMBL;Acc:C1LQM1]
EWB00_003195	0.739	0.529156	1.58329	0.774	0.343	5	FALSE
EWB00_007010	0.739	0.423136	1.52987	0.726	0.27	5	FALSE	Centrosomal protein [Source:UniProtKB/TrEMBL;Acc:A0A4Z2CW57]
EWB00_002260	0.737	0.42325	2.49638	0.581	0.107	5	FALSE	Inositol 1,4,5-trisphosphate receptor type 2 isoform 2 [Source:UniProtKB/TrEMBL;Acc:A0A4Z2DCQ2]
EWB00_000976	0.736	0.453807	1.47225	0.742	0.313	5	FALSE	Folate receptor alpha isoform 1; SJCHGC02435 protein [Source:UniProtKB/TrEMBL;Acc:Q5DDB9]
EWB00_007569	0.735	0.265502	0.405609	1	0.985	5	FALSE	ADP/ATP translocase [Source:UniProtKB/TrEMBL;Acc:Q5DFR4]
EWB00_006186	0.731	0.413776	0.624164	1	0.815	5	FALSE	Histone H2A [Source:UniProtKB/TrEMBL;Acc:Q5DF72]
EWB00_001537	0.73	0.456693	1.42829	0.742	0.358	5	TRUE	Zinc finger protein [Source:UniProtKB/TrEMBL;Acc:A0A4Z2DFE3]
EWB00_001170	0.728	0.592547	1.02802	0.968	0.668	5	FALSE	SJCHGC05495 protein [Source:UniProtKB/TrEMBL;Acc:Q5DAM9]
EWB00_002115	0.724	0.357576	1.22165	0.726	0.273	5	FALSE	Acetyl-CoA deacylase [Source:UniProtKB/TrEMBL;Acc:A0A4Z2DD91]
EWB00_004803	0.724	1.10488	8.06896	0.452	0.003	5	FALSE
EWB00_003555	0.723	0.355467	1.05699	0.774	0.376	5	FALSE	RAS-like GTP-binding protein; SJCHGC01977 protein; Transforming protein isoform 2 [Source:UniProtKB/TrEMBL;Acc:Q5DH40]
EWB00_000867	0.722	0.385685	1.17619	0.694	0.258	5	FALSE	Purine nucleoside phosphorylase [Source:UniProtKB/TrEMBL;Acc:C1LK99]
EWB00_007585	0.722	0.358044	1.02926	0.839	0.446	5	FALSE	DNA mismatch repair protein [Source:UniProtKB/TrEMBL;Acc:A0A4Z2CUJ5]
EWB00_009483	0.722	0.527286	3.61125	0.5	0.055	5	FALSE
EWB00_004457	0.721	0.432449	1.19923	0.823	0.43	5	FALSE	ATP-binding cassette sub-family B member 7 isoform 3 [Source:UniProtKB/TrEMBL;Acc:A0A4Z2D537]
EWB00_006870	0.721	0.352163	0.554228	1	0.944	5	FALSE	Peptidylprolyl isomerase [Source:UniProtKB/TrEMBL;Acc:Q5DAN5]
EWB00_010657	0.721	0.356954	1.20634	0.742	0.309	5	FALSE	Aspartate aminotransferase [Source:UniProtKB/TrEMBL;Acc:C1LIR8]
EWB00_005601	0.719	0.435042	0.797914	0.984	0.715	5	FALSE	Ribonuclease H2 subunit C [Source:UniProtKB/TrEMBL;Acc:A0A4Z2D112]
EWB00_010152	0.718	0.454529	0.924647	0.903	0.668	5	FALSE	ARL14 effector protein; Clone ZZD690 mRNA sequence [Source:UniProtKB/TrEMBL;Acc:Q86E94]
EWB00_005642	0.716	0.38711	0.709338	0.968	0.746	5	FALSE	Rac GTPase-activating protein isoform 2 [Source:UniProtKB/TrEMBL;Acc:A0A4Z2DTT9]
EWB00_000789	0.715	0.289127	1.20166	0.581	0.137	5	FALSE	Peptidylamidoglycolate lyase [Source:UniProtKB/TrEMBL;Acc:A0A4Z2DHV6]
EWB00_000990	0.712	0.384659	2.90208	0.484	0.059	5	FALSE	Dystonin [Source:UniProtKB/TrEMBL;Acc:A0A4Z2DHA7]
EWB00_003988	0.712	0.430837	1.05221	0.806	0.501	5	FALSE
EWB00_010549	0.71	0.32555	0.616695	0.968	0.795	5	FALSE	Dual specificity protein phosphatase 23; Dual specificity protein phosphatase 23 isoform 2; SJCHGC01133 protein [Source:UniProtKB/TrEMBL;Acc:Q5DCE7]
EWB00_004199	0.709	0.314639	1.79502	0.532	0.103	5	FALSE	Glutamate receptor ionotropic, kainate 3 [Source:UniProtKB/TrEMBL;Acc:A0A4Z2DUZ1]
EWB00_001132	0.708	0.390573	1.43355	0.645	0.252	5	FALSE	Hypotheticial protein; SJCHGC04576 protein [Source:UniProtKB/TrEMBL;Acc:Q5DCS0]
EWB00_002967	0.708	0.394136	1.03486	0.742	0.366	5	FALSE	Calpain B; Calpain-B isoform 6 [Source:UniProtKB/TrEMBL;Acc:C1LFG3]
EWB00_003804	0.708	0.470091	1.483	0.645	0.246	5	FALSE	2'-phosphotransferase [Source:UniProtKB/TrEMBL;Acc:C1LM03]
EWB00_006482	0.706	0.292791	0.565374	0.984	0.796	5	FALSE	SJCHGC01279 protein; Ubiquitin domain-containing protein; Ubiquitin domain-containing protein UBFD1 [Source:UniProtKB/TrEMBL;Acc:Q5DG41]
EWB00_004319	0.705	0.41611	1.11452	0.774	0.431	5	FALSE	Trafficking kinesin-binding protein isoform 2 [Source:UniProtKB/TrEMBL;Acc:A0A4Z2D6N2]
EWB00_004876	0.703	0.302969	0.444978	1	0.978	5	FALSE	Actin-1 [Source:UniProtKB/TrEMBL;Acc:A0A4Z2DUG9]
EWB00_006714	0.703	0.262804	0.408209	0.984	0.962	5	FALSE	SJCHGC06652 protein; Small nuclear ribonucleoprotein-associated protein; Small nuclear ribonucleoprotein-associated protein B [Source:UniProtKB/TrEMBL;Acc:Q5D911]
EWB00_008739	0.703	0.342825	0.746998	0.935	0.638	5	FALSE	N-acetyltransferase ESCO2 [Source:UniProtKB/TrEMBL;Acc:A0A4Z2DT95]
EWB00_009307	0.703	0.414443	0.84221	0.887	0.565	5	FALSE	Glutamic acid-rich protein [Source:UniProtKB/TrEMBL;Acc:A0A4Z2DSR1]
EWB00_009519	0.703	0.307618	0.544734	0.984	0.875	5	FALSE	Vacuolar protein sorting-associated protein 29 [Source:UniProtKB/TrEMBL;Acc:Q86E47]
EWB00_005675	0.702	0.288109	0.494997	1	0.888	5	FALSE	Acyl carrier protein [Source:UniProtKB/TrEMBL;Acc:A0A4Z2DUX5]
EWB00_002810	0.701	0.361753	1.24986	0.726	0.337	5	FALSE	DNA-binding protein isoform 2 [Source:UniProtKB/TrEMBL;Acc:A0A4Z2DAX1]
EWB00_008080	0.701	0.370254	0.690225	0.919	0.669	5	FALSE	Histone H2A [Source:UniProtKB/TrEMBL;Acc:C1L929]
EWB00_009818	0.701	0.320083	0.721068	0.823	0.548	5	FALSE	Putative aminopeptidase W07G4.4 isoform 1 [Source:UniProtKB/TrEMBL;Acc:A0A4Z2DQJ2]
EWB00_010899	0.701	0.33187	0.551213	0.968	0.886	5	FALSE	Glutaredoxin-3 isoform 1 [Source:UniProtKB/TrEMBL;Acc:A0A4Z2DMW6]
EWB00_005655	0.995	2.37259	4.93652	1	0.197	6	FALSE	Synaptotagmin [Source:UniProtKB/TrEMBL;Acc:C1L3R1]
EWB00_006095	0.995	2.97029	5.49641	1	0.221	6	FALSE	Complexin (Synaphin); Putative complexin-1 isoform 2; SJCHGC05979 protein [Source:UniProtKB/TrEMBL;Acc:Q5DA47]
EWB00_009685	0.991	3.31404	5.97875	1	0.263	6	FALSE	SJCHGC02809 protein [Source:UniProtKB/TrEMBL;Acc:Q5D943]
EWB00_001936	0.98	2.16915	4.80153	0.983	0.153	6	FALSE	Synaptogyrin [Source:UniProtKB/TrEMBL;Acc:A0A4Z2DE80]
EWB00_001930	0.978	2.11437	3.90786	1	0.382	6	FALSE	V-type proton ATPase subunit [Source:UniProtKB/TrEMBL;Acc:Q5BS21]
EWB00_004621	0.976	2.55751	4.41266	0.983	0.436	6	FALSE	C-terminal peptide [Source:UniProtKB/TrEMBL;Acc:A0A4Z2D5G9]
EWB00_006832	0.974	2.12432	4.01073	0.983	0.376	6	FALSE	Protein stoned-B [Source:UniProtKB/TrEMBL;Acc:A0A4Z2CWX1]
EWB00_000267	0.971	1.94268	3.24982	0.983	0.74	6	FALSE	SJCHGC01984 protein; Synaptobrevin-1; Vesicle-associated membrane protein 2 [Source:UniProtKB/TrEMBL;Acc:Q86FE0]
EWB00_004438	0.969	1.83434	3.18195	1	0.487	6	FALSE
EWB00_006766	0.958	2.49354	6.11329	0.933	0.074	6	FALSE	Neuronal calcium sensor 2 [Source:UniProtKB/TrEMBL;Acc:A0A4Z2CX01]
EWB00_005244	0.955	1.81067	3.19863	0.983	0.526	6	FALSE	Nervana 2; Sodium/potassium-transporting ATPase subunit beta-2 isoform 1 [Source:UniProtKB/TrEMBL;Acc:C1L6D1]
EWB00_000493	0.951	1.3201	2.04487	1	0.968	6	FALSE	V-type proton ATPase proteolipid subunit [Source:UniProtKB/TrEMBL;Acc:Q5DCL7]
EWB00_004555	0.949	1.3895	2.32016	1	0.795	6	TRUE	SJCHGC06753 protein; Transcriptional activator protein Pur-beta; Transcriptional activator protein isoform 1 [Source:UniProtKB/TrEMBL;Acc:Q5DBB7]
EWB00_006760	0.949	1.65157	2.79632	1	0.614	6	FALSE	G-protein, gamma subunit,domain-containing protein; Guanine nucleotide-binding protein subunit gamma-1 [Source:UniProtKB/TrEMBL;Acc:C1LEC0]
EWB00_004517	0.947	1.94546	4.12942	0.95	0.213	6	FALSE
EWB00_010681	0.933	1.89187	3.20674	0.967	0.537	6	FALSE	Solute carrier family 2; Solute carrier family 2, facilitated glucose transporter member 3 [Source:UniProtKB/TrEMBL;Acc:C1LJ50]
EWB00_008401	0.932	2.42714	4.90227	0.9	0.199	6	FALSE	Synaptic vesicle membrane protein VAT-1 isoform 1 [Source:UniProtKB/TrEMBL;Acc:A0A4Z2CQ63]
EWB00_011215	0.927	1.83766	3.60272	0.933	0.429	6	FALSE	Synaptosomal-associated protein [Source:UniProtKB/TrEMBL;Acc:Q5DAK1]
EWB00_010913	0.924	1.81506	3.5045	0.933	0.439	6	FALSE	Synapsin [Source:UniProtKB/TrEMBL;Acc:A0A4Z2DX94]
EWB00_004171	0.923	2.36304	5.84985	0.867	0.074	6	FALSE	GTP-binding protein isoform 2 [Source:UniProtKB/TrEMBL;Acc:A0A4Z2DUU3]
EWB00_008925	0.917	1.865	4.77377	0.867	0.091	6	FALSE	ELKS/Rab6-interacting/CAST family member 1 [Source:UniProtKB/TrEMBL;Acc:A0A4Z2DSM3]
EWB00_002147	0.914	1.54651	2.91232	0.933	0.376	6	FALSE	Ferritin [Source:UniProtKB/TrEMBL;Acc:C1L7G5]
EWB00_002188	0.913	1.81449	3.70788	0.9	0.288	6	FALSE	SJCHGC05029 protein [Source:UniProtKB/TrEMBL;Acc:Q5C4P1]
EWB00_003776	0.912	1.37702	2.52936	0.95	0.676	6	FALSE	Ras-related protein isoform 2 [Source:UniProtKB/TrEMBL;Acc:Q5BYA2]
EWB00_009224	0.911	1.91583	4.53357	0.867	0.199	6	FALSE	Receptor-type tyrosine-protein phosphatase N2 [Source:UniProtKB/TrEMBL;Acc:A0A4Z2CMJ2]
EWB00_006706	0.91	1.46914	2.76206	0.95	0.547	6	FALSE	Guanine nucleotide-binding protein G(O) subunit alpha isoform 5 [Source:UniProtKB/TrEMBL;Acc:A0A4Z2CY44]
EWB00_000066	0.908	1.33063	2.50238	0.95	0.58	6	FALSE	Histone H1B [Source:UniProtKB/TrEMBL;Acc:C1L4J5]
EWB00_000789	0.906	1.99908	5.09235	0.85	0.133	6	FALSE	Peptidylamidoglycolate lyase [Source:UniProtKB/TrEMBL;Acc:A0A4Z2DHV6]
EWB00_007774	0.904	1.81408	4.15634	0.867	0.24	6	FALSE	Carboxypeptidase N catalytic chain isoform 2; Carboxypeptidase N, polypeptide 1, 50kD [Source:UniProtKB/TrEMBL;Acc:C7TYD8]
EWB00_004573	0.903	1.27876	2.08259	0.967	0.837	6	FALSE	Fructose-bisphosphate aldolase [Source:UniProtKB/TrEMBL;Acc:C1LB83]
EWB00_004992	0.901	1.63692	5.92732	0.817	0.033	6	FALSE	Kinesin-like protein isoform 1 [Source:UniProtKB/TrEMBL;Acc:A0A4Z2D2W8]
EWB00_001593	0.899	1.25281	2.53928	0.917	0.495	6	FALSE
EWB00_002196	0.898	1.50374	2.93702	0.917	0.451	6	FALSE	Clathrin light chain [Source:UniProtKB/TrEMBL;Acc:Q5DAY7]
EWB00_001371	0.895	2.1395	5.11797	0.833	0.132	6	FALSE	Peptidylglycine monooxygenase [Source:UniProtKB/TrEMBL;Acc:C1LS80]
EWB00_003910	0.894	1.41919	3.0377	0.883	0.346	6	FALSE	BICD family-like cargo adapter 1 isoform 2 [Source:UniProtKB/TrEMBL;Acc:A0A4Z2DW70]
EWB00_006620	0.894	1.64575	3.51829	0.867	0.191	6	FALSE	RNA-binding motif, single-stranded-interacting protein [Source:UniProtKB/TrEMBL;Acc:A0A4Z2CXS0]
EWB00_008080	0.89	1.18582	2.04387	0.95	0.669	6	FALSE	Histone H2A [Source:UniProtKB/TrEMBL;Acc:C1L929]
EWB00_003251	0.887	1.91884	3.89382	0.85	0.225	6	FALSE	Neuronal calcium sensor 2 [Source:UniProtKB/TrEMBL;Acc:A0A4Z2D994]
EWB00_007419	0.88	1.28348	2.3533	0.917	0.655	6	FALSE	Sodium/potassium-transporting ATPase subunit alpha [Source:UniProtKB/TrEMBL;Acc:A0A4Z2CUM2]
EWB00_008853	0.874	1.86293	4.54336	0.8	0.134	6	FALSE	Transient receptor potential cation channel subfamily M member 3 [Source:UniProtKB/TrEMBL;Acc:A0A4Z2DYB8]
EWB00_005016	0.869	1.47749	3.10687	0.85	0.424	6	FALSE	SJCHGC06236 protein; Syntaxin-binding protein isoform 1 [Source:UniProtKB/TrEMBL;Acc:Q5D9U8]
EWB00_004833	0.867	1.43893	3.02896	0.85	0.277	6	FALSE	Protein F37C4.5 [Source:UniProtKB/TrEMBL;Acc:A0A4Z2D4L9]
EWB00_001817	0.866	1.37532	2.59535	0.9	0.435	6	FALSE	Microtubule-associated protein [Source:UniProtKB/TrEMBL;Acc:A0A4Z2DEH5]
EWB00_005823	0.865	0.9095	1.41296	1	0.964	6	FALSE	Calmodulin [Source:UniProtKB/TrEMBL;Acc:Q5DA21]
EWB00_009434	0.864	1.16296	2.17929	0.917	0.633	6	FALSE
EWB00_008564	0.862	0.960529	1.68406	0.933	0.799	6	FALSE	SJCHGC01055 protein [Source:UniProtKB/TrEMBL;Acc:Q5DF51]
EWB00_007299	0.859	1.75911	5.09	0.75	0.077	6	FALSE	SBF2 domain-containing protein [Source:UniProtKB/TrEMBL;Acc:A0A4Z2CV48]
EWB00_009981	0.859	1.045	1.7942	0.933	0.827	6	FALSE	Basigin isoform 1 [Source:UniProtKB/TrEMBL;Acc:A0A4Z2DQI7]
EWB00_007721	0.858	1.16309	2.29177	0.883	0.516	6	FALSE	SJCHGC06050 protein; cAMP-dependent protein kinase catalytic subunit isoform 3 [Source:UniProtKB/TrEMBL;Acc:Q5DF14]
EWB00_004570	0.856	1.39025	4.53985	0.75	0.07	6	FALSE	Major facilitator superfamily domain-containing protein isoform 2 [Source:UniProtKB/TrEMBL;Acc:A0A4Z2D4R9]
EWB00_002887	0.854	1.75829	4.71077	0.75	0.078	6	FALSE	Vesicular glutamate transporter 1 [Source:UniProtKB/TrEMBL;Acc:A0A4Z2DWL7]
EWB00_007018	0.853	1.34269	2.53513	0.867	0.478	6	FALSE	Ankyrin-2 isoform 1 [Source:UniProtKB/TrEMBL;Acc:A0A4Z2CVV7]
EWB00_004402	0.847	0.917662	1.51172	0.967	0.906	6	FALSE	Tropomodulin; Tropomodulin isoform 1 [Source:UniProtKB/TrEMBL;Acc:C1L5J3]
EWB00_006776	0.846	0.736433	1.11155	1	0.993	6	FALSE	Polyubiquitin [Source:UniProtKB/TrEMBL;Acc:A0A4Z2CX16]
EWB00_010585	0.846	0.880994	1.53203	0.983	0.84	6	FALSE	ATPase, H+ transporting, lysosomal accessory protein 1; ATPase, H+ transporting, lysosomal accessory protein 2; ATPase, H+ transporting, lysosomal accessory protein 3; ATPase, H+ transporting, lysosomal accessory protein isoform 2 [Source:UniProtKB/TrEMBL;Acc:C1LMZ1]
EWB00_009939	0.844	1.51763	3.66549	0.767	0.191	6	FALSE
EWB00_003034	0.841	1.24095	3.08761	0.783	0.305	6	FALSE	Vesicle-fusing ATPase [Source:UniProtKB/TrEMBL;Acc:A0A4Z2DA08]
EWB00_007062	0.836	1.41539	2.27752	0.933	0.878	6	FALSE	SJCHGC06330 protein [Source:UniProtKB/TrEMBL;Acc:Q5D9Z6]
EWB00_006184	0.835	1.55595	3.68212	0.75	0.172	6	FALSE	Mechanosensory protein [Source:UniProtKB/TrEMBL;Acc:A0A4Z2CZK9]
EWB00_010226	0.835	1.30568	2.77293	0.817	0.391	6	FALSE	Glycine receptor subunit alpha-3 [Source:UniProtKB/TrEMBL;Acc:A0A4Z2DPG6]
EWB00_002967	0.833	1.40558	2.98622	0.783	0.366	6	FALSE	Calpain B; Calpain-B isoform 6 [Source:UniProtKB/TrEMBL;Acc:C1LFG3]
EWB00_007060	0.831	1.6529	4.5624	0.717	0.107	6	FALSE	Calsyntenin-1 [Source:UniProtKB/TrEMBL;Acc:A0A4Z2DSS7]
EWB00_009435	0.831	1.01761	2.50778	0.8	0.343	6	FALSE	Endophilin-A3 [Source:UniProtKB/TrEMBL;Acc:A0A4Z2CM43]
EWB00_007096	0.822	1.53494	3.95141	0.717	0.191	6	FALSE	Neuroendocrine convertase 2 [Source:UniProtKB/TrEMBL;Acc:A0A4Z2DSX5]
EWB00_001236	0.82	1.15175	4.65248	0.667	0.037	6	FALSE	Rabphilin-3A [Source:UniProtKB/TrEMBL;Acc:A0A4Z2DGG1]
EWB00_003127	0.819	1.39657	4.74503	0.667	0.052	6	FALSE	Rho GTPase-activating protein [Source:UniProtKB/TrEMBL;Acc:A0A4Z2D9R7]
EWB00_009907	0.819	1.33627	3.92324	0.7	0.113	6	FALSE	Putative G-protein coupled receptor [Source:UniProtKB/TrEMBL;Acc:A0A4Z2DRF2]
EWB00_010665	0.812	0.650256	1.04909	0.95	0.946	6	FALSE	Rab GDP dissociation inhibitor [Source:UniProtKB/TrEMBL;Acc:Q5DA59]
EWB00_006617	0.81	1.07488	2.17364	0.817	0.547	6	FALSE	Short coiled-coil protein [Source:UniProtKB/TrEMBL;Acc:A0A4Z2CY27]
EWB00_009807	0.808	1.06276	2.05866	0.833	0.64	6	FALSE	TM2 domain-containing protein [Source:UniProtKB/TrEMBL;Acc:A0A4Z2DQR7]
EWB00_000646	0.805	0.69248	1.08986	0.967	0.963	6	FALSE	14-3-3 protein isoform 1; SJCHGC01755 protein; Tyrosine 3-monooxygenase/tryptophan 5-monooxygenase activation protein, epsilon polypeptide [Source:UniProtKB/TrEMBL;Acc:Q5DBQ9]
EWB00_005564	0.804	1.10855	2.97862	0.717	0.21	6	FALSE	Voltage-dependent L-type calcium channel subunit alpha [Source:UniProtKB/TrEMBL;Acc:A0A4Z2D148]
EWB00_004794	0.802	1.17837	2.91434	0.717	0.239	6	FALSE	EF-hand calcium-binding domain-containing protein isoform 5 [Source:UniProtKB/TrEMBL;Acc:A0A4Z2D424]
EWB00_008789	0.798	0.727784	1.39011	0.917	0.704	6	FALSE	ATPase, H+ transporting, lysosomal 31kDa, V1 subunit E; SJCHGC05359 protein; V-type proton ATPase subunit E isoform 3 [Source:UniProtKB/TrEMBL;Acc:Q86ER0]
EWB00_005148	0.797	1.14317	3.02634	0.7	0.265	6	FALSE	Sodium/potassium/calcium exchanger 4 isoform 2 [Source:UniProtKB/TrEMBL;Acc:A0A4Z2D2L4]
EWB00_007762	0.797	0.912375	1.76545	0.867	0.679	6	FALSE	Alpha-soluble NSF attachment protein; Clone ZZD1241 mRNA sequence [Source:UniProtKB/TrEMBL;Acc:Q86F02]
EWB00_008986	0.788	1.11319	3.63308	0.633	0.091	6	FALSE	Glycine receptor subunit alpha-3; Glycine receptor, alpha 1 [Source:UniProtKB/TrEMBL;Acc:C1LH26]
EWB00_009223	0.786	1.29426	4.48441	0.617	0.09	6	FALSE
EWB00_004047	0.785	0.906497	1.9797	0.783	0.503	6	FALSE	Cytosolic purine 5'-nucleotidase isoform 1 [Source:UniProtKB/TrEMBL;Acc:A0A4Z2D6P6]
EWB00_000296	0.784	0.75207	1.38192	0.9	0.771	6	FALSE	Autophagy-specific gene 8a; Gamma-aminobutyric acid receptor-associated protein isoform 3; SJCHGC06870 protein [Source:UniProtKB/TrEMBL;Acc:Q5D9P8]
EWB00_006269	0.782	1.14543	5.21504	0.583	0.033	6	FALSE	Sodium leak channel non-selective protein isoform 1 [Source:UniProtKB/TrEMBL;Acc:A0A4Z2CZ74]
EWB00_005430	0.781	0.960519	1.95415	0.783	0.445	6	FALSE	Microtubule-actin cross-linking factor 1 isoform 1 [Source:UniProtKB/TrEMBL;Acc:A0A4Z2DUE4]
EWB00_002480	0.775	0.98017	2.92949	0.65	0.212	6	FALSE	Calcium activated potassium channel subunit isoform 1 [Source:UniProtKB/TrEMBL;Acc:A0A4Z2DBM8]
EWB00_004121	0.773	1.20263	2.39947	0.767	0.571	6	FALSE	Synaptobrevin-like protein [Source:UniProtKB/TrEMBL;Acc:A0A4Z2D6H2]
EWB00_010069	0.773	1.27788	3.91953	0.6	0.083	6	FALSE	Universal stress protein [Source:UniProtKB/TrEMBL;Acc:A0A4Z2DR12]
EWB00_004308	0.772	0.943513	2.53107	0.683	0.292	6	FALSE	Guanine nucleotide-binding protein subunit beta [Source:UniProtKB/TrEMBL;Acc:A0A4Z2D5P8]
EWB00_008475	0.772	1.11563	1.92096	0.867	0.792	6	FALSE	Lethal(2) giant larvae protein 1 [Source:UniProtKB/TrEMBL;Acc:A0A4Z2CPT0]
EWB00_003571	0.771	0.801332	1.67368	0.8	0.582	6	FALSE	KappaPI-actitoxin-Avd3e; Kunitz-type protease inhibitor 2; SJCHGC04874 protein [Source:UniProtKB/TrEMBL;Acc:Q5DA05]
EWB00_006758	0.769	1.41113	6.45245	0.55	0.02	6	FALSE	Synaptotagmin [Source:UniProtKB/TrEMBL;Acc:A0A4Z2CWX6]
EWB00_007103	0.769	1.68721	4.18232	0.633	0.169	6	FALSE	SJCHGC04172 protein [Source:UniProtKB/TrEMBL;Acc:Q5DGD0]
EWB00_002536	0.768	1.03745	3.2437	0.617	0.118	6	FALSE	UTP--glucose-1-phosphate uridylyltransferase [Source:UniProtKB/TrEMBL;Acc:A0A4Z2DBW3]
EWB00_005027	0.766	0.788072	1.64608	0.783	0.575	6	FALSE	ATPase, H+ transporting, lysosomal 34kDa, V1 subunit D; SJCHGC06750 protein; V-type proton ATPase subunit D isoform 2 [Source:UniProtKB/TrEMBL;Acc:Q5DAK7]
EWB00_000012	0.765	0.782945	1.40374	0.85	0.796	6	FALSE	AN1-type zinc finger protein 6; AN1-type zinc finger protein 6 (Zinc finger A20 domain-containing protein 3); SJCHGC06346 protein; Zinc finger A20 and AN1 domain-containing stress-associated protein [Source:UniProtKB/TrEMBL;Acc:Q86EX8]
EWB00_005603	0.765	0.807207	1.57274	0.817	0.663	6	FALSE	V-type proton ATPase subunit a [Source:UniProtKB/TrEMBL;Acc:A0A4Z2D119]
EWB00_003378	0.764	0.740253	1.22336	0.933	0.913	6	FALSE	Ribonuclease kappa-B; Salivary secreted ribonuclease [Source:UniProtKB/TrEMBL;Acc:C1L754]
EWB00_006862	0.763	1.16612	2.30672	0.75	0.423	6	FALSE	Tumor necrosis factor receptor superfamily member 16 [Source:UniProtKB/TrEMBL;Acc:A0A4Z2CWW4]
EWB00_009303	0.762	0.801808	1.30294	0.967	0.888	6	FALSE
EWB00_007317	0.76	1.08861	3.05639	0.617	0.166	6	FALSE	Carbonic anhydrase 2 isoform 3; Putative carbonic anhydrase II [Source:UniProtKB/TrEMBL;Acc:C1LFK7]
EWB00_010161	0.76	0.527485	0.80817	1	0.985	6	FALSE	L-lactate dehydrogenase [Source:UniProtKB/TrEMBL;Acc:A0A4Z2CKX9]
EWB00_002689	0.758	1.03432	2.20948	0.733	0.487	6	FALSE	Calcineurin subunit B type 1 isoform 1; Protein phosphatase 3, regulatory subunit [Source:UniProtKB/TrEMBL;Acc:B3GV00]
EWB00_004554	0.758	1.45148	4.68626	0.55	0.058	6	FALSE	Double C2-like domain-containing protein [Source:UniProtKB/TrEMBL;Acc:A0A4Z2D4S8]
EWB00_002782	0.756	0.349089	0.515919	1	0.999	6	FALSE	Fibrillin 2 [Source:UniProtKB/TrEMBL;Acc:A0A4Z2DBB7]
EWB00_008249	0.756	0.904066	2.7411	0.617	0.158	6	FALSE
EWB00_005838	0.754	1.05511	3.46384	0.583	0.121	6	FALSE	Phosphoenolpyruvate carboxykinase (GTP) [Source:UniProtKB/TrEMBL;Acc:A0A4Z2D0C5]
EWB00_010998	0.753	0.869869	2.41898	0.633	0.188	6	FALSE	Tetraspanin [Source:UniProtKB/TrEMBL;Acc:A0A4Z2DLZ3]
EWB00_000886	0.752	1.00095	3.11616	0.6	0.17	6	FALSE	Voltage-dependent calcium channel subunit alpha-2/delta-3 [Source:UniProtKB/TrEMBL;Acc:A0A4Z2DHK5]
EWB00_004327	0.752	0.49083	0.739721	1	0.995	6	FALSE	14-3-3 protein 1 [Source:UniProtKB/TrEMBL;Acc:A0A4Z2D5U7]
EWB00_009260	0.752	1.52138	2.64979	0.733	0.47	6	FALSE	Major egg antigen isoform 1; SJCHGC06780 protein [Source:UniProtKB/TrEMBL;Acc:Q5DI11]
EWB00_007459	0.749	0.731298	1.40576	0.8	0.719	6	FALSE	Clathrin heavy chain [Source:UniProtKB/TrEMBL;Acc:A0A4Z2CUI0]
EWB00_003290	0.748	0.667162	1.3516	0.783	0.658	6	FALSE	AP complex subunit beta [Source:UniProtKB/TrEMBL;Acc:A0A4Z2D8U3]
EWB00_008692	0.747	1.46738	5.3949	0.517	0.034	6	FALSE	Dystroglycan isoform 1 [Source:UniProtKB/TrEMBL;Acc:A0A4Z2CPA3]
EWB00_010804	0.746	1.06813	3.88983	0.533	0.057	6	FALSE
EWB00_005432	0.745	0.910614	2.15982	0.667	0.305	6	FALSE	Plectin isoform 1 [Source:UniProtKB/TrEMBL;Acc:A0A4Z2DUT7]
EWB00_000766	0.744	0.615502	1.18121	0.85	0.743	6	FALSE	AP complex subunit sigma [Source:UniProtKB/TrEMBL;Acc:Q5DBZ1]
EWB00_009233	0.744	0.689076	1.13794	0.917	0.911	6	FALSE	Dynein light chain roadblock [Source:UniProtKB/TrEMBL;Acc:Q5BS32]
EWB00_009281	0.743	0.508301	0.817927	0.983	0.954	6	FALSE	Protein disulfide-isomerase [Source:UniProtKB/TrEMBL;Acc:C1L502]
EWB00_006530	0.741	1.51176	5.86643	0.5	0.027	6	FALSE
EWB00_009941	0.741	2.99911	6.13367	0.567	0.157	6	FALSE	Hypotheticial protein [Source:UniProtKB/TrEMBL;Acc:C1LJ14]
EWB00_004622	0.739	1.29196	4.11085	0.533	0.082	6	FALSE
EWB00_000081	0.738	2.03146	6.53015	0.5	0.044	6	FALSE	Low density lipoprotein-receptor, class A,domain-containing protein; Neuropeptide prohormone-4; Very low density lipoprotein binding protein [Source:UniProtKB/TrEMBL;Acc:Q9U8F4]
EWB00_001011	0.738	0.360233	0.551229	0.983	0.991	6	FALSE	Bax inhibitor 1 isoform 3 [Source:UniProtKB/TrEMBL;Acc:A0A4Z2DHK2]
EWB00_003882	0.738	0.568355	1.14755	0.817	0.685	6	FALSE	NADH-cytochrome b5 reductase 1 [Source:UniProtKB/TrEMBL;Acc:A0A4Z2D6X0]
EWB00_007996	0.738	0.497245	0.799367	0.9	0.784	6	FALSE
EWB00_010815	0.738	0.816136	1.94486	0.683	0.428	6	FALSE	FMRFamide receptor isoform X1 isoform 1 [Source:UniProtKB/TrEMBL;Acc:A0A4Z2DMT2]
EWB00_002960	0.736	1.02809	3.7646	0.517	0.055	6	FALSE	Neogenin [Source:UniProtKB/TrEMBL;Acc:A0A4Z2DAB0]
EWB00_011124	0.736	0.910806	2.39041	0.6	0.169	6	FALSE	Protocadherin-11 X-linked isoform 1 [Source:UniProtKB/TrEMBL;Acc:A0A4Z2DLJ3]
EWB00_001412	0.733	1.18081	5.39246	0.483	0.025	6	FALSE	Nucleolysin TIA-1 isoform p40 [Source:UniProtKB/TrEMBL;Acc:A0A4Z2DX64]
EWB00_002923	0.732	0.577664	1.12754	0.817	0.696	6	FALSE	Aldehyde dehydrogenase family 9 member A1-A isoform 1 [Source:UniProtKB/TrEMBL;Acc:A0A4Z2DX60]
EWB00_001395	0.731	0.794858	1.6311	0.733	0.484	6	FALSE	Tetraspanin [Source:UniProtKB/TrEMBL;Acc:Q5DH43]
EWB00_004414	0.73	0.700366	1.41914	0.767	0.656	6	FALSE	V-type proton ATPase subunit G [Source:UniProtKB/TrEMBL;Acc:Q5DAN6]
EWB00_000966	0.729	0.73116	1.43887	0.767	0.697	6	FALSE	Phosducin-like protein isoform 3; Putative Pdc1 protein [Source:UniProtKB/TrEMBL;Acc:C1LKJ7]
EWB00_007434	0.729	0.704307	1.58216	0.717	0.538	6	FALSE	V-type proton ATPase subunit H [Source:UniProtKB/TrEMBL;Acc:C1L4T8]
EWB00_000300	0.728	0.822635	3.33763	0.5	0.049	6	FALSE
EWB00_006448	0.728	0.9676	3.08257	0.55	0.156	6	FALSE	Fibronectin type-III domain-containing protein isoform 2 [Source:UniProtKB/TrEMBL;Acc:A0A4Z2CYE8]
EWB00_008383	0.727	1.50632	4.32833	0.517	0.107	6	FALSE	Trichoplein keratin filament-binding protein isoform 2 [Source:UniProtKB/TrEMBL;Acc:A0A4Z2CQE5]
EWB00_001155	0.726	1.48966	4.52171	0.5	0.074	6	FALSE	DNA double-strand break repair rad50 ATPase [Source:UniProtKB/TrEMBL;Acc:A0A4Z2DGP2]
EWB00_010728	0.726	0.750094	1.71316	0.7	0.506	6	FALSE	Low density lipo receptor class A cysteine rich [Source:UniProtKB/TrEMBL;Acc:A0A4Z2DNV9]
EWB00_001127	0.725	0.644873	1.32894	0.767	0.577	6	FALSE	Triosephosphate isomerase [Source:UniProtKB/TrEMBL;Acc:C1LMQ9]
EWB00_000044	0.724	0.727876	1.61263	0.7	0.511	6	FALSE	Ras-related protein Rab-14 [Source:UniProtKB/TrEMBL;Acc:Q86EY7]
EWB00_000926	0.724	0.987139	2.64088	0.6	0.255	6	FALSE	FERM domain-containing protein isoform 1 [Source:UniProtKB/TrEMBL;Acc:A0A4Z2DHJ0]
EWB00_004836	0.724	1.70995	4.13526	0.517	0.116	6	FALSE	Universal stress protein [Source:UniProtKB/TrEMBL;Acc:A0A4Z2D3Q0]
EWB00_006182	0.723	1.00676	4.12525	0.483	0.049	6	FALSE	Kinesin-like protein [Source:UniProtKB/TrEMBL;Acc:A0A4Z2CZH2]
EWB00_008150	0.723	1.11808	2.80412	0.583	0.242	6	FALSE	Inactive tyrosine-protein kinase 7 isoform 1 [Source:UniProtKB/TrEMBL;Acc:A0A4Z2CRF1]
EWB00_008724	0.723	0.902185	3.17945	0.517	0.097	6	FALSE	Calcium/calmodulin-dependent protein kinase type 1 isoform 2 [Source:UniProtKB/TrEMBL;Acc:A0A4Z2DSJ8]
EWB00_010989	0.722	0.660145	1.33338	0.75	0.671	6	FALSE	Tetraspanning orphan receptor [Source:UniProtKB/Swiss-Prot;Acc:Q5DC12]
EWB00_000924	0.721	0.85174	2.63921	0.567	0.224	6	FALSE	Serine/threonine kinase SAD-1 isoform 2 [Source:UniProtKB/TrEMBL;Acc:A0A4Z2DI92]
Sj-ND4	0.721	0.357995	0.541998	1	0.975	6	FALSE
EWB00_002467	0.72	1.3056	4.48437	0.483	0.066	6	FALSE
EWB00_006266	0.72	0.792963	1.79919	0.65	0.324	6	FALSE	Immunoglobulin superfamily member 10 [Source:UniProtKB/TrEMBL;Acc:A0A4Z2D087]
EWB00_003804	0.719	0.773535	2.17844	0.6	0.247	6	FALSE	2'-phosphotransferase [Source:UniProtKB/TrEMBL;Acc:C1LM03]
EWB00_005302	0.714	0.917449	4.15968	0.467	0.055	6	FALSE	SJCHGC06556 protein [Source:UniProtKB/TrEMBL;Acc:Q5DC53]
EWB00_010674	0.714	0.858337	3.19024	0.5	0.111	6	FALSE	SH2 domain-containing adapter protein isoform 2 [Source:UniProtKB/TrEMBL;Acc:A0A4Z2DNF1]
EWB00_000561	0.713	0.838616	4.16552	0.45	0.028	6	FALSE	CUGBP Elav-like family member 5 [Source:UniProtKB/TrEMBL;Acc:A0A4Z2DIK3]
EWB00_003141	0.713	0.430441	0.733211	0.883	0.915	6	FALSE	Succinate dehydrogenase [ubiquinone] cytochrome b small subunit isoform 1 [Source:UniProtKB/TrEMBL;Acc:A0A4Z2D9M2]
EWB00_004053	0.713	0.666708	1.4185	0.717	0.597	6	FALSE	Signal recognition particle receptor subunit alpha isoform 1 [Source:UniProtKB/TrEMBL;Acc:A0A4Z2D6P2]
EWB00_011154	0.713	0.860793	2.86711	0.533	0.183	6	FALSE	Guanine nucleotide-binding protein subunit beta-2 isoform 2 [Source:UniProtKB/TrEMBL;Acc:A0A4Z2DLK6]
EWB00_005049	0.712	1.079	4.70463	0.45	0.035	6	FALSE	Rootletin isoform 3 [Source:UniProtKB/TrEMBL;Acc:A0A4Z2D370]
EWB00_001661	0.711	1.00832	5.84293	0.433	0.016	6	FALSE	Ring finger [Source:UniProtKB/TrEMBL;Acc:A0A4Z2DF06]
EWB00_006876	0.711	3.49292	6.50479	0.517	0.173	6	FALSE
EWB00_003282	0.71	0.612734	1.19109	0.817	0.713	6	FALSE	Reticulon-like protein [Source:UniProtKB/TrEMBL;Acc:Q5DE04]
EWB00_004630	0.71	0.952751	3.5041	0.483	0.094	6	FALSE	Acetylcholine receptor subunit alpha-L1 [Source:UniProtKB/TrEMBL;Acc:A0A4Z2D4F1]
EWB00_006820	0.709	1.3769	6.1147	0.433	0.025	6	FALSE	E3 ubiquitin-protein ligase PDZRN3 [Source:UniProtKB/TrEMBL;Acc:A0A4Z2CXC0]
EWB00_008048	0.709	1.48822	4.3594	0.467	0.074	6	FALSE
EWB00_000393	0.708	0.565474	1.22417	0.767	0.603	6	FALSE	Ciliogenesis-associated TTC17-interacting protein isoform 3; SJCHGC00554 protein [Source:UniProtKB/TrEMBL;Acc:Q86EH1]
EWB00_008805	0.708	0.619522	1.14186	0.8	0.6	6	FALSE	U-PAR Ly-6 domain [Source:UniProtKB/TrEMBL;Acc:A0A4Z2CNL7]
EWB00_005776	0.707	0.84822	3.07811	0.483	0.089	6	FALSE
EWB00_003002	0.706	1.89836	6.4625	0.433	0.035	6	FALSE	Cyclin-dependent kinase-like 1 [Source:UniProtKB/TrEMBL;Acc:A0A4Z2DAI8]
EWB00_000992	0.705	0.958677	3.98578	0.45	0.054	6	FALSE
EWB00_002179	0.705	0.780172	1.69617	0.683	0.576	6	FALSE
EWB00_008287	0.705	0.871037	3.23504	0.483	0.116	6	FALSE	Inositol polyphosphate 1-phosphatase isoform 1 [Source:UniProtKB/TrEMBL;Acc:A0A4Z2CQQ8]
EWB00_009241	0.705	1.21746	4.09919	0.467	0.085	6	FALSE	Glutamate receptor ionotropic, kainate 3 isoform 5 [Source:UniProtKB/TrEMBL;Acc:A0A4Z2CN37]
EWB00_003462	0.704	0.855784	4.51283	0.433	0.032	6	FALSE	Small G protein signaling modulator 2 [Source:UniProtKB/TrEMBL;Acc:A0A4Z2D8F1]
EWB00_005311	0.704	1.05152	4.61167	0.433	0.033	6	FALSE	Sex peptide receptor [Source:UniProtKB/TrEMBL;Acc:A0A4Z2D1V4]
EWB00_009159	0.704	0.771657	1.68157	0.683	0.542	6	FALSE	Putative serine incorporator isoform 3 [Source:UniProtKB/TrEMBL;Acc:A0A4Z2CMV2]
EWB00_001054	0.703	0.483516	0.858319	0.833	0.854	6	FALSE	Ras-related protein isoform 2; SJCHGC06657 protein [Source:UniProtKB/TrEMBL;Acc:Q5DCQ5]
EWB00_006708	0.703	1.32891	3.79719	0.483	0.112	6	FALSE	Amino acid transporter [Source:UniProtKB/TrEMBL;Acc:A0A4Z2CXD8]
EWB00_001959	0.702	0.778423	3.2972	0.45	0.053	6	FALSE	Glycine receptor subunit alpha-2 isoform 1 [Source:UniProtKB/TrEMBL;Acc:A0A4Z2DF00]
EWB00_002150	0.701	1.05407	5.52811	0.417	0.021	6	FALSE	Putative RING-H2 finger protein [Source:UniProtKB/TrEMBL;Acc:A0A4Z2DD33]
EWB00_003243	0.701	0.779156	1.57779	0.683	0.437	6	FALSE
EWB00_006494	0.701	0.812098	3.1733	0.483	0.128	6	FALSE	Dynamin-1 isoform 2 [Source:UniProtKB/TrEMBL;Acc:A0A4Z2CY53]
EWB00_010058	0.701	0.614674	1.24611	0.733	0.657	6	FALSE	RIIa domain-containing protein [Source:UniProtKB/TrEMBL;Acc:A0A4Z2DQ48]
EWB00_007517	0.983	2.65827	4.19829	1	0.77	7	FALSE	Actin 5C; Actin-2; SJCHGC06318 protein [Source:UniProtKB/TrEMBL;Acc:Q5DF69]
EWB00_008282	0.974	2.88277	4.44849	1	0.846	7	FALSE	25 kDa integral membrane protein; 25 kDa integral membrane protein isoform 1 [Source:UniProtKB/TrEMBL;Acc:B5M6Z7]
EWB00_010471	0.969	2.58753	4.70775	0.966	0.422	7	FALSE	TLC domain-containing protein 1; TLC domain-containing protein isoform 1 [Source:UniProtKB/TrEMBL;Acc:C1L6L1]
EWB00_004351	0.961	2.98015	4.40859	1	0.961	7	FALSE	22.6kDa membrane-associated antigen; Tegument antigen; Tegument antigen (I(H)A); Tegument membrane-associated antigen [Source:UniProtKB/TrEMBL;Acc:O01372]
EWB00_004378	0.961	2.93215	4.41949	1	0.921	7	FALSE	Dynein light chain [Source:UniProtKB/TrEMBL;Acc:Q9XTK6]
EWB00_002983	0.958	1.54337	2.25318	1	1	7	FALSE	Polyubiquitin-B isoform 2 [Source:UniProtKB/TrEMBL;Acc:A0A4Z2DA57]
EWB00_006419	0.952	2.34111	4.3383	0.949	0.408	7	FALSE	Endophilin-B1 isoform 2 [Source:UniProtKB/TrEMBL;Acc:A0A4Z2CYJ4]
EWB00_004793	0.951	2.64627	4.5023	0.966	0.571	7	FALSE	Aquaporin-9; Aquaporin-9 (AQP-9) (Small solute channel 1) [Source:UniProtKB/TrEMBL;Acc:C1L813]
EWB00_001808	0.948	2.6985	4.52512	0.949	0.558	7	FALSE	Dynein light chain [Source:UniProtKB/TrEMBL;Acc:Q5DGK7]
EWB00_010793	0.937	2.79753	4.77305	0.932	0.519	7	FALSE	SJCHGC06777 protein [Source:UniProtKB/TrEMBL;Acc:Q5DEB0]
EWB00_004573	0.936	1.40084	2.27009	1	0.836	7	FALSE	Fructose-bisphosphate aldolase [Source:UniProtKB/TrEMBL;Acc:C1LB83]
EWB00_009261	0.931	2.2573	4.94307	0.898	0.204	7	FALSE	Major egg antigen isoform 1 [Source:UniProtKB/TrEMBL;Acc:A0A4Z2CMP3]
EWB00_004379	0.929	2.23716	3.96496	0.932	0.48	7	FALSE	Dynein light chain [Source:UniProtKB/TrEMBL;Acc:A0A4Z2D616]
EWB00_008280	0.924	2.98637	5.32694	0.915	0.406	7	FALSE	25 kDa integral membrane protein [Source:UniProtKB/TrEMBL;Acc:A0A4Z2CQT5]
EWB00_007934	0.923	2.1465	3.9288	0.932	0.448	7	FALSE
EWB00_004892	0.922	1.48637	2.27584	0.983	0.957	7	FALSE	23 kDa integral membrane protein [Source:UniProtKB/Swiss-Prot;Acc:P27591]
EWB00_002509	0.917	2.1982	4.3271	0.898	0.328	7	FALSE
EWB00_007672	0.916	2.28432	3.90039	0.932	0.551	7	FALSE	21.7 kDa antigen; Antigen Sm21.7; Tegument antigen (I(H)A) [Source:UniProtKB/TrEMBL;Acc:O45206]
EWB00_002782	0.914	1.6367	2.39548	1	0.999	7	FALSE	Fibrillin 2 [Source:UniProtKB/TrEMBL;Acc:A0A4Z2DBB7]
EWB00_003225	0.914	1.96531	4.4074	0.881	0.22	7	FALSE
EWB00_006920	0.914	1.58033	2.71564	0.932	0.775	7	FALSE	Vesicle transport protein [Source:UniProtKB/TrEMBL;Acc:C1L582]
EWB00_000377	0.911	2.37043	4.04367	0.915	0.599	7	FALSE	Annexin [Source:UniProtKB/TrEMBL;Acc:A0A4Z2DJ82]
EWB00_001247	0.911	2.12949	4.37932	0.881	0.294	7	FALSE	Clone ZZZ288 mRNA sequence; LIM and SH3 domain protein isoform 4 [Source:UniProtKB/TrEMBL;Acc:Q86E31]
EWB00_005444	0.907	2.06994	5.01748	0.847	0.165	7	FALSE	SJCHGC00797 protein [Source:UniProtKB/TrEMBL;Acc:Q5C735]
EWB00_008970	0.904	1.89732	3.35781	0.898	0.65	7	FALSE	Secretory carrier-associated membrane protein [Source:UniProtKB/TrEMBL;Acc:C1LED4]
EWB00_004377	0.901	2.48891	4.27631	0.898	0.531	7	FALSE	Dynein light chain [Source:UniProtKB/TrEMBL;Acc:B3GUS8]
EWB00_002984	0.9	1.55461	2.51487	0.932	0.87	7	FALSE	Polyubiquitin; Ubiquitin C [Source:UniProtKB/TrEMBL;Acc:C1LY97]
EWB00_004855	0.896	2.15206	4.91542	0.831	0.177	7	FALSE	Mf2 protein [Source:UniProtKB/TrEMBL;Acc:Q9GQA2]
EWB00_010794	0.895	2.02466	4.36865	0.847	0.237	7	FALSE
EWB00_009733	0.894	2.44599	4.95651	0.847	0.275	7	FALSE	Lipopolysaccharide-induced tumor necrosis factor-alpha factor isoform 2; SJCHGC06248 protein [Source:UniProtKB/TrEMBL;Acc:Q5DFA9]
EWB00_009449	0.893	3.29316	5.6169	0.864	0.456	7	FALSE	Thioredoxin peroxidase [Source:UniProtKB/TrEMBL;Acc:A0A4Z2CM17]
EWB00_001396	0.892	2.21226	4.82851	0.831	0.207	7	FALSE	Regulator of microtubule dynamics protein isoform 2 [Source:UniProtKB/TrEMBL;Acc:A0A4Z2DX87]
EWB00_010447	0.892	1.63449	3.06362	0.881	0.578	7	FALSE	SJCHGC02280 protein; Tetraspanin-31-B isoform 1 [Source:UniProtKB/TrEMBL;Acc:Q5DCY0]
EWB00_010555	0.892	1.69967	3.19226	0.898	0.561	7	FALSE	SJCHGC06268 protein [Source:UniProtKB/TrEMBL;Acc:Q5DDD3]
EWB00_011216	0.892	2.06909	4.54701	0.831	0.228	7	FALSE	Galectin carbohydrate recognition domain isoform 4 [Source:UniProtKB/TrEMBL;Acc:A0A4Z2DLE7]
EWB00_007029	0.884	2.05188	4.60597	0.814	0.193	7	FALSE	Marvel-containing potential lipid raft-associated [Source:UniProtKB/TrEMBL;Acc:C1L602]
EWB00_006420	0.883	2.87905	5.22182	0.847	0.358	7	FALSE
EWB00_005851	0.881	1.88307	3.8293	0.831	0.302	7	FALSE
EWB00_000059	0.88	2.59252	4.54081	0.847	0.461	7	FALSE	SJCHGC06242 protein [Source:UniProtKB/TrEMBL;Acc:Q5DBN6]
EWB00_003702	0.878	2.32666	4.4475	0.847	0.343	7	FALSE	16 kDa calcium-binding protein isoform 2; SJCHGC01267 protein [Source:UniProtKB/TrEMBL;Acc:Q5DBX4]
EWB00_009200	0.878	2.2207	4.06006	0.847	0.445	7	FALSE	Dynein light chain [Source:UniProtKB/TrEMBL;Acc:Q9XTL4]
EWB00_004372	0.875	2.23646	4.79716	0.814	0.225	7	FALSE	Dynein light chain [Source:UniProtKB/TrEMBL;Acc:A0A4Z2D612]
EWB00_001157	0.87	1.6923	4.73208	0.78	0.122	7	FALSE	Protein-tyrosine sulfotransferase [Source:UniProtKB/TrEMBL;Acc:A0A4Z2DGK9]
EWB00_001947	0.869	2.07876	4.58644	0.797	0.225	7	FALSE	E3 ubiquitin-protein ligase rnf8-A; SJCHGC06586 protein [Source:UniProtKB/TrEMBL;Acc:Q5DB14]
EWB00_000481	0.868	1.86531	4.76503	0.78	0.134	7	FALSE	EF-hand domain-containing protein [Source:UniProtKB/TrEMBL;Acc:A0A4Z2DIU0]
EWB00_003243	0.867	1.97354	3.58228	0.847	0.434	7	FALSE
EWB00_006849	0.867	1.71981	4.37752	0.78	0.152	7	FALSE	Cyclin-dependent kinase 16 [Source:UniProtKB/TrEMBL;Acc:A0A4Z2CXJ3]
EWB00_009255	0.867	2.31488	4.32449	0.831	0.394	7	FALSE	Dynein light chain [Source:UniProtKB/TrEMBL;Acc:A0A4Z2DS51]
EWB00_010681	0.867	2.1864	3.66984	0.881	0.538	7	FALSE	Solute carrier family 2; Solute carrier family 2, facilitated glucose transporter member 3 [Source:UniProtKB/TrEMBL;Acc:C1LJ50]
EWB00_000528	0.865	1.0341	1.58999	0.983	0.955	7	FALSE	Plastin-2 [Source:UniProtKB/TrEMBL;Acc:A0A4Z2DIM4]
EWB00_009448	0.863	2.70145	5.23045	0.797	0.292	7	FALSE	Thioredoxin peroxidase; Tryparedoxin peroxidase [Source:UniProtKB/TrEMBL;Acc:C1LB68]
EWB00_001884	0.862	2.11246	4.61888	0.78	0.22	7	FALSE	Glutamate-cysteine ligase [Source:UniProtKB/TrEMBL;Acc:A0A4Z2DES3]
EWB00_003951	0.862	1.73758	4.15558	0.797	0.188	7	FALSE	Supervillin isoform 2 [Source:UniProtKB/TrEMBL;Acc:A0A4Z2DVD8]
EWB00_009161	0.862	1.77818	4.94221	0.763	0.107	7	FALSE	Actin [Source:UniProtKB/TrEMBL;Acc:C1L3T0]
EWB00_004014	0.859	2.04257	4.58812	0.78	0.212	7	FALSE	Ras and EF-hand domain-containing protein isoform 2 [Source:UniProtKB/TrEMBL;Acc:A0A4Z2DV93]
EWB00_007201	0.859	1.76949	5.41945	0.746	0.076	7	FALSE	SJCHGC06540 protein [Source:UniProtKB/TrEMBL;Acc:Q5DHR9]
EWB00_008720	0.859	2.32025	4.6045	0.814	0.276	7	FALSE
EWB00_007919	0.853	2.09262	4.18432	0.797	0.363	7	FALSE	Charged multivesicular body protein; Charged multivesicular body protein 1b-2 (Chromatin-modifying protein 1b-2) [Source:UniProtKB/TrEMBL;Acc:C1L6H7]
EWB00_007563	0.852	1.68554	4.20998	0.763	0.187	7	FALSE	BTB/POZ domain-containing protein isoform 2 [Source:UniProtKB/TrEMBL;Acc:A0A4Z2CTY6]
EWB00_004001	0.849	1.70062	4.58763	0.746	0.127	7	FALSE	Dynein light chain type 1 2 [Source:UniProtKB/TrEMBL;Acc:A0A4Z2D710]
EWB00_008281	0.846	2.98725	5.64234	0.78	0.288	7	FALSE	Tetraspanin [Source:UniProtKB/TrEMBL;Acc:A0A4Z2CQY5]
EWB00_009199	0.846	2.08903	4.45384	0.763	0.225	7	FALSE	Dynein light chain [Source:UniProtKB/TrEMBL;Acc:A0A4Z2CNF4]
EWB00_011369	0.845	1.68748	4.35919	0.746	0.175	7	FALSE	Leukocyte elastase inhibitor isoform 1 [Source:UniProtKB/TrEMBL;Acc:A0A4Z2DKV0]
EWB00_009113	0.843	2.31444	4.79743	0.763	0.247	7	FALSE	Gelsolin; Severin [Source:UniProtKB/TrEMBL;Acc:C1L4M3]
EWB00_002626	0.842	2.0177	4.21914	0.763	0.274	7	FALSE
EWB00_010680	0.837	2.36631	5.00082	0.746	0.213	7	FALSE	Solute carrier family 2, facilitated glucose transporter member 3 isoform 2 [Source:UniProtKB/TrEMBL;Acc:A0A4Z2DPA2]
EWB00_010878	0.837	1.43545	4.09599	0.729	0.121	7	FALSE
EWB00_000268	0.836	1.86962	3.3142	0.814	0.491	7	FALSE	Endophilin-B1 isoform 1; SH3-domain GRB2-like endophilin B0; SH3-domain GRB2-like endophilin B1 [Source:UniProtKB/TrEMBL;Acc:C1LKR2]
EWB00_008721	0.835	2.22245	5.1139	0.729	0.142	7	FALSE
EWB00_001395	0.834	1.5827	2.97581	0.831	0.483	7	FALSE	Tetraspanin [Source:UniProtKB/TrEMBL;Acc:Q5DH43]
EWB00_002503	0.833	1.7662	5.01406	0.712	0.095	7	FALSE	SH3_10 domain-containing protein [Source:UniProtKB/TrEMBL;Acc:A0A4Z2DBR9]
EWB00_005450	0.833	1.82467	4.43271	0.729	0.179	7	FALSE
EWB00_010316	0.83	1.97967	5.61638	0.695	0.088	7	FALSE	Dynein light chain Tctex-type 1 isoform 1 [Source:UniProtKB/TrEMBL;Acc:Q5D9H3]
EWB00_004313	0.827	1.77285	4.55069	0.712	0.15	7	FALSE	Nonmuscle myosin II heavy chain [Source:UniProtKB/TrEMBL;Acc:A0A4Z2D5R0]
EWB00_005278	0.826	1.54007	4.16182	0.712	0.134	7	FALSE	PDZ domain-containing protein GIPC3; PDZ domain-containing protein isoform 1 [Source:UniProtKB/TrEMBL;Acc:C1L6G0]
EWB00_000866	0.825	1.50497	3.31542	0.763	0.363	7	FALSE	Ras-related protein isoform 2 [Source:UniProtKB/TrEMBL;Acc:A0A4Z2DHV3]
EWB00_002370	0.825	1.10341	1.92762	0.898	0.791	7	FALSE	Enolase [Source:UniProtKB/Swiss-Prot;Acc:P33676]
EWB00_005456	0.824	1.61831	4.95016	0.695	0.099	7	FALSE	SJCHGC02678 protein [Source:UniProtKB/TrEMBL;Acc:Q5DCA5]
EWB00_006514	0.824	1.57336	4.14743	0.712	0.142	7	FALSE	Ubiquitin-ligase BRE1 isoform 2 [Source:UniProtKB/TrEMBL;Acc:A0A4Z2CY70]
EWB00_008807	0.824	0.904851	1.38392	0.915	0.983	7	FALSE	Actin depolymerizing factor-like protein; Cofilin; SJCHGC01677 protein [Source:UniProtKB/TrEMBL;Acc:Q86ES4]
EWB00_009069	0.824	2.3277	5.08537	0.712	0.197	7	FALSE	SJCHGC04269 protein [Source:UniProtKB/TrEMBL;Acc:Q5DF22]
EWB00_004927	0.823	1.59877	4.05941	0.712	0.145	7	FALSE	UPF0764 protein C16orf89 isoform 4 [Source:UniProtKB/TrEMBL;Acc:A0A4Z2D3M1]
EWB00_001019	0.821	1.98923	5.41903	0.678	0.093	7	FALSE	25 kDa integral membrane protein [Source:UniProtKB/TrEMBL;Acc:A0A4Z2DHD8]
EWB00_003359	0.819	0.659332	1.02754	1	0.974	7	FALSE	Cofilin/actin-depolymerizing factor; Putative Cofilin-1 [Source:UniProtKB/TrEMBL;Acc:C1LMR7]
EWB00_005593	0.819	1.59114	4.17987	0.695	0.141	7	FALSE	Voltage-gated hydrogen channel 1 [Source:UniProtKB/TrEMBL;Acc:A0A4Z2D175]
EWB00_000297	0.817	1.53993	4.80985	0.678	0.089	7	FALSE	Nose resistant to fluoxetine protein isoform 4 [Source:UniProtKB/TrEMBL;Acc:A0A4Z2DKG2]
EWB00_000767	0.812	1.7684	3.89961	0.729	0.297	7	FALSE	Cathepsin L isoform 4 [Source:UniProtKB/TrEMBL;Acc:A0A4Z2DI05]
EWB00_004585	0.812	1.40788	2.61053	0.797	0.636	7	FALSE	Cathepsin L isoform 1; SJCHGC06231 protein [Source:UniProtKB/TrEMBL;Acc:Q5DAH1]
EWB00_009617	0.809	1.75595	3.83865	0.712	0.278	7	FALSE	Calpain [Source:UniProtKB/TrEMBL;Acc:A0A4Z2CM74]
EWB00_007669	0.808	2.42436	4.15722	0.78	0.546	7	FALSE	Clone ZZD336 mRNA sequence; Tegument antigen; Tegument antigen (I(H)A) [Source:UniProtKB/TrEMBL;Acc:Q86EI5]
EWB00_002369	0.806	2.09152	5.01533	0.678	0.156	7	FALSE	Multiple epidermal growth factor-like domains protein isoform 1 [Source:UniProtKB/TrEMBL;Acc:A0A4Z2DCD3]
EWB00_003244	0.806	2.0683	4.44886	0.695	0.214	7	FALSE	SJCHGC04841 protein [Source:UniProtKB/TrEMBL;Acc:Q5DB89]
EWB00_006537	0.806	1.48209	2.91152	0.763	0.515	7	FALSE	Vesicle-associated membrane protein isoform 2 [Source:UniProtKB/TrEMBL;Acc:A0A4Z2CXX2]
EWB00_001184	0.805	1.66112	3.28425	0.763	0.386	7	FALSE	Phosphotransferase [Source:UniProtKB/TrEMBL;Acc:A0A4Z2DGI9]
EWB00_004348	0.803	1.56805	4.25368	0.661	0.136	7	FALSE	SJCHGC00558 protein; Tegument antigen; Tegument antigen (I(H)A) [Source:UniProtKB/TrEMBL;Acc:Q5DBG1]
EWB00_009981	0.803	1.04639	1.79629	0.847	0.828	7	FALSE	Basigin isoform 1 [Source:UniProtKB/TrEMBL;Acc:A0A4Z2DQI7]
EWB00_004271	0.801	2.13242	4.13565	0.729	0.348	7	FALSE	Dynein light chain [Source:UniProtKB/TrEMBL;Acc:Q5DE98]
EWB00_006776	0.799	0.767065	1.15709	0.983	0.994	7	FALSE	Polyubiquitin [Source:UniProtKB/TrEMBL;Acc:A0A4Z2CX16]
EWB00_007429	0.799	1.82817	5.18884	0.644	0.105	7	FALSE	Sodium/potassium-transporting ATPase subunit alpha [Source:UniProtKB/TrEMBL;Acc:A0A4Z2CV97]
EWB00_010795	0.798	2.53935	5.02998	0.695	0.273	7	FALSE	25 kDa integral membrane protein isoform 2; SJCHGC02261 protein [Source:UniProtKB/TrEMBL;Acc:Q5DDB8]
EWB00_005430	0.797	1.441	2.77624	0.797	0.445	7	FALSE	Microtubule-actin cross-linking factor 1 isoform 1 [Source:UniProtKB/TrEMBL;Acc:A0A4Z2DUE4]
EWB00_005733	0.796	1.37596	3.95699	0.661	0.142	7	FALSE	Myosin light chain kinase, smooth muscle [Source:UniProtKB/TrEMBL;Acc:A0A4Z2D0T5]
EWB00_006076	0.796	1.4174	2.45471	0.797	0.72	7	FALSE	Adenylate kinase; Adenylate kinase 1; Adenylate kinase isoform 2 [Source:UniProtKB/TrEMBL;Acc:Q86BY2]
EWB00_002511	0.795	1.22626	2.63056	0.746	0.408	7	FALSE	SJCHGC00333 protein [Source:UniProtKB/TrEMBL;Acc:Q5BTK4]
EWB00_009218	0.795	1.53159	3.45999	0.712	0.245	7	FALSE	Tubulin alpha chain [Source:UniProtKB/TrEMBL;Acc:Q5DAC9]
EWB00_003428	0.792	1.43265	3.49454	0.695	0.261	7	FALSE	Clathrin interactor 1 isoform 2 [Source:UniProtKB/TrEMBL;Acc:A0A4Z2DW55]
EWB00_001233	0.791	1.64547	4.28652	0.644	0.145	7	FALSE	Cellular retinaldehyde-binding/triple function, C-terminal,domain-containing protein; Clavesin-2; SJCHGC09045 protein [Source:UniProtKB/TrEMBL;Acc:Q5DBT8]
EWB00_006851	0.791	1.48469	4.61222	0.627	0.097	7	FALSE	SJCHGC05330 protein [Source:UniProtKB/TrEMBL;Acc:Q5DDN6]
EWB00_000579	0.79	1.5084	4.64427	0.627	0.099	7	FALSE	Ras-related protein [Source:UniProtKB/TrEMBL;Acc:A0A4Z2DJB5]
EWB00_009064	0.79	1.38402	4.10556	0.644	0.126	7	FALSE	Peptidase inhibitor 16 isoform 1 [Source:UniProtKB/TrEMBL;Acc:A0A4Z2DSB4]
EWB00_002415	0.788	1.58263	4.26952	0.644	0.158	7	FALSE	Retinol dehydrogenase 14 [Source:UniProtKB/TrEMBL;Acc:A0A4Z2DCF9]
EWB00_002840	0.788	1.65136	4.76479	0.627	0.102	7	FALSE	Semaphorin-5A isoform 3 [Source:UniProtKB/TrEMBL;Acc:A0A4Z2DAN0]
EWB00_001254	0.787	1.2568	4.69542	0.61	0.055	7	FALSE	Sodium-dependent glucose transporter 1 isoform 2 [Source:UniProtKB/TrEMBL;Acc:A0A4Z2DGE5]
EWB00_005981	0.785	1.04248	1.73778	0.847	0.886	7	FALSE	RAP1B, member of RAS oncogene family; Ras-related protein isoform 1 [Source:UniProtKB/TrEMBL;Acc:C1L8T5]
EWB00_004375	0.784	1.45748	4.25211	0.627	0.123	7	FALSE	Dynein light chain [Source:UniProtKB/TrEMBL;Acc:A0A4Z2D615]
EWB00_000062	0.783	1.54533	4.94426	0.61	0.091	7	FALSE	SJCHGC06358 protein [Source:UniProtKB/TrEMBL;Acc:Q5DFR9]
EWB00_009133	0.783	1.33891	2.75945	0.746	0.492	7	FALSE
EWB00_002793	0.782	1.15955	2.39437	0.763	0.497	7	FALSE	Endophilin-A2 isoform 3 [Source:UniProtKB/TrEMBL;Acc:A0A4Z2DAV0]
EWB00_007377	0.781	1.51431	2.8189	0.746	0.63	7	FALSE	MIT domain-containing protein isoform 3 [Source:UniProtKB/TrEMBL;Acc:A0A4Z2CUT5]
EWB00_006135	0.78	1.61518	4.4792	0.627	0.12	7	FALSE	Otoferlin [Source:UniProtKB/TrEMBL;Acc:A0A4Z2CZP8]
EWB00_007725	0.78	1.42525	4.38082	0.61	0.103	7	FALSE	Protein lifeguard 3 isoform 1 [Source:UniProtKB/TrEMBL;Acc:A0A4Z2CT70]
EWB00_004899	0.779	1.41283	3.54364	0.661	0.233	7	FALSE	Immunoglobulin E set isoform 2 [Source:UniProtKB/TrEMBL;Acc:A0A4Z2D3N6]
EWB00_002650	0.777	1.38493	3.38061	0.661	0.233	7	FALSE	Universal stress protein [Source:UniProtKB/TrEMBL;Acc:Q86DX1]
EWB00_010630	0.777	1.46874	4.12886	0.627	0.134	7	FALSE	SJCHGC09048 protein; Zinc finger protein [Source:UniProtKB/TrEMBL;Acc:Q5D8S2]
EWB00_005244	0.775	2.0039	3.50818	0.746	0.531	7	FALSE	Nervana 2; Sodium/potassium-transporting ATPase subunit beta-2 isoform 1 [Source:UniProtKB/TrEMBL;Acc:C1L6D1]
EWB00_001857	0.774	1.59145	4.82336	0.593	0.091	7	FALSE
EWB00_006533	0.773	0.849131	1.51626	0.814	0.806	7	FALSE	Leptin receptor overlapping transcript-like 1; Leptin receptor overlapping transcript-like 1 isoform 2; SJCHGC05777 protein [Source:UniProtKB/TrEMBL;Acc:Q86FG0]
EWB00_006906	0.773	1.61268	4.39736	0.61	0.136	7	FALSE	SJCHGC00710 protein [Source:UniProtKB/TrEMBL;Acc:Q5D9F3]
EWB00_009982	0.772	1.31281	3.18187	0.678	0.304	7	FALSE	Pleckstrin homology domain-containing family A member 8 [Source:UniProtKB/TrEMBL;Acc:A0A4Z2DQ76]
EWB00_001018	0.771	1.45223	5.91573	0.559	0.03	7	FALSE	25 kDa integral membrane protein [Source:UniProtKB/TrEMBL;Acc:A0A4Z2DHE4]
EWB00_007803	0.768	1.38546	5.55595	0.559	0.042	7	FALSE	Active breakpoint cluster region-related protein isoform 2 [Source:UniProtKB/TrEMBL;Acc:A0A4Z2CTA1]
EWB00_001127	0.767	1.10954	2.1446	0.78	0.577	7	FALSE	Triosephosphate isomerase [Source:UniProtKB/TrEMBL;Acc:C1LMQ9]
EWB00_007028	0.766	1.51526	4.69861	0.576	0.086	7	FALSE	SJCHGC05627 protein [Source:UniProtKB/TrEMBL;Acc:Q5DHI1]
EWB00_006800	0.763	0.828169	1.46779	0.814	0.819	7	FALSE	Rab-protein 10; Ras-related protein isoform 1; SJCHGC06150 protein [Source:UniProtKB/TrEMBL;Acc:Q5DET6]
EWB00_007465	0.763	1.22619	2.06869	0.814	0.819	7	FALSE	Serine/threonine-protein kinase WNK4 [Source:UniProtKB/TrEMBL;Acc:A0A4Z2CUI9]
EWB00_000060	0.762	1.63717	3.54573	0.661	0.339	7	FALSE
EWB00_002552	0.761	1.09056	2.04945	0.797	0.685	7	FALSE	Ig-like domain-containing protein [Source:UniProtKB/TrEMBL;Acc:A0A4Z2DC20]
EWB00_007928	0.761	1.25556	2.42051	0.763	0.61	7	FALSE	AP complex subunit sigma [Source:UniProtKB/TrEMBL;Acc:Q5DGZ8]
EWB00_003361	0.76	1.73233	4.21218	0.61	0.183	7	FALSE	Natterin-4 [Source:UniProtKB/TrEMBL;Acc:A0A4Z2D8K2]
EWB00_007409	0.76	1.46265	4.86258	0.559	0.062	7	FALSE	Dual specificity tyrosine-phosphorylation-regulated kinase 4 [Source:UniProtKB/TrEMBL;Acc:A0A4Z2CUC2]
EWB00_001608	0.757	1.33928	2.61152	0.712	0.543	7	FALSE	Plasma membrane calcium-transporting ATPase 2 isoform 2 [Source:UniProtKB/TrEMBL;Acc:A0A4Z2DF99]
EWB00_007925	0.757	1.36803	2.58866	0.746	0.626	7	FALSE	Tropomyosin-1, isoforms 9A/A/B [Source:UniProtKB/TrEMBL;Acc:C1LKP1]
EWB00_009260	0.757	0.786537	1.45248	0.797	0.469	7	FALSE	Major egg antigen isoform 1; SJCHGC06780 protein [Source:UniProtKB/TrEMBL;Acc:Q5DI11]
EWB00_009968	0.757	0.67766	1.09927	0.932	0.919	7	FALSE	Tropomyosin-2; Tropomyosin-2 isoform 3 [Source:UniProtKB/TrEMBL;Acc:C1LNS2]
EWB00_004745	0.756	1.16494	2.81492	0.661	0.292	7	FALSE	Lysosome membrane protein [Source:UniProtKB/TrEMBL;Acc:A0A4Z2D474]
EWB00_006503	0.755	1.50311	4.28604	0.576	0.13	7	FALSE	Na(+)/H(+) exchange regulatory cofactor NHE-RF2 [Source:UniProtKB/TrEMBL;Acc:A0A4Z2CY54]
EWB00_008089	0.755	1.31182	4.36659	0.559	0.087	7	FALSE	Serine-rich repeat isoform 1 [Source:UniProtKB/TrEMBL;Acc:A0A4Z2CS80]
EWB00_007918	0.754	1.25095	2.53857	0.729	0.522	7	FALSE	Charged multivesicular body protein [Source:UniProtKB/TrEMBL;Acc:A0A4Z2CSB4]
EWB00_007155	0.753	1.15662	3.84114	0.576	0.118	7	FALSE	Dual-specificity kinase [Source:UniProtKB/TrEMBL;Acc:A0A4Z2CVQ9]
EWB00_009111	0.751	1.09761	1.94145	0.814	0.598	7	FALSE	Gelsolin; SJCHGC01371 protein; Severin isoform 4 [Source:UniProtKB/TrEMBL;Acc:Q5DDI7]
EWB00_007271	0.75	1.6171	5.18719	0.542	0.075	7	FALSE	Charged multivesicular body protein [Source:UniProtKB/TrEMBL;Acc:A0A4Z2CV55]
EWB00_002450	0.749	1.37978	4.27166	0.559	0.104	7	FALSE	Ras-associating and dilute domain-containing protein [Source:UniProtKB/TrEMBL;Acc:A0A4Z2DCM0]
EWB00_007579	0.749	1.10296	2.55454	0.695	0.401	7	FALSE	C-type mannose receptor 2 isoform 1 [Source:UniProtKB/TrEMBL;Acc:A0A4Z2CTL0]
EWB00_000091	0.747	1.3545	3.60344	0.593	0.196	7	FALSE	Epidermal growth factor receptor kinase substrate 8-like protein isoform 4; Epidermal growth factor receptor pathway substrate 8 [Source:UniProtKB/TrEMBL;Acc:C1LEA3]
EWB00_003282	0.747	1.24751	2.26358	0.763	0.714	7	FALSE	Reticulon-like protein [Source:UniProtKB/TrEMBL;Acc:Q5DE04]
EWB00_010997	0.747	1.19996	2.8897	0.661	0.325	7	FALSE	FERM domain-containing protein [Source:UniProtKB/TrEMBL;Acc:A0A4Z2DM46]
EWB00_008174	0.746	0.951168	1.71267	0.763	0.787	7	FALSE	Charged multivesicular body protein; Charged multivesicular body protein 3 (Chromatin-modifying protein 3) [Source:UniProtKB/TrEMBL;Acc:C1LEV6]
EWB00_004229	0.745	2.02548	5.95295	0.525	0.059	7	FALSE	Golgi-associated plant pathogenesis-related protein isoform 2 [Source:UniProtKB/TrEMBL;Acc:A0A4Z2D677]
EWB00_004716	0.744	0.826137	1.32208	0.881	0.955	7	FALSE	Receptor expression-enhancing protein [Source:UniProtKB/TrEMBL;Acc:Q5DA91]
EWB00_008418	0.743	1.49342	3.37413	0.644	0.341	7	FALSE	Membrane progestin receptor delta [Source:UniProtKB/TrEMBL;Acc:A0A4Z2CQ84]
EWB00_010214	0.743	1.26086	3.79766	0.559	0.121	7	FALSE	Putative phosphatidate phosphatase isoform 3 [Source:UniProtKB/TrEMBL;Acc:A0A4Z2DPI8]
EWB00_002111	0.742	1.47074	4.89607	0.525	0.069	7	FALSE	Group XV phospholipase A2 isoform 1 [Source:UniProtKB/TrEMBL;Acc:A0A4Z2DDH8]
EWB00_009268	0.742	1.24903	4.09008	0.542	0.098	7	FALSE	Putative inositol 5-phosphatase isoform 1 [Source:UniProtKB/TrEMBL;Acc:A0A4Z2CMC1]
EWB00_001919	0.741	1.51911	4.91071	0.525	0.077	7	FALSE	Cystinosin isoform 1 [Source:UniProtKB/TrEMBL;Acc:A0A4Z2DE81]
EWB00_006079	0.74	1.72237	4.99611	0.525	0.085	7	FALSE
EWB00_004095	0.739	1.06382	2.15155	0.729	0.548	7	FALSE	Mitogen-activated protein kinase [Source:UniProtKB/TrEMBL;Acc:Q6PMM5]
EWB00_006023	0.739	1.78877	4.21976	0.576	0.202	7	FALSE	Putative sodium-dependent transporter [Source:UniProtKB/TrEMBL;Acc:A0A4Z2DTG9]
EWB00_001605	0.738	1.30294	5.08215	0.508	0.056	7	FALSE	Putative RING finger protein; SJCHGC05585 protein [Source:UniProtKB/TrEMBL;Acc:Q5DH30]
EWB00_005403	0.738	0.583527	0.992917	0.831	0.911	7	FALSE	Cell division control protein 42; MGC69529 protein [Source:UniProtKB/TrEMBL;Acc:C1LMD1]
EWB00_001585	0.737	0.759875	1.24446	0.881	0.935	7	FALSE	Rab-protein 8; Ras-related protein; SJCHGC02833 protein [Source:UniProtKB/TrEMBL;Acc:Q86ET1]
EWB00_004139	0.737	1.13863	5.57341	0.492	0.023	7	FALSE	Putative guanine-nucleotide-exchange-factor [Source:UniProtKB/TrEMBL;Acc:A0A4Z2D6B3]
EWB00_010352	0.736	1.0903	2.35833	0.678	0.446	7	FALSE	SJCHGC06340 protein [Source:UniProtKB/TrEMBL;Acc:Q5DGI5]
EWB00_001322	0.735	1.2378	4.71223	0.508	0.059	7	FALSE	Epidermal growth factor receptor kinase substrate 8-like protein isoform 3 [Source:UniProtKB/TrEMBL;Acc:A0A4Z2DG30]
EWB00_003117	0.735	0.800854	1.40995	0.847	0.703	7	FALSE	L-lactate dehydrogenase [Source:UniProtKB/TrEMBL;Acc:A0A4Z2D9L4]
EWB00_009734	0.735	1.72187	4.85054	0.525	0.098	7	FALSE	16 kDa calcium-binding protein [Source:UniProtKB/TrEMBL;Acc:A0A4Z2DQZ8]
EWB00_006834	0.734	0.740496	1.28137	0.814	0.865	7	FALSE	SJCHGC01845 protein [Source:UniProtKB/TrEMBL;Acc:Q5DB29]
EWB00_001480	0.733	1.10631	4.14476	0.508	0.066	7	FALSE
EWB00_002506	0.733	1.27691	4.58719	0.508	0.075	7	FALSE
EWB00_008240	0.732	1.01058	2.22413	0.678	0.466	7	FALSE	Palmitoyltransferase [Source:UniProtKB/TrEMBL;Acc:A0A4Z2CQZ6]
EWB00_007018	0.731	1.1239	2.16778	0.695	0.481	7	FALSE	Ankyrin-2 isoform 1 [Source:UniProtKB/TrEMBL;Acc:A0A4Z2CVV7]
EWB00_007511	0.731	1.04497	2.1314	0.695	0.578	7	FALSE	Sorcin [Source:UniProtKB/TrEMBL;Acc:C7TY25]
EWB00_009795	0.731	1.19525	4.30999	0.508	0.067	7	FALSE	Unconventional myosin-XV [Source:UniProtKB/TrEMBL;Acc:A0A4Z2DQR3]
EWB00_001425	0.73	1.27521	3.41535	0.576	0.214	7	FALSE	Oxysterol-binding protein [Source:UniProtKB/TrEMBL;Acc:A0A4Z2DFW7]
EWB00_003020	0.73	1.41256	3.44661	0.576	0.2	7	FALSE	Annexin A13 [Source:UniProtKB/TrEMBL;Acc:A0A4Z2DA30]
EWB00_007667	0.73	2.2153	5.01235	0.542	0.148	7	FALSE	Tegument antigen [Source:UniProtKB/TrEMBL;Acc:A0A4Z2CU93]
EWB00_002017	0.729	1.7792	4.45308	0.542	0.166	7	FALSE	Alkaline phosphatase [Source:UniProtKB/TrEMBL;Acc:A0A4Z2DEL9]
EWB00_006438	0.729	1.26779	5.01654	0.492	0.054	7	FALSE
EWB00_007862	0.729	1.01267	5.56104	0.475	0.024	7	FALSE	Rho guanine nucleotide exchange factor 38 [Source:UniProtKB/TrEMBL;Acc:A0A4Z2CST1]
EWB00_004161	0.728	1.38497	4.60061	0.508	0.082	7	FALSE	Utrophin [Source:UniProtKB/TrEMBL;Acc:A0A4Z2DUS3]
EWB00_004193	0.728	1.36037	4.38106	0.508	0.077	7	FALSE	SH3 and multiple ankyrin repeat-containing protein isoform 3 [Source:UniProtKB/TrEMBL;Acc:A0A4Z2DVZ1]
EWB00_004758	0.727	1.13302	2.95678	0.593	0.273	7	FALSE	YTH domain-containing family protein [Source:UniProtKB/TrEMBL;Acc:A0A4Z2D3Y8]
EWB00_007911	0.727	1.20241	4.77244	0.492	0.057	7	FALSE
EWB00_002507	0.726	1.1842	4.54077	0.492	0.059	7	FALSE
EWB00_000013	0.725	1.36275	4.83438	0.492	0.065	7	FALSE	SJCHGC04523 protein [Source:UniProtKB/TrEMBL;Acc:Q5DBQ5]
EWB00_001901	0.725	1.29826	4.79641	0.492	0.066	7	FALSE
EWB00_002669	0.725	0.96849	3.49209	0.525	0.11	7	FALSE	Protein phosphatase 1 regulatory subunit 16A isoform 1 [Source:UniProtKB/TrEMBL;Acc:A0A4Z2DB86]
EWB00_008419	0.725	0.975734	2.60881	0.61	0.306	7	FALSE	Lysophospholipid acyltransferase 5 isoform 1 [Source:UniProtKB/TrEMBL;Acc:A0A4Z2CQK8]
EWB00_002391	0.724	1.11692	4.30954	0.492	0.062	7	FALSE
EWB00_009140	0.722	1.05395	2.17144	0.695	0.554	7	FALSE	RAB39, member RAS oncogene family; Ras-related protein; SJCHGC06552 protein [Source:UniProtKB/TrEMBL;Acc:Q86EN0]
EWB00_009400	0.722	1.21442	4.43796	0.492	0.072	7	FALSE	Epidermal growth factor isoform 1 [Source:UniProtKB/TrEMBL;Acc:A0A4Z2DRT7]
EWB00_001054	0.721	0.740058	1.28253	0.814	0.855	7	FALSE	Ras-related protein isoform 2; SJCHGC06657 protein [Source:UniProtKB/TrEMBL;Acc:Q5DCQ5]
EWB00_003114	0.721	1.2172	3.38227	0.542	0.169	7	FALSE	Serine/threonine-protein kinase NIM1 [Source:UniProtKB/TrEMBL;Acc:A0A4Z2D9R6]
EWB00_006734	0.721	0.901844	2.01332	0.678	0.512	7	FALSE	MOB kinase activator-like 1 isoform 1 [Source:UniProtKB/TrEMBL;Acc:A0A4Z2CWV5]
EWB00_000867	0.72	1.43341	3.32885	0.576	0.26	7	FALSE	Purine nucleoside phosphorylase [Source:UniProtKB/TrEMBL;Acc:C1LK99]
EWB00_001056	0.72	1.06475	2.27897	0.678	0.496	7	FALSE
EWB00_007721	0.72	0.92955	1.8863	0.712	0.519	7	FALSE	SJCHGC06050 protein; cAMP-dependent protein kinase catalytic subunit isoform 3 [Source:UniProtKB/TrEMBL;Acc:Q5DF14]
EWB00_010812	0.72	1.42148	3.13335	0.576	0.278	7	FALSE	Sj-Ts4 isoform 5 [Source:UniProtKB/TrEMBL;Acc:C1L9R7]
EWB00_006270	0.718	1.22319	4.02447	0.508	0.117	7	FALSE	LIM domain-containing protein isoform 3 [Source:UniProtKB/TrEMBL;Acc:A0A4Z2CZA0]
EWB00_010476	0.718	1.16594	2.32055	0.678	0.549	7	FALSE	Prostatic acid phosphatase [Source:UniProtKB/TrEMBL;Acc:A0A4Z2DXU1]
EWB00_005355	0.717	0.832665	1.58062	0.729	0.73	7	FALSE	Adenylyl cyclase-associated protein isoform 5 [Source:UniProtKB/TrEMBL;Acc:A0A4Z2D1S6]
EWB00_005618	0.717	1.29457	3.11016	0.593	0.313	7	FALSE	Ras-related protein; SJCHGC06157 protein [Source:UniProtKB/TrEMBL;Acc:Q5DGE6]
EWB00_008346	0.717	1.49719	5.18284	0.475	0.07	7	FALSE	Annexin [Source:UniProtKB/TrEMBL;Acc:A0A4Z2CQM7]
EWB00_006068	0.716	1.47934	2.92044	0.627	0.376	7	FALSE	Glycosyltransferase 1 domain-containing protein isoform 1 [Source:UniProtKB/TrEMBL;Acc:C1L7I0]
EWB00_000296	0.715	1.04806	1.87242	0.746	0.774	7	FALSE	Autophagy-specific gene 8a; Gamma-aminobutyric acid receptor-associated protein isoform 3; SJCHGC06870 protein [Source:UniProtKB/TrEMBL;Acc:Q5D9P8]
EWB00_003910	0.715	1.10061	2.46363	0.61	0.351	7	FALSE	BICD family-like cargo adapter 1 isoform 2 [Source:UniProtKB/TrEMBL;Acc:A0A4Z2DW70]
EWB00_006964	0.715	1.16284	3.30986	0.542	0.179	7	FALSE	Innexin [Source:UniProtKB/TrEMBL;Acc:A0A4Z2CX37]
EWB00_001975	0.714	0.74081	1.25408	0.814	0.885	7	FALSE	Myosin regulatory light chain sqh isoform 1; SJCHGC06153 protein; Spaghetti squash [Source:UniProtKB/TrEMBL;Acc:Q86ES1]
EWB00_004122	0.713	1.4328	4.68312	0.475	0.085	7	FALSE	LIM domain-containing protein isoform 1 [Source:UniProtKB/TrEMBL;Acc:A0A4Z2D6I6]
EWB00_006590	0.713	1.08406	2.47654	0.627	0.404	7	FALSE	Putative adenosylhomocysteinase 3 isoform 2 [Source:UniProtKB/TrEMBL;Acc:A0A4Z2DTU3]
EWB00_009985	0.713	0.641694	1.10562	0.814	0.87	7	FALSE	Ras-related protein isoform 1; SJCHGC02859 protein [Source:UniProtKB/TrEMBL;Acc:Q5DAB8]
EWB00_002502	0.712	0.527928	0.785657	0.983	0.999	7	FALSE	Actin; Actin-2; Actin-2 isoform 2 [Source:UniProtKB/TrEMBL;Acc:Q71TT8]
EWB00_005372	0.712	0.974563	2.56854	0.576	0.294	7	FALSE	Histidine triad nucleotide-binding protein isoform 2 [Source:UniProtKB/TrEMBL;Acc:A0A4Z2D1R1]
EWB00_006163	0.712	1.0971	4.684	0.458	0.051	7	FALSE	Prokaryotic DNA topoisomerase isoform 1 [Source:UniProtKB/TrEMBL;Acc:A0A4Z2D0D7]
EWB00_000044	0.711	0.853309	1.84654	0.678	0.511	7	FALSE	Ras-related protein Rab-14 [Source:UniProtKB/TrEMBL;Acc:Q86EY7]
EWB00_004105	0.711	1.1398	4.25823	0.475	0.08	7	FALSE	Serine palmitoyltransferase 2 [Source:UniProtKB/TrEMBL;Acc:A0A4Z2DW01]
EWB00_005558	0.711	1.01846	2.16229	0.678	0.532	7	FALSE	Aspartyl aminopeptidase [Source:UniProtKB/TrEMBL;Acc:A0A4Z2D181]
EWB00_000491	0.71	0.99055	1.88615	0.712	0.686	7	FALSE	SJCHGC06607 protein; Ubiquitin-conjugating enzyme E2 L3 isoform 2 [Source:UniProtKB/TrEMBL;Acc:Q5D8K2]
EWB00_003657	0.71	1.20184	3.07051	0.576	0.298	7	FALSE	Alpha-1, 3-mannosyl-glycoprotein 2-beta-N-acetylglucosaminyltransferase isoform 2 [Source:UniProtKB/TrEMBL;Acc:A0A4Z2DVT0]
EWB00_010996	0.71	0.958874	1.8052	0.695	0.72	7	FALSE	SJCHGC01379 protein; Vesicular integral-membrane protein VIP36; Vesicular integral-membrane protein isoform 2 [Source:UniProtKB/TrEMBL;Acc:Q5DBC5]
EWB00_003882	0.709	1.04423	1.97824	0.729	0.686	7	FALSE	NADH-cytochrome b5 reductase 1 [Source:UniProtKB/TrEMBL;Acc:A0A4Z2D6X0]
EWB00_005432	0.709	1.32983	2.93578	0.593	0.307	7	FALSE	Plectin isoform 1 [Source:UniProtKB/TrEMBL;Acc:A0A4Z2DUT7]
EWB00_009272	0.709	0.910175	1.86694	0.678	0.582	7	FALSE	SJCHGC02878 protein; Sorting nexin-12 isoform 2; Sorting nexin-3 [Source:UniProtKB/TrEMBL;Acc:Q5DCX2]
EWB00_010287	0.709	1.13886	4.55605	0.458	0.056	7	FALSE	Band 4-like protein isoform 2 [Source:UniProtKB/TrEMBL;Acc:A0A4Z2DPP0]
EWB00_006308	0.708	1.21962	3.56	0.508	0.146	7	FALSE	Synaptotagmin-like protein isoform 3 [Source:UniProtKB/TrEMBL;Acc:A0A4Z2CYR3]
EWB00_005454	0.707	1.30165	4.77151	0.458	0.066	7	FALSE	Mitogen-activated protein kinase kinase kinase 15 isoform 3 [Source:UniProtKB/TrEMBL;Acc:A0A4Z2DUX0]
EWB00_000102	0.706	1.11246	4.89122	0.441	0.039	7	FALSE
EWB00_004644	0.706	0.934141	2.77203	0.525	0.163	7	FALSE	Myosin binding subunit; Myosin binding subunit isoform 1 [Source:UniProtKB/TrEMBL;Acc:C1L5P0]
EWB00_006795	0.706	1.10427	4.28865	0.458	0.07	7	FALSE	Semaphorin-6A isoform 1 [Source:UniProtKB/TrEMBL;Acc:A0A4Z2CXF6]
EWB00_008152	0.706	0.82277	1.4991	0.712	0.77	7	FALSE	Synaptobrevin,domain-containing protein; Vesicle-associated membrane protein [Source:UniProtKB/TrEMBL;Acc:C1LDG9]
EWB00_006252	0.705	1.07649	3.11445	0.525	0.186	7	FALSE	Cystine/glutamate transporter; Large neutral amino acids transporter small subunit 1 [Source:UniProtKB/TrEMBL;Acc:C1L452]
EWB00_006313	0.705	1.01687	4.88446	0.441	0.043	7	FALSE
EWB00_006137	0.704	1.1317	2.40349	0.593	0.369	7	FALSE	Epididymal secretory protein E1 (Niemann Pick type C2 protein homolog); Epididymal secretory protein isoform 2; SJCHGC00284 protein [Source:UniProtKB/TrEMBL;Acc:Q5DHY8]
EWB00_005036	0.999	4.13144	6.32276	1	0.686	8	FALSE
EWB00_004884	0.998	4.04117	6.54721	1	0.408	8	FALSE	SJCHGC09766 [Source:UniProtKB/Swiss-Prot;Acc:Q5BQX9]
EWB00_006927	0.998	3.27104	6.82063	1	0.131	8	FALSE	SJCHGC01895 protein; Tryptase isoform 3 [Source:UniProtKB/TrEMBL;Acc:Q5DHM3]
EWB00_003101	0.997	3.21952	6.76357	1	0.129	8	FALSE
EWB00_005806	0.997	2.66828	5.49555	1	0.196	8	FALSE	Ornithine--oxo-acid aminotransferase [Source:UniProtKB/TrEMBL;Acc:C1LLF3]
EWB00_010186	0.994	2.44371	6.40417	1	0.072	8	FALSE	Carboxypeptidase A2 isoform 1 [Source:UniProtKB/TrEMBL;Acc:A0A4Z2DQU2]
EWB00_002479	0.993	2.49656	6.04133	1	0.101	8	FALSE	Alpha-L-fucosidase [Source:UniProtKB/TrEMBL;Acc:A0A4Z2DBM0]
EWB00_007454	0.993	2.1441	6.0008	1	0.067	8	FALSE	Arginase [Source:UniProtKB/TrEMBL;Acc:Q962P0]
EWB00_010084	0.993	2.47906	6.01137	1	0.088	8	FALSE	SJCHGC05509 protein [Source:UniProtKB/TrEMBL;Acc:Q5C4F4]
EWB00_007827	0.992	2.64534	4.33094	1	0.669	8	FALSE	Fatty acid binding protein 7, brain; Fatty acid-binding protein [Source:UniProtKB/TrEMBL;Acc:C1L9W1]
EWB00_006068	0.99	2.69918	4.87081	1	0.375	8	FALSE	Glycosyltransferase 1 domain-containing protein isoform 1 [Source:UniProtKB/TrEMBL;Acc:C1L7I0]
EWB00_009328	0.988	2.09052	3.32248	1	0.853	8	FALSE	Prosaposin isoform 3 [Source:UniProtKB/TrEMBL;Acc:A0A4Z2CMW1]
EWB00_004438	0.981	2.26291	3.81793	1	0.491	8	FALSE
EWB00_005041	0.977	2.90029	6.33438	0.966	0.11	8	FALSE	Endoplasmic reticulum targeting sequence,domain-containing protein [Source:UniProtKB/TrEMBL;Acc:C1LES0]
EWB00_005317	0.977	2.72109	6.28776	0.966	0.106	8	FALSE	Ferritin [Source:UniProtKB/TrEMBL;Acc:O77232]
EWB00_009771	0.977	2.6947	6.78142	0.966	0.076	8	FALSE	Transforming growth factor-beta-induced protein [Source:UniProtKB/TrEMBL;Acc:A0A4Z2DR27]
EWB00_005038	0.975	3.15207	7.21669	0.966	0.071	8	FALSE	SJCHGC02803 protein [Source:UniProtKB/TrEMBL;Acc:Q5DHT7]
EWB00_010581	0.973	2.20648	5.84291	0.966	0.075	8	FALSE	Estrogen-regulated protein EP45; Neuroserpin [Source:UniProtKB/TrEMBL;Acc:C1LNS7]
EWB00_001724	0.97	1.38406	2.05087	1	0.991	8	FALSE	Putative beta thymosin [Source:UniProtKB/TrEMBL;Acc:C1L942]
EWB00_008886	0.97	2.45744	5.53785	0.966	0.147	8	FALSE	SJCHGC06759 protein [Source:UniProtKB/TrEMBL;Acc:Q86FH7]
EWB00_005056	0.96	1.85017	6.29482	0.931	0.039	8	FALSE	SJCHGC01135 protein [Source:UniProtKB/TrEMBL;Acc:Q5D9B7]
EWB00_007734	0.956	2.60758	5.99528	0.931	0.129	8	FALSE	UDP-glucose 4-epimerase [Source:UniProtKB/TrEMBL;Acc:C1L779]
EWB00_004784	0.955	2.04055	4.50171	0.966	0.185	8	FALSE	SJCHGC05602 protein [Source:UniProtKB/TrEMBL;Acc:Q5DFN3]
EWB00_010085	0.954	2.74863	6.51795	0.931	0.081	8	FALSE	SJCHGC09644 protein [Source:UniProtKB/TrEMBL;Acc:Q5DI20]
EWB00_001779	0.952	1.91294	5.11837	0.931	0.1	8	FALSE	Putative sodium/potassium-transporting ATPase subunit beta-3 isoform 2 [Source:UniProtKB/TrEMBL;Acc:A0A4Z2DES5]
EWB00_004752	0.943	1.82673	6.7491	0.897	0.024	8	FALSE	DUF5731 domain-containing protein [Source:UniProtKB/TrEMBL;Acc:A0A4Z2D445]
EWB00_004836	0.943	2.03534	4.59254	0.931	0.116	8	FALSE	Universal stress protein [Source:UniProtKB/TrEMBL;Acc:A0A4Z2D3Q0]
EWB00_002832	0.941	1.8688	4.5939	0.931	0.146	8	FALSE	Tenascin [Source:UniProtKB/TrEMBL;Acc:A0A4Z2DAH8]
EWB00_003730	0.94	1.84005	5.81836	0.897	0.053	8	FALSE	Histone H4 [Source:UniProtKB/TrEMBL;Acc:A0A4Z2D7G1]
EWB00_009871	0.94	0.974005	1.53801	1	0.959	8	FALSE	Phosphoglycerate kinase [Source:UniProtKB/TrEMBL;Acc:B3W661]
EWB00_009818	0.939	1.97792	3.56991	0.966	0.55	8	FALSE	Putative aminopeptidase W07G4.4 isoform 1 [Source:UniProtKB/TrEMBL;Acc:A0A4Z2DQJ2]
EWB00_002854	0.938	3.57261	6.5037	0.931	0.227	8	FALSE	SJCHGC02532 protein [Source:UniProtKB/TrEMBL;Acc:Q5DCI6]
EWB00_002741	0.937	1.708	5.51437	0.897	0.056	8	FALSE	Laminin subunit beta-2 [Source:UniProtKB/TrEMBL;Acc:A0A4Z2DB14]
EWB00_008564	0.934	1.58231	2.65789	0.966	0.8	8	FALSE	SJCHGC01055 protein [Source:UniProtKB/TrEMBL;Acc:Q5DF51]
EWB00_000768	0.933	1.57186	2.61617	1	0.835	8	FALSE	Proteinase inhibitor I25, cystatin,domain-containing protein; Proteinase inhibitor I25,cystatin,domain-containing protein isoform 1 [Source:UniProtKB/TrEMBL;Acc:C1LAB6]
EWB00_010476	0.922	1.65224	3.10749	0.966	0.548	8	FALSE	Prostatic acid phosphatase [Source:UniProtKB/TrEMBL;Acc:A0A4Z2DXU1]
EWB00_008885	0.918	1.91728	5.40898	0.862	0.078	8	FALSE
EWB00_008808	0.916	1.38387	2.12847	1	0.941	8	FALSE	Glutathione transferase [Source:UniProtKB/TrEMBL;Acc:Q26513]
EWB00_006932	0.912	1.55692	4.93303	0.862	0.066	8	FALSE	Sj-Ts1 [Source:UniProtKB/TrEMBL;Acc:Q962I6]
EWB00_006280	0.907	1.67545	6.22863	0.828	0.037	8	FALSE	SJCHGC07515 protein [Source:UniProtKB/TrEMBL;Acc:Q5DDD6]
EWB00_008789	0.905	1.27542	2.29578	1	0.705	8	FALSE	ATPase, H+ transporting, lysosomal 31kDa, V1 subunit E; SJCHGC05359 protein; V-type proton ATPase subunit E isoform 3 [Source:UniProtKB/TrEMBL;Acc:Q86ER0]
EWB00_009609	0.905	1.82545	6.10426	0.828	0.039	8	FALSE	Beta-N-acetylhexosaminidase [Source:UniProtKB/TrEMBL;Acc:A0A4Z2CLS5]
EWB00_003387	0.904	1.60641	5.85269	0.828	0.039	8	FALSE	Papilin isoform 1 [Source:UniProtKB/TrEMBL;Acc:A0A4Z2DWQ6]
EWB00_004573	0.904	1.19096	1.94362	1	0.838	8	FALSE	Fructose-bisphosphate aldolase [Source:UniProtKB/TrEMBL;Acc:C1LB83]
EWB00_002121	0.903	2.05255	6.20481	0.828	0.056	8	FALSE	PBPe domain-containing protein [Source:UniProtKB/TrEMBL;Acc:A0A4Z2DDJ0]
EWB00_010998	0.902	1.31224	3.24707	0.897	0.19	8	FALSE	Tetraspanin [Source:UniProtKB/TrEMBL;Acc:A0A4Z2DLZ3]
EWB00_005866	0.9	1.85576	4.16394	0.862	0.246	8	FALSE	Elongation of very long chain fatty acids protein [Source:UniProtKB/TrEMBL;Acc:A0A4Z2D041]
EWB00_002124	0.898	0.67063	0.991892	1	0.999	8	FALSE	Glyceraldehyde-3-phosphate dehydrogenase [Source:UniProtKB/TrEMBL;Acc:Q27776]
EWB00_001184	0.892	1.51207	2.99708	0.897	0.388	8	FALSE	Phosphotransferase [Source:UniProtKB/TrEMBL;Acc:A0A4Z2DGI9]
EWB00_004585	0.89	1.34815	2.49748	0.931	0.636	8	FALSE	Cathepsin L isoform 1; SJCHGC06231 protein [Source:UniProtKB/TrEMBL;Acc:Q5DAH1]
EWB00_007049	0.89	1.64722	6.30049	0.793	0.03	8	FALSE	Delta-like protein [Source:UniProtKB/TrEMBL;Acc:A0A4Z2DSX3]
EWB00_011244	0.89	1.42253	6.00407	0.793	0.029	8	FALSE	Transmembrane protease serine 11C isoform 2 [Source:UniProtKB/TrEMBL;Acc:A0A4Z2DL25]
EWB00_002824	0.889	1.54778	6.06565	0.793	0.035	8	FALSE	Glycine amidinotransferase [Source:UniProtKB/TrEMBL;Acc:A0A4Z2DAZ7]
EWB00_001620	0.888	1.8285	6.43699	0.793	0.034	8	FALSE	Lysosome membrane protein [Source:UniProtKB/TrEMBL;Acc:A0A4Z2DFD5]
EWB00_005130	0.888	1.4286	3.57245	0.862	0.246	8	FALSE	Lysophosphatidic acid phosphatase type 6 isoform 4 [Source:UniProtKB/TrEMBL;Acc:A0A4Z2D2H9]
EWB00_003907	0.887	1.71583	6.07464	0.793	0.038	8	FALSE	N(4)-(Beta-N-acetylglucosaminyl)-L-asparaginase isoform 1 [Source:UniProtKB/TrEMBL;Acc:A0A4Z2DV64]
EWB00_002853	0.886	1.5084	2.29728	1	0.969	8	FALSE	Glutathione transferase [Source:UniProtKB/TrEMBL;Acc:A0A4Z2DAE1]
EWB00_005285	0.885	1.53359	5.56628	0.793	0.042	8	FALSE	Alpha-galactosidase [Source:UniProtKB/TrEMBL;Acc:A0A4Z2D213]
EWB00_006708	0.884	1.36751	3.77092	0.828	0.112	8	FALSE	Amino acid transporter [Source:UniProtKB/TrEMBL;Acc:A0A4Z2CXD8]
EWB00_003251	0.881	1.26235	2.70956	0.897	0.23	8	FALSE	Neuronal calcium sensor 2 [Source:UniProtKB/TrEMBL;Acc:A0A4Z2D994]
EWB00_007841	0.879	1.4995	4.89417	0.793	0.065	8	FALSE	Sialin isoform 1 [Source:UniProtKB/TrEMBL;Acc:A0A4Z2CT41]
EWB00_004270	0.873	1.52253	4.36023	0.793	0.105	8	FALSE	Fatty acid desaturase 1; Fatty acid desaturase 2 isoform 1 [Source:UniProtKB/TrEMBL;Acc:C1LEN0]
EWB00_004876	0.873	1.06903	1.56169	1	0.978	8	FALSE	Actin-1 [Source:UniProtKB/TrEMBL;Acc:A0A4Z2DUG9]
EWB00_000967	0.872	1.45564	6.14525	0.759	0.023	8	FALSE	Cathepsin B-like cysteine proteinase [Source:UniProtKB/TrEMBL;Acc:A0A4Z2DXV5]
EWB00_002511	0.872	1.26394	2.67348	0.897	0.41	8	FALSE	SJCHGC00333 protein [Source:UniProtKB/TrEMBL;Acc:Q5BTK4]
EWB00_010083	0.87	1.46903	6.04751	0.759	0.028	8	FALSE	SJCHGC06525 protein [Source:UniProtKB/TrEMBL;Acc:Q5D8Y7]
EWB00_004234	0.869	1.74402	6.02542	0.759	0.037	8	FALSE
EWB00_000605	0.864	1.27711	4.90518	0.759	0.051	8	FALSE	Disabled isoform 1 [Source:UniProtKB/TrEMBL;Acc:A0A4Z2DIP0]
EWB00_002371	0.864	0.819785	1.27664	1	0.961	8	FALSE	Complex III subunit VII [Source:UniProtKB/TrEMBL;Acc:Q86EV2]
EWB00_002926	0.864	1.15088	3.96495	0.793	0.116	8	FALSE	Phospholipase B-like [Source:UniProtKB/TrEMBL;Acc:C1LID8]
EWB00_003511	0.864	1.45411	5.09244	0.759	0.056	8	FALSE	Alpha-mannosidase [Source:UniProtKB/TrEMBL;Acc:A0A4Z2D8B3]
EWB00_009062	0.862	1.16636	2.14964	0.966	0.699	8	FALSE	Glucose-6-phosphate isomerase [Source:UniProtKB/TrEMBL;Acc:A0A4Z2DRZ4]
EWB00_007491	0.857	1.37242	6.23176	0.724	0.017	8	FALSE	Periostin [Source:UniProtKB/TrEMBL;Acc:A0A4Z2CUI3]
EWB00_009218	0.855	1.32782	3.04279	0.862	0.247	8	FALSE	Tubulin alpha chain [Source:UniProtKB/TrEMBL;Acc:Q5DAC9]
EWB00_007419	0.853	1.25328	2.29302	0.966	0.657	8	FALSE	Sodium/potassium-transporting ATPase subunit alpha [Source:UniProtKB/TrEMBL;Acc:A0A4Z2CUM2]
EWB00_002171	0.852	1.45271	5.46103	0.724	0.034	8	FALSE	Purple acid phosphatase [Source:UniProtKB/TrEMBL;Acc:A0A4Z2DDI6]
EWB00_007621	0.851	2.09869	6.47944	0.724	0.042	8	FALSE	Calycin-like domain-containing protein; Fatty acid-binding protein; SJCHGC04204 protein [Source:UniProtKB/TrEMBL;Acc:Q5DBB2]
EWB00_008639	0.845	1.31937	3.05176	0.828	0.299	8	FALSE	Transporter [Source:UniProtKB/TrEMBL;Acc:A0A4Z2CPB6]
EWB00_007019	0.843	1.18198	2.8283	0.828	0.265	8	FALSE	ATP-dependent 6-phosphofructokinase [Source:UniProtKB/TrEMBL;Acc:A0A4Z2CW15]
EWB00_002048	0.842	1.09462	3.10806	0.793	0.148	8	FALSE	Putative MFS-type transporter YhjX isoform 2 [Source:UniProtKB/TrEMBL;Acc:A0A4Z2DWM4]
EWB00_002158	0.839	1.25067	6.11497	0.69	0.019	8	FALSE	UPF0506 domain-containing protein [Source:UniProtKB/TrEMBL;Acc:A0A4Z2DDF0]
EWB00_006965	0.839	0.904553	1.45088	1	0.874	8	FALSE	Innexin [Source:UniProtKB/TrEMBL;Acc:Q5DA25]
EWB00_008080	0.837	0.87027	1.53451	1	0.671	8	FALSE	Histone H2A [Source:UniProtKB/TrEMBL;Acc:C1L929]
EWB00_008759	0.837	0.655205	1.04785	1	0.932	8	FALSE	Pyruvate kinase [Source:UniProtKB/TrEMBL;Acc:Q5DAM7]
EWB00_006137	0.834	1.37487	2.80347	0.828	0.369	8	FALSE	Epididymal secretory protein E1 (Niemann Pick type C2 protein homolog); Epididymal secretory protein isoform 2; SJCHGC00284 protein [Source:UniProtKB/TrEMBL;Acc:Q5DHY8]
EWB00_008475	0.834	0.618011	1.11118	1	0.792	8	FALSE	Lethal(2) giant larvae protein 1 [Source:UniProtKB/TrEMBL;Acc:A0A4Z2CPT0]
EWB00_003243	0.833	1.19475	2.28502	0.897	0.437	8	FALSE
EWB00_008805	0.833	1.05685	1.86403	0.966	0.601	8	FALSE	U-PAR Ly-6 domain [Source:UniProtKB/TrEMBL;Acc:A0A4Z2CNL7]
EWB00_003020	0.831	1.3025	3.18365	0.793	0.201	8	FALSE	Annexin A13 [Source:UniProtKB/TrEMBL;Acc:A0A4Z2DA30]
EWB00_003357	0.828	2.20603	6.17266	0.69	0.061	8	FALSE	Dentin sialophosphoprotein [Source:UniProtKB/TrEMBL;Acc:A0A4Z2D8S3]
EWB00_004654	0.826	1.33546	4.78488	0.69	0.083	8	FALSE	Palmitoyl-protein hydrolase 1 [Source:UniProtKB/TrEMBL;Acc:A0A4Z2D4D9]
EWB00_003869	0.825	1.39051	4.97681	0.69	0.06	8	FALSE	Clone ZZD1393 mRNA sequence [Source:UniProtKB/TrEMBL;Acc:Q86EV0]
EWB00_000493	0.822	0.518597	0.827228	1	0.968	8	FALSE	V-type proton ATPase proteolipid subunit [Source:UniProtKB/TrEMBL;Acc:Q5DCL7]
EWB00_002648	0.821	1.64563	6.72968	0.655	0.023	8	FALSE
EWB00_003399	0.815	1.06356	2.23359	0.828	0.427	8	FALSE	Thiol oxidase [Source:UniProtKB/TrEMBL;Acc:A0A4Z2DWQ2]
EWB00_001927	0.812	0.971988	2.19281	0.862	0.439	8	FALSE	NAD dependent epimerase dehydratase [Source:UniProtKB/TrEMBL;Acc:A0A4Z2DE21]
EWB00_002168	0.809	1.85916	4.46742	0.69	0.15	8	FALSE	Kunitz-type serine protease inhibitor B3 [Source:UniProtKB/TrEMBL;Acc:A0A4Z2DDA9]
EWB00_004740	0.808	1.67161	3.77797	0.724	0.179	8	FALSE	C-type lectin,domain-containing protein; SJCHGC04852 protein [Source:UniProtKB/TrEMBL;Acc:Q5DEU8]
EWB00_001373	0.805	0.924332	2.717	0.759	0.261	8	FALSE	2-deoxy-D-gluconate 3-dehydrogenase; Putative oxidoreductase YhdF isoform 1; SJCHGC06279 protein [Source:UniProtKB/TrEMBL;Acc:Q5DB51]
EWB00_006126	0.803	1.45048	6.06023	0.621	0.022	8	FALSE	Laminin subunit gamma-1 [Source:UniProtKB/TrEMBL;Acc:A0A4Z2CZR2]
EWB00_002147	0.799	1.87342	3.40914	0.793	0.382	8	FALSE	Ferritin [Source:UniProtKB/TrEMBL;Acc:C1L7G5]
EWB00_004892	0.799	0.754138	1.17695	0.966	0.958	8	FALSE	23 kDa integral membrane protein [Source:UniProtKB/Swiss-Prot;Acc:P27591]
EWB00_005025	0.798	1.23519	5.30774	0.621	0.04	8	FALSE	Protein lag-2 [Source:UniProtKB/TrEMBL;Acc:A0A4Z2D376]
EWB00_004745	0.797	1.1867	2.82316	0.759	0.294	8	FALSE	Lysosome membrane protein [Source:UniProtKB/TrEMBL;Acc:A0A4Z2D474]
EWB00_006365	0.797	1.56786	5.48497	0.621	0.041	8	FALSE	SJCHGC06372 protein [Source:UniProtKB/TrEMBL;Acc:Q5DD60]
EWB00_010399	0.796	0.700967	1.15442	1	0.915	8	FALSE	Protein disulfide-isomerase [Source:UniProtKB/TrEMBL;Acc:A0A4Z2DY83]
EWB00_009281	0.791	0.574576	0.922666	1	0.954	8	FALSE	Protein disulfide-isomerase [Source:UniProtKB/TrEMBL;Acc:C1L502]
EWB00_007039	0.789	0.987085	6.34089	0.586	0.011	8	FALSE	A disintegrin and metalloproteinase with thrombospondin motifs 3 [Source:UniProtKB/TrEMBL;Acc:A0A4Z2CW51]
EWB00_000139	0.784	0.570352	0.910057	1	0.937	8	FALSE	Cystatin-B; Cystatin-B (Stefin-B); Cysteine protease inhibitor [Source:UniProtKB/TrEMBL;Acc:F0UXG3]
EWB00_004612	0.782	0.957598	1.64622	0.897	0.847	8	FALSE	SJCHGC02539 protein [Source:UniProtKB/TrEMBL;Acc:Q5DBX3]
EWB00_001127	0.781	1.04382	2.02577	0.862	0.578	8	FALSE	Triosephosphate isomerase [Source:UniProtKB/TrEMBL;Acc:C1LMQ9]
EWB00_002135	0.779	1.12623	2.72557	0.724	0.263	8	FALSE	Glycogenin-1 isoform 2 [Source:UniProtKB/TrEMBL;Acc:A0A4Z2DDB4]
EWB00_008393	0.779	0.677179	1.18341	0.931	0.854	8	FALSE	Putative Tumor protein D54 [Source:UniProtKB/TrEMBL;Acc:C1L7M1]
EWB00_002370	0.778	0.80253	1.43724	0.931	0.791	8	FALSE	Enolase [Source:UniProtKB/Swiss-Prot;Acc:P33676]
EWB00_010322	0.774	1.06686	2.46629	0.759	0.348	8	FALSE	Alpha-1,4 glucan phosphorylase [Source:UniProtKB/TrEMBL;Acc:A0A4Z2DP13]
EWB00_001011	0.773	0.317032	0.487049	1	0.991	8	FALSE	Bax inhibitor 1 isoform 3 [Source:UniProtKB/TrEMBL;Acc:A0A4Z2DHK2]
EWB00_010420	0.769	0.379418	0.597643	1	0.965	8	FALSE
EWB00_002650	0.768	1.09457	2.78637	0.69	0.236	8	FALSE	Universal stress protein [Source:UniProtKB/TrEMBL;Acc:Q86DX1]
EWB00_007468	0.766	0.459605	0.697268	1	0.981	8	FALSE	RAS-like GTP-binding protein; Ras-like GTP-binding protein isoform 2; Rho GTPase-like protein [Source:UniProtKB/TrEMBL;Acc:Q8MUI8]
EWB00_009019	0.765	0.683513	1.61459	0.793	0.465	8	FALSE	Phospholipid phosphatase 3 isoform 2 [Source:UniProtKB/TrEMBL;Acc:A0A4Z2DT11]
EWB00_004705	0.763	0.482152	0.737407	1	0.982	8	FALSE	Peptidyl-prolyl cis-trans isomerase [Source:UniProtKB/TrEMBL;Acc:C1L730]
EWB00_007050	0.763	0.951768	4.74573	0.552	0.031	8	FALSE	Alpha-2-macroglobulin-like protein [Source:UniProtKB/TrEMBL;Acc:A0A4Z2DTS1]
EWB00_008326	0.763	1.11776	5.07194	0.552	0.034	8	FALSE	Adenylate cyclase isoform 2 [Source:UniProtKB/TrEMBL;Acc:A0A4Z2CQP3]
EWB00_008727	0.762	0.504049	0.786465	1	0.961	8	FALSE	Deltameth_res domain-containing protein [Source:UniProtKB/TrEMBL;Acc:C1LTJ7]
EWB00_004521	0.76	0.882841	4.33331	0.552	0.04	8	FALSE
EWB00_009150	0.76	1.1459	3.19155	0.621	0.153	8	FALSE	PKC-activated phosphatase-1 inhibitor [Source:UniProtKB/TrEMBL;Acc:C1L4A3]
EWB00_003064	0.759	1.2563	4.23403	0.586	0.109	8	FALSE	Lysosome membrane protein isoform 1; SJCHGC06304 protein [Source:UniProtKB/TrEMBL;Acc:Q5DCK2]
EWB00_005042	0.757	2.35526	6.27697	0.552	0.055	8	FALSE	SJCHGC09710 protein [Source:UniProtKB/TrEMBL;Acc:Q5BR29]
EWB00_004515	0.755	1.00044	2.13427	0.759	0.521	8	FALSE	Universal stress protein [Source:UniProtKB/TrEMBL;Acc:A0A4Z2DUK2]
EWB00_011333	0.755	0.724204	5.57613	0.517	0.009	8	FALSE	Complement component C8 beta [Source:UniProtKB/TrEMBL;Acc:A0A4Z2DM64]
EWB00_001974	0.754	1.38586	6.74075	0.517	0.014	8	FALSE	Otopetrin [Source:UniProtKB/TrEMBL;Acc:A0A4Z2DEE1]
EWB00_003030	0.754	0.920102	5.83154	0.517	0.01	8	FALSE	Otopetrin isoform 1 [Source:UniProtKB/TrEMBL;Acc:A0A4Z2D9Z2]
EWB00_003363	0.752	1.02543	2.65568	0.655	0.216	8	FALSE	SJCHGC03760 protein [Source:UniProtKB/TrEMBL;Acc:Q5DGU2]
EWB00_002278	0.751	0.901384	5.71271	0.517	0.021	8	FALSE	Neurogenic locus notch protein isoform 3 [Source:UniProtKB/TrEMBL;Acc:A0A4Z2DCS4]
EWB00_007317	0.751	0.935859	2.70428	0.621	0.17	8	FALSE	Carbonic anhydrase 2 isoform 3; Putative carbonic anhydrase II [Source:UniProtKB/TrEMBL;Acc:C1LFK7]
EWB00_007431	0.751	0.762469	3.09856	0.586	0.109	8	FALSE	Ethanolamine kinase 1 [Source:UniProtKB/TrEMBL;Acc:A0A4Z2CUE3]
EWB00_010480	0.751	0.78938	5.29441	0.517	0.017	8	FALSE	Peroxidase [Source:UniProtKB/TrEMBL;Acc:A0A4Z2DXQ1]
EWB00_005072	0.75	1.14699	4.06978	0.552	0.074	8	FALSE
EWB00_008634	0.749	1.00105	1.71876	0.897	0.755	8	FALSE	Surface protein [Source:UniProtKB/TrEMBL;Acc:A0A4Z2CPE0]
EWB00_002809	0.747	0.903648	3.84521	0.552	0.077	8	FALSE	Zinc transporter ZIP3 [Source:UniProtKB/TrEMBL;Acc:A0A4Z2DAP5]
EWB00_003384	0.747	0.848765	2.55263	0.655	0.218	8	FALSE	Nocturnin [Source:UniProtKB/TrEMBL;Acc:Q5DHV4]
EWB00_009111	0.746	0.551372	1.03313	0.897	0.599	8	FALSE	Gelsolin; SJCHGC01371 protein; Severin isoform 4 [Source:UniProtKB/TrEMBL;Acc:Q5DDI7]
EWB00_005403	0.742	0.537119	0.91969	0.966	0.909	8	FALSE	Cell division control protein 42; MGC69529 protein [Source:UniProtKB/TrEMBL;Acc:C1LMD1]
EWB00_001159	0.74	0.731214	2.20387	0.621	0.153	8	FALSE	Protein madd-4 isoform 1 [Source:UniProtKB/TrEMBL;Acc:A0A4Z2DGV3]
EWB00_004391	0.738	0.920663	6.79772	0.483	0.01	8	FALSE	Fasciclin-1 isoform 2 [Source:UniProtKB/TrEMBL;Acc:A0A4Z2D663]
EWB00_006533	0.737	0.533313	0.988072	0.931	0.805	8	FALSE	Leptin receptor overlapping transcript-like 1; Leptin receptor overlapping transcript-like 1 isoform 2; SJCHGC05777 protein [Source:UniProtKB/TrEMBL;Acc:Q86FG0]
EWB00_005579	0.735	1.10583	5.37755	0.483	0.015	8	FALSE	APOBEC1 complementation factor [Source:UniProtKB/TrEMBL;Acc:A0A4Z2D121]
EWB00_010058	0.735	0.526144	1.0878	0.828	0.657	8	FALSE	RIIa domain-containing protein [Source:UniProtKB/TrEMBL;Acc:A0A4Z2DQ48]
EWB00_003141	0.734	0.516466	0.875635	0.897	0.915	8	FALSE	Succinate dehydrogenase [ubiquinone] cytochrome b small subunit isoform 1 [Source:UniProtKB/TrEMBL;Acc:A0A4Z2D9M2]
EWB00_007721	0.734	0.669751	1.41869	0.793	0.52	8	FALSE	SJCHGC06050 protein; cAMP-dependent protein kinase catalytic subunit isoform 3 [Source:UniProtKB/TrEMBL;Acc:Q5DF14]
EWB00_003245	0.732	0.793306	3.61087	0.517	0.068	8	FALSE
EWB00_009272	0.732	0.548309	1.20395	0.862	0.581	8	FALSE	SJCHGC02878 protein; Sorting nexin-12 isoform 2; Sorting nexin-3 [Source:UniProtKB/TrEMBL;Acc:Q5DCX2]
EWB00_007982	0.731	0.893951	3.11546	0.552	0.117	8	FALSE	Glutamine synthetase [Source:UniProtKB/TrEMBL;Acc:Q86EI1]
EWB00_002517	0.73	0.739618	1.43057	0.897	0.717	8	FALSE	Lysosome-associated membrane glyco isoform 1 [Source:UniProtKB/TrEMBL;Acc:C1LIJ6]
EWB00_007210	0.73	0.857171	4.32184	0.483	0.029	8	FALSE	Rhodopsin-like orphan GPCR isoform 2 [Source:UniProtKB/TrEMBL;Acc:A0A4Z2CVV6]
EWB00_000991	0.729	0.386404	0.61137	0.966	0.959	8	FALSE	SJCHGC02564 protein [Source:UniProtKB/TrEMBL;Acc:Q5D9X2]
EWB00_001266	0.729	0.984393	4.74159	0.483	0.033	8	FALSE	Cyclic nucleotide-gated cation channel alpha-3 isoform 1 [Source:UniProtKB/TrEMBL;Acc:A0A4Z2DGE8]
EWB00_006260	0.723	0.724647	1.53023	0.759	0.597	8	FALSE	Cathepsin C [Source:UniProtKB/TrEMBL;Acc:C1L6J8]
EWB00_003947	0.72	0.554376	1.09118	0.828	0.711	8	FALSE	Pyrroline-5-carboxylate reductase [Source:UniProtKB/TrEMBL;Acc:C1LF27]
EWB00_003117	0.719	0.640294	1.1462	0.897	0.704	8	FALSE	L-lactate dehydrogenase [Source:UniProtKB/TrEMBL;Acc:A0A4Z2D9L4]
EWB00_005040	0.719	1.12456	6.20361	0.448	0.014	8	FALSE	SJCHGC05573 protein; Stage-specific SPO-1 isoform 3 [Source:UniProtKB/TrEMBL;Acc:Q5DDK6]
EWB00_009939	0.719	0.493009	1.55225	0.621	0.197	8	FALSE
EWB00_000864	0.718	0.794667	5.6849	0.448	0.015	8	FALSE	O-acyltransferase [Source:UniProtKB/TrEMBL;Acc:A0A4Z2DIE2]
EWB00_000911	0.718	0.920868	5.5998	0.448	0.017	8	FALSE	NT-3 growth factor receptor [Source:UniProtKB/TrEMBL;Acc:A0A4Z2DHG5]
EWB00_004414	0.718	0.529005	1.10895	0.828	0.656	8	FALSE	V-type proton ATPase subunit G [Source:UniProtKB/TrEMBL;Acc:Q5DAN6]
EWB00_007511	0.718	0.617996	1.35655	0.759	0.578	8	FALSE	Sorcin [Source:UniProtKB/TrEMBL;Acc:C7TY25]
EWB00_004555	0.717	0.420704	0.759697	0.931	0.798	8	TRUE	SJCHGC06753 protein; Transcriptional activator protein Pur-beta; Transcriptional activator protein isoform 1 [Source:UniProtKB/TrEMBL;Acc:Q5DBB7]
EWB00_008807	0.717	0.463887	0.719866	1	0.982	8	FALSE	Actin depolymerizing factor-like protein; Cofilin; SJCHGC01677 protein [Source:UniProtKB/TrEMBL;Acc:Q86ES4]
EWB00_010647	0.717	0.542159	1.11093	0.862	0.689	8	FALSE	Actin-related protein 2 [Source:UniProtKB/TrEMBL;Acc:Q5DHL6]
EWB00_003555	0.716	0.749151	1.93336	0.69	0.381	8	FALSE	RAS-like GTP-binding protein; SJCHGC01977 protein; Transforming protein isoform 2 [Source:UniProtKB/TrEMBL;Acc:Q5DH40]
EWB00_006246	0.715	1.13633	4.24958	0.483	0.064	8	FALSE	Protein phosphatase 1 regulatory subunit 3B [Source:UniProtKB/TrEMBL;Acc:A0A4Z2CZ37]
EWB00_003361	0.713	0.733741	2.18329	0.586	0.187	8	FALSE	Natterin-4 [Source:UniProtKB/TrEMBL;Acc:A0A4Z2D8K2]
EWB00_006776	0.713	0.453466	0.689729	1	0.994	8	FALSE	Polyubiquitin [Source:UniProtKB/TrEMBL;Acc:A0A4Z2CX16]
EWB00_007426	0.712	0.442952	1.0025	0.828	0.603	8	FALSE	Actin-like protein 3; Actin-related protein isoform 1 [Source:UniProtKB/TrEMBL;Acc:C1LJL2]
EWB00_010996	0.712	0.405432	0.833009	0.897	0.718	8	FALSE	SJCHGC01379 protein; Vesicular integral-membrane protein VIP36; Vesicular integral-membrane protein isoform 2 [Source:UniProtKB/TrEMBL;Acc:Q5DBC5]
EWB00_005468	0.71	0.598939	1.02128	0.931	0.874	8	FALSE	Transmembrane protein isoform 1 [Source:UniProtKB/TrEMBL;Acc:A0A4Z2DUR1]
EWB00_002746	0.709	0.766715	3.11315	0.483	0.09	8	FALSE	Multidrug resistance protein [Source:UniProtKB/TrEMBL;Acc:A0A4Z2DB25]
EWB00_009581	0.709	0.789389	2.66849	0.552	0.191	8	FALSE	Proton-coupled amino acid transporter 4 [Source:UniProtKB/TrEMBL;Acc:A0A4Z2CLT6]
EWB00_004219	0.707	0.819215	2.93254	0.483	0.082	8	FALSE	DM9 domain-containing protein [Source:UniProtKB/TrEMBL;Acc:A0A4Z2D656]
EWB00_006765	0.707	0.331815	0.589618	0.966	0.885	8	FALSE	SJCHGC00720 protein; Ubiquitin-conjugating enzyme E2; Ubiquitin-conjugating enzyme E2-17 kDa isoform 2 [Source:UniProtKB/TrEMBL;Acc:Q5DHA7]
EWB00_001494	0.705	0.971208	2.66574	0.586	0.287	8	FALSE	Cement 3B variant 3 isoform 1 [Source:UniProtKB/TrEMBL;Acc:A0A4Z2DFP3]
EWB00_011405	0.705	0.483279	1.09404	0.828	0.596	8	FALSE	Leucine-rich repeat-containing protein; SJCHGC06587 protein [Source:UniProtKB/TrEMBL;Acc:Q5DCZ6]
EWB00_004802	0.704	0.63193	6.19423	0.414	0.006	8	FALSE	Macrophage-expressed gene 1 protein [Source:UniProtKB/TrEMBL;Acc:A0A4Z2DUX9]
EWB00_007272	0.704	0.775401	3.92849	0.448	0.043	8	FALSE	Putative rhoptry associated membrane antigen [Source:UniProtKB/TrEMBL;Acc:A0A4Z2CW06]
EWB00_004622	0.702	0.730167	2.75717	0.483	0.086	8	FALSE
EWB00_007622	0.702	0.62324	1.69477	0.69	0.383	8	FALSE	Solute carrier family 2, facilitated glucose transporter member 3 isoform 3 [Source:UniProtKB/TrEMBL;Acc:A0A4Z2CTN4]
EWB00_001328	0.701	1.00258	5.69964	0.414	0.015	8	FALSE	Laminin subunit alpha-1 [Source:UniProtKB/TrEMBL;Acc:A0A4Z2DG14]
EWB00_002983	0.701	0.289401	0.426362	1	1	8	FALSE	Polyubiquitin-B isoform 2 [Source:UniProtKB/TrEMBL;Acc:A0A4Z2DA57]
EWB00_003253	0.98	2.03882	8.01121	0.963	0.014	9	FALSE
EWB00_006626	0.98	2.05281	8.22579	0.963	0.01	9	FALSE
EWB00_008048	0.966	2.01192	5.19211	0.963	0.074	9	FALSE
EWB00_007425	0.965	2.16273	6.22718	0.963	0.055	9	FALSE	Radial spoke head 1 [Source:UniProtKB/TrEMBL;Acc:A0A4Z2CUD2]
EWB00_000375	0.963	1.76215	4.76067	0.963	0.157	9	FALSE
EWB00_003338	0.961	2.4172	8.31039	0.926	0.017	9	FALSE	Tubulin beta chain [Source:UniProtKB/TrEMBL;Acc:C1LN37]
EWB00_006401	0.938	2.71139	6.7859	0.889	0.044	9	FALSE	Dynein light chain [Source:UniProtKB/TrEMBL;Acc:C1LNH8]
EWB00_001132	0.928	1.63424	4.02679	0.926	0.254	9	FALSE	Hypotheticial protein; SJCHGC04576 protein [Source:UniProtKB/TrEMBL;Acc:Q5DCS0]
EWB00_005559	0.924	1.20962	4.3386	0.889	0.105	9	FALSE	Tubulin--tyrosine ligase-like protein 9 [Source:UniProtKB/TrEMBL;Acc:A0A4Z2D1D3]
EWB00_006882	0.919	1.33295	4.41895	0.889	0.093	9	FALSE	Intraflagellar transport protein 80 isoform 2 [Source:UniProtKB/TrEMBL;Acc:A0A4Z2CWH8]
EWB00_007672	0.918	2.0298	3.45653	0.963	0.554	9	FALSE	21.7 kDa antigen; Antigen Sm21.7; Tegument antigen (I(H)A) [Source:UniProtKB/TrEMBL;Acc:O45206]
EWB00_001136	0.907	1.36411	9.17108	0.815	0.002	9	FALSE	Protein odd-skipped-related 1 [Source:UniProtKB/TrEMBL;Acc:A0A4Z2DH17]
EWB00_010862	0.907	1.10724	4.67797	0.852	0.06	9	FALSE	Sterile alpha motif domain-containing protein [Source:UniProtKB/TrEMBL;Acc:A0A4Z2DMH7]
EWB00_008724	0.906	1.64227	4.61976	0.852	0.098	9	FALSE	Calcium/calmodulin-dependent protein kinase type 1 isoform 2 [Source:UniProtKB/TrEMBL;Acc:A0A4Z2DSJ8]
EWB00_002134	0.903	1.63583	4.59143	0.852	0.106	9	FALSE	SJCHGC02082 protein [Source:UniProtKB/TrEMBL;Acc:Q5DGC4]
EWB00_002257	0.903	1.66843	6.82408	0.815	0.019	9	FALSE	Transient receptor potential-gamma protein [Source:UniProtKB/TrEMBL;Acc:A0A4Z2DCP6]
EWB00_010734	0.898	0.963447	3.16795	0.889	0.16	9	FALSE
EWB00_004410	0.897	1.41842	4.10916	0.852	0.131	9	FALSE	Radial spoke head protein 9 isoform 2; SJCHGC08964 protein [Source:UniProtKB/TrEMBL;Acc:Q5D8R2]
EWB00_010284	0.893	0.937476	4.65928	0.815	0.039	9	FALSE	Peptidyl-prolyl cis-trans isomerase [Source:UniProtKB/TrEMBL;Acc:A0A4Z2DPC9]
EWB00_001810	0.892	1.26224	3.42614	0.889	0.182	9	FALSE	3' histone mRNA exonuclease 1 [Source:UniProtKB/TrEMBL;Acc:A0A4Z2DEK4]
EWB00_008080	0.892	1.23597	2.11709	0.963	0.671	9	FALSE	Histone H2A [Source:UniProtKB/TrEMBL;Acc:C1L929]
EWB00_006334	0.888	1.22973	3.59022	0.852	0.18	9	FALSE	SJCHGC03493 protein; c-Myc-binding protein; c-Myc-binding protein (Associate of Myc 1) [Source:UniProtKB/TrEMBL;Acc:Q5DAS4]
EWB00_004435	0.887	1.24187	4.6173	0.815	0.057	9	FALSE	EF-hand calcium-binding domain-containing protein isoform 1 [Source:UniProtKB/TrEMBL;Acc:A0A4Z2D686]
EWB00_006076	0.887	1.20024	2.10145	0.963	0.72	9	FALSE	Adenylate kinase; Adenylate kinase 1; Adenylate kinase isoform 2 [Source:UniProtKB/TrEMBL;Acc:Q86BY2]
EWB00_003305	0.886	1.82152	7.96124	0.778	0.012	9	FALSE	Phospholipase DDHD1 isoform 1 [Source:UniProtKB/TrEMBL;Acc:A0A4Z2D8X8]
EWB00_008199	0.885	0.88835	6.55934	0.778	0.012	9	FALSE	Plastin-3 [Source:UniProtKB/TrEMBL;Acc:A0A4Z2CR98]
EWB00_007079	0.882	1.40111	6.15772	0.778	0.023	9	FALSE	Tubulin alpha chain [Source:UniProtKB/TrEMBL;Acc:A0A4Z2DTW8]
EWB00_001918	0.881	1.06356	3.53424	0.852	0.172	9	FALSE	Lateral signaling target protein 2 [Source:UniProtKB/TrEMBL;Acc:A0A4Z2DE66]
EWB00_011373	0.881	1.29614	6.17904	0.778	0.027	9	FALSE	Protein pitchfork [Source:UniProtKB/TrEMBL;Acc:A0A4Z2DLP1]
EWB00_007514	0.88	1.23161	2.82395	0.889	0.384	9	FALSE	DUF4515 domain-containing protein [Source:UniProtKB/TrEMBL;Acc:A0A4Z2CTX7]
EWB00_003026	0.876	1.32321	5.35266	0.778	0.046	9	FALSE	Tetraspanin [Source:UniProtKB/TrEMBL;Acc:A0A4Z2DA04]
EWB00_006967	0.875	1.02051	4.77131	0.778	0.045	9	FALSE	Parkin coregulated protein [Source:UniProtKB/TrEMBL;Acc:A0A4Z2CWM5]
EWB00_001506	0.874	1.15861	3.85852	0.815	0.124	9	FALSE	Coiled-coil domain-containing protein isoform 1 [Source:UniProtKB/TrEMBL;Acc:A0A4Z2DFK5]
EWB00_003058	0.872	1.07645	2.56749	0.889	0.38	9	FALSE	B9 domain-containing protein isoform 2 [Source:UniProtKB/TrEMBL;Acc:A0A4Z2D9R3]
EWB00_005338	0.87	1.17447	3.66987	0.815	0.177	9	FALSE	SJCHGC02540 protein [Source:UniProtKB/TrEMBL;Acc:Q5C7J5]
EWB00_008696	0.869	1.15965	8.28178	0.741	0.003	9	FALSE	SJCHGC08982 protein [Source:UniProtKB/TrEMBL;Acc:Q5DG29]
EWB00_002209	0.867	1.10543	2.74344	0.852	0.309	9	FALSE
EWB00_009263	0.864	0.942792	1.67981	0.963	0.615	9	FALSE	Major egg antigen; Major egg antigen (P40); SJCHGC06324 protein [Source:UniProtKB/TrEMBL;Acc:Q5DE66]
EWB00_005324	0.861	1.13349	2.81538	0.889	0.32	9	FALSE	F-box only protein [Source:UniProtKB/TrEMBL;Acc:A0A4Z2D206]
EWB00_004794	0.86	1.17107	2.86168	0.852	0.242	9	FALSE	EF-hand calcium-binding domain-containing protein isoform 5 [Source:UniProtKB/TrEMBL;Acc:A0A4Z2D424]
EWB00_001383	0.859	0.974821	4.97318	0.741	0.038	9	FALSE	WD_REPEATS_REGION domain-containing protein [Source:UniProtKB/TrEMBL;Acc:A0A4Z2DWR1]
EWB00_003716	0.857	1.20059	1.8193	1	0.963	9	FALSE	Histone H4 [Source:UniProtKB/TrEMBL;Acc:Q5DET3]
EWB00_010375	0.856	0.972916	4.96183	0.741	0.035	9	FALSE	Centrosomal protein isoform 2 [Source:UniProtKB/TrEMBL;Acc:A0A4Z2DNY6]
EWB00_000971	0.855	0.862954	3.82237	0.778	0.089	9	FALSE	Putative core 1 udp-galactose:n-acetylgalactosamine-alpha-r beta 1, 3-galactosyltransferase [Source:UniProtKB/TrEMBL;Acc:A0A4Z2DY01]
EWB00_002997	0.855	1.25306	4.9608	0.741	0.05	9	FALSE
EWB00_000273	0.853	1.03803	4.53891	0.741	0.042	9	FALSE	Ankyrin repeat domain-containing protein isoform 1; Ankyrin,domain-containing protein [Source:UniProtKB/TrEMBL;Acc:C1LJ63]
EWB00_002001	0.85	0.96925	4.56477	0.741	0.069	9	FALSE	Cellular myosin heavy chain [Source:UniProtKB/TrEMBL;Acc:A0A4Z2DDY1]
EWB00_002773	0.849	0.912182	3.34578	0.778	0.127	9	FALSE	D-xylose-proton symporter-like 1 [Source:UniProtKB/TrEMBL;Acc:A0A4Z2DB50]
EWB00_004039	0.847	0.907991	6.43158	0.704	0.014	9	FALSE	Regulator of G-signaling 22 [Source:UniProtKB/TrEMBL;Acc:A0A4Z2D6L4]
EWB00_006444	0.847	1.06508	4.43811	0.741	0.062	9	FALSE	LisH domain-containing protein [Source:UniProtKB/TrEMBL;Acc:A0A4Z2CYB9]
EWB00_009244	0.846	0.997294	2.4143	0.889	0.384	9	FALSE	SJCHGC02558 protein [Source:UniProtKB/TrEMBL;Acc:Q5DG05]
EWB00_003756	0.845	1.11801	6.13521	0.704	0.014	9	FALSE	Transmembrane protein [Source:UniProtKB/TrEMBL;Acc:A0A4Z2DWI2]
EWB00_005778	0.845	1.1905	6.05318	0.704	0.018	9	FALSE	Unconventional myosin-XVIIIb-like [Source:UniProtKB/TrEMBL;Acc:A0A4Z2D0M8]
EWB00_008149	0.844	1.112	3.43859	0.778	0.113	9	FALSE	Coiled-coil domain-containing protein isoform 1 [Source:UniProtKB/TrEMBL;Acc:A0A4Z2CRG2]
EWB00_009878	0.844	1.07937	5.78199	0.704	0.021	9	FALSE	Calmodulin [Source:UniProtKB/TrEMBL;Acc:A0A4Z2DQH1]
EWB00_002584	0.842	0.802345	3.20265	0.778	0.123	9	FALSE	TRAF3-interacting protein [Source:UniProtKB/TrEMBL;Acc:A0A4Z2DBM4]
EWB00_007419	0.842	0.896372	1.70474	0.926	0.658	9	FALSE	Sodium/potassium-transporting ATPase subunit alpha [Source:UniProtKB/TrEMBL;Acc:A0A4Z2CUM2]
EWB00_005289	0.841	0.798061	1.69229	0.963	0.574	9	FALSE	UPF0769 protein [Source:UniProtKB/TrEMBL;Acc:A0A4Z2D2C2]
EWB00_009464	0.84	0.884648	5.01639	0.704	0.028	9	FALSE	IQ domain-containing protein isoform 2; Viral A-type inclusion protein repeat [Source:UniProtKB/TrEMBL;Acc:C1LFP8]
EWB00_008397	0.837	1.30729	4.93734	0.704	0.041	9	FALSE	Meiosis-specific nuclear structural protein 1 [Source:UniProtKB/TrEMBL;Acc:A0A4Z2CQ86]
EWB00_008991	0.837	1.06068	4.72955	0.704	0.038	9	FALSE	Dynein assembly factor 3, axonemal [Source:UniProtKB/TrEMBL;Acc:A0A4Z2CNB3]
EWB00_009233	0.837	0.908279	1.48136	1	0.91	9	FALSE	Dynein light chain roadblock [Source:UniProtKB/TrEMBL;Acc:Q5BS32]
EWB00_009624	0.837	1.03819	3.91364	0.741	0.102	9	FALSE
EWB00_002668	0.834	1.14245	3.30243	0.815	0.221	9	FALSE
EWB00_008894	0.833	0.666549	1.31756	1	0.687	9	FALSE	Centrin-2 isoform 1 [Source:UniProtKB/TrEMBL;Acc:A0A4Z2DS94]
EWB00_010041	0.833	0.700431	1.73855	0.963	0.459	9	FALSE	DNA-directed RNA polymerase III subunit RPC9 [Source:UniProtKB/TrEMBL;Acc:C1LHK1]
EWB00_004098	0.832	1.1631	8.68817	0.667	0.003	9	FALSE	Sal-like protein [Source:UniProtKB/TrEMBL;Acc:A0A4Z2D6F7]
EWB00_003777	0.831	0.788277	1.53789	0.926	0.668	9	FALSE	Intraflagellar transport protein 27 isoform 1 [Source:UniProtKB/TrEMBL;Acc:A0A4Z2D7E6]
EWB00_005935	0.831	0.882579	2.29726	0.852	0.332	9	FALSE	SJCHGC06216 protein [Source:UniProtKB/TrEMBL;Acc:Q5D963]
EWB00_000262	0.83	0.856126	3.37782	0.741	0.107	9	FALSE	Intraflagellar transport protein 20 [Source:UniProtKB/TrEMBL;Acc:A0A4Z2DKB9]
EWB00_004056	0.83	0.768078	1.73696	0.926	0.494	9	FALSE	SJCHGC04562 protein; Sjoegren syndrome nuclear autoantigen 1 isoform 2 [Source:UniProtKB/TrEMBL;Acc:Q5DFN0]
EWB00_006434	0.83	0.930413	6.47286	0.667	0.008	9	TRUE	POU domain protein [Source:UniProtKB/TrEMBL;Acc:A0A4Z2CYD4]
EWB00_010040	0.83	1.14735	7.19987	0.667	0.008	9	FALSE	SJCHGC05363 protein [Source:UniProtKB/TrEMBL;Acc:Q5DDC8]
EWB00_003841	0.829	0.820863	4.01993	0.704	0.057	9	FALSE	Putative tubulin polyglutamylase TTLL1 [Source:UniProtKB/TrEMBL;Acc:A0A4Z2D751]
EWB00_010230	0.827	0.841423	5.54481	0.667	0.014	9	FALSE	Androglobin [Source:UniProtKB/TrEMBL;Acc:A0A4Z2DQL9]
EWB00_005671	0.826	0.885723	5.27967	0.667	0.015	9	FALSE	Dynein heavy chain 6, axonemal [Source:UniProtKB/TrEMBL;Acc:A0A4Z2DTY0]
EWB00_002408	0.823	1.14106	3.8515	0.704	0.07	9	FALSE	SJCHGC04318 protein [Source:UniProtKB/TrEMBL;Acc:Q5DH59]
EWB00_010421	0.822	1.00077	5.07061	0.667	0.026	9	FALSE	Coiled-coil domain-containing protein [Source:UniProtKB/TrEMBL;Acc:A0A4Z2DYC6]
EWB00_003969	0.821	0.600284	4.73264	0.667	0.027	9	FALSE	Bardet-Biedl syndrome 5 protein isoform 2 [Source:UniProtKB/TrEMBL;Acc:A0A4Z2D7R2]
EWB00_007071	0.821	0.910099	4.49702	0.667	0.03	9	FALSE	IQ calmodulin-binding motif-containing protein [Source:UniProtKB/TrEMBL;Acc:A0A4Z2DTK7]
EWB00_005049	0.818	1.05179	4.39614	0.667	0.038	9	FALSE	Rootletin isoform 3 [Source:UniProtKB/TrEMBL;Acc:A0A4Z2D370]
EWB00_006504	0.818	0.983263	4.03583	0.704	0.084	9	FALSE	Centrosomal protein of 19 kDa [Source:UniProtKB/TrEMBL;Acc:A0A4Z2CY56]
EWB00_010569	0.816	0.942504	3.45367	0.704	0.109	9	FALSE
EWB00_005678	0.813	0.686666	2.81248	0.741	0.144	9	FALSE	Transmembrane protein 231 [Source:UniProtKB/TrEMBL;Acc:A0A4Z2DU84]
EWB00_003797	0.812	0.722569	6.61209	0.63	0.005	9	FALSE	Tetraspanin [Source:UniProtKB/TrEMBL;Acc:A0A4Z2D791]
EWB00_004117	0.812	0.981294	2.50851	0.852	0.364	9	FALSE	Nucleoside diphosphate kinase 7 isoform 1 [Source:UniProtKB/TrEMBL;Acc:A0A4Z2D6E3]
EWB00_007566	0.812	0.86483	6.65696	0.63	0.007	9	FALSE	UPF0602 protein [Source:UniProtKB/TrEMBL;Acc:A0A4Z2CU55]
EWB00_000792	0.811	1.01455	2.77634	0.741	0.238	9	FALSE
EWB00_004555	0.811	0.603647	1.06604	1	0.797	9	TRUE	SJCHGC06753 protein; Transcriptional activator protein Pur-beta; Transcriptional activator protein isoform 1 [Source:UniProtKB/TrEMBL;Acc:Q5DBB7]
EWB00_008383	0.81	0.96396	3.08545	0.704	0.11	9	FALSE	Trichoplein keratin filament-binding protein isoform 2 [Source:UniProtKB/TrEMBL;Acc:A0A4Z2CQE5]
EWB00_001950	0.809	0.875382	5.67445	0.63	0.014	9	FALSE	Neuroligin-4, X-linked [Source:UniProtKB/TrEMBL;Acc:A0A4Z2DEZ1]
EWB00_007273	0.809	0.801001	3.9048	0.667	0.07	9	FALSE	Cilia-and flagella-associated protein isoform 3 [Source:UniProtKB/TrEMBL;Acc:A0A4Z2CVG1]
EWB00_006926	0.807	0.763451	5.51296	0.63	0.019	9	FALSE	Dynein assembly factor 1, axonemal homolog [Source:UniProtKB/TrEMBL;Acc:A0A4Z2CWI2]
EWB00_007037	0.807	0.909567	3.31515	0.704	0.11	9	FALSE	Dynein regulatory complex subunit 4 [Source:UniProtKB/TrEMBL;Acc:A0A4Z2CW44]
EWB00_005972	0.804	0.889265	3.04927	0.741	0.155	9	FALSE	Radial spoke head protein 6A isoform 3 [Source:UniProtKB/TrEMBL;Acc:A0A4Z2DT54]
EWB00_010604	0.804	0.902848	3.69664	0.667	0.099	9	FALSE	Radial spoke head protein 4A isoform 1 [Source:UniProtKB/TrEMBL;Acc:A0A4Z2DNX0]
EWB00_009196	0.802	0.85587	2.66125	0.741	0.165	9	FALSE	Prolyl 4-hydroxylase subunit alpha-2 isoform 4 [Source:UniProtKB/TrEMBL;Acc:A0A4Z2CMM2]
EWB00_007244	0.8	1.14534	4.61793	0.63	0.033	9	FALSE	Intraflagellar transport protein 88 isoform 2 [Source:UniProtKB/TrEMBL;Acc:A0A4Z2CV77]
EWB00_004668	0.799	0.928847	4.5222	0.63	0.032	9	FALSE	Cilia-and flagella-associated protein isoform 2 [Source:UniProtKB/TrEMBL;Acc:A0A4Z2DY98]
EWB00_010200	0.799	1.29139	4.8731	0.63	0.042	9	FALSE	Enkurin isoform 2 [Source:UniProtKB/TrEMBL;Acc:A0A4Z2DPR6]
EWB00_000745	0.798	0.95449	4.28682	0.63	0.033	9	FALSE	Centrosomal protein [Source:UniProtKB/TrEMBL;Acc:A0A4Z2DHX6]
EWB00_003999	0.798	0.935555	4.11955	0.63	0.053	9	FALSE	Band 4-like protein isoform 2 [Source:UniProtKB/TrEMBL;Acc:A0A4Z2D6W4]
EWB00_011046	0.798	1.00933	4.91501	0.63	0.039	9	FALSE	Ropporin-1-like protein isoform 1; SJCHGC09021 protein [Source:UniProtKB/TrEMBL;Acc:Q5D8N3]
EWB00_003258	0.797	0.834762	4.41577	0.63	0.048	9	FALSE	DUF4476 domain-containing protein [Source:UniProtKB/TrEMBL;Acc:A0A4Z2D9D6]
EWB00_011349	0.797	0.711407	2.58781	0.741	0.209	9	FALSE	WD repeat-containing protein [Source:UniProtKB/TrEMBL;Acc:A0A4Z2DLI2]
EWB00_008837	0.796	0.888852	3.06525	0.704	0.154	9	FALSE	Coiled-coil domain-containing protein isoform 2 [Source:UniProtKB/TrEMBL;Acc:A0A4Z2CNI5]
EWB00_001435	0.795	1.06264	8.43538	0.593	0.003	9	FALSE	Vacuolar sorting-associated 35 [Source:UniProtKB/TrEMBL;Acc:A0A4Z2DFT8]
EWB00_008424	0.794	0.833955	2.18913	0.778	0.214	9	FALSE	Intraflagellar transport protein 74 isoform 2 [Source:UniProtKB/TrEMBL;Acc:A0A4Z2CQB5]
EWB00_006410	0.793	0.97353	6.70958	0.593	0.009	9	FALSE	Nesprin-1 [Source:UniProtKB/TrEMBL;Acc:A0A4Z2CY94]
EWB00_006814	0.792	0.813458	3.32438	0.667	0.103	9	FALSE	Ankyrin repeat domain-containing protein isoform 1 [Source:UniProtKB/TrEMBL;Acc:A0A4Z2CXJ1]
EWB00_011065	0.792	0.870459	6.10009	0.593	0.012	9	TRUE	Homeobox protein [Source:UniProtKB/TrEMBL;Acc:A0A4Z2DNC2]
EWB00_011301	0.792	0.691002	1.1749	0.963	0.863	9	FALSE	Chloride intracellular channel 4; Chloride intracellular channel exc-4; SJCHGC02774 protein [Source:UniProtKB/TrEMBL;Acc:Q86EG4]
EWB00_008556	0.791	0.745861	3.9461	0.63	0.055	9	FALSE	Tetratricopeptide repeat protein [Source:UniProtKB/TrEMBL;Acc:A0A4Z2CPK6]
EWB00_004809	0.789	1.04085	5.98855	0.593	0.018	9	FALSE	Kinectin (Kinesin receptor) (CG-1 antigen) [Source:UniProtKB/TrEMBL;Acc:A0A4Z2DUG2]
EWB00_009667	0.788	0.849045	5.47581	0.593	0.02	9	FALSE	2-phospho-D-glycerate hydro-lyase [Source:UniProtKB/TrEMBL;Acc:A0A4Z2DY09]
EWB00_000672	0.786	0.84858	2.96795	0.667	0.141	9	FALSE	Solute carrier family 12 member 5 [Source:UniProtKB/TrEMBL;Acc:A0A4Z2DI78]
EWB00_005159	0.786	0.781107	4.75262	0.593	0.026	9	FALSE	Tetratricopeptide repeat protein 30 [Source:UniProtKB/TrEMBL;Acc:A0A4Z2D2M4]
EWB00_010979	0.786	1.0342	3.85043	0.63	0.074	9	FALSE	Dynein heavy chain 10, axonemal [Source:UniProtKB/TrEMBL;Acc:A0A4Z2DMA9]
EWB00_010981	0.786	0.759704	3.73873	0.63	0.069	9	FALSE	Putative malate dehydrogenase 1B isoform 2 [Source:UniProtKB/TrEMBL;Acc:A0A4Z2DM47]
EWB00_005868	0.783	0.789642	4.76218	0.593	0.035	9	FALSE	Cilia-and flagella-associated protein isoform 1 [Source:UniProtKB/TrEMBL;Acc:A0A4Z2D0A6]
EWB00_005731	0.782	0.554887	2.29068	0.704	0.152	9	FALSE	Centrosomal protein [Source:UniProtKB/TrEMBL;Acc:A0A4Z2D0X8]
EWB00_008843	0.782	0.791586	4.56024	0.593	0.028	9	FALSE
EWB00_001241	0.781	0.688747	2.86421	0.667	0.133	9	FALSE	Spermatogenesis-associated protein isoform 3 [Source:UniProtKB/TrEMBL;Acc:A0A4Z2DG92]
EWB00_006835	0.781	0.69436	3.26832	0.63	0.07	9	FALSE	Oral-facial-digital syndrome 1 protein [Source:UniProtKB/TrEMBL;Acc:A0A4Z2CWQ5]
EWB00_007386	0.78	0.643014	2.75012	0.667	0.131	9	FALSE	Centrosomal protein of 41 kDa B [Source:UniProtKB/TrEMBL;Acc:A0A4Z2CUI2]
EWB00_010827	0.78	0.992324	4.41546	0.593	0.04	9	FALSE	Centrosomal protein [Source:UniProtKB/TrEMBL;Acc:A0A4Z2DMI7]
EWB00_004928	0.779	1.05804	4.61943	0.593	0.038	9	FALSE	RIB43A-like with coiled-coils protein [Source:UniProtKB/TrEMBL;Acc:A0A4Z2D3L5]
EWB00_002159	0.778	0.59107	3.00752	0.63	0.097	9	FALSE	Nephrocystin-4 isoform 2 [Source:UniProtKB/TrEMBL;Acc:A0A4Z2DDA7]
EWB00_010885	0.778	0.72304	4.05763	0.593	0.042	9	FALSE	B9 domain-containing protein; SJCHGC03225 protein [Source:UniProtKB/TrEMBL;Acc:Q5DHA5]
EWB00_001498	0.777	0.955711	4.23943	0.593	0.048	9	FALSE	Leghemoglobin-1 isoform 1 [Source:UniProtKB/TrEMBL;Acc:A0A4Z2DFF6]
EWB00_007467	0.777	0.721976	2.02937	0.778	0.334	9	FALSE	Meckel syndrome type 1 protein isoform 2 [Source:UniProtKB/TrEMBL;Acc:A0A4Z2CUA4]
EWB00_003834	0.776	0.457865	0.970321	1	0.677	9	FALSE	Trafficking protein particle complex subunit [Source:UniProtKB/TrEMBL;Acc:A0A4Z2D747]
EWB00_004899	0.776	0.482215	1.58011	0.778	0.236	9	FALSE	Immunoglobulin E set isoform 2 [Source:UniProtKB/TrEMBL;Acc:A0A4Z2D3N6]
EWB00_005734	0.774	0.686393	3.1831	0.63	0.108	9	FALSE	Zinc finger C2HC domain-containing protein [Source:UniProtKB/TrEMBL;Acc:A0A4Z2D0V0]
EWB00_007148	0.774	0.483531	0.772428	1	0.949	9	FALSE	Complex III subunit 8 [Source:UniProtKB/TrEMBL;Acc:C1L8W8]
EWB00_000867	0.772	0.714196	1.92301	0.741	0.262	9	FALSE	Purine nucleoside phosphorylase [Source:UniProtKB/TrEMBL;Acc:C1LK99]
EWB00_001729	0.772	0.719904	3.86844	0.593	0.052	9	FALSE	Transmembrane SKG6 [Source:UniProtKB/TrEMBL;Acc:A0A4Z2DEL8]
EWB00_003958	0.772	0.547301	2.98649	0.63	0.093	9	FALSE
EWB00_008047	0.772	0.566588	1.31297	0.852	0.354	9	FALSE	Sarcoplasmic calcium-binding protein [Source:UniProtKB/TrEMBL;Acc:A0A4Z2CRW2]
EWB00_006125	0.77	0.904865	4.01197	0.593	0.065	9	FALSE	Spermatogenesis-associated protein [Source:UniProtKB/TrEMBL;Acc:A0A4Z2CZN9]
EWB00_008192	0.77	0.683867	2.56344	0.667	0.138	9	FALSE
EWB00_007431	0.769	0.583092	2.63573	0.63	0.109	9	FALSE	Ethanolamine kinase 1 [Source:UniProtKB/TrEMBL;Acc:A0A4Z2CUE3]
EWB00_007541	0.768	1.52413	4.9643	0.593	0.085	9	FALSE	33 kDa inner dynein arm light chain [Source:UniProtKB/TrEMBL;Acc:A0A4Z2CUK4]
EWB00_009303	0.768	0.565987	0.934184	0.926	0.889	9	FALSE
EWB00_001050	0.767	0.466077	2.12307	0.667	0.133	9	FALSE	Lysocardiolipin acyltransferase 1 [Source:UniProtKB/TrEMBL;Acc:A0A4Z2DH53]
EWB00_005367	0.767	0.873613	4.02547	0.593	0.074	9	FALSE	Cilia-and flagella-associated protein [Source:UniProtKB/TrEMBL;Acc:A0A4Z2D1M6]
EWB00_006428	0.767	0.507156	0.8714	0.926	0.873	9	FALSE	Iron-sulfur cluster assembly enzyme ISCU isoform 2; SJCHGC06151 protein [Source:UniProtKB/TrEMBL;Acc:Q5DE57]
EWB00_010720	0.767	0.72538	4.37842	0.556	0.021	9	FALSE	Dynein regulatory complex protein 10 [Source:UniProtKB/TrEMBL;Acc:A0A4Z2DNG7]
EWB00_009139	0.766	1.24856	5.34974	0.556	0.027	9	FALSE	UPF0193 protein EVG1 isoform 2 [Source:UniProtKB/TrEMBL;Acc:A0A4Z2CMW4]
EWB00_000985	0.765	0.544913	2.3085	0.667	0.165	9	FALSE	UDP-glucuronate decarboxylase [Source:UniProtKB/TrEMBL;Acc:A0A4Z2DHE3]
EWB00_001716	0.765	1.22697	4.08628	0.593	0.081	9	FALSE	Nuclear protein MDM1 [Source:UniProtKB/TrEMBL;Acc:A0A4Z2DEK7]
EWB00_000622	0.764	0.522558	2.47402	0.63	0.117	9	FALSE	Phosphatidylinositol-binding clathrin assembly protein [Source:UniProtKB/TrEMBL;Acc:A0A4Z2DIC3]
EWB00_006983	0.764	0.574531	2.42398	0.667	0.146	9	FALSE	Intraflagellar transport protein [Source:UniProtKB/TrEMBL;Acc:A0A4Z2CW07]
EWB00_003013	0.763	0.607232	3.86413	0.556	0.026	9	TRUE	Cysteine and glycine-rich protein isoform 1 [Source:UniProtKB/TrEMBL;Acc:A0A4Z2DAC8]
EWB00_004751	0.763	0.919273	4.45923	0.556	0.038	9	FALSE	Transporter [Source:UniProtKB/TrEMBL;Acc:A0A4Z2D509]
EWB00_009177	0.762	0.557858	1.17511	0.926	0.633	9	FALSE	Hypotherical protein [Source:UniProtKB/TrEMBL;Acc:C1LGK4]
EWB00_000017	0.759	0.561845	2.67865	0.593	0.074	9	FALSE	Immunoglobulin domain-containing-like protein isoform 2 [Source:UniProtKB/TrEMBL;Acc:A0A4Z2DKQ6]
EWB00_001372	0.759	0.88294	4.5184	0.556	0.052	9	FALSE	Protein FAM81B isoform 1 [Source:UniProtKB/TrEMBL;Acc:A0A4Z2DWN0]
EWB00_005977	0.759	0.982644	4.55826	0.556	0.046	9	FALSE	Glutaredoxin domain-containing protein [Source:UniProtKB/TrEMBL;Acc:A0A4Z2DT93]
EWB00_008497	0.759	0.733359	4.33994	0.556	0.045	9	FALSE	Jouberin isoform 2 [Source:UniProtKB/TrEMBL;Acc:A0A4Z2CPT6]
EWB00_011339	0.759	0.709972	4.28843	0.556	0.039	9	FALSE	Kinesin-like protein [Source:UniProtKB/TrEMBL;Acc:A0A4Z2DLE9]
EWB00_001155	0.758	0.755432	2.78782	0.593	0.077	9	FALSE	DNA double-strand break repair rad50 ATPase [Source:UniProtKB/TrEMBL;Acc:A0A4Z2DGP2]
EWB00_003014	0.758	0.34013	0.522006	1	0.983	9	FALSE	Proteasome maturation protein isoform 2 [Source:UniProtKB/TrEMBL;Acc:A0A4Z2DA11]
EWB00_008039	0.758	0.486975	3.0847	0.593	0.078	9	FALSE	KIF-binding protein [Source:UniProtKB/TrEMBL;Acc:A0A4Z2CSL1]
EWB00_009071	0.758	0.564516	7.85765	0.519	0.001	9	FALSE
EWB00_005556	0.757	0.646854	3.14173	0.593	0.093	9	FALSE	ADP-ribosylation factor-like 3; ADP-ribosylation factor-like protein [Source:UniProtKB/TrEMBL;Acc:C1LF39]
EWB00_009158	0.757	0.530541	3.3954	0.556	0.038	9	FALSE	Tau-tubulin kinaseAsator [Source:UniProtKB/TrEMBL;Acc:A0A4Z2CMS4]
EWB00_008995	0.756	0.659322	2.58931	0.593	0.086	9	FALSE	Carbonic anhydrase [Source:UniProtKB/TrEMBL;Acc:C1LI94]
EWB00_008941	0.755	0.677165	5.54326	0.519	0.01	9	FALSE	WD repeat-containing protein [Source:UniProtKB/TrEMBL;Acc:A0A4Z2CNJ8]
EWB00_000518	0.754	1.39762	6.51507	0.519	0.013	9	FALSE	Coiled-coil domain-containing protein [Source:UniProtKB/TrEMBL;Acc:A0A4Z2DIX1]
EWB00_002479	0.754	0.665897	2.36216	0.593	0.105	9	FALSE	Alpha-L-fucosidase [Source:UniProtKB/TrEMBL;Acc:A0A4Z2DBM0]
EWB00_002667	0.754	1.00551	6.4448	0.519	0.016	9	FALSE	Chromatin assembly factor 1 subunit B [Source:UniProtKB/TrEMBL;Acc:A0A4Z2DBD2]
EWB00_006503	0.754	0.794523	2.69546	0.63	0.133	9	FALSE	Na(+)/H(+) exchange regulatory cofactor NHE-RF2 [Source:UniProtKB/TrEMBL;Acc:A0A4Z2CY54]
EWB00_009111	0.754	0.430729	0.823733	0.926	0.599	9	FALSE	Gelsolin; SJCHGC01371 protein; Severin isoform 4 [Source:UniProtKB/TrEMBL;Acc:Q5DDI7]
EWB00_009561	0.753	0.645789	3.726	0.556	0.067	9	FALSE	Nucleoside diphosphate kinase 5 isoform 2; Nucleoside-diphosphate kinase [Source:UniProtKB/TrEMBL;Acc:C1LEL0]
EWB00_001930	0.752	0.449808	1.01631	0.815	0.389	9	FALSE	V-type proton ATPase subunit [Source:UniProtKB/TrEMBL;Acc:Q5BS21]
EWB00_004559	0.752	0.606308	2.32641	0.63	0.178	9	FALSE	Serine incorporator 5 [Source:UniProtKB/TrEMBL;Acc:A0A4Z2D4T3]
EWB00_006216	0.751	0.590786	4.73755	0.519	0.015	9	FALSE
EWB00_001203	0.749	0.618158	2.91911	0.593	0.117	9	FALSE
EWB00_003610	0.749	1.01168	5.37261	0.519	0.026	9	FALSE	EF-hand calcium-binding domain-containing protein; SJCHGC01425 protein [Source:UniProtKB/TrEMBL;Acc:Q5DI10]
EWB00_009880	0.749	0.570279	2.95935	0.593	0.101	9	FALSE	Centrosomal protein POC5 [Source:UniProtKB/TrEMBL;Acc:A0A4Z2DQE8]
EWB00_010995	0.748	0.576469	4.44571	0.519	0.026	9	FALSE	Coiled-coil domain-containing protein [Source:UniProtKB/TrEMBL;Acc:A0A4Z2DME2]
EWB00_000979	0.747	0.56938	3.41792	0.556	0.063	9	FALSE
EWB00_002150	0.747	0.696775	4.11518	0.519	0.024	9	FALSE	Putative RING-H2 finger protein [Source:UniProtKB/TrEMBL;Acc:A0A4Z2DD33]
EWB00_005798	0.747	0.892649	4.79272	0.519	0.029	9	FALSE	Coiled-coil domain-containing protein [Source:UniProtKB/TrEMBL;Acc:A0A4Z2D0Q9]
EWB00_008597	0.747	0.612642	4.08548	0.519	0.024	9	FALSE	Kinesin-associated protein [Source:UniProtKB/TrEMBL;Acc:A0A4Z2CPD7]
EWB00_010212	0.747	0.571024	2.13	0.63	0.165	9	FALSE
EWB00_004471	0.746	0.534629	2.54265	0.593	0.104	9	FALSE	Interleukin-1 receptor-associated kinase 1-binding protein [Source:UniProtKB/TrEMBL;Acc:C1LF07]
EWB00_004648	0.745	0.537726	3.92961	0.519	0.029	9	FALSE	Nephrocystin-1 [Source:UniProtKB/TrEMBL;Acc:A0A4Z2D4G7]
EWB00_009307	0.744	1.05181	1.95337	0.741	0.57	9	FALSE	Glutamic acid-rich protein [Source:UniProtKB/TrEMBL;Acc:A0A4Z2DSR1]
EWB00_002264	0.743	0.4275	3.63307	0.519	0.031	9	FALSE	Putative microtubule-associated protein 9 (Aster-associated protein) [Source:UniProtKB/TrEMBL;Acc:A0A4Z2DCT7]
EWB00_002765	0.743	0.579661	4.28749	0.519	0.034	9	FALSE
EWB00_005970	0.743	0.789805	4.57291	0.519	0.041	9	FALSE	Adenylate kinase 8 [Source:UniProtKB/TrEMBL;Acc:A0A4Z2DT40]
EWB00_008606	0.743	0.531579	2.16891	0.63	0.15	9	FALSE
EWB00_004212	0.742	1.04901	4.69145	0.519	0.042	9	FALSE	Cyclin-dependent kinase-like 1 [Source:UniProtKB/TrEMBL;Acc:C1L3S7]
EWB00_008818	0.742	0.711465	2.6404	0.593	0.125	9	FALSE	Potassium channel subfamily K member 6 [Source:UniProtKB/TrEMBL;Acc:A0A4Z2CPG3]
EWB00_004892	0.741	0.365476	0.581644	0.963	0.958	9	FALSE	23 kDa integral membrane protein [Source:UniProtKB/Swiss-Prot;Acc:P27591]
EWB00_008759	0.741	0.400321	0.650943	0.963	0.932	9	FALSE	Pyruvate kinase [Source:UniProtKB/TrEMBL;Acc:Q5DAM7]
EWB00_004943	0.74	0.589537	2.43873	0.593	0.139	9	FALSE	EF-hand calcium-binding domain-containing protein 6 [Source:UniProtKB/TrEMBL;Acc:A0A4Z2D3C2]
EWB00_004965	0.74	0.430644	2.10455	0.593	0.106	9	FALSE	LIM domain-containing protein isoform 2 [Source:UniProtKB/TrEMBL;Acc:A0A4Z2D3F4]
EWB00_008956	0.739	0.650661	3.69256	0.519	0.04	9	FALSE	Afadin [Source:UniProtKB/TrEMBL;Acc:A0A4Z2CNL6]
EWB00_010058	0.738	0.590667	1.20628	0.889	0.657	9	FALSE	RIIa domain-containing protein [Source:UniProtKB/TrEMBL;Acc:A0A4Z2DQ48]
EWB00_003332	0.737	0.780569	6.65897	0.481	0.008	9	FALSE	Cytosolic carboxypeptidase-like protein [Source:UniProtKB/TrEMBL;Acc:A0A4Z2D8Y5]
EWB00_011159	0.737	0.546327	1.21185	0.815	0.599	9	FALSE	Intraflagellar transport protein 22 [Source:UniProtKB/TrEMBL;Acc:A0A4Z2DLZ9]
EWB00_001395	0.736	0.601219	1.27975	0.852	0.486	9	FALSE	Tetraspanin [Source:UniProtKB/TrEMBL;Acc:Q5DH43]
EWB00_005100	0.736	0.44965	5.07109	0.481	0.008	9	FALSE	Protein couch potato [Source:UniProtKB/TrEMBL;Acc:A0A4Z2DUC2]
EWB00_003320	0.735	0.635539	1.97118	0.667	0.265	9	FALSE	Kinesin-like protein [Source:UniProtKB/TrEMBL;Acc:A0A4Z2D8Z4]
EWB00_010426	0.735	0.670294	3.63909	0.519	0.052	9	FALSE	Cilia-and flagella-associated protein isoform 2 [Source:UniProtKB/TrEMBL;Acc:A0A4Z2DXI9]
EWB00_010757	0.735	0.517443	1.80277	0.704	0.267	9	FALSE	WD repeat-containing protein; WD-40 repeat,IPR011046 WD40-like,domain-containing protein [Source:UniProtKB/TrEMBL;Acc:C1LDU7]
EWB00_007284	0.734	0.496816	4.64199	0.481	0.013	9	FALSE	XK-related protein [Source:UniProtKB/TrEMBL;Acc:A0A4Z2CVR3]
EWB00_008171	0.734	0.567582	1.39344	0.778	0.486	9	FALSE
EWB00_004403	0.733	0.498944	0.964038	0.889	0.731	9	FALSE
EWB00_008646	0.733	0.652968	5.01368	0.481	0.017	9	FALSE	Coiled-coil and C2 domain-containing protein [Source:UniProtKB/TrEMBL;Acc:A0A4Z2CPA8]
EWB00_008472	0.731	0.952278	2.72081	0.63	0.214	9	FALSE	Aspartate--ammonia ligase [Source:UniProtKB/TrEMBL;Acc:A0A4Z2CPW2]
EWB00_004161	0.73	0.347541	1.87215	0.556	0.086	9	FALSE	Utrophin [Source:UniProtKB/TrEMBL;Acc:A0A4Z2DUS3]
EWB00_005538	0.73	0.546804	2.21989	0.593	0.174	9	FALSE
EWB00_006771	0.73	0.543063	2.13815	0.593	0.153	9	FALSE
EWB00_009355	0.73	0.711073	2.99359	0.556	0.116	9	FALSE	Intraflagellar transport protein 57 isoform 1 [Source:UniProtKB/TrEMBL;Acc:A0A4Z2DRN4]
EWB00_001482	0.729	0.349809	0.552481	1	0.962	9	FALSE	CDGSH iron-sulfur domain-containing protein 2; SJCHGC06294 protein; Zinc finger CDGSH domain-containing protein 1 [Source:UniProtKB/TrEMBL;Acc:Q86FB3]
EWB00_006734	0.729	0.41398	1.05193	0.889	0.512	9	FALSE	MOB kinase activator-like 1 isoform 1 [Source:UniProtKB/TrEMBL;Acc:A0A4Z2CWV5]
EWB00_007718	0.729	0.556826	2.4754	0.593	0.15	9	FALSE	Coiled coil domain containing protein 57 [Source:UniProtKB/TrEMBL;Acc:A0A4Z2DSQ3]
EWB00_002458	0.728	0.958836	5.14886	0.481	0.032	9	FALSE	Sperm flagellar protein [Source:UniProtKB/TrEMBL;Acc:A0A4Z2DCX3]
EWB00_002962	0.728	0.524516	1.39959	0.778	0.39	9	FALSE
EWB00_003597	0.728	0.62195	4.57493	0.481	0.03	9	FALSE	Spermatogenesis associated 6-like protein isoform 2 [Source:UniProtKB/TrEMBL;Acc:A0A4Z2D8X1]
EWB00_001652	0.727	1.0829	4.73159	0.481	0.029	9	FALSE	Transmembrane protein 231 [Source:UniProtKB/TrEMBL;Acc:A0A4Z2DEV5]
EWB00_003587	0.727	0.77816	4.74765	0.481	0.029	9	FALSE
EWB00_001279	0.726	0.311364	0.672473	1	0.677	9	FALSE	Nucleobindin-1 isoform 3 [Source:UniProtKB/TrEMBL;Acc:A0A4Z2DG36]
EWB00_002517	0.726	0.450828	0.918197	0.889	0.717	9	FALSE	Lysosome-associated membrane glyco isoform 1 [Source:UniProtKB/TrEMBL;Acc:C1LIJ6]
EWB00_002825	0.726	0.29076	2.757	0.519	0.061	9	FALSE
EWB00_003045	0.726	0.556062	1.91721	0.667	0.23	9	FALSE	C2 domain-containing protein [Source:UniProtKB/TrEMBL;Acc:A0A4Z2D9Q5]
EWB00_003342	0.726	0.348956	1.62876	0.593	0.123	9	FALSE	Roundabout 2 [Source:UniProtKB/TrEMBL;Acc:A0A4Z2D8U5]
EWB00_004496	0.726	0.357855	0.640977	1	0.853	9	FALSE	Cytochrome c oxidase subunit 6B [Source:UniProtKB/TrEMBL;Acc:A0A4Z2D501]
EWB00_005474	0.726	0.514318	1.1485	0.852	0.521	9	FALSE	Biogenesis of lysosome-related organelles complex 1 subunit 1 [Source:UniProtKB/TrEMBL;Acc:C1LHR1]
EWB00_000229	0.725	0.551296	2.88259	0.556	0.117	9	FALSE
EWB00_005749	0.725	0.378285	0.634014	1	0.918	9	FALSE	Nuclear migration nudC [Source:UniProtKB/TrEMBL;Acc:A0A4Z2D0R4]
EWB00_007227	0.725	0.450213	3.62284	0.481	0.028	9	FALSE
EWB00_002178	0.724	0.421799	2.87491	0.519	0.07	9	FALSE	Meckelin [Source:UniProtKB/TrEMBL;Acc:A0A4Z2DDA4]
EWB00_003707	0.724	0.635511	1.38338	0.852	0.544	9	FALSE	Putative neutral sphingomyelinase isoform 1 [Source:UniProtKB/TrEMBL;Acc:A0A4Z2D7K0]
EWB00_002394	0.723	0.541245	1.84722	0.667	0.231	9	FALSE	Protein dpy-30 [Source:UniProtKB/TrEMBL;Acc:A0A4Z2DCH1]
EWB00_004199	0.723	0.390759	2.08174	0.556	0.107	9	FALSE	Glutamate receptor ionotropic, kainate 3 [Source:UniProtKB/TrEMBL;Acc:A0A4Z2DUZ1]
EWB00_004765	0.723	0.458371	2.09767	0.593	0.156	9	FALSE	Low affinity cationic amino acid transporter isoform 1 [Source:UniProtKB/TrEMBL;Acc:A0A4Z2D4W9]
EWB00_006320	0.723	0.711977	4.29044	0.481	0.041	9	FALSE	Dynein beta chain, ciliary [Source:UniProtKB/TrEMBL;Acc:A0A4Z2CYT3]
EWB00_001970	0.722	0.845149	4.09915	0.481	0.052	9	FALSE	Protein C21orf2 isoform 2 [Source:UniProtKB/TrEMBL;Acc:A0A4Z2DF14]
EWB00_003112	0.722	0.536275	3.00137	0.519	0.082	9	FALSE	Zinc finger C2H2 type [Source:UniProtKB/TrEMBL;Acc:A0A4Z2D9J8]
EWB00_005994	0.721	0.45927	3.46205	0.481	0.038	9	FALSE	Tektin [Source:UniProtKB/TrEMBL;Acc:A0A4Z2DU15]
EWB00_007363	0.721	0.689212	8.2253	0.444	0.002	9	FALSE	Guanine nucleotide-binding protein G(S) subunit alpha isoform 1 [Source:UniProtKB/TrEMBL;Acc:A0A4Z2CV28]
EWB00_006616	0.72	0.46603	1.25061	0.778	0.435	9	FALSE
EWB00_009308	0.72	0.785093	6.5455	0.444	0.005	9	FALSE	MORN repeat-containing protein [Source:UniProtKB/TrEMBL;Acc:A0A4Z2DRQ9]
EWB00_003813	0.719	0.468407	2.80263	0.519	0.084	9	FALSE	Centrosomal protein [Source:UniProtKB/TrEMBL;Acc:A0A4Z2D770]
EWB00_001796	0.718	0.328314	2.32008	0.519	0.078	9	FALSE	Centrosomal protein [Source:UniProtKB/TrEMBL;Acc:A0A4Z2DEG6]
EWB00_006414	0.718	0.558785	5.75333	0.444	0.008	9	FALSE	Spectrin-like nuclear envelope [Source:UniProtKB/TrEMBL;Acc:A0A4Z2CYA0]
EWB00_010373	0.716	0.493929	2.58701	0.519	0.098	9	FALSE	Dynein intermediate chain 3, ciliary isoform 3 [Source:UniProtKB/TrEMBL;Acc:A0A4Z2DP04]
EWB00_008296	0.715	0.492853	4.61708	0.444	0.013	9	FALSE	RYamide receptor [Source:UniProtKB/TrEMBL;Acc:A0A4Z2CRE7]
EWB00_002954	0.714	0.588294	3.53568	0.481	0.067	9	FALSE	Tetratricopeptide repeat protein [Source:UniProtKB/TrEMBL;Acc:A0A4Z2DWR9]
EWB00_008555	0.714	0.411609	1.82712	0.63	0.198	9	FALSE	Na(+)/H(+) exchange regulatory cofactor NHE-RF2 isoform 1 [Source:UniProtKB/TrEMBL;Acc:A0A4Z2CPN8]
EWB00_005737	0.713	0.446726	4.76974	0.444	0.018	9	FALSE
EWB00_000605	0.712	0.527168	2.99403	0.481	0.054	9	FALSE	Disabled isoform 1 [Source:UniProtKB/TrEMBL;Acc:A0A4Z2DIP0]
EWB00_005516	0.712	0.290714	2.6361	0.481	0.05	9	FALSE	Centrosomal protein of 78 kDa isoform 2 [Source:UniProtKB/TrEMBL;Acc:A0A4Z2D2D4]
EWB00_005823	0.712	0.280179	0.44941	1	0.965	9	FALSE	Calmodulin [Source:UniProtKB/TrEMBL;Acc:Q5DA21]
EWB00_011414	0.711	0.562426	4.29385	0.444	0.023	9	FALSE	Tektin [Source:UniProtKB/TrEMBL;Acc:C1LFS0]
EWB00_005995	0.71	0.707327	2.32297	0.556	0.171	9	FALSE	Coiled-coil domain-containing protein 42 [Source:UniProtKB/TrEMBL;Acc:A0A4Z2DTA5]
EWB00_007482	0.71	0.471009	2.93301	0.481	0.068	9	FALSE	Cilia-and flagella-associated protein [Source:UniProtKB/TrEMBL;Acc:A0A4Z2CU42]
EWB00_008727	0.71	0.331187	0.521796	1	0.961	9	FALSE	Deltameth_res domain-containing protein [Source:UniProtKB/TrEMBL;Acc:C1LTJ7]
EWB00_009818	0.71	0.302032	0.695513	0.889	0.55	9	FALSE	Putative aminopeptidase W07G4.4 isoform 1 [Source:UniProtKB/TrEMBL;Acc:A0A4Z2DQJ2]
EWB00_010279	0.71	0.314786	2.2345	0.481	0.051	9	FALSE	Glycoprotein 3-alpha-L-fucosyltransferase A isoform 2 [Source:UniProtKB/TrEMBL;Acc:A0A4Z2DPC0]
EWB00_010890	0.71	0.589414	2.47496	0.556	0.164	9	FALSE	Fibrous sheath-interacting protein 1 [Source:UniProtKB/TrEMBL;Acc:A0A4Z2DNG8]
EWB00_007717	0.709	0.406257	0.734509	1	0.739	9	FALSE	Mitotic spindle assembly checkpoint protein; SJCHGC08975 protein [Source:UniProtKB/TrEMBL;Acc:Q5DDW6]
EWB00_011393	0.709	0.486626	0.996869	0.926	0.691	9	FALSE	Clathrin light chain [Source:UniProtKB/TrEMBL;Acc:Q5DH75]
EWB00_001370	0.708	0.593591	4.19176	0.444	0.033	9	FALSE	Sperm-associated antigen 6; Sperm-associated antigen 6 isoform 2 [Source:UniProtKB/TrEMBL;Acc:C1LHB4]
EWB00_002266	0.708	0.902214	4.36576	0.444	0.029	9	FALSE	Serine-rich adhesin for platelets (Staphylococcus aureus surface protein A) [Source:UniProtKB/TrEMBL;Acc:C1LGS8]
EWB00_004038	0.708	0.456795	4.02931	0.444	0.03	9	FALSE	Cytoplasmic dynein 2 light intermediate chain 1 [Source:UniProtKB/TrEMBL;Acc:A0A4Z2D6Q2]
EWB00_006557	0.708	0.368571	0.859346	0.889	0.611	9	FALSE	Nucleotide exchange factor SIL1 [Source:UniProtKB/TrEMBL;Acc:A0A4Z2CXW5]
EWB00_000164	0.707	0.628089	3.27808	0.481	0.084	9	FALSE	UPF0573 protein C2orf70 isoform 1 [Source:UniProtKB/TrEMBL;Acc:A0A4Z2DK17]
EWB00_003200	0.707	0.494556	1.90341	0.556	0.156	9	FALSE	Inactive hydroxysteroid dehydrogenase-like protein [Source:UniProtKB/TrEMBL;Acc:A0A4Z2D9A9]
EWB00_003504	0.707	0.577448	1.8374	0.63	0.256	9	FALSE	Neutral sphingomyelinase [Source:UniProtKB/TrEMBL;Acc:A0A4Z2D8A3]
EWB00_003245	0.706	0.524645	2.8676	0.481	0.069	9	FALSE
EWB00_004193	0.706	0.681841	2.72441	0.481	0.081	9	FALSE	SH3 and multiple ankyrin repeat-containing protein isoform 3 [Source:UniProtKB/TrEMBL;Acc:A0A4Z2DVZ1]
EWB00_005676	0.706	0.480352	3.74786	0.444	0.034	9	FALSE	Intraflagellar transport protein [Source:UniProtKB/TrEMBL;Acc:A0A4Z2DTY2]
EWB00_009050	0.706	0.310611	1.09422	0.63	0.21	9	FALSE	PDZ and LIM domain protein [Source:UniProtKB/TrEMBL;Acc:A0A4Z2DSD9]
EWB00_003592	0.705	0.556755	3.3871	0.444	0.036	9	FALSE	Fas-binding factor 1 [Source:UniProtKB/TrEMBL;Acc:A0A4Z2D850]
EWB00_004207	0.705	0.556371	3.94119	0.444	0.033	9	FALSE
EWB00_007471	0.705	0.770681	4.15115	0.444	0.043	9	FALSE	Cilia- and flagella-associated protein 300 [Source:UniProtKB/TrEMBL;Acc:A0A4Z2CUN2]
EWB00_000343	0.704	0.213005	0.319688	1	0.99	9	FALSE	Peptidylprolyl isomerase [Source:UniProtKB/TrEMBL;Acc:C7TYC0]
EWB00_000843	0.704	0.520878	11.3228	0.407	0	9	FALSE	Tctex1 domain-containing 1-like [Source:UniProtKB/TrEMBL;Acc:A0A4Z2DHQ8]
EWB00_006613	0.704	0.532507	2.23793	0.556	0.189	9	FALSE	DUF4509 domain-containing protein [Source:UniProtKB/TrEMBL;Acc:A0A4Z2CXQ3]
EWB00_003359	0.703	0.254104	0.405814	1	0.974	9	FALSE	Cofilin/actin-depolymerizing factor; Putative Cofilin-1 [Source:UniProtKB/TrEMBL;Acc:C1LMR7]
EWB00_006990	0.703	0.763202	4.22383	0.444	0.041	9	FALSE	Beta-1,4-galactosyltransferase 3 [Source:UniProtKB/TrEMBL;Acc:A0A4Z2CW12]
EWB00_008073	0.703	0.981286	4.5459	0.444	0.051	9	FALSE	Cytochrome b5 domain-containing protein isoform 1 [Source:UniProtKB/TrEMBL;Acc:A0A4Z2CRM6]
EWB00_003221	0.702	0.425986	1.36101	0.704	0.36	9	FALSE	ADP-ribose pyrophosphatase [Source:UniProtKB/TrEMBL;Acc:A0A4Z2D9I7]
EWB00_003801	0.702	0.430546	1.29924	0.741	0.354	9	FALSE	Ras-related protein isoform 2 [Source:UniProtKB/TrEMBL;Acc:A0A4Z2D790]
EWB00_000316	0.701	0.3899	2.2433	0.519	0.129	9	FALSE	Translation elongation factor G [Source:UniProtKB/TrEMBL;Acc:A0A4Z2DX67]
EWB00_005601	0.701	0.561333	1.01735	0.926	0.718	9	FALSE	Ribonuclease H2 subunit C [Source:UniProtKB/TrEMBL;Acc:A0A4Z2D112]
EWB00_009260	0.701	0.137928	0.29647	0.815	0.472	9	FALSE	Major egg antigen isoform 1; SJCHGC06780 protein [Source:UniProtKB/TrEMBL;Acc:Q5DI11]
EWB00_011131	0.701	0.383629	5.21754	0.407	0.006	9	FALSE	Tubulin polyglutamylase TTLL6 [Source:UniProtKB/TrEMBL;Acc:A0A4Z2DLX2]

## Sheet: D20
Genes	MyAUC	Avg_diff	Avg_log2FC	pct.1	pct.2	Cluster	is.TF	Descriptions
EWB00_010537	0.799	0.754249	1.39725	0.93	0.32	0	FALSE	Survival of motor neuron-related-splicing factor 30; Survival of motor neuron-related-splicing factor 30 isoform 2 [Source:UniProtKB/TrEMBL;Acc:C1L8W5]
EWB00_007926	0.774	0.330774	0.489357	1	0.99	0	FALSE	60S ribosomal protein L22 2 isoform 2 [Source:UniProtKB/TrEMBL;Acc:A0A4Z2CSV3]
EWB00_007392	0.76	0.32172	0.475075	0.999	0.996	0	TRUE	CCHC-type zinc finger protein isoform 2; Cellular nucleic acid-binding protein [Source:UniProtKB/TrEMBL;Acc:C1LSW0]
EWB00_000057	0.752	0.297557	0.443011	1	0.991	0	FALSE	40S ribosomal protein S23 [Source:UniProtKB/TrEMBL;Acc:Q5DBM8]
EWB00_009886	0.75	0.291133	0.431106	1	0.992	0	FALSE	60S ribosomal protein L9 [Source:UniProtKB/TrEMBL;Acc:B3GUS6]
EWB00_002543	0.746	0.285655	0.424627	1	0.988	0	FALSE	40S ribosomal protein S7 [Source:UniProtKB/TrEMBL;Acc:Q86ET9]
EWB00_011045	0.735	0.331406	0.507524	0.999	0.954	0	FALSE	60S ribosomal protein; Putative ribosomal protein L4; SJCHGC06667 protein [Source:UniProtKB/TrEMBL;Acc:Q5DEG2]
EWB00_006677	0.734	0.287523	0.427216	1	0.984	0	FALSE	60S ribosomal protein L14 [Source:UniProtKB/TrEMBL;Acc:Q5DA76]
EWB00_004782	0.729	0.263006	0.38699	1	0.995	0	FALSE	60S ribosomal protein L30 [Source:UniProtKB/TrEMBL;Acc:Q5DG17]
EWB00_004971	0.729	0.570867	0.873658	0.966	0.637	0	FALSE	Nanos 1 isoform 2 [Source:UniProtKB/TrEMBL;Acc:A0A4Z2D388]
EWB00_009905	0.726	0.273626	0.403678	1	0.993	0	FALSE	60S ribosomal protein isoform 2; Ribosomal protein L18 [Source:UniProtKB/TrEMBL;Acc:C1LWI6]
EWB00_008906	0.723	0.495314	0.783735	0.985	0.719	0	FALSE	Tubulin alpha chain [Source:UniProtKB/TrEMBL;Acc:C1LLC3]
EWB00_011042	0.722	0.256879	0.381662	1	0.986	0	FALSE	40S ribosomal protein; Ribosomal protein S10; SJCHGC09089 protein [Source:UniProtKB/TrEMBL;Acc:Q5DDJ0]
EWB00_008366	0.721	0.311012	0.464856	1	0.982	0	FALSE	Ribosomal protein L15 [Source:UniProtKB/TrEMBL;Acc:B3GUU2]
EWB00_011383	0.721	0.278235	0.41767	0.997	0.981	0	FALSE	60S ribosomal protein; Ribosomal protein L11; SJCHGC05729 protein [Source:UniProtKB/TrEMBL;Acc:Q5DAR3]
EWB00_004837	0.719	0.245769	0.366056	1	0.992	0	FALSE	40S ribosomal protein S26 [Source:UniProtKB/TrEMBL;Acc:Q5DH89]
EWB00_000324	0.716	0.24931	0.371478	1	0.988	0	FALSE	40S ribosomal protein S24 [Source:UniProtKB/TrEMBL;Acc:A0A4Z2DY35]
EWB00_008106	0.715	0.249087	0.369395	1	0.988	0	FALSE	40S ribosomal protein isoform 1; Ribosomal protein S3 [Source:UniProtKB/TrEMBL;Acc:C1LXF0]
EWB00_011340	0.715	0.264456	0.396293	0.999	0.983	0	FALSE	60S ribosomal protein L27a [Source:UniProtKB/TrEMBL;Acc:Q86EL2]
EWB00_000245	0.714	0.284439	0.433009	0.999	0.969	0	FALSE	60S ribosomal protein; Putative 60S ribosomal protein L23a [Source:UniProtKB/TrEMBL;Acc:C1LAE2]
EWB00_007831	0.713	0.249513	0.372002	1	0.993	0	FALSE	60S ribosomal protein L40 [Source:UniProtKB/TrEMBL;Acc:O96462]
EWB00_010738	0.713	0.237414	0.353203	0.999	0.993	0	FALSE	Eukaryotic translation initiation factor 5A [Source:UniProtKB/TrEMBL;Acc:Q86DY5]
EWB00_007383	0.712	0.250254	0.368872	1	0.995	0	FALSE	60S acidic ribosomal protein; Ribosomal protein LP1 [Source:UniProtKB/TrEMBL;Acc:C1LW72]
EWB00_000920	0.71	0.365586	0.595789	0.982	0.87	0	FALSE	Nucleosome assembly protein 1-like 4 isoform 4 [Source:UniProtKB/TrEMBL;Acc:A0A4Z2DHG9]
EWB00_001699	0.71	0.218903	0.323796	1	0.995	0	FALSE	GTP-binding nuclear protein [Source:UniProtKB/TrEMBL;Acc:A0A4Z2DWJ8]
EWB00_003248	0.71	0.284607	0.433166	0.997	0.963	0	FALSE	40S ribosomal protein SA [Source:UniProtKB/Swiss-Prot;Acc:Q5DA90]
EWB00_008043	0.71	0.219849	0.323158	1	0.996	0	FALSE	60S ribosomal protein isoform 1; Ribosomal protein L24 [Source:UniProtKB/TrEMBL;Acc:B3GUS5]
EWB00_002859	0.709	0.293946	0.439569	1	0.98	0	FALSE	60S ribosomal protein L13 [Source:UniProtKB/TrEMBL;Acc:B3GUS1]
EWB00_007345	0.709	0.241941	0.358494	1	0.988	0	FALSE	60S ribosomal protein L18a [Source:UniProtKB/TrEMBL;Acc:Q5DH26]
EWB00_011127	0.707	0.240051	0.357371	1	0.991	0	FALSE	40S ribosomal protein S18 [Source:UniProtKB/TrEMBL;Acc:Q5DAC4]
EWB00_001915	0.706	0.240612	0.359411	1	0.983	0	FALSE	60S ribosomal protein; Clone ZZD1408 mRNA sequence; Ribosomal protein L36A [Source:UniProtKB/TrEMBL;Acc:Q86EU7]
EWB00_005291	0.705	0.388961	0.621617	0.99	0.837	0	FALSE	Eukaryotic translation initiation factor 4E binding protein 1; Eukaryotic translation initiation factor 4E-binding protein isoform 2; SJCHGC06694 protein [Source:UniProtKB/TrEMBL;Acc:Q5DI71]
EWB00_006801	0.704	0.213881	0.316198	1	0.994	0	FALSE	40S ribosomal protein S30 [Source:UniProtKB/TrEMBL;Acc:Q1HN44]
EWB00_009344	0.704	0.227265	0.337181	1	0.995	0	FALSE	40S ribosomal protein S6 [Source:UniProtKB/TrEMBL;Acc:Q86DY7]
EWB00_000173	0.703	0.244515	0.364368	1	0.987	0	FALSE	60S ribosomal protein L7a [Source:UniProtKB/TrEMBL;Acc:C1LR60]
EWB00_008947	0.703	0.303946	0.467374	0.994	0.94	0	FALSE	Guanine nucleotide-binding protein subunit beta-2-like 1; SJCHGC01669 protein [Source:UniProtKB/TrEMBL;Acc:Q5DD54]
EWB00_004889	0.702	0.287972	0.444755	0.996	0.948	0	FALSE	40S ribosomal protein S25 [Source:UniProtKB/TrEMBL;Acc:C1LQE8]
EWB00_003070	0.818	0.411088	0.605495	1	0.995	1	FALSE	40S ribosomal protein S4 [Source:UniProtKB/TrEMBL;Acc:Q86DX5]
EWB00_007775	0.813	0.46645	0.70257	0.998	0.978	1	FALSE	60S ribosomal protein; Ribosomal protein L32; SJCHGC04757 protein [Source:UniProtKB/TrEMBL;Acc:Q5DEE8]
EWB00_005533	0.806	0.405297	0.603712	0.995	0.989	1	FALSE	40S ribosomal protein S9 [Source:UniProtKB/TrEMBL;Acc:C1LT62]
EWB00_003820	0.798	0.630845	1.01304	0.977	0.752	1	FALSE	Importin subunit alpha [Source:UniProtKB/TrEMBL;Acc:Q5DAP9]
EWB00_000463	0.796	0.441743	0.661806	0.992	0.985	1	FALSE	Dynein light chain [Source:UniProtKB/TrEMBL;Acc:B1WA71]
EWB00_003261	0.769	0.394085	0.601745	0.998	0.971	1	FALSE	60S ribosomal protein L6 [Source:UniProtKB/TrEMBL;Acc:Q5DE99]
EWB00_003709	0.769	0.31711	0.468436	1	0.997	1	FALSE	60S ribosomal protein isoform 2; Ribosomal protein L3; SJCHGC06297 protein [Source:UniProtKB/TrEMBL;Acc:Q86ER3]
EWB00_004971	0.767	0.849166	1.29655	0.935	0.666	1	FALSE	Nanos 1 isoform 2 [Source:UniProtKB/TrEMBL;Acc:A0A4Z2D388]
EWB00_011082	0.766	0.462667	0.73213	0.982	0.922	1	FALSE	Eukaryotic translation initiation factor 3 subunit 5; Eukaryotic translation initiation factor 3 subunit F; SJCHGC06192 protein [Source:UniProtKB/TrEMBL;Acc:Q5DDP2]
EWB00_008599	0.75	0.347596	0.526634	0.995	0.98	1	FALSE	60S acidic ribosomal protein P0 [Source:UniProtKB/TrEMBL;Acc:B3GUY4]
EWB00_009389	0.744	0.398967	0.611192	0.982	0.966	1	FALSE	SJCHGC02213 protein [Source:UniProtKB/TrEMBL;Acc:Q5DAM0]
EWB00_000211	0.743	0.40788	0.636456	0.985	0.948	1	FALSE	Clone ZZZ363 mRNA sequence; Magonashi; Protein mago nashi [Source:UniProtKB/TrEMBL;Acc:Q86E05]
EWB00_008275	0.74	0.39575	0.62201	0.984	0.944	1	FALSE	ATP synthase subunit delta [Source:UniProtKB/TrEMBL;Acc:A0A4Z2CR00]
EWB00_009375	0.74	0.504358	0.852959	0.945	0.826	1	FALSE	60S ribosomal protein L38 [Source:UniProtKB/TrEMBL;Acc:A0A4Z2DRX0]
EWB00_008449	0.735	0.390975	0.598498	0.997	0.955	1	FALSE	Protein VHS3 [Source:UniProtKB/TrEMBL;Acc:A0A4Z2CQ14]
EWB00_008667	0.727	0.382582	0.604272	0.982	0.942	1	FALSE	Clone ZZD252 mRNA sequence; Cytochrome c oxidase subunit 4 isoform 1; Cytochrome c oxidase subunit IV [Source:UniProtKB/TrEMBL;Acc:Q86FC9]
EWB00_009378	0.718	0.365637	0.58844	0.972	0.927	1	FALSE	Glutathione peroxidase [Source:UniProtKB/TrEMBL;Acc:Q86EQ5]
EWB00_007790	0.708	0.403749	0.69389	0.929	0.82	1	FALSE	Hydroxyacylglutathione hydrolase; Putative hydroxyacylglutathione hydrolase isoform 2; SJCHGC05735 protein [Source:UniProtKB/TrEMBL;Acc:Q86DW6]
EWB00_003812	0.706	0.443891	0.80998	0.917	0.713	1	FALSE	Survival of motor neuron-related-splicing factor 30 [Source:UniProtKB/TrEMBL;Acc:C1LPC0]
EWB00_004639	0.704	0.451522	0.811137	0.896	0.724	1	FALSE	DNA-directed RNA Polymerase II subunit K; DNA-directed RNA polymerases RPABC4 [Source:UniProtKB/TrEMBL;Acc:C7TXX7]
EWB00_009402	0.702	0.354329	0.580687	0.963	0.897	1	FALSE	Complex I-B22 [Source:UniProtKB/TrEMBL;Acc:A0A4Z2DRL6]
EWB00_007996	0.799	1.8496	2.90903	0.859	0.718	2	FALSE
EWB00_009281	0.745	0.690989	1.1254	0.881	0.914	2	FALSE	Protein disulfide-isomerase [Source:UniProtKB/TrEMBL;Acc:C1L502]
EWB00_001011	0.714	0.39876	0.612281	0.973	0.984	2	FALSE	Bax inhibitor 1 isoform 3 [Source:UniProtKB/TrEMBL;Acc:A0A4Z2DHK2]
EWB00_001303	0.713	0.574523	0.912448	0.896	0.912	2	FALSE	SJCHGC09526 protein [Source:UniProtKB/TrEMBL;Acc:Q5DG78]
EWB00_006060	0.932	1.8464	4.57435	0.903	0.092	3	FALSE	IQ motif and SEC7 domain-containing protein isoform 4 [Source:UniProtKB/TrEMBL;Acc:A0A4Z2DTN1]
EWB00_000067	0.921	1.26672	1.8648	1	0.809	3	FALSE	Late histone H1 [Source:UniProtKB/TrEMBL;Acc:A0A4Z2DKB6]
EWB00_001681	0.866	0.571057	0.843917	1	0.959	3	FALSE	Histone H2A [Source:UniProtKB/TrEMBL;Acc:Q5DE19]
EWB00_008250	0.837	1.99668	4.12374	0.744	0.118	3	FALSE
EWB00_008081	0.835	0.978039	1.58716	0.986	0.655	3	FALSE	Histone H3 [Source:UniProtKB/TrEMBL;Acc:A0A4Z2CRV0]
EWB00_002778	0.818	0.939817	1.74346	0.917	0.534	3	FALSE	Antigen KI-67 [Source:UniProtKB/TrEMBL;Acc:A0A4Z2DB34]
EWB00_007620	0.81	0.889937	2.41336	0.78	0.234	3	FALSE	M-phase inducer phosphatase 2 isoform 1 [Source:UniProtKB/TrEMBL;Acc:A0A4Z2CTJ1]
EWB00_001841	0.808	0.651175	0.995387	1	0.796	3	FALSE	Krueppel-like factor 11 [Source:UniProtKB/TrEMBL;Acc:A0A4Z2DDS4]
EWB00_009762	0.784	0.384348	0.567684	1	0.989	3	FALSE	High mobility group B1; High mobility group protein DSP1; High mobility group protein isoform 1; SJCHGC00614 protein [Source:UniProtKB/TrEMBL;Acc:Q86E32]
EWB00_005234	0.781	0.678664	0.991073	1	0.975	3	FALSE	Clone ZZZ92 mRNA sequence; Histone H1-delta [Source:UniProtKB/TrEMBL;Acc:Q86DU8]
EWB00_000068	0.78	0.704303	1.33814	0.935	0.552	3	FALSE	Histone H3 [Source:UniProtKB/TrEMBL;Acc:A0A4Z2CRV0]
EWB00_010242	0.779	0.68886	1.41269	0.841	0.325	3	FALSE	Transcription factor SOX-14 [Source:UniProtKB/TrEMBL;Acc:A0A4Z2DPN3]
EWB00_003729	0.778	0.647427	1.10259	0.968	0.66	3	FALSE	Histone H2B [Source:UniProtKB/TrEMBL;Acc:Q5DDU9]
EWB00_010071	0.76	0.446813	0.707923	0.996	0.91	3	FALSE	High mobility group protein DSP1; High mobility group protein isoform 2; SJCHGC02538 protein [Source:UniProtKB/TrEMBL;Acc:Q5DA81]
EWB00_002519	0.758	0.521257	0.923362	0.971	0.683	3	FALSE	DNA replication licensing factor MCM7 [Source:UniProtKB/TrEMBL;Acc:A0A4Z2DBS8]
EWB00_001131	0.754	0.464052	0.782664	0.975	0.794	3	FALSE	Lamin B receptor; Lamin-B receptor isoform 1 [Source:UniProtKB/TrEMBL;Acc:C1LGC4]
EWB00_005515	0.732	0.506915	0.983559	0.924	0.609	3	FALSE	Nucleolar and spindle-associated 1 isoform 1 [Source:UniProtKB/TrEMBL;Acc:A0A4Z2D1N5]
EWB00_004626	0.723	0.464067	1.0234	0.827	0.433	3	FALSE	Zinc finger FLYWCH type isoform 2 [Source:UniProtKB/TrEMBL;Acc:A0A4Z2D5I2]
EWB00_004618	0.721	0.475645	0.90252	0.931	0.631	3	FALSE
EWB00_005354	0.718	0.521729	1.03451	0.863	0.552	3	FALSE	DUF5741 domain-containing protein [Source:UniProtKB/TrEMBL;Acc:A0A4Z2D1S2]
EWB00_004658	0.713	1.51795	2.94073	0.487	0.063	3	TRUE	Paired box protein [Source:UniProtKB/TrEMBL;Acc:A0A4Z2D4I7]
EWB00_006291	0.713	0.219036	0.320687	1	0.999	3	FALSE	Histone H3 [Source:UniProtKB/TrEMBL;Acc:Q5DHF8]
EWB00_007956	0.711	0.435185	0.790149	0.949	0.661	3	FALSE	G2/mitotic-specific cyclin-B2 isoform 2; SJCHGC02339 protein [Source:UniProtKB/TrEMBL;Acc:Q5D8P0]
EWB00_009363	0.711	0.478507	1.06178	0.794	0.404	3	FALSE	SJCHGC05916 protein [Source:UniProtKB/TrEMBL;Acc:Q5D9H5]
EWB00_008906	0.708	0.45449	0.713501	0.978	0.773	3	FALSE	Tubulin alpha chain [Source:UniProtKB/TrEMBL;Acc:C1LLC3]
EWB00_010263	0.705	0.425623	0.808688	0.928	0.613	3	FALSE	Geminin-like isoform X1 [Source:UniProtKB/TrEMBL;Acc:A0A4Z2DPP5]
EWB00_009407	0.704	0.496696	1.07492	0.809	0.49	3	FALSE
EWB00_007660	0.703	0.444455	0.931165	0.852	0.541	3	FALSE	Retinal guanylyl cyclase 2 isoform 3 [Source:UniProtKB/TrEMBL;Acc:A0A4Z2CTA6]
EWB00_005504	0.702	0.272269	0.411724	1	0.975	3	FALSE	Acidic leucine-rich nuclear phosphoprotein 32-related protein (ANP32/acidic nuclear phosphoprotein-like protein); Acidic leucine-rich nuclear phosphoprotein 32-related protein isoform 1; SJCHGC00366 protein; SJCHGC02024 protein [Source:UniProtKB/TrEMBL;Acc:Q5DGN9]
EWB00_000127	0.99	2.55883	3.94903	1	0.669	4	FALSE	SJCHGC01171 protein [Source:UniProtKB/TrEMBL;Acc:Q5D8F1]
EWB00_004783	0.972	2.20682	4.48192	0.989	0.095	4	FALSE	Hoglet [Source:UniProtKB/TrEMBL;Acc:A0A4Z2D419]
EWB00_000125	0.932	2.28248	3.71528	0.994	0.614	4	FALSE
EWB00_002258	0.92	1.68884	5.08062	0.866	0.053	4	FALSE	Nanos 1 [Source:UniProtKB/TrEMBL;Acc:A0A4Z2DCT9]
EWB00_007827	0.911	1.11898	1.90882	0.983	0.565	4	FALSE	Fatty acid binding protein 7, brain; Fatty acid-binding protein [Source:UniProtKB/TrEMBL;Acc:C1L9W1]
EWB00_004803	0.883	1.61332	7.87516	0.771	0.008	4	FALSE
EWB00_001426	0.854	1.44364	5.48595	0.732	0.039	4	FALSE	Protein boule-like isoform 1 [Source:UniProtKB/TrEMBL;Acc:A0A4Z2DFS6]
EWB00_009762	0.847	0.627024	0.923991	1	0.989	4	FALSE	High mobility group B1; High mobility group protein DSP1; High mobility group protein isoform 1; SJCHGC00614 protein [Source:UniProtKB/TrEMBL;Acc:Q86E32]
EWB00_002482	0.841	0.817283	1.65696	0.939	0.517	4	FALSE	PUR alpha beta gamma DNA RNA binding [Source:UniProtKB/TrEMBL;Acc:C1LH88]
EWB00_006925	0.839	1.09944	3.44289	0.771	0.122	4	FALSE
EWB00_009263	0.821	0.919031	1.62691	0.95	0.523	4	FALSE	Major egg antigen; Major egg antigen (P40); SJCHGC06324 protein [Source:UniProtKB/TrEMBL;Acc:Q5DE66]
EWB00_002004	0.816	1.01344	2.66558	0.765	0.215	4	FALSE	SJCHGC03511 protein [Source:UniProtKB/TrEMBL;Acc:Q5DB49]
EWB00_008600	0.816	0.767914	3.38705	0.698	0.079	4	FALSE	Ferric-chelate reductase 1 isoform 4 [Source:UniProtKB/TrEMBL;Acc:A0A4Z2CPD4]
EWB00_005731	0.814	0.783713	2.97188	0.721	0.104	4	FALSE	Centrosomal protein [Source:UniProtKB/TrEMBL;Acc:A0A4Z2D0X8]
EWB00_004845	0.813	0.726031	1.4875	0.983	0.504	4	FALSE	Heat shock protein 67B2; Thiosulfate sulfurtransferase/rhodanese-like domain-containing protein isoform 1 [Source:UniProtKB/TrEMBL;Acc:C1L7E3]
EWB00_008786	0.802	0.877662	5.93775	0.615	0.01	4	FALSE	Galectin-3-binding protein [Source:UniProtKB/TrEMBL;Acc:A0A4Z2CP97]
EWB00_000064	0.801	0.807854	2.90296	0.704	0.12	4	FALSE
EWB00_002735	0.793	0.715677	4.1965	0.62	0.037	4	FALSE
EWB00_003100	0.79	1.1509	4.16994	0.648	0.078	4	FALSE	Thioredoxin [Source:UniProtKB/TrEMBL;Acc:Q5DAX8]
EWB00_009328	0.782	0.462367	0.79715	0.994	0.746	4	FALSE	Prosaposin isoform 3 [Source:UniProtKB/TrEMBL;Acc:A0A4Z2CMW1]
EWB00_004892	0.757	0.543194	0.866158	1	0.899	4	FALSE	23 kDa integral membrane protein [Source:UniProtKB/Swiss-Prot;Acc:P27591]
EWB00_007469	0.749	0.493032	0.963672	0.922	0.631	4	FALSE	Peptide-methionine (R)-S-oxide reductase [Source:UniProtKB/TrEMBL;Acc:Q86ES2]
EWB00_009483	0.747	0.940482	4.54092	0.531	0.043	4	FALSE
EWB00_001170	0.741	0.734813	1.35108	0.872	0.477	4	FALSE	SJCHGC05495 protein [Source:UniProtKB/TrEMBL;Acc:Q5DAM9]
EWB00_010726	0.74	0.476437	0.972287	0.944	0.572	4	FALSE	Disks large associated 5 [Source:UniProtKB/TrEMBL;Acc:A0A4Z2DNH3]
EWB00_007468	0.739	0.362465	0.550266	1	0.975	4	FALSE	RAS-like GTP-binding protein; Ras-like GTP-binding protein isoform 2; Rho GTPase-like protein [Source:UniProtKB/TrEMBL;Acc:Q8MUI8]
EWB00_010341	0.737	0.389919	0.634167	0.989	0.91	4	FALSE	Actin-related protein 2/3 complex subunit 3 [Source:UniProtKB/TrEMBL;Acc:C1L5L1]
EWB00_006498	0.736	0.502548	2.19473	0.598	0.123	4	FALSE	Zinc finger protein [Source:UniProtKB/TrEMBL;Acc:A0A4Z2CY49]
EWB00_010263	0.736	0.445501	0.840123	0.983	0.621	4	FALSE	Geminin-like isoform X1 [Source:UniProtKB/TrEMBL;Acc:A0A4Z2DPP5]
EWB00_003272	0.734	0.471134	0.84195	0.961	0.689	4	FALSE	Cyclin-dependent kinase 1 isoform 2; SJCHGC05810 protein [Source:UniProtKB/TrEMBL;Acc:Q5DB60]
EWB00_005468	0.733	0.452681	0.753274	0.994	0.876	4	FALSE	Transmembrane protein isoform 1 [Source:UniProtKB/TrEMBL;Acc:A0A4Z2DUR1]
EWB00_005601	0.733	0.525768	0.967656	0.961	0.633	4	FALSE	Ribonuclease H2 subunit C [Source:UniProtKB/TrEMBL;Acc:A0A4Z2D112]
EWB00_006186	0.733	0.434078	0.647279	1	0.795	4	FALSE	Histone H2A [Source:UniProtKB/TrEMBL;Acc:Q5DF72]
EWB00_006714	0.731	0.334754	0.515156	0.994	0.959	4	FALSE	SJCHGC06652 protein; Small nuclear ribonucleoprotein-associated protein; Small nuclear ribonucleoprotein-associated protein B [Source:UniProtKB/TrEMBL;Acc:Q5D911]
EWB00_010657	0.729	0.37729	1.27292	0.698	0.213	4	FALSE	Aspartate aminotransferase [Source:UniProtKB/TrEMBL;Acc:C1LIR8]
EWB00_004515	0.728	0.494573	1.344	0.754	0.321	4	FALSE	Universal stress protein [Source:UniProtKB/TrEMBL;Acc:A0A4Z2DUK2]
EWB00_008080	0.725	0.492892	0.857721	0.927	0.645	4	FALSE	Histone H2A [Source:UniProtKB/TrEMBL;Acc:C1L929]
EWB00_005242	0.723	0.469804	1.01584	0.905	0.527	4	FALSE	DNA repair protein RAD51 homolog [Source:UniProtKB/TrEMBL;Acc:A0A4Z2D269]
EWB00_008496	0.723	0.389977	1.98184	0.553	0.092	4	FALSE	UDP-N-acetylglucosamine/UDP-glucose/GDP-mannose transporter [Source:UniProtKB/TrEMBL;Acc:A0A4Z2CQJ1]
EWB00_010121	0.721	0.500826	0.818555	0.944	0.643	4	FALSE	Pro-Pol polyprotein [Source:UniProtKB/TrEMBL;Acc:A0A4Z2CL29]
EWB00_004437	0.718	0.520811	1.63781	0.665	0.248	4	FALSE	Fumarate hydratase [Source:UniProtKB/TrEMBL;Acc:C1LGX3]
EWB00_006870	0.716	0.362777	0.564582	0.989	0.936	4	FALSE	Peptidylprolyl isomerase [Source:UniProtKB/TrEMBL;Acc:Q5DAN5]
EWB00_000976	0.714	0.426225	1.36507	0.67	0.248	4	FALSE	Folate receptor alpha isoform 1; SJCHGC02435 protein [Source:UniProtKB/TrEMBL;Acc:Q5DDB9]
EWB00_006963	0.714	0.476101	2.40214	0.52	0.089	4	FALSE	Adenosine deaminase [Source:UniProtKB/TrEMBL;Acc:A0A4Z2CWA3]
EWB00_000789	0.712	0.330021	1.2164	0.547	0.113	4	FALSE	Peptidylamidoglycolate lyase [Source:UniProtKB/TrEMBL;Acc:A0A4Z2DHV6]
EWB00_001132	0.712	0.324683	1.01456	0.67	0.222	4	FALSE	Hypotheticial protein; SJCHGC04576 protein [Source:UniProtKB/TrEMBL;Acc:Q5DCS0]
EWB00_004241	0.712	0.401493	0.64243	0.989	0.884	4	FALSE	SJCHGC05772 protein [Source:UniProtKB/TrEMBL;Acc:Q5C770]
EWB00_004654	0.71	0.386962	1.97411	0.508	0.079	4	FALSE	Palmitoyl-protein hydrolase 1 [Source:UniProtKB/TrEMBL;Acc:A0A4Z2D4D9]
EWB00_005877	0.708	0.415647	1.87229	0.525	0.1	4	FALSE	Bravo_FIGEY domain-containing protein [Source:UniProtKB/TrEMBL;Acc:A0A4Z2D155]
EWB00_008859	0.706	0.250669	0.36768	1	0.997	4	FALSE	Co-chaperone protein isoform 2 [Source:UniProtKB/TrEMBL;Acc:C1LXV0]
EWB00_004804	0.705	0.416455	2.77135	0.458	0.044	4	FALSE
EWB00_002115	0.701	0.321234	1.26081	0.615	0.18	4	FALSE	Acetyl-CoA deacylase [Source:UniProtKB/TrEMBL;Acc:A0A4Z2DD91]
EWB00_004516	0.701	0.352541	1.32877	0.615	0.195	4	FALSE	Universal stress protein [Source:UniProtKB/TrEMBL;Acc:C1LTL6]
EWB00_004284	0.984	2.66531	4.11593	1	0.752	5	FALSE	Myosin regulatory light chain 2, smooth muscle minor isoform (G1); Myosin regulatory light chain A, smooth adductor muscle isoform 3; SJCHGC00821 protein [Source:UniProtKB/TrEMBL;Acc:Q5DB55]
EWB00_009854	0.971	2.62948	4.17982	1	0.622	5	FALSE	Troponin T; Troponin T isoform 4 [Source:UniProtKB/TrEMBL;Acc:C1LDC4]
EWB00_002502	0.97	2.55544	3.77037	1	0.985	5	FALSE	Actin; Actin-2; Actin-2 isoform 2 [Source:UniProtKB/TrEMBL;Acc:Q71TT8]
EWB00_011315	0.964	2.56158	4.22119	0.985	0.558	5	FALSE	Troponin I 4 isoform 2 [Source:UniProtKB/TrEMBL;Acc:Q5DCN5]
EWB00_009968	0.955	2.50151	3.93099	0.992	0.784	5	FALSE	Tropomyosin-2; Tropomyosin-2 isoform 3 [Source:UniProtKB/TrEMBL;Acc:C1LNS2]
EWB00_008791	0.951	2.36636	3.58832	0.992	0.834	5	FALSE	Myosin heavy chain, striated muscle [Source:UniProtKB/TrEMBL;Acc:A0A4Z2CPI5]
EWB00_008246	0.944	2.45806	4.19818	0.97	0.455	5	TRUE	Muscle LIM protein [Source:UniProtKB/TrEMBL;Acc:A0A4Z2CR29]
EWB00_001008	0.936	2.14515	3.72546	0.97	0.497	5	FALSE	Tropomyosin; Tropomyosin isoform 2 [Source:UniProtKB/TrEMBL;Acc:B3W666]
EWB00_002966	0.936	2.15229	3.57878	0.955	0.539	5	FALSE	Myosin alkali light chain 1; Myosin catalytic light chain LC-1, mantle muscle isoform 3; SJCHGC01894 protein [Source:UniProtKB/TrEMBL;Acc:Q5DCQ8]
EWB00_007839	0.931	2.28787	3.65851	0.962	0.553	5	FALSE	Paramyosin [Source:UniProtKB/TrEMBL;Acc:A0A4Z2CSX2]
EWB00_008310	0.928	2.18205	3.83734	0.962	0.47	5	FALSE	20 kDa calcium-binding protein isoform 1 [Source:UniProtKB/TrEMBL;Acc:A0A4Z2CQQ3]
EWB00_007587	0.909	2.37663	4.17196	0.925	0.415	5	FALSE	Transgelin [Source:UniProtKB/TrEMBL;Acc:Q86DV9]
EWB00_004614	0.908	2.13658	4.26347	0.895	0.252	5	FALSE	SJCHGC02374 protein [Source:UniProtKB/TrEMBL;Acc:Q5DHK2]
EWB00_004741	0.873	2.02822	3.96785	0.857	0.279	5	FALSE	Calponin [Source:UniProtKB/TrEMBL;Acc:A0A4Z2D465]
EWB00_004573	0.871	1.98394	3.2141	0.947	0.652	5	FALSE	Fructose-bisphosphate aldolase [Source:UniProtKB/TrEMBL;Acc:C1LB83]
EWB00_002895	0.868	2.02853	3.97414	0.835	0.27	5	FALSE	Four and a half LIM domains protein; SJCHGC00739 protein [Source:UniProtKB/TrEMBL;Acc:Q86E61]
EWB00_006760	0.86	1.39999	2.39677	0.94	0.513	5	FALSE	G-protein, gamma subunit,domain-containing protein; Guanine nucleotide-binding protein subunit gamma-1 [Source:UniProtKB/TrEMBL;Acc:C1LEC0]
EWB00_008047	0.857	2.22456	4.34764	0.812	0.261	5	FALSE	Sarcoplasmic calcium-binding protein [Source:UniProtKB/TrEMBL;Acc:A0A4Z2CRW2]
EWB00_003319	0.847	2.05513	4.14083	0.797	0.262	5	FALSE	Paramyosin isoform 2 [Source:UniProtKB/TrEMBL;Acc:A0A4Z2D9X2]
EWB00_007683	0.843	1.51496	3.88162	0.752	0.128	5	FALSE	SJCHGC02220 protein [Source:UniProtKB/TrEMBL;Acc:Q5DAC8]
EWB00_003386	0.842	1.89302	3.78486	0.805	0.281	5	FALSE	SJCHGC09287 protein; Titin [Source:UniProtKB/TrEMBL;Acc:Q5DI56]
EWB00_006190	0.84	1.7316	3.7997	0.782	0.222	5	FALSE	PDZ and LIM domain protein isoform 4 [Source:UniProtKB/TrEMBL;Acc:B3GUZ0]
EWB00_003359	0.8	0.886673	1.38934	0.977	0.951	5	FALSE	Cofilin/actin-depolymerizing factor; Putative Cofilin-1 [Source:UniProtKB/TrEMBL;Acc:C1LMR7]
EWB00_003251	0.796	1.35941	2.70028	0.737	0.234	5	FALSE	Neuronal calcium sensor 2 [Source:UniProtKB/TrEMBL;Acc:A0A4Z2D994]
EWB00_002124	0.793	0.608206	0.899608	1	0.999	5	FALSE	Glyceraldehyde-3-phosphate dehydrogenase [Source:UniProtKB/TrEMBL;Acc:Q27776]
EWB00_010450	0.791	2.31781	4.09516	0.774	0.396	5	FALSE	Collagen-like protein isoform 1 [Source:UniProtKB/TrEMBL;Acc:A0A4Z2DXQ0]
EWB00_010898	0.789	1.86994	4.28807	0.662	0.16	5	FALSE	SJCHGC09241 protein [Source:UniProtKB/TrEMBL;Acc:Q5DD35]
EWB00_002930	0.784	1.89334	4.58514	0.639	0.126	5	FALSE	Smoothelin; Smoothelin-like protein isoform 1 [Source:UniProtKB/TrEMBL;Acc:B3GUZ6]
EWB00_002163	0.783	1.87321	3.42439	0.744	0.351	5	FALSE	Calumenin-B isoform 1 [Source:UniProtKB/TrEMBL;Acc:Q5DDR9]
EWB00_009260	0.782	1.55603	2.95225	0.737	0.295	5	FALSE	Major egg antigen isoform 1; SJCHGC06780 protein [Source:UniProtKB/TrEMBL;Acc:Q5DI11]
EWB00_001395	0.778	1.34886	2.69782	0.752	0.341	5	FALSE	Tetraspanin [Source:UniProtKB/TrEMBL;Acc:Q5DH43]
EWB00_007062	0.778	1.2993	2.16147	0.865	0.747	5	FALSE	SJCHGC06330 protein [Source:UniProtKB/TrEMBL;Acc:Q5D9Z6]
EWB00_009050	0.778	1.49575	4.34172	0.609	0.097	5	FALSE	PDZ and LIM domain protein [Source:UniProtKB/TrEMBL;Acc:A0A4Z2DSD9]
EWB00_008239	0.777	2.1346	3.93505	0.737	0.375	5	FALSE	Collagen alpha-2(I) chain isoform 3 [Source:UniProtKB/TrEMBL;Acc:A0A4Z2CR19]
EWB00_008378	0.775	2.06211	4.42226	0.654	0.207	5	FALSE	Insulin-like growth factor-binding protein-related protein [Source:UniProtKB/TrEMBL;Acc:A0A4Z2CQF2]
EWB00_004517	0.764	1.27515	3.08927	0.632	0.157	5	FALSE
EWB00_009467	0.762	1.06852	2.3999	0.714	0.345	5	FALSE	SJCHGC09197 protein [Source:UniProtKB/TrEMBL;Acc:Q5DG86]
EWB00_010205	0.75	1.90116	4.06365	0.624	0.22	5	FALSE	SPARC isoform 1 [Source:UniProtKB/TrEMBL;Acc:A0A4Z2DQI8]
EWB00_004555	0.746	0.967155	1.6972	0.82	0.669	5	TRUE	SJCHGC06753 protein; Transcriptional activator protein Pur-beta; Transcriptional activator protein isoform 1 [Source:UniProtKB/TrEMBL;Acc:Q5DBB7]
EWB00_001930	0.745	1.13372	2.19735	0.684	0.338	5	FALSE	V-type proton ATPase subunit [Source:UniProtKB/TrEMBL;Acc:Q5BS21]
EWB00_002188	0.742	1.46926	3.4244	0.579	0.149	5	FALSE	SJCHGC05029 protein [Source:UniProtKB/TrEMBL;Acc:Q5C4P1]
EWB00_004438	0.739	0.987914	1.72105	0.797	0.501	5	FALSE
EWB00_000274	0.737	2.33587	4.29781	0.647	0.327	5	FALSE	Collagen alpha-1(V) chain isoform 1 [Source:UniProtKB/TrEMBL;Acc:A0A4Z2DJT0]
EWB00_007674	0.736	0.999122	2.14771	0.699	0.417	5	FALSE	Rho-related GTP-binding protein isoform 1; SJCHGC07016 protein [Source:UniProtKB/TrEMBL;Acc:Q5DDX1]
EWB00_010322	0.736	1.07716	2.50468	0.639	0.261	5	FALSE	Alpha-1,4 glucan phosphorylase [Source:UniProtKB/TrEMBL;Acc:A0A4Z2DP13]
EWB00_008551	0.733	0.949005	2.15634	0.677	0.332	5	FALSE	Neuronal calcium sensor 2 isoform 3 [Source:UniProtKB/TrEMBL;Acc:A0A4Z2CPK1]
EWB00_005244	0.73	1.1519	2.28874	0.639	0.273	5	FALSE	Nervana 2; Sodium/potassium-transporting ATPase subunit beta-2 isoform 1 [Source:UniProtKB/TrEMBL;Acc:C1L6D1]
EWB00_007395	0.73	1.95212	3.8136	0.624	0.311	5	FALSE	Collagen alpha-2(V) chain isoform 1 [Source:UniProtKB/TrEMBL;Acc:A0A4Z2CUS5]
EWB00_000646	0.726	0.457437	0.729903	0.97	0.931	5	FALSE	14-3-3 protein isoform 1; SJCHGC01755 protein; Tyrosine 3-monooxygenase/tryptophan 5-monooxygenase activation protein, epsilon polypeptide [Source:UniProtKB/TrEMBL;Acc:Q5DBQ9]
EWB00_006200	0.723	1.53164	3.91009	0.534	0.141	5	FALSE	Collagen alpha-2(IV) chain isoform 1 [Source:UniProtKB/TrEMBL;Acc:A0A4Z2CZI7]
EWB00_004124	0.717	1.417	3.51227	0.541	0.166	5	FALSE	Basement membrane-specific heparan sulfate proteoglycan core protein isoform 1 [Source:UniProtKB/TrEMBL;Acc:A0A4Z2D6D6]
EWB00_010751	0.716	0.968893	4.01846	0.474	0.053	5	FALSE	Synaptopodin 2 isoform 2 [Source:UniProtKB/TrEMBL;Acc:A0A4Z2DNV7]
EWB00_002371	0.715	0.526522	0.814596	0.977	0.967	5	FALSE	Complex III subunit VII [Source:UniProtKB/TrEMBL;Acc:Q86EV2]
EWB00_009871	0.715	0.571345	0.911515	0.97	0.938	5	FALSE	Phosphoglycerate kinase [Source:UniProtKB/TrEMBL;Acc:B3W661]
EWB00_000066	0.714	1.09669	2.16766	0.684	0.444	5	FALSE	Histone H1B [Source:UniProtKB/TrEMBL;Acc:C1L4J5]
EWB00_003560	0.711	1.11123	3.7354	0.481	0.084	5	FALSE	PDZ and LIM domain protein [Source:UniProtKB/TrEMBL;Acc:A0A4Z2D824]
EWB00_000282	0.709	1.06222	3.62434	0.481	0.082	5	FALSE	Titin isoform 1 [Source:UniProtKB/TrEMBL;Acc:A0A4Z2DJQ2]
EWB00_010681	0.708	1.11177	2.17743	0.586	0.24	5	FALSE	Solute carrier family 2; Solute carrier family 2, facilitated glucose transporter member 3 [Source:UniProtKB/TrEMBL;Acc:C1LJ50]
EWB00_010886	0.704	1.16592	2.86321	0.549	0.221	5	FALSE	Ryanodine receptor isoform 2 [Source:UniProtKB/TrEMBL;Acc:A0A4Z2DMG0]
EWB00_007317	0.702	1.00636	3.11666	0.481	0.101	5	FALSE	Carbonic anhydrase 2 isoform 3; Putative carbonic anhydrase II [Source:UniProtKB/TrEMBL;Acc:C1LFK7]
EWB00_009827	0.701	0.829453	1.61162	0.722	0.551	5	FALSE	Endoplasmin isoform 1 [Source:UniProtKB/TrEMBL;Acc:A0A4Z2DQL0]
EWB00_007672	0.976	2.29475	4.29969	1	0.21	6	FALSE	21.7 kDa antigen; Antigen Sm21.7; Tegument antigen (I(H)A) [Source:UniProtKB/TrEMBL;Acc:O45206]
EWB00_003253	0.975	1.89708	8.3468	0.952	0.007	6	FALSE
EWB00_006401	0.946	2.38475	6.11037	0.905	0.043	6	FALSE	Dynein light chain [Source:UniProtKB/TrEMBL;Acc:C1LNH8]
EWB00_006626	0.944	1.82371	8.7121	0.889	0.007	6	FALSE
EWB00_008048	0.935	1.98783	4.91261	0.905	0.072	6	FALSE
EWB00_003338	0.934	2.37075	8.09564	0.873	0.011	6	FALSE	Tubulin beta chain [Source:UniProtKB/TrEMBL;Acc:C1LN37]
EWB00_008724	0.931	1.56268	4.97948	0.889	0.048	6	FALSE	Calcium/calmodulin-dependent protein kinase type 1 isoform 2 [Source:UniProtKB/TrEMBL;Acc:A0A4Z2DSJ8]
EWB00_004410	0.93	1.60221	4.25887	0.905	0.121	6	FALSE	Radial spoke head protein 9 isoform 2; SJCHGC08964 protein [Source:UniProtKB/TrEMBL;Acc:Q5D8R2]
EWB00_000375	0.929	1.81344	4.66615	0.905	0.146	6	FALSE
EWB00_001810	0.923	1.24003	3.42703	0.921	0.126	6	FALSE	3' histone mRNA exonuclease 1 [Source:UniProtKB/TrEMBL;Acc:A0A4Z2DEK4]
EWB00_002257	0.917	1.83236	6.8932	0.841	0.025	6	FALSE	Transient receptor potential-gamma protein [Source:UniProtKB/TrEMBL;Acc:A0A4Z2DCP6]
EWB00_001132	0.916	1.60369	3.68427	0.905	0.237	6	FALSE	Hypotheticial protein; SJCHGC04576 protein [Source:UniProtKB/TrEMBL;Acc:Q5DCS0]
EWB00_002134	0.915	1.71283	4.37511	0.889	0.121	6	FALSE	SJCHGC02082 protein [Source:UniProtKB/TrEMBL;Acc:Q5DGC4]
EWB00_003058	0.906	1.22843	2.7319	0.937	0.309	6	FALSE	B9 domain-containing protein isoform 2 [Source:UniProtKB/TrEMBL;Acc:A0A4Z2D9R3]
EWB00_001383	0.904	1.34875	5.7335	0.825	0.025	6	FALSE	WD_REPEATS_REGION domain-containing protein [Source:UniProtKB/TrEMBL;Acc:A0A4Z2DWR1]
EWB00_004794	0.898	1.18647	2.87394	0.905	0.191	6	FALSE	EF-hand calcium-binding domain-containing protein isoform 5 [Source:UniProtKB/TrEMBL;Acc:A0A4Z2D424]
EWB00_008080	0.898	1.24646	2.06067	0.984	0.657	6	FALSE	Histone H2A [Source:UniProtKB/TrEMBL;Acc:C1L929]
EWB00_007244	0.894	1.35143	5.45166	0.81	0.029	6	FALSE	Intraflagellar transport protein 88 isoform 2 [Source:UniProtKB/TrEMBL;Acc:A0A4Z2CV77]
EWB00_007514	0.893	1.1667	2.50437	0.937	0.373	6	FALSE	DUF4515 domain-containing protein [Source:UniProtKB/TrEMBL;Acc:A0A4Z2CTX7]
EWB00_010040	0.886	1.2985	7.01645	0.778	0.008	6	FALSE	SJCHGC05363 protein [Source:UniProtKB/TrEMBL;Acc:Q5DDC8]
EWB00_002209	0.884	1.29864	3.27461	0.873	0.201	6	FALSE
EWB00_007425	0.883	1.87666	5.45355	0.794	0.044	6	FALSE	Radial spoke head 1 [Source:UniProtKB/TrEMBL;Acc:A0A4Z2CUD2]
EWB00_000622	0.881	1.20608	3.83616	0.825	0.099	6	FALSE	Phosphatidylinositol-binding clathrin assembly protein [Source:UniProtKB/TrEMBL;Acc:A0A4Z2DIC3]
EWB00_003305	0.88	2.05115	9.33767	0.762	0.007	6	FALSE	Phospholipase DDHD1 isoform 1 [Source:UniProtKB/TrEMBL;Acc:A0A4Z2D8X8]
EWB00_002997	0.879	1.39519	5.74912	0.778	0.029	6	FALSE
EWB00_000792	0.873	1.05184	2.7722	0.857	0.192	6	FALSE
EWB00_003999	0.865	1.31761	5.7853	0.746	0.029	6	FALSE	Band 4-like protein isoform 2 [Source:UniProtKB/TrEMBL;Acc:A0A4Z2D6W4]
EWB00_006076	0.864	1.1364	2.0002	0.968	0.644	6	FALSE	Adenylate kinase; Adenylate kinase 1; Adenylate kinase isoform 2 [Source:UniProtKB/TrEMBL;Acc:Q86BY2]
EWB00_009233	0.861	0.749323	1.19685	1	0.911	6	FALSE	Dynein light chain roadblock [Source:UniProtKB/TrEMBL;Acc:Q5BS32]
EWB00_008383	0.858	1.49835	3.97877	0.778	0.082	6	FALSE	Trichoplein keratin filament-binding protein isoform 2 [Source:UniProtKB/TrEMBL;Acc:A0A4Z2CQE5]
EWB00_007037	0.856	1.44331	4.26612	0.762	0.078	6	FALSE	Dynein regulatory complex subunit 4 [Source:UniProtKB/TrEMBL;Acc:A0A4Z2CW44]
EWB00_000672	0.855	1.27252	3.73484	0.794	0.122	6	FALSE	Solute carrier family 12 member 5 [Source:UniProtKB/TrEMBL;Acc:A0A4Z2DI78]
EWB00_001506	0.853	1.04892	3.50113	0.778	0.104	6	FALSE	Coiled-coil domain-containing protein isoform 1 [Source:UniProtKB/TrEMBL;Acc:A0A4Z2DFK5]
EWB00_005159	0.853	0.951041	4.99591	0.73	0.027	6	FALSE	Tetratricopeptide repeat protein 30 [Source:UniProtKB/TrEMBL;Acc:A0A4Z2D2M4]
EWB00_010827	0.853	1.27599	4.9362	0.73	0.03	6	FALSE	Centrosomal protein [Source:UniProtKB/TrEMBL;Acc:A0A4Z2DMI7]
EWB00_006882	0.852	1.34743	4.88347	0.73	0.044	6	FALSE	Intraflagellar transport protein 80 isoform 2 [Source:UniProtKB/TrEMBL;Acc:A0A4Z2CWH8]
EWB00_001435	0.848	1.0607	8.71378	0.698	0.002	6	FALSE	Vacuolar sorting-associated 35 [Source:UniProtKB/TrEMBL;Acc:A0A4Z2DFT8]
EWB00_008696	0.848	1.22829	8.841	0.698	0.002	6	FALSE	SJCHGC08982 protein [Source:UniProtKB/TrEMBL;Acc:Q5DG29]
EWB00_007079	0.844	1.40034	6.44545	0.698	0.012	6	FALSE	Tubulin alpha chain [Source:UniProtKB/TrEMBL;Acc:A0A4Z2DTW8]
EWB00_001950	0.843	0.94063	5.79108	0.698	0.014	6	FALSE	Neuroligin-4, X-linked [Source:UniProtKB/TrEMBL;Acc:A0A4Z2DEZ1]
EWB00_002667	0.842	1.33906	6.11853	0.698	0.021	6	FALSE	Chromatin assembly factor 1 subunit B [Source:UniProtKB/TrEMBL;Acc:A0A4Z2DBD2]
EWB00_009624	0.84	1.15422	3.80921	0.746	0.101	6	FALSE
EWB00_004117	0.839	0.892832	2.21704	0.873	0.315	6	FALSE	Nucleoside diphosphate kinase 7 isoform 1 [Source:UniProtKB/TrEMBL;Acc:A0A4Z2D6E3]
EWB00_004212	0.838	1.20212	5.2595	0.698	0.028	6	FALSE	Cyclin-dependent kinase-like 1 [Source:UniProtKB/TrEMBL;Acc:C1L3S7]
EWB00_008424	0.838	1.1579	2.97108	0.794	0.144	6	FALSE	Intraflagellar transport protein 74 isoform 2 [Source:UniProtKB/TrEMBL;Acc:A0A4Z2CQB5]
EWB00_009244	0.833	0.990509	2.32305	0.857	0.328	6	FALSE	SJCHGC02558 protein [Source:UniProtKB/TrEMBL;Acc:Q5DG05]
EWB00_006434	0.832	1.24494	7.95833	0.667	0.004	6	TRUE	POU domain protein [Source:UniProtKB/TrEMBL;Acc:A0A4Z2CYD4]
EWB00_008397	0.831	1.32273	4.47589	0.698	0.046	6	FALSE	Meiosis-specific nuclear structural protein 1 [Source:UniProtKB/TrEMBL;Acc:A0A4Z2CQ86]
EWB00_007419	0.83	0.915376	1.75358	0.905	0.519	6	FALSE	Sodium/potassium-transporting ATPase subunit alpha [Source:UniProtKB/TrEMBL;Acc:A0A4Z2CUM2]
EWB00_005671	0.828	1.21004	6.15103	0.667	0.011	6	FALSE	Dynein heavy chain 6, axonemal [Source:UniProtKB/TrEMBL;Acc:A0A4Z2DTY0]
EWB00_008894	0.828	0.887437	1.635	0.968	0.651	6	FALSE	Centrin-2 isoform 1 [Source:UniProtKB/TrEMBL;Acc:A0A4Z2DS94]
EWB00_007467	0.827	0.880882	2.38724	0.825	0.258	6	FALSE	Meckel syndrome type 1 protein isoform 2 [Source:UniProtKB/TrEMBL;Acc:A0A4Z2CUA4]
EWB00_010284	0.827	1.17483	4.79188	0.683	0.033	6	FALSE	Peptidyl-prolyl cis-trans isomerase [Source:UniProtKB/TrEMBL;Acc:A0A4Z2DPC9]
EWB00_004435	0.826	1.20648	4.82845	0.683	0.041	6	FALSE	EF-hand calcium-binding domain-containing protein isoform 1 [Source:UniProtKB/TrEMBL;Acc:A0A4Z2D686]
EWB00_000273	0.824	1.10923	4.61837	0.683	0.041	6	FALSE	Ankyrin repeat domain-containing protein isoform 1; Ankyrin,domain-containing protein [Source:UniProtKB/TrEMBL;Acc:C1LJ63]
EWB00_006444	0.824	1.04554	4.44491	0.683	0.046	6	FALSE	LisH domain-containing protein [Source:UniProtKB/TrEMBL;Acc:A0A4Z2CYB9]
EWB00_008192	0.824	0.911846	3.20985	0.73	0.101	6	FALSE
EWB00_008956	0.823	1.01345	4.85296	0.667	0.027	6	FALSE	Afadin [Source:UniProtKB/TrEMBL;Acc:A0A4Z2CNL6]
EWB00_001716	0.821	1.18985	3.99846	0.698	0.07	6	FALSE	Nuclear protein MDM1 [Source:UniProtKB/TrEMBL;Acc:A0A4Z2DEK7]
EWB00_001918	0.821	0.984917	3.51675	0.714	0.112	6	FALSE	Lateral signaling target protein 2 [Source:UniProtKB/TrEMBL;Acc:A0A4Z2DE66]
EWB00_002001	0.82	1.03287	4.95295	0.667	0.044	6	FALSE	Cellular myosin heavy chain [Source:UniProtKB/TrEMBL;Acc:A0A4Z2DDY1]
EWB00_001970	0.818	1.12086	4.49747	0.667	0.038	6	FALSE	Protein C21orf2 isoform 2 [Source:UniProtKB/TrEMBL;Acc:A0A4Z2DF14]
EWB00_005868	0.818	1.10211	5.83321	0.651	0.017	6	FALSE	Cilia-and flagella-associated protein isoform 1 [Source:UniProtKB/TrEMBL;Acc:A0A4Z2D0A6]
EWB00_001136	0.817	1.15616	9.06492	0.635	0.001	6	FALSE	Protein odd-skipped-related 1 [Source:UniProtKB/TrEMBL;Acc:A0A4Z2DH17]
EWB00_007541	0.816	1.67204	4.93977	0.683	0.085	6	FALSE	33 kDa inner dynein arm light chain [Source:UniProtKB/TrEMBL;Acc:A0A4Z2CUK4]
EWB00_010200	0.816	1.21835	4.317	0.667	0.044	6	FALSE	Enkurin isoform 2 [Source:UniProtKB/TrEMBL;Acc:A0A4Z2DPR6]
EWB00_010734	0.816	1.00201	3.27077	0.714	0.115	6	FALSE
EWB00_007071	0.815	1.27238	5.18194	0.651	0.023	6	FALSE	IQ calmodulin-binding motif-containing protein [Source:UniProtKB/TrEMBL;Acc:A0A4Z2DTK7]
EWB00_009464	0.815	0.938358	4.83809	0.651	0.023	6	FALSE	IQ domain-containing protein isoform 2; Viral A-type inclusion protein repeat [Source:UniProtKB/TrEMBL;Acc:C1LFP8]
EWB00_005324	0.814	0.996415	2.39096	0.825	0.286	6	FALSE	F-box only protein [Source:UniProtKB/TrEMBL;Acc:A0A4Z2D206]
EWB00_008149	0.814	1.23924	3.97946	0.683	0.072	6	FALSE	Coiled-coil domain-containing protein isoform 1 [Source:UniProtKB/TrEMBL;Acc:A0A4Z2CRG2]
EWB00_004471	0.813	0.852232	3.26956	0.698	0.086	6	FALSE	Interleukin-1 receptor-associated kinase 1-binding protein [Source:UniProtKB/TrEMBL;Acc:C1LF07]
EWB00_002408	0.812	1.13493	3.0977	0.683	0.072	6	FALSE	SJCHGC04318 protein [Source:UniProtKB/TrEMBL;Acc:Q5DH59]
EWB00_011065	0.812	0.9462	5.69791	0.635	0.012	6	TRUE	Homeobox protein [Source:UniProtKB/TrEMBL;Acc:A0A4Z2DNC2]
EWB00_000745	0.811	1.08774	4.44563	0.651	0.027	6	FALSE	Centrosomal protein [Source:UniProtKB/TrEMBL;Acc:A0A4Z2DHX6]
EWB00_002584	0.811	0.858256	3.35827	0.698	0.107	6	FALSE	TRAF3-interacting protein [Source:UniProtKB/TrEMBL;Acc:A0A4Z2DBM4]
EWB00_004648	0.809	0.982051	5.40079	0.635	0.018	6	FALSE	Nephrocystin-1 [Source:UniProtKB/TrEMBL;Acc:A0A4Z2D4G7]
EWB00_006334	0.809	1.32016	3.61752	0.714	0.149	6	FALSE	SJCHGC03493 protein; c-Myc-binding protein; c-Myc-binding protein (Associate of Myc 1) [Source:UniProtKB/TrEMBL;Acc:Q5DAS4]
EWB00_009667	0.809	0.822915	5.18912	0.635	0.019	6	FALSE	2-phospho-D-glycerate hydro-lyase [Source:UniProtKB/TrEMBL;Acc:A0A4Z2DY09]
EWB00_010979	0.809	1.06177	3.97031	0.667	0.052	6	FALSE	Dynein heavy chain 10, axonemal [Source:UniProtKB/TrEMBL;Acc:A0A4Z2DMA9]
EWB00_008199	0.806	1.06508	6.74425	0.619	0.011	6	FALSE	Plastin-3 [Source:UniProtKB/TrEMBL;Acc:A0A4Z2CR98]
EWB00_010230	0.806	0.974099	6.28784	0.619	0.009	6	FALSE	Androglobin [Source:UniProtKB/TrEMBL;Acc:A0A4Z2DQL9]
EWB00_002372	0.805	0.904964	4.2529	0.651	0.048	6	FALSE	Tectonic-1 isoform 4 [Source:UniProtKB/TrEMBL;Acc:A0A4Z2DCA0]
EWB00_011373	0.805	0.925588	4.90917	0.635	0.03	6	FALSE	Protein pitchfork [Source:UniProtKB/TrEMBL;Acc:A0A4Z2DLP1]
EWB00_004555	0.803	0.603917	1.0839	0.968	0.669	6	TRUE	SJCHGC06753 protein; Transcriptional activator protein Pur-beta; Transcriptional activator protein isoform 1 [Source:UniProtKB/TrEMBL;Acc:Q5DBB7]
EWB00_002668	0.802	0.861493	2.25498	0.81	0.269	6	FALSE
EWB00_005338	0.802	0.877834	3.32515	0.683	0.106	6	FALSE	SJCHGC02540 protein [Source:UniProtKB/TrEMBL;Acc:Q5C7J5]
EWB00_010981	0.802	0.838823	3.55289	0.667	0.08	6	FALSE	Putative malate dehydrogenase 1B isoform 2 [Source:UniProtKB/TrEMBL;Acc:A0A4Z2DM47]
EWB00_002773	0.801	0.796906	2.73306	0.714	0.138	6	FALSE	D-xylose-proton symporter-like 1 [Source:UniProtKB/TrEMBL;Acc:A0A4Z2DB50]
EWB00_003797	0.8	0.922836	8.09738	0.603	0.003	6	FALSE	Tetraspanin [Source:UniProtKB/TrEMBL;Acc:A0A4Z2D791]
EWB00_003777	0.799	0.737331	1.38451	0.905	0.632	6	FALSE	Intraflagellar transport protein 27 isoform 1 [Source:UniProtKB/TrEMBL;Acc:A0A4Z2D7E6]
EWB00_006967	0.798	0.946357	4.79281	0.619	0.03	6	FALSE	Parkin coregulated protein [Source:UniProtKB/TrEMBL;Acc:A0A4Z2CWM5]
EWB00_003610	0.797	1.11103	4.99136	0.619	0.029	6	FALSE	EF-hand calcium-binding domain-containing protein; SJCHGC01425 protein [Source:UniProtKB/TrEMBL;Acc:Q5DI10]
EWB00_003756	0.797	1.15473	6.42561	0.603	0.01	6	FALSE	Transmembrane protein [Source:UniProtKB/TrEMBL;Acc:A0A4Z2DWI2]
EWB00_009196	0.796	0.901028	2.85672	0.683	0.105	6	FALSE	Prolyl 4-hydroxylase subunit alpha-2 isoform 4 [Source:UniProtKB/TrEMBL;Acc:A0A4Z2CMM2]
EWB00_004809	0.795	1.12265	5.4803	0.603	0.016	6	FALSE	Kinectin (Kinesin receptor) (CG-1 antigen) [Source:UniProtKB/TrEMBL;Acc:A0A4Z2DUG2]
EWB00_005778	0.792	1.3935	5.78085	0.603	0.021	6	FALSE	Unconventional myosin-XVIIIb-like [Source:UniProtKB/TrEMBL;Acc:A0A4Z2D0M8]
EWB00_009355	0.792	0.950541	4.02767	0.635	0.067	6	FALSE	Intraflagellar transport protein 57 isoform 1 [Source:UniProtKB/TrEMBL;Acc:A0A4Z2DRN4]
EWB00_009878	0.792	1.24705	5.21694	0.603	0.023	6	FALSE	Calmodulin [Source:UniProtKB/TrEMBL;Acc:A0A4Z2DQH1]
EWB00_000971	0.791	0.807559	3.65942	0.635	0.069	6	FALSE	Putative core 1 udp-galactose:n-acetylgalactosamine-alpha-r beta 1, 3-galactosyltransferase [Source:UniProtKB/TrEMBL;Acc:A0A4Z2DY01]
EWB00_007566	0.79	0.821049	6.27228	0.587	0.007	6	FALSE	UPF0602 protein [Source:UniProtKB/TrEMBL;Acc:A0A4Z2CU55]
EWB00_001953	0.789	0.900479	5.66201	0.587	0.011	6	FALSE	PDZ domain-containing RING finger protein [Source:UniProtKB/TrEMBL;Acc:A0A4Z2DE45]
EWB00_005289	0.788	0.77169	1.61856	0.841	0.497	6	FALSE	UPF0769 protein [Source:UniProtKB/TrEMBL;Acc:A0A4Z2D2C2]
EWB00_010862	0.788	1.07267	4.41273	0.619	0.059	6	FALSE	Sterile alpha motif domain-containing protein [Source:UniProtKB/TrEMBL;Acc:A0A4Z2DMH7]
EWB00_004751	0.787	1.0729	4.98303	0.587	0.017	6	FALSE	Transporter [Source:UniProtKB/TrEMBL;Acc:A0A4Z2D509]
EWB00_009086	0.787	0.723128	4.40938	0.603	0.032	6	FALSE	Lymphocyte expansion molecule isoform 3 [Source:UniProtKB/TrEMBL;Acc:C1LEK9]
EWB00_006771	0.786	0.846548	2.71298	0.683	0.124	6	FALSE
EWB00_006814	0.785	1.01367	3.78188	0.635	0.078	6	FALSE	Ankyrin repeat domain-containing protein isoform 1 [Source:UniProtKB/TrEMBL;Acc:A0A4Z2CXJ1]
EWB00_010885	0.785	0.905642	4.97009	0.587	0.019	6	FALSE	B9 domain-containing protein; SJCHGC03225 protein [Source:UniProtKB/TrEMBL;Acc:Q5DHA5]
EWB00_010890	0.785	0.798348	3.14415	0.651	0.116	6	FALSE	Fibrous sheath-interacting protein 1 [Source:UniProtKB/TrEMBL;Acc:A0A4Z2DNG8]
EWB00_004098	0.784	0.960183	7.93692	0.571	0.005	6	FALSE	Sal-like protein [Source:UniProtKB/TrEMBL;Acc:A0A4Z2D6F7]
EWB00_005734	0.784	0.834788	3.53382	0.635	0.08	6	FALSE	Zinc finger C2HC domain-containing protein [Source:UniProtKB/TrEMBL;Acc:A0A4Z2D0V0]
EWB00_000979	0.782	0.918197	4.35405	0.603	0.05	6	FALSE
EWB00_005559	0.782	0.885708	3.49541	0.635	0.092	6	FALSE	Tubulin--tyrosine ligase-like protein 9 [Source:UniProtKB/TrEMBL;Acc:A0A4Z2D1D3]
EWB00_010720	0.782	0.937845	4.80852	0.587	0.027	6	FALSE	Dynein regulatory complex protein 10 [Source:UniProtKB/TrEMBL;Acc:A0A4Z2DNG7]
EWB00_006926	0.781	0.983033	6.31258	0.571	0.011	6	FALSE	Dynein assembly factor 1, axonemal homolog [Source:UniProtKB/TrEMBL;Acc:A0A4Z2CWI2]
EWB00_009561	0.781	0.861341	4.11428	0.603	0.053	6	FALSE	Nucleoside diphosphate kinase 5 isoform 2; Nucleoside-diphosphate kinase [Source:UniProtKB/TrEMBL;Acc:C1LEL0]
EWB00_010604	0.781	1.00746	4.10115	0.603	0.057	6	FALSE	Radial spoke head protein 4A isoform 1 [Source:UniProtKB/TrEMBL;Acc:A0A4Z2DNX0]
EWB00_006504	0.78	0.798144	3.54071	0.619	0.074	6	FALSE	Centrosomal protein of 19 kDa [Source:UniProtKB/TrEMBL;Acc:A0A4Z2CY56]
EWB00_007386	0.78	0.785745	3.21983	0.635	0.093	6	FALSE	Centrosomal protein of 41 kDa B [Source:UniProtKB/TrEMBL;Acc:A0A4Z2CUI2]
EWB00_009307	0.78	1.51763	3.04427	0.73	0.316	6	FALSE	Glutamic acid-rich protein [Source:UniProtKB/TrEMBL;Acc:A0A4Z2DSR1]
EWB00_000171	0.779	0.772928	4.00703	0.587	0.027	6	FALSE	LisH domain-containing protein ARMC9 [Source:UniProtKB/TrEMBL;Acc:A0A4Z2DJY3]
EWB00_008991	0.779	0.942153	4.51545	0.587	0.034	6	FALSE	Dynein assembly factor 3, axonemal [Source:UniProtKB/TrEMBL;Acc:A0A4Z2CNB3]
EWB00_002479	0.775	0.632543	1.83842	0.651	0.109	6	FALSE	Alpha-L-fucosidase [Source:UniProtKB/TrEMBL;Acc:A0A4Z2DBM0]
EWB00_001652	0.774	0.860433	4.47828	0.571	0.022	6	FALSE	Transmembrane protein 231 [Source:UniProtKB/TrEMBL;Acc:A0A4Z2DEV5]
EWB00_010375	0.773	0.878904	4.61325	0.571	0.027	6	FALSE	Centrosomal protein isoform 2 [Source:UniProtKB/TrEMBL;Acc:A0A4Z2DNY6]
EWB00_010421	0.769	1.07619	5.14234	0.556	0.017	6	FALSE	Coiled-coil domain-containing protein [Source:UniProtKB/TrEMBL;Acc:A0A4Z2DYC6]
EWB00_009103	0.768	0.726695	3.76936	0.571	0.036	6	FALSE	Trehalose 6 phosphate hydrolase [Source:UniProtKB/TrEMBL;Acc:A0A4Z2CN42]
EWB00_010426	0.768	0.786883	3.47242	0.587	0.059	6	FALSE	Cilia-and flagella-associated protein isoform 2 [Source:UniProtKB/TrEMBL;Acc:A0A4Z2DXI9]
EWB00_010212	0.766	0.722366	2.14225	0.683	0.171	6	FALSE
EWB00_006835	0.764	0.671669	3.47088	0.571	0.044	6	FALSE	Oral-facial-digital syndrome 1 protein [Source:UniProtKB/TrEMBL;Acc:A0A4Z2CWQ5]
EWB00_002159	0.763	0.692634	3.26832	0.587	0.068	6	FALSE	Nephrocystin-4 isoform 2 [Source:UniProtKB/TrEMBL;Acc:A0A4Z2DDA7]
EWB00_008818	0.762	0.825285	2.97636	0.603	0.095	6	FALSE	Potassium channel subfamily K member 6 [Source:UniProtKB/TrEMBL;Acc:A0A4Z2CPG3]
EWB00_002264	0.759	0.758234	4.78285	0.54	0.023	6	FALSE	Putative microtubule-associated protein 9 (Aster-associated protein) [Source:UniProtKB/TrEMBL;Acc:A0A4Z2DCT7]
EWB00_004056	0.759	0.781483	1.61682	0.794	0.501	6	FALSE	SJCHGC04562 protein; Sjoegren syndrome nuclear autoantigen 1 isoform 2 [Source:UniProtKB/TrEMBL;Acc:Q5DFN0]
EWB00_005628	0.759	0.653779	1.97512	0.651	0.14	6	FALSE	Protocadherin-1 isoform 2 [Source:UniProtKB/TrEMBL;Acc:A0A4Z2DTZ9]
EWB00_004039	0.758	0.896051	6.15583	0.524	0.01	6	FALSE	Regulator of G-signaling 22 [Source:UniProtKB/TrEMBL;Acc:A0A4Z2D6L4]
EWB00_011393	0.758	0.604485	1.23853	0.905	0.571	6	FALSE	Clathrin light chain [Source:UniProtKB/TrEMBL;Acc:Q5DH75]
EWB00_008837	0.752	1.00166	3.05935	0.603	0.123	6	FALSE	Coiled-coil domain-containing protein isoform 2 [Source:UniProtKB/TrEMBL;Acc:A0A4Z2CNI5]
EWB00_009303	0.751	0.820244	1.36886	0.937	0.792	6	FALSE
EWB00_001372	0.75	0.795746	4.79524	0.524	0.026	6	FALSE	Protein FAM81B isoform 1 [Source:UniProtKB/TrEMBL;Acc:A0A4Z2DWN0]
EWB00_006616	0.75	0.560146	1.37187	0.81	0.38	6	FALSE
EWB00_007431	0.749	0.733582	3.03968	0.571	0.086	6	FALSE	Ethanolamine kinase 1 [Source:UniProtKB/TrEMBL;Acc:A0A4Z2CUE3]
EWB00_003780	0.748	0.824993	4.52013	0.524	0.03	6	FALSE	Cilia-and flagella-associated protein isoform 2 [Source:UniProtKB/TrEMBL;Acc:A0A4Z2D7K1]
EWB00_006983	0.748	0.685923	3.08628	0.571	0.084	6	FALSE	Intraflagellar transport protein [Source:UniProtKB/TrEMBL;Acc:A0A4Z2CW07]
EWB00_010995	0.748	0.83798	5.76082	0.508	0.016	6	FALSE	Coiled-coil domain-containing protein [Source:UniProtKB/TrEMBL;Acc:A0A4Z2DME2]
EWB00_011301	0.748	0.567572	0.963222	0.952	0.819	6	FALSE	Chloride intracellular channel 4; Chloride intracellular channel exc-4; SJCHGC02774 protein [Source:UniProtKB/TrEMBL;Acc:Q86EG4]
EWB00_002304	0.747	0.918507	4.72542	0.524	0.036	6	FALSE	IQ domain-containing protein isoform 1 [Source:UniProtKB/TrEMBL;Acc:A0A4Z2DC37]
EWB00_005678	0.747	0.761738	3.04897	0.587	0.1	6	FALSE	Transmembrane protein 231 [Source:UniProtKB/TrEMBL;Acc:A0A4Z2DU84]
EWB00_005977	0.747	0.820335	4.10212	0.524	0.031	6	FALSE	Glutaredoxin domain-containing protein [Source:UniProtKB/TrEMBL;Acc:A0A4Z2DT93]
EWB00_002961	0.746	0.801028	3.10933	0.508	0.018	6	FALSE
EWB00_004928	0.746	0.985247	4.32909	0.524	0.034	6	FALSE	RIB43A-like with coiled-coils protein [Source:UniProtKB/TrEMBL;Acc:A0A4Z2D3L5]
EWB00_009177	0.746	0.581842	1.24205	0.857	0.511	6	FALSE	Hypotherical protein [Source:UniProtKB/TrEMBL;Acc:C1LGK4]
EWB00_010757	0.746	0.58566	1.83361	0.698	0.24	6	FALSE	WD repeat-containing protein; WD-40 repeat,IPR011046 WD40-like,domain-containing protein [Source:UniProtKB/TrEMBL;Acc:C1LDU7]
EWB00_008843	0.744	0.795991	4.54407	0.508	0.019	6	FALSE
EWB00_009111	0.744	0.579075	1.06948	0.857	0.527	6	FALSE	Gelsolin; SJCHGC01371 protein; Severin isoform 4 [Source:UniProtKB/TrEMBL;Acc:Q5DDI7]
EWB00_009263	0.744	0.547954	0.989634	0.905	0.544	6	FALSE	Major egg antigen; Major egg antigen (P40); SJCHGC06324 protein [Source:UniProtKB/TrEMBL;Acc:Q5DE66]
EWB00_000325	0.742	0.616564	2.87809	0.556	0.08	6	FALSE	Leucine-rich repeat and coiled-coil domain-containing protein [Source:UniProtKB/TrEMBL;Acc:A0A4Z2DX77]
EWB00_002954	0.742	0.691889	4.03854	0.524	0.047	6	FALSE	Tetratricopeptide repeat protein [Source:UniProtKB/TrEMBL;Acc:A0A4Z2DWR9]
EWB00_003834	0.742	0.539989	1.16821	0.857	0.533	6	FALSE	Trafficking protein particle complex subunit [Source:UniProtKB/TrEMBL;Acc:A0A4Z2D747]
EWB00_010480	0.742	0.605392	4.04524	0.508	0.021	6	FALSE	Peroxidase [Source:UniProtKB/TrEMBL;Acc:A0A4Z2DXQ1]
EWB00_000393	0.74	0.52029	1.12576	0.857	0.52	6	FALSE	Ciliogenesis-associated TTC17-interacting protein isoform 3; SJCHGC00554 protein [Source:UniProtKB/TrEMBL;Acc:Q86EH1]
EWB00_002430	0.74	0.745066	5.18115	0.492	0.01	6	FALSE	Coiled-coil domain-containing protein [Source:UniProtKB/TrEMBL;Acc:A0A4Z2DCL5]
EWB00_004193	0.74	0.873505	3.71007	0.524	0.046	6	FALSE	SH3 and multiple ankyrin repeat-containing protein isoform 3 [Source:UniProtKB/TrEMBL;Acc:A0A4Z2DVZ1]
EWB00_003578	0.739	1.10149	4.19334	0.508	0.033	6	FALSE	Coiled-coil domain-containing protein 39 [Source:UniProtKB/TrEMBL;Acc:A0A4Z2D837]
EWB00_007202	0.739	0.590599	4.15245	0.508	0.029	6	FALSE	MORN repeat-containing protein isoform 2 [Source:UniProtKB/TrEMBL;Acc:A0A4Z2CVE2]
EWB00_000633	0.738	0.597722	2.14551	0.619	0.184	6	FALSE	Centrosomal protein isoform 2 [Source:UniProtKB/TrEMBL;Acc:A0A4Z2DI95]
EWB00_004038	0.738	0.67058	5.05528	0.492	0.018	6	FALSE	Cytoplasmic dynein 2 light intermediate chain 1 [Source:UniProtKB/TrEMBL;Acc:A0A4Z2D6Q2]
EWB00_008497	0.738	0.850574	4.38644	0.508	0.045	6	FALSE	Jouberin isoform 2 [Source:UniProtKB/TrEMBL;Acc:A0A4Z2CPT6]
EWB00_002150	0.737	0.773341	4.31633	0.492	0.017	6	FALSE	Putative RING-H2 finger protein [Source:UniProtKB/TrEMBL;Acc:A0A4Z2DD33]
EWB00_008759	0.737	0.444976	0.725062	1	0.884	6	FALSE	Pyruvate kinase [Source:UniProtKB/TrEMBL;Acc:Q5DAM7]
EWB00_009139	0.737	1.16054	4.96971	0.492	0.019	6	FALSE	UPF0193 protein EVG1 isoform 2 [Source:UniProtKB/TrEMBL;Acc:A0A4Z2CMW4]
EWB00_003013	0.736	0.839642	4.42849	0.492	0.021	6	TRUE	Cysteine and glycine-rich protein isoform 1 [Source:UniProtKB/TrEMBL;Acc:A0A4Z2DAC8]
EWB00_002178	0.735	0.616287	3.49154	0.524	0.057	6	FALSE	Meckelin [Source:UniProtKB/TrEMBL;Acc:A0A4Z2DDA4]
EWB00_005935	0.735	0.648272	1.77973	0.683	0.271	6	FALSE	SJCHGC06216 protein [Source:UniProtKB/TrEMBL;Acc:Q5D963]
EWB00_009639	0.735	0.709898	1.74534	0.698	0.301	6	FALSE	Rho GTPase-activating protein isoform 2 [Source:UniProtKB/TrEMBL;Acc:A0A4Z2CLP6]
EWB00_011159	0.735	0.556748	1.1681	0.873	0.538	6	FALSE	Intraflagellar transport protein 22 [Source:UniProtKB/TrEMBL;Acc:A0A4Z2DLZ9]
EWB00_000985	0.734	0.654488	2.7085	0.571	0.111	6	FALSE	UDP-glucuronate decarboxylase [Source:UniProtKB/TrEMBL;Acc:A0A4Z2DHE3]
EWB00_004746	0.734	0.935585	5.08467	0.492	0.027	6	FALSE	Centrosomal protein [Source:UniProtKB/TrEMBL;Acc:A0A4Z2D498]
EWB00_007273	0.734	0.777198	3.82548	0.508	0.057	6	FALSE	Cilia-and flagella-associated protein isoform 3 [Source:UniProtKB/TrEMBL;Acc:A0A4Z2CVG1]
EWB00_000742	0.733	0.580744	3.04185	0.524	0.061	6	FALSE
EWB00_003716	0.733	1.03031	1.56345	0.984	0.946	6	FALSE	Histone H4 [Source:UniProtKB/TrEMBL;Acc:Q5DET3]
EWB00_004668	0.733	0.882873	3.67633	0.508	0.045	6	FALSE	Cilia-and flagella-associated protein isoform 2 [Source:UniProtKB/TrEMBL;Acc:A0A4Z2DY98]
EWB00_001203	0.732	0.603845	3.21498	0.524	0.065	6	FALSE
EWB00_011046	0.732	0.940517	3.99617	0.508	0.049	6	FALSE	Ropporin-1-like protein isoform 1; SJCHGC09021 protein [Source:UniProtKB/TrEMBL;Acc:Q5D8N3]
EWB00_001395	0.731	0.600803	1.29014	0.746	0.352	6	FALSE	Tetraspanin [Source:UniProtKB/TrEMBL;Acc:Q5DH43]
EWB00_005556	0.731	0.738495	2.97357	0.54	0.09	6	FALSE	ADP-ribosylation factor-like 3; ADP-ribosylation factor-like protein [Source:UniProtKB/TrEMBL;Acc:C1LF39]
EWB00_000077	0.73	0.64613	2.3147	0.603	0.172	6	FALSE	Leucine-rich repeat-containing protein [Source:UniProtKB/TrEMBL;Acc:A0A4Z2DKD8]
EWB00_003587	0.73	0.979726	5.3525	0.476	0.019	6	FALSE
EWB00_007774	0.73	0.51347	1.52373	0.635	0.19	6	FALSE	Carboxypeptidase N catalytic chain isoform 2; Carboxypeptidase N, polypeptide 1, 50kD [Source:UniProtKB/TrEMBL;Acc:C7TYD8]
EWB00_001171	0.727	0.74394	5.80029	0.46	0.006	6	FALSE	Beta-ketoacyl synthase,domain-containing protein [Source:UniProtKB/TrEMBL;Acc:C1LFU8]
EWB00_003332	0.727	0.808432	6.61682	0.46	0.007	6	FALSE	Cytosolic carboxypeptidase-like protein [Source:UniProtKB/TrEMBL;Acc:A0A4Z2D8Y5]
EWB00_001241	0.726	0.790856	2.81023	0.556	0.119	6	FALSE	Spermatogenesis-associated protein isoform 3 [Source:UniProtKB/TrEMBL;Acc:A0A4Z2DG92]
EWB00_003841	0.725	0.711049	4.35573	0.476	0.028	6	FALSE	Putative tubulin polyglutamylase TTLL1 [Source:UniProtKB/TrEMBL;Acc:A0A4Z2D751]
EWB00_005049	0.725	0.830348	3.81078	0.476	0.024	6	FALSE	Rootletin isoform 3 [Source:UniProtKB/TrEMBL;Acc:A0A4Z2D370]
EWB00_007132	0.725	1.01917	3.45892	0.524	0.088	6	FALSE	IQ and AAA domain-containing protein isoform 3 [Source:UniProtKB/TrEMBL;Acc:A0A4Z2CVU7]
EWB00_011250	0.725	0.537647	2.82234	0.508	0.052	6	FALSE
EWB00_001930	0.723	0.447679	0.936658	0.746	0.346	6	FALSE	V-type proton ATPase subunit [Source:UniProtKB/TrEMBL;Acc:Q5BS21]
EWB00_003859	0.723	0.649019	4.85572	0.46	0.016	6	FALSE	Cytoplasmic dynein 2 heavy chain 1 [Source:UniProtKB/TrEMBL;Acc:A0A4Z2D765]
EWB00_007471	0.723	0.734656	3.91434	0.476	0.034	6	FALSE	Cilia- and flagella-associated protein 300 [Source:UniProtKB/TrEMBL;Acc:A0A4Z2CUN2]
EWB00_010314	0.723	0.444111	0.736428	1	0.867	6	FALSE	Dynein light chain Tctex-type 1 (T-complex testis-specific protein 1 homolog); Dynein light chain Tctex-type 1 isoform 3 [Source:UniProtKB/TrEMBL;Acc:C1LDZ2]
EWB00_005731	0.722	0.666001	2.41928	0.556	0.137	6	FALSE	Centrosomal protein [Source:UniProtKB/TrEMBL;Acc:A0A4Z2D0X8]
EWB00_000843	0.721	0.689821	7.05806	0.444	0.002	6	FALSE	Tctex1 domain-containing 1-like [Source:UniProtKB/TrEMBL;Acc:A0A4Z2DHQ8]
EWB00_006071	0.721	0.628447	1.93563	0.587	0.135	6	FALSE
EWB00_007718	0.721	0.605992	2.49135	0.556	0.131	6	FALSE	Coiled coil domain containing protein 57 [Source:UniProtKB/TrEMBL;Acc:A0A4Z2DSQ3]
EWB00_011414	0.721	0.752266	4.73499	0.46	0.019	6	FALSE	Tektin [Source:UniProtKB/TrEMBL;Acc:C1LFS0]
EWB00_008606	0.72	0.522981	2.25328	0.556	0.109	6	FALSE
EWB00_008556	0.719	0.612883	3.58913	0.476	0.038	6	FALSE	Tetratricopeptide repeat protein [Source:UniProtKB/TrEMBL;Acc:A0A4Z2CPK6]
EWB00_011339	0.719	0.560488	3.63487	0.476	0.039	6	FALSE	Kinesin-like protein [Source:UniProtKB/TrEMBL;Acc:A0A4Z2DLE9]
EWB00_003258	0.718	0.70592	3.74974	0.476	0.043	6	FALSE	DUF4476 domain-containing protein [Source:UniProtKB/TrEMBL;Acc:A0A4Z2D9D6]
EWB00_003707	0.718	0.493819	1.2289	0.746	0.351	6	FALSE	Putative neutral sphingomyelinase isoform 1 [Source:UniProtKB/TrEMBL;Acc:A0A4Z2D7K0]
EWB00_003026	0.717	1.09396	5.06446	0.46	0.032	6	FALSE	Tetraspanin [Source:UniProtKB/TrEMBL;Acc:A0A4Z2DA04]
EWB00_006216	0.717	0.816565	5.44143	0.444	0.011	6	FALSE
EWB00_006410	0.717	0.998577	5.75383	0.444	0.011	6	FALSE	Nesprin-1 [Source:UniProtKB/TrEMBL;Acc:A0A4Z2CY94]
EWB00_008597	0.717	0.569595	3.7777	0.46	0.025	6	FALSE	Kinesin-associated protein [Source:UniProtKB/TrEMBL;Acc:A0A4Z2CPD7]
EWB00_003508	0.716	0.630467	4.97911	0.444	0.011	6	FALSE	Putative dna double-strand break repair rad50 ATPase [Source:UniProtKB/TrEMBL;Acc:A0A4Z2D877]
EWB00_007284	0.716	0.647245	4.89294	0.444	0.013	6	FALSE	XK-related protein [Source:UniProtKB/TrEMBL;Acc:A0A4Z2CVR3]
EWB00_000017	0.714	0.605678	2.68214	0.492	0.056	6	FALSE	Immunoglobulin domain-containing-like protein isoform 2 [Source:UniProtKB/TrEMBL;Acc:A0A4Z2DKQ6]
EWB00_001498	0.714	0.692212	2.99882	0.476	0.051	6	FALSE	Leghemoglobin-1 isoform 1 [Source:UniProtKB/TrEMBL;Acc:A0A4Z2DFF6]
EWB00_005538	0.714	0.679691	2.77039	0.524	0.107	6	FALSE
EWB00_008451	0.714	0.629141	2.16645	0.571	0.168	6	FALSE	E3 ubiquitin-protein ligase TRIM37 isoform 1 [Source:UniProtKB/TrEMBL;Acc:A0A4Z2CQ11]
EWB00_004403	0.713	0.445545	0.800862	0.952	0.752	6	FALSE
EWB00_010569	0.713	0.819499	2.93031	0.508	0.103	6	FALSE
EWB00_007060	0.712	0.687893	2.1209	0.54	0.117	6	FALSE	Calsyntenin-1 [Source:UniProtKB/TrEMBL;Acc:A0A4Z2DSS7]
EWB00_007363	0.712	0.585415	6.44135	0.429	0.004	6	FALSE	Guanine nucleotide-binding protein G(S) subunit alpha isoform 1 [Source:UniProtKB/TrEMBL;Acc:A0A4Z2CV28]
EWB00_011326	0.712	0.544136	6.79327	0.429	0.004	6	FALSE
EWB00_006613	0.711	0.510469	2.01978	0.556	0.154	6	FALSE	DUF4509 domain-containing protein [Source:UniProtKB/TrEMBL;Acc:A0A4Z2CXQ3]
EWB00_008039	0.711	0.567068	3.2531	0.476	0.059	6	FALSE	KIF-binding protein [Source:UniProtKB/TrEMBL;Acc:A0A4Z2CSL1]
EWB00_000518	0.709	0.861502	4.96033	0.429	0.01	6	FALSE	Coiled-coil domain-containing protein [Source:UniProtKB/TrEMBL;Acc:A0A4Z2DIX1]
EWB00_001050	0.709	0.563775	3.0967	0.476	0.058	6	FALSE	Lysocardiolipin acyltransferase 1 [Source:UniProtKB/TrEMBL;Acc:A0A4Z2DH53]
EWB00_002403	0.708	0.530628	3.93005	0.444	0.028	6	FALSE
EWB00_006320	0.708	0.69172	4.00761	0.444	0.029	6	FALSE	Dynein beta chain, ciliary [Source:UniProtKB/TrEMBL;Acc:A0A4Z2CYT3]
EWB00_008646	0.708	0.663551	5.25059	0.429	0.013	6	FALSE	Coiled-coil and C2 domain-containing protein [Source:UniProtKB/TrEMBL;Acc:A0A4Z2CPA8]
EWB00_000262	0.707	0.728285	2.61475	0.524	0.135	6	FALSE	Intraflagellar transport protein 20 [Source:UniProtKB/TrEMBL;Acc:A0A4Z2DKB9]
EWB00_000867	0.707	0.761118	2.0928	0.571	0.187	6	FALSE	Purine nucleoside phosphorylase [Source:UniProtKB/TrEMBL;Acc:C1LK99]
EWB00_006442	0.707	0.473012	2.9071	0.476	0.06	6	FALSE	Leucine-glutamate-and lysine-rich 1 [Source:UniProtKB/TrEMBL;Acc:A0A4Z2CYB4]
EWB00_006503	0.707	0.490642	2.41776	0.476	0.056	6	FALSE	Na(+)/H(+) exchange regulatory cofactor NHE-RF2 [Source:UniProtKB/TrEMBL;Acc:A0A4Z2CY54]
EWB00_008171	0.707	0.540543	1.35779	0.714	0.4	6	FALSE
EWB00_011349	0.707	0.551408	2.18887	0.54	0.151	6	FALSE	WD repeat-containing protein [Source:UniProtKB/TrEMBL;Acc:A0A4Z2DLI2]
EWB00_003704	0.706	0.599659	4.32957	0.429	0.017	6	FALSE	Intraflagellar transport protein isoform 2 [Source:UniProtKB/TrEMBL;Acc:A0A4Z2D7R0]
EWB00_002765	0.705	0.600005	4.59131	0.429	0.018	6	FALSE
EWB00_002527	0.704	0.621887	3.43342	0.444	0.034	6	FALSE	Intraflagellar transport protein 81 [Source:UniProtKB/TrEMBL;Acc:A0A4Z2DBU9]
EWB00_005994	0.703	0.522358	3.24637	0.444	0.038	6	FALSE	Tektin [Source:UniProtKB/TrEMBL;Acc:A0A4Z2DU15]
EWB00_003451	0.702	0.427139	2.09747	0.508	0.101	6	FALSE	U5 small nuclear ribonucleo [Source:UniProtKB/TrEMBL;Acc:A0A4Z2D8G6]
EWB00_004622	0.702	0.375046	1.80003	0.492	0.076	6	FALSE
EWB00_005100	0.702	0.624099	5.51145	0.413	0.008	6	FALSE	Protein couch potato [Source:UniProtKB/TrEMBL;Acc:A0A4Z2DUC2]
EWB00_005367	0.702	0.738111	3.88439	0.444	0.044	6	FALSE	Cilia-and flagella-associated protein [Source:UniProtKB/TrEMBL;Acc:A0A4Z2D1M6]
EWB00_008047	0.702	0.150892	0.359342	0.698	0.279	6	FALSE	Sarcoplasmic calcium-binding protein [Source:UniProtKB/TrEMBL;Acc:A0A4Z2CRW2]
EWB00_008379	0.702	0.44089	5.11989	0.413	0.008	6	FALSE	Axonemal dynein light chain domain-containing protein [Source:UniProtKB/TrEMBL;Acc:A0A4Z2CQD8]
EWB00_000267	0.982	2.05552	3.46907	1	0.602	7	FALSE	SJCHGC01984 protein; Synaptobrevin-1; Vesicle-associated membrane protein 2 [Source:UniProtKB/TrEMBL;Acc:Q86FE0]
EWB00_006095	0.977	3.22226	5.82058	0.966	0.186	7	FALSE	Complexin (Synaphin); Putative complexin-1 isoform 2; SJCHGC05979 protein [Source:UniProtKB/TrEMBL;Acc:Q5DA47]
EWB00_009685	0.97	3.64132	6.81284	0.949	0.15	7	FALSE	SJCHGC02809 protein [Source:UniProtKB/TrEMBL;Acc:Q5D943]
EWB00_004621	0.96	2.85065	5.22158	0.949	0.227	7	FALSE	C-terminal peptide [Source:UniProtKB/TrEMBL;Acc:A0A4Z2D5G9]
EWB00_004438	0.949	1.81225	3.00943	0.983	0.505	7	FALSE
EWB00_005244	0.948	1.97778	3.63623	0.949	0.276	7	FALSE	Nervana 2; Sodium/potassium-transporting ATPase subunit beta-2 isoform 1 [Source:UniProtKB/TrEMBL;Acc:C1L6D1]
EWB00_005655	0.948	2.41443	5.39426	0.915	0.139	7	FALSE	Synaptotagmin [Source:UniProtKB/TrEMBL;Acc:C1L3R1]
EWB00_001930	0.947	2.21705	3.96824	0.949	0.342	7	FALSE	V-type proton ATPase subunit [Source:UniProtKB/TrEMBL;Acc:Q5BS21]
EWB00_010681	0.945	2.10754	3.80745	0.949	0.241	7	FALSE	Solute carrier family 2; Solute carrier family 2, facilitated glucose transporter member 3 [Source:UniProtKB/TrEMBL;Acc:C1LJ50]
EWB00_001936	0.939	2.09959	5.14945	0.898	0.088	7	FALSE	Synaptogyrin [Source:UniProtKB/TrEMBL;Acc:A0A4Z2DE80]
EWB00_006832	0.936	2.21962	4.38798	0.915	0.278	7	FALSE	Protein stoned-B [Source:UniProtKB/TrEMBL;Acc:A0A4Z2CWX1]
EWB00_000493	0.933	1.25812	1.95553	0.983	0.938	7	FALSE	V-type proton ATPase proteolipid subunit [Source:UniProtKB/TrEMBL;Acc:Q5DCL7]
EWB00_006766	0.933	2.7612	6.66732	0.881	0.053	7	FALSE	Neuronal calcium sensor 2 [Source:UniProtKB/TrEMBL;Acc:A0A4Z2CX01]
EWB00_003251	0.931	2.2177	4.09061	0.932	0.244	7	FALSE	Neuronal calcium sensor 2 [Source:UniProtKB/TrEMBL;Acc:A0A4Z2D994]
EWB00_002147	0.93	1.72084	3.20502	0.932	0.257	7	FALSE	Ferritin [Source:UniProtKB/TrEMBL;Acc:C1L7G5]
EWB00_008401	0.929	2.49906	5.42484	0.881	0.11	7	FALSE	Synaptic vesicle membrane protein VAT-1 isoform 1 [Source:UniProtKB/TrEMBL;Acc:A0A4Z2CQ63]
EWB00_004171	0.922	2.60224	5.89512	0.864	0.068	7	FALSE	GTP-binding protein isoform 2 [Source:UniProtKB/TrEMBL;Acc:A0A4Z2DUU3]
EWB00_006760	0.912	1.72844	2.879	0.932	0.526	7	FALSE	G-protein, gamma subunit,domain-containing protein; Guanine nucleotide-binding protein subunit gamma-1 [Source:UniProtKB/TrEMBL;Acc:C1LEC0]
EWB00_010913	0.911	1.89332	3.94511	0.881	0.258	7	FALSE	Synapsin [Source:UniProtKB/TrEMBL;Acc:A0A4Z2DX94]
EWB00_007774	0.909	1.93021	4.42719	0.864	0.186	7	FALSE	Carboxypeptidase N catalytic chain isoform 2; Carboxypeptidase N, polypeptide 1, 50kD [Source:UniProtKB/TrEMBL;Acc:C7TYD8]
EWB00_002196	0.898	1.69978	3.36825	0.881	0.327	7	FALSE	Clathrin light chain [Source:UniProtKB/TrEMBL;Acc:Q5DAY7]
EWB00_000066	0.897	1.60043	2.97651	0.898	0.446	7	FALSE	Histone H1B [Source:UniProtKB/TrEMBL;Acc:C1L4J5]
EWB00_007018	0.888	1.43259	2.67194	0.898	0.4	7	FALSE	Ankyrin-2 isoform 1 [Source:UniProtKB/TrEMBL;Acc:A0A4Z2CVV7]
EWB00_006706	0.887	1.5101	3.01814	0.864	0.366	7	FALSE	Guanine nucleotide-binding protein G(O) subunit alpha isoform 5 [Source:UniProtKB/TrEMBL;Acc:A0A4Z2CY44]
EWB00_001371	0.886	2.27937	5.80712	0.797	0.09	7	FALSE	Peptidylglycine monooxygenase [Source:UniProtKB/TrEMBL;Acc:C1LS80]
EWB00_008564	0.885	1.24195	2.20747	0.932	0.629	7	FALSE	SJCHGC01055 protein [Source:UniProtKB/TrEMBL;Acc:Q5DF51]
EWB00_000789	0.882	2.10651	5.19965	0.797	0.128	7	FALSE	Peptidylamidoglycolate lyase [Source:UniProtKB/TrEMBL;Acc:A0A4Z2DHV6]
EWB00_003776	0.88	1.50937	2.75594	0.881	0.551	7	FALSE	Ras-related protein isoform 2 [Source:UniProtKB/TrEMBL;Acc:Q5BYA2]
EWB00_011215	0.874	2.17164	4.38524	0.814	0.273	7	FALSE	Synaptosomal-associated protein [Source:UniProtKB/TrEMBL;Acc:Q5DAK1]
EWB00_004573	0.869	1.29959	2.10863	0.915	0.662	7	FALSE	Fructose-bisphosphate aldolase [Source:UniProtKB/TrEMBL;Acc:C1LB83]
EWB00_004555	0.864	1.16866	2.00634	0.915	0.671	7	TRUE	SJCHGC06753 protein; Transcriptional activator protein Pur-beta; Transcriptional activator protein isoform 1 [Source:UniProtKB/TrEMBL;Acc:Q5DBB7]
EWB00_007096	0.864	2.16691	5.38525	0.763	0.116	7	FALSE	Neuroendocrine convertase 2 [Source:UniProtKB/TrEMBL;Acc:A0A4Z2DSX5]
EWB00_007299	0.864	1.903	5.77619	0.746	0.044	7	FALSE	SBF2 domain-containing protein [Source:UniProtKB/TrEMBL;Acc:A0A4Z2CV48]
EWB00_002887	0.863	2.04832	5.7649	0.746	0.04	7	FALSE	Vesicular glutamate transporter 1 [Source:UniProtKB/TrEMBL;Acc:A0A4Z2DWL7]
EWB00_003127	0.857	1.57572	5.58307	0.729	0.029	7	FALSE	Rho GTPase-activating protein [Source:UniProtKB/TrEMBL;Acc:A0A4Z2D9R7]
EWB00_006620	0.854	2.00809	4.31601	0.763	0.132	7	FALSE	RNA-binding motif, single-stranded-interacting protein [Source:UniProtKB/TrEMBL;Acc:A0A4Z2CXS0]
EWB00_003910	0.849	1.54282	3.41568	0.78	0.237	7	FALSE	BICD family-like cargo adapter 1 isoform 2 [Source:UniProtKB/TrEMBL;Acc:A0A4Z2DW70]
EWB00_006184	0.849	1.71356	4.32836	0.746	0.093	7	FALSE	Mechanosensory protein [Source:UniProtKB/TrEMBL;Acc:A0A4Z2CZK9]
EWB00_009981	0.849	1.0294	1.82589	0.898	0.691	7	FALSE	Basigin isoform 1 [Source:UniProtKB/TrEMBL;Acc:A0A4Z2DQI7]
EWB00_007419	0.848	1.37784	2.5297	0.847	0.521	7	FALSE	Sodium/potassium-transporting ATPase subunit alpha [Source:UniProtKB/TrEMBL;Acc:A0A4Z2CUM2]
EWB00_005823	0.845	0.877823	1.35749	1	0.953	7	FALSE	Calmodulin [Source:UniProtKB/TrEMBL;Acc:Q5DA21]
EWB00_005016	0.843	1.57305	3.62209	0.763	0.257	7	FALSE	SJCHGC06236 protein; Syntaxin-binding protein isoform 1 [Source:UniProtKB/TrEMBL;Acc:Q5D9U8]
EWB00_009224	0.838	1.71122	4.25138	0.729	0.138	7	FALSE	Receptor-type tyrosine-protein phosphatase N2 [Source:UniProtKB/TrEMBL;Acc:A0A4Z2CMJ2]
EWB00_004554	0.833	1.98552	6.45166	0.678	0.028	7	FALSE	Double C2-like domain-containing protein [Source:UniProtKB/TrEMBL;Acc:A0A4Z2D4S8]
EWB00_007060	0.831	1.83019	4.56099	0.712	0.113	7	FALSE	Calsyntenin-1 [Source:UniProtKB/TrEMBL;Acc:A0A4Z2DSS7]
EWB00_008925	0.831	1.87946	4.95714	0.695	0.081	7	FALSE	ELKS/Rab6-interacting/CAST family member 1 [Source:UniProtKB/TrEMBL;Acc:A0A4Z2DSM3]
EWB00_002188	0.825	1.59395	3.46688	0.729	0.159	7	FALSE	SJCHGC05029 protein [Source:UniProtKB/TrEMBL;Acc:Q5C4P1]
EWB00_010585	0.823	1.00759	1.78706	0.898	0.696	7	FALSE	ATPase, H+ transporting, lysosomal accessory protein 1; ATPase, H+ transporting, lysosomal accessory protein 2; ATPase, H+ transporting, lysosomal accessory protein 3; ATPase, H+ transporting, lysosomal accessory protein isoform 2 [Source:UniProtKB/TrEMBL;Acc:C1LMZ1]
EWB00_004833	0.822	1.36618	3.18762	0.729	0.163	7	FALSE	Protein F37C4.5 [Source:UniProtKB/TrEMBL;Acc:A0A4Z2D4L9]
Sj-ND4	0.816	0.703144	1.0745	1	0.953	7	FALSE
EWB00_004517	0.815	1.55438	3.46738	0.712	0.169	7	FALSE
EWB00_006776	0.815	0.901996	1.36894	0.983	0.976	7	FALSE	Polyubiquitin [Source:UniProtKB/TrEMBL;Acc:A0A4Z2CX16]
EWB00_010665	0.815	0.760332	1.23055	0.966	0.894	7	FALSE	Rab GDP dissociation inhibitor [Source:UniProtKB/TrEMBL;Acc:Q5DA59]
EWB00_000012	0.813	0.909226	1.62542	0.881	0.695	7	FALSE	AN1-type zinc finger protein 6; AN1-type zinc finger protein 6 (Zinc finger A20 domain-containing protein 3); SJCHGC06346 protein; Zinc finger A20 and AN1 domain-containing stress-associated protein [Source:UniProtKB/TrEMBL;Acc:Q86EX8]
EWB00_004992	0.807	1.49668	6.02305	0.627	0.021	7	FALSE	Kinesin-like protein isoform 1 [Source:UniProtKB/TrEMBL;Acc:A0A4Z2D2W8]
EWB00_005430	0.803	1.29926	2.70505	0.746	0.308	7	FALSE	Microtubule-actin cross-linking factor 1 isoform 1 [Source:UniProtKB/TrEMBL;Acc:A0A4Z2DUE4]
EWB00_000646	0.801	0.818265	1.28568	0.966	0.932	7	FALSE	14-3-3 protein isoform 1; SJCHGC01755 protein; Tyrosine 3-monooxygenase/tryptophan 5-monooxygenase activation protein, epsilon polypeptide [Source:UniProtKB/TrEMBL;Acc:Q5DBQ9]
EWB00_008853	0.801	1.74725	4.67472	0.644	0.09	7	FALSE	Transient receptor potential cation channel subfamily M member 3 [Source:UniProtKB/TrEMBL;Acc:A0A4Z2DYB8]
EWB00_009303	0.801	0.819187	1.36691	0.915	0.793	7	FALSE
EWB00_002967	0.798	1.28147	2.75342	0.729	0.305	7	FALSE	Calpain B; Calpain-B isoform 6 [Source:UniProtKB/TrEMBL;Acc:C1LFG3]
EWB00_008475	0.798	1.25712	2.20025	0.814	0.651	7	FALSE	Lethal(2) giant larvae protein 1 [Source:UniProtKB/TrEMBL;Acc:A0A4Z2CPT0]
EWB00_002782	0.796	0.51493	0.770723	1	0.982	7	FALSE	Fibrillin 2 [Source:UniProtKB/TrEMBL;Acc:A0A4Z2DBB7]
EWB00_003034	0.795	1.41514	3.57528	0.678	0.196	7	FALSE	Vesicle-fusing ATPase [Source:UniProtKB/TrEMBL;Acc:A0A4Z2DA08]
EWB00_008080	0.792	0.858546	1.44836	0.898	0.659	7	FALSE	Histone H2A [Source:UniProtKB/TrEMBL;Acc:C1L929]
EWB00_005302	0.791	1.21675	4.67563	0.61	0.041	7	FALSE	SJCHGC06556 protein [Source:UniProtKB/TrEMBL;Acc:Q5DC53]
EWB00_001593	0.789	1.36477	2.82978	0.712	0.337	7	FALSE
EWB00_007721	0.789	1.12376	2.33366	0.746	0.374	7	FALSE	SJCHGC06050 protein; cAMP-dependent protein kinase catalytic subunit isoform 3 [Source:UniProtKB/TrEMBL;Acc:Q5DF14]
EWB00_000081	0.787	2.31769	6.53294	0.593	0.04	7	FALSE	Low density lipoprotein-receptor, class A,domain-containing protein; Neuropeptide prohormone-4; Very low density lipoprotein binding protein [Source:UniProtKB/TrEMBL;Acc:Q9U8F4]
EWB00_006617	0.787	1.16195	2.28457	0.746	0.478	7	FALSE	Short coiled-coil protein [Source:UniProtKB/TrEMBL;Acc:A0A4Z2CY27]
EWB00_008789	0.786	0.811955	1.57089	0.814	0.58	7	FALSE	ATPase, H+ transporting, lysosomal 31kDa, V1 subunit E; SJCHGC05359 protein; V-type proton ATPase subunit E isoform 3 [Source:UniProtKB/TrEMBL;Acc:Q86ER0]
EWB00_009434	0.783	1.15776	2.22775	0.78	0.491	7	FALSE
EWB00_004402	0.78	0.847649	1.40064	0.864	0.855	7	FALSE	Tropomodulin; Tropomodulin isoform 1 [Source:UniProtKB/TrEMBL;Acc:C1L5J3]
EWB00_009435	0.78	1.22988	3.15683	0.661	0.218	7	FALSE	Endophilin-A3 [Source:UniProtKB/TrEMBL;Acc:A0A4Z2CM43]
EWB00_001817	0.777	1.44199	2.83118	0.695	0.294	7	FALSE	Microtubule-associated protein [Source:UniProtKB/TrEMBL;Acc:A0A4Z2DEH5]
Sj-COX1	0.776	0.506961	0.767264	0.983	0.971	7	FALSE
EWB00_001184	0.775	1.0739	2.43919	0.678	0.206	7	FALSE	Phosphotransferase [Source:UniProtKB/TrEMBL;Acc:A0A4Z2DGI9]
EWB00_000296	0.774	0.884759	1.65434	0.797	0.626	7	FALSE	Autophagy-specific gene 8a; Gamma-aminobutyric acid receptor-associated protein isoform 3; SJCHGC06870 protein [Source:UniProtKB/TrEMBL;Acc:Q5D9P8]
EWB00_010226	0.769	1.34951	3.1789	0.644	0.232	7	FALSE	Glycine receptor subunit alpha-3 [Source:UniProtKB/TrEMBL;Acc:A0A4Z2DPG6]
EWB00_004570	0.768	1.33691	5.13662	0.559	0.038	7	FALSE	Major facilitator superfamily domain-containing protein isoform 2 [Source:UniProtKB/TrEMBL;Acc:A0A4Z2D4R9]
EWB00_009941	0.765	3.65771	7.05512	0.593	0.136	7	FALSE	Hypotheticial protein [Source:UniProtKB/TrEMBL;Acc:C1LJ14]
EWB00_004794	0.764	1.28515	3.05774	0.644	0.198	7	FALSE	EF-hand calcium-binding domain-containing protein isoform 5 [Source:UniProtKB/TrEMBL;Acc:A0A4Z2D424]
EWB00_001155	0.761	1.46064	4.46668	0.559	0.055	7	FALSE	DNA double-strand break repair rad50 ATPase [Source:UniProtKB/TrEMBL;Acc:A0A4Z2DGP2]
EWB00_006470	0.76	1.17637	3.73755	0.576	0.108	7	FALSE	Cationic amino acid transporter 4 isoform 1 [Source:UniProtKB/TrEMBL;Acc:A0A4Z2CXZ5]
EWB00_003378	0.757	0.811141	1.31731	0.847	0.894	7	FALSE	Ribonuclease kappa-B; Salivary secreted ribonuclease [Source:UniProtKB/TrEMBL;Acc:C1L754]
EWB00_009939	0.757	1.40389	3.55873	0.593	0.131	7	FALSE
EWB00_001236	0.755	1.34424	5.46535	0.525	0.025	7	FALSE	Rabphilin-3A [Source:UniProtKB/TrEMBL;Acc:A0A4Z2DGG1]
EWB00_003002	0.755	2.28364	7.01567	0.525	0.028	7	FALSE	Cyclin-dependent kinase-like 1 [Source:UniProtKB/TrEMBL;Acc:A0A4Z2DAI8]
EWB00_004414	0.753	0.903045	1.68285	0.78	0.647	7	FALSE	V-type proton ATPase subunit G [Source:UniProtKB/TrEMBL;Acc:Q5DAN6]
EWB00_001412	0.749	1.32168	6.00501	0.508	0.015	7	FALSE	Nucleolysin TIA-1 isoform p40 [Source:UniProtKB/TrEMBL;Acc:A0A4Z2DX64]
Sj-ND2	0.748	0.50672	0.765755	0.983	0.973	7	FALSE
EWB00_007317	0.744	1.33872	3.6483	0.559	0.111	7	FALSE	Carbonic anhydrase 2 isoform 3; Putative carbonic anhydrase II [Source:UniProtKB/TrEMBL;Acc:C1LFK7]
EWB00_002266	0.743	1.42065	5.00874	0.508	0.032	7	FALSE	Serine-rich adhesin for platelets (Staphylococcus aureus surface protein A) [Source:UniProtKB/TrEMBL;Acc:C1LGS8]
EWB00_008383	0.743	1.58297	4.13972	0.542	0.089	7	FALSE	Trichoplein keratin filament-binding protein isoform 2 [Source:UniProtKB/TrEMBL;Acc:A0A4Z2CQE5]
EWB00_008048	0.742	1.45881	3.72665	0.542	0.082	7	FALSE
EWB00_001127	0.74	0.850519	1.76284	0.712	0.435	7	FALSE	Triosephosphate isomerase [Source:UniProtKB/TrEMBL;Acc:C1LMQ9]
EWB00_005603	0.74	0.999606	2.01583	0.695	0.489	7	FALSE	V-type proton ATPase subunit a [Source:UniProtKB/TrEMBL;Acc:A0A4Z2D119]
EWB00_008150	0.74	1.13093	2.85439	0.593	0.203	7	FALSE	Inactive tyrosine-protein kinase 7 isoform 1 [Source:UniProtKB/TrEMBL;Acc:A0A4Z2CRF1]
EWB00_006708	0.739	1.52694	3.4728	0.559	0.126	7	FALSE	Amino acid transporter [Source:UniProtKB/TrEMBL;Acc:A0A4Z2CXD8]
EWB00_009907	0.738	1.10548	3.71576	0.525	0.07	7	FALSE	Putative G-protein coupled receptor [Source:UniProtKB/TrEMBL;Acc:A0A4Z2DRF2]
EWB00_000300	0.736	1.18391	4.87164	0.492	0.023	7	FALSE
EWB00_001661	0.733	1.28386	6.2793	0.475	0.013	7	FALSE	Ring finger [Source:UniProtKB/TrEMBL;Acc:A0A4Z2DF06]
Sj-ND6	0.733	0.596988	0.932869	0.915	0.91	7	FALSE
EWB00_004327	0.726	0.457243	0.688308	0.983	0.989	7	FALSE	14-3-3 protein 1 [Source:UniProtKB/TrEMBL;Acc:A0A4Z2D5U7]
EWB00_007103	0.726	1.77723	4.33295	0.525	0.123	7	FALSE	SJCHGC04172 protein [Source:UniProtKB/TrEMBL;Acc:Q5DGD0]
EWB00_010352	0.726	0.867505	2.08873	0.627	0.303	7	FALSE	SJCHGC06340 protein [Source:UniProtKB/TrEMBL;Acc:Q5DGI5]
EWB00_010804	0.724	1.34801	4.78107	0.475	0.037	7	FALSE
EWB00_010815	0.724	1.02223	2.4776	0.61	0.313	7	FALSE	FMRFamide receptor isoform X1 isoform 1 [Source:UniProtKB/TrEMBL;Acc:A0A4Z2DMT2]
EWB00_002536	0.723	1.01191	3.19161	0.508	0.083	7	FALSE	UTP--glucose-1-phosphate uridylyltransferase [Source:UniProtKB/TrEMBL;Acc:A0A4Z2DBW3]
EWB00_009159	0.723	0.729008	1.69886	0.678	0.422	7	FALSE	Putative serine incorporator isoform 3 [Source:UniProtKB/TrEMBL;Acc:A0A4Z2CMV2]
EWB00_006530	0.722	2.01104	6.98738	0.458	0.022	7	FALSE
EWB00_003571	0.721	0.882626	1.79605	0.678	0.502	7	FALSE	KappaPI-actitoxin-Avd3e; Kunitz-type protease inhibitor 2; SJCHGC04874 protein [Source:UniProtKB/TrEMBL;Acc:Q5DA05]
EWB00_005564	0.721	0.915508	2.71736	0.542	0.162	7	FALSE	Voltage-dependent L-type calcium channel subunit alpha [Source:UniProtKB/TrEMBL;Acc:A0A4Z2D148]
EWB00_000491	0.72	0.801618	1.60215	0.712	0.535	7	FALSE	SJCHGC06607 protein; Ubiquitin-conjugating enzyme E2 L3 isoform 2 [Source:UniProtKB/TrEMBL;Acc:Q5D8K2]
EWB00_001054	0.718	0.727898	1.27025	0.78	0.755	7	FALSE	Ras-related protein isoform 2; SJCHGC06657 protein [Source:UniProtKB/TrEMBL;Acc:Q5DCQ5]
EWB00_004178	0.718	1.07956	2.881	0.542	0.172	7	FALSE	Glycogen-binding subunit 76A [Source:UniProtKB/TrEMBL;Acc:A0A4Z2DUV5]
EWB00_000886	0.717	0.969424	2.9379	0.525	0.157	7	FALSE	Voltage-dependent calcium channel subunit alpha-2/delta-3 [Source:UniProtKB/TrEMBL;Acc:A0A4Z2DHK5]
EWB00_006758	0.717	1.12239	6.87601	0.441	0.009	7	FALSE	Synaptotagmin [Source:UniProtKB/TrEMBL;Acc:A0A4Z2CWX6]
EWB00_004410	0.714	1.30678	3.59312	0.508	0.132	7	FALSE	Radial spoke head protein 9 isoform 2; SJCHGC08964 protein [Source:UniProtKB/TrEMBL;Acc:Q5D8R2]
EWB00_009730	0.713	0.620676	1.07026	0.847	0.805	7	FALSE	Mediator of RNA polymerase II transcription subunit 10 [Source:UniProtKB/TrEMBL;Acc:Q86E49]
EWB00_010200	0.713	1.39199	4.74909	0.458	0.05	7	FALSE	Enkurin isoform 2 [Source:UniProtKB/TrEMBL;Acc:A0A4Z2DPR6]
EWB00_009223	0.712	1.31999	4.95892	0.458	0.054	7	FALSE
EWB00_005148	0.71	1.06261	3.32976	0.508	0.147	7	FALSE	Sodium/potassium/calcium exchanger 4 isoform 2 [Source:UniProtKB/TrEMBL;Acc:A0A4Z2D2L4]
EWB00_007062	0.71	0.994335	1.66177	0.746	0.754	7	FALSE	SJCHGC06330 protein [Source:UniProtKB/TrEMBL;Acc:Q5D9Z6]
EWB00_006876	0.709	3.75865	6.93833	0.492	0.128	7	FALSE
EWB00_003578	0.708	1.43059	5.09009	0.441	0.035	7	FALSE	Coiled-coil domain-containing protein 39 [Source:UniProtKB/TrEMBL;Acc:A0A4Z2D837]
EWB00_008837	0.708	1.25455	3.60772	0.492	0.126	7	FALSE	Coiled-coil domain-containing protein isoform 2 [Source:UniProtKB/TrEMBL;Acc:A0A4Z2CNI5]
EWB00_009388	0.708	1.53582	5.49651	0.441	0.038	7	FALSE	Four and a half LIM domains protein; Four and a half LIM domains protein 2 [Source:UniProtKB/TrEMBL;Acc:C1LEH1]
EWB00_004658	0.707	2.10189	3.68012	0.492	0.1	7	TRUE	Paired box protein [Source:UniProtKB/TrEMBL;Acc:A0A4Z2D4I7]
EWB00_010888	0.703	0.663535	1.36736	0.695	0.55	7	FALSE	RAB family; Ras-related protein isoform 3 [Source:UniProtKB/TrEMBL;Acc:C7TZ03]
EWB00_006234	0.702	1.2626	3.43332	0.475	0.099	7	FALSE	Filamin-A isoform 2 [Source:UniProtKB/TrEMBL;Acc:A0A4Z2CZ44]
EWB00_007147	0.702	1.09429	4.9467	0.424	0.024	7	FALSE	Muscarinic acetylcholine receptor gar-2 [Source:UniProtKB/TrEMBL;Acc:A0A4Z2CWA4]
EWB00_010058	0.702	0.632354	1.22339	0.729	0.635	7	FALSE	RIIa domain-containing protein [Source:UniProtKB/TrEMBL;Acc:A0A4Z2DQ48]
EWB00_008249	0.701	1.10348	3.62827	0.458	0.078	7	FALSE
EWB00_003106	0.288	0.15949	0.357539	0.102	0.58	7	FALSE	Chaperone protein isoform 5; Clone ZZD1402 mRNA sequence; DnaJ (Hsp40) homolog, subfamily C, member 12 [Source:UniProtKB/TrEMBL;Acc:Q86EU8]
EWB00_001808	0.976	3.47042	6.25663	0.974	0.225	8	FALSE	Dynein light chain [Source:UniProtKB/TrEMBL;Acc:Q5DGK7]
EWB00_006419	0.932	2.52884	5.16632	0.895	0.187	8	FALSE	Endophilin-B1 isoform 2 [Source:UniProtKB/TrEMBL;Acc:A0A4Z2CYJ4]
EWB00_004855	0.929	2.4376	6.58331	0.868	0.056	8	FALSE	Mf2 protein [Source:UniProtKB/TrEMBL;Acc:Q9GQA2]
EWB00_002626	0.922	2.06434	4.74831	0.895	0.132	8	FALSE
EWB00_001884	0.916	2.17509	5.38169	0.868	0.095	8	FALSE	Glutamate-cysteine ligase [Source:UniProtKB/TrEMBL;Acc:A0A4Z2DES3]
EWB00_009449	0.896	3.06382	6.15637	0.842	0.146	8	FALSE	Thioredoxin peroxidase [Source:UniProtKB/TrEMBL;Acc:A0A4Z2CM17]
EWB00_006420	0.893	3.88117	7.8598	0.816	0.113	8	FALSE
EWB00_001233	0.886	2.08246	5.86804	0.789	0.053	8	FALSE	Cellular retinaldehyde-binding/triple function, C-terminal,domain-containing protein; Clavesin-2; SJCHGC09045 protein [Source:UniProtKB/TrEMBL;Acc:Q5DBT8]
EWB00_010447	0.879	1.62913	3.20858	0.842	0.416	8	FALSE	SJCHGC02280 protein; Tetraspanin-31-B isoform 1 [Source:UniProtKB/TrEMBL;Acc:Q5DCY0]
EWB00_003244	0.874	2.82505	7.48433	0.763	0.047	8	FALSE	SJCHGC04841 protein [Source:UniProtKB/TrEMBL;Acc:Q5DB89]
EWB00_005851	0.874	1.44685	3.0564	0.842	0.228	8	FALSE
EWB00_002124	0.868	0.878307	1.29512	1	0.999	8	FALSE	Glyceraldehyde-3-phosphate dehydrogenase [Source:UniProtKB/TrEMBL;Acc:Q27776]
EWB00_003361	0.864	1.9363	5.10187	0.763	0.082	8	FALSE	Natterin-4 [Source:UniProtKB/TrEMBL;Acc:A0A4Z2D8K2]
EWB00_003243	0.859	2.05467	3.68607	0.842	0.32	8	FALSE
EWB00_007029	0.858	2.25894	6.20392	0.737	0.052	8	FALSE	Marvel-containing potential lipid raft-associated [Source:UniProtKB/TrEMBL;Acc:C1L602]
EWB00_006537	0.857	1.33297	2.95432	0.816	0.315	8	FALSE	Vesicle-associated membrane protein isoform 2 [Source:UniProtKB/TrEMBL;Acc:A0A4Z2CXX2]
EWB00_007672	0.856	2.05531	3.79701	0.816	0.221	8	FALSE	21.7 kDa antigen; Antigen Sm21.7; Tegument antigen (I(H)A) [Source:UniProtKB/TrEMBL;Acc:O45206]
EWB00_001947	0.854	2.10895	5.68299	0.737	0.062	8	FALSE	E3 ubiquitin-protein ligase rnf8-A; SJCHGC06586 protein [Source:UniProtKB/TrEMBL;Acc:Q5DB14]
EWB00_006159	0.854	2.00843	5.3744	0.737	0.05	8	FALSE	SJCHGC04328 protein [Source:UniProtKB/TrEMBL;Acc:Q5DBF3]
EWB00_007919	0.852	2.29248	5.09683	0.763	0.182	8	FALSE	Charged multivesicular body protein; Charged multivesicular body protein 1b-2 (Chromatin-modifying protein 1b-2) [Source:UniProtKB/TrEMBL;Acc:C1L6H7]
EWB00_007377	0.851	1.42654	2.75461	0.921	0.508	8	FALSE	MIT domain-containing protein isoform 3 [Source:UniProtKB/TrEMBL;Acc:A0A4Z2CUT5]
EWB00_007511	0.849	1.25407	2.56736	0.842	0.441	8	FALSE	Sorcin [Source:UniProtKB/TrEMBL;Acc:C7TY25]
EWB00_008080	0.847	0.955888	1.60093	0.947	0.66	8	FALSE	Histone H2A [Source:UniProtKB/TrEMBL;Acc:C1L929]
EWB00_004716	0.842	1.18536	1.90476	0.921	0.881	8	FALSE	Receptor expression-enhancing protein [Source:UniProtKB/TrEMBL;Acc:Q5DA91]
EWB00_003282	0.841	1.6102	3.02465	0.816	0.509	8	FALSE	Reticulon-like protein [Source:UniProtKB/TrEMBL;Acc:Q5DE04]
EWB00_002782	0.84	1.9099	2.81667	1	0.982	8	FALSE	Fibrillin 2 [Source:UniProtKB/TrEMBL;Acc:A0A4Z2DBB7]
EWB00_009133	0.84	1.48691	3.21059	0.789	0.339	8	FALSE
EWB00_002060	0.838	1.35568	6.63082	0.684	0.015	8	FALSE	Cadherin-related tumor suppressor isoform 3 [Source:UniProtKB/TrEMBL;Acc:A0A4Z2DDQ7]
EWB00_004351	0.837	4.22824	6.59803	0.895	0.566	8	FALSE	22.6kDa membrane-associated antigen; Tegument antigen; Tegument antigen (I(H)A); Tegument membrane-associated antigen [Source:UniProtKB/TrEMBL;Acc:O01372]
EWB00_007725	0.835	1.36612	6.14172	0.684	0.025	8	FALSE	Protein lifeguard 3 isoform 1 [Source:UniProtKB/TrEMBL;Acc:A0A4Z2CT70]
EWB00_000044	0.834	1.04107	2.34604	0.816	0.338	8	FALSE	Ras-related protein Rab-14 [Source:UniProtKB/TrEMBL;Acc:Q86EY7]
EWB00_008970	0.833	1.69562	3.28025	0.789	0.434	8	FALSE	Secretory carrier-associated membrane protein [Source:UniProtKB/TrEMBL;Acc:C1LED4]
EWB00_008282	0.83	3.44796	6.18783	0.763	0.266	8	FALSE	25 kDa integral membrane protein; 25 kDa integral membrane protein isoform 1 [Source:UniProtKB/TrEMBL;Acc:B5M6Z7]
EWB00_006964	0.828	1.51462	4.32243	0.711	0.108	8	FALSE	Innexin [Source:UniProtKB/TrEMBL;Acc:A0A4Z2CX37]
EWB00_002511	0.827	1.39979	2.61524	0.842	0.472	8	FALSE	SJCHGC00333 protein [Source:UniProtKB/TrEMBL;Acc:Q5BTK4]
EWB00_003428	0.827	1.15222	3.31531	0.737	0.16	8	FALSE	Clathrin interactor 1 isoform 2 [Source:UniProtKB/TrEMBL;Acc:A0A4Z2DW55]
EWB00_004348	0.827	1.44754	4.8327	0.684	0.055	8	FALSE	SJCHGC00558 protein; Tegument antigen; Tegument antigen (I(H)A) [Source:UniProtKB/TrEMBL;Acc:Q5DBG1]
EWB00_008089	0.827	1.19803	4.73976	0.684	0.044	8	FALSE	Serine-rich repeat isoform 1 [Source:UniProtKB/TrEMBL;Acc:A0A4Z2CS80]
EWB00_006270	0.826	1.50715	5.16815	0.684	0.061	8	FALSE	LIM domain-containing protein isoform 3 [Source:UniProtKB/TrEMBL;Acc:A0A4Z2CZA0]
EWB00_008807	0.826	0.773489	1.18482	0.974	0.972	8	FALSE	Actin depolymerizing factor-like protein; Cofilin; SJCHGC01677 protein [Source:UniProtKB/TrEMBL;Acc:Q86ES4]
EWB00_004458	0.824	1.08094	1.83522	0.947	0.773	8	FALSE	Gamma-aminobutyric acid receptor-associated protein-like 2; SJCHGC06823 protein [Source:UniProtKB/TrEMBL;Acc:Q86E14]
EWB00_007563	0.823	1.48274	4.5995	0.684	0.086	8	FALSE	BTB/POZ domain-containing protein isoform 2 [Source:UniProtKB/TrEMBL;Acc:A0A4Z2CTY6]
EWB00_007028	0.822	1.8077	6.31011	0.658	0.034	8	FALSE	SJCHGC05627 protein [Source:UniProtKB/TrEMBL;Acc:Q5DHI1]
EWB00_004573	0.819	0.994178	1.63239	0.947	0.664	8	FALSE	Fructose-bisphosphate aldolase [Source:UniProtKB/TrEMBL;Acc:C1LB83]
EWB00_005278	0.817	1.40425	4.22375	0.684	0.081	8	FALSE	PDZ domain-containing protein GIPC3; PDZ domain-containing protein isoform 1 [Source:UniProtKB/TrEMBL;Acc:C1L6G0]
EWB00_007517	0.816	3.0816	5.54718	0.711	0.225	8	FALSE	Actin 5C; Actin-2; SJCHGC06318 protein [Source:UniProtKB/TrEMBL;Acc:Q5DF69]
EWB00_007669	0.814	3.45662	6.65082	0.711	0.162	8	FALSE	Clone ZZD336 mRNA sequence; Tegument antigen; Tegument antigen (I(H)A) [Source:UniProtKB/TrEMBL;Acc:Q86EI5]
EWB00_010476	0.814	1.42367	2.83901	0.789	0.368	8	FALSE	Prostatic acid phosphatase [Source:UniProtKB/TrEMBL;Acc:A0A4Z2DXU1]
EWB00_007918	0.813	1.33538	2.73379	0.789	0.416	8	FALSE	Charged multivesicular body protein [Source:UniProtKB/TrEMBL;Acc:A0A4Z2CSB4]
EWB00_008152	0.813	1.21243	2.03276	0.868	0.778	8	FALSE	Synaptobrevin,domain-containing protein; Vesicle-associated membrane protein [Source:UniProtKB/TrEMBL;Acc:C1LDG9]
EWB00_006734	0.812	1.12336	2.39794	0.816	0.428	8	FALSE	MOB kinase activator-like 1 isoform 1 [Source:UniProtKB/TrEMBL;Acc:A0A4Z2CWV5]
EWB00_011216	0.811	1.95338	5.1281	0.658	0.076	8	FALSE	Galectin carbohydrate recognition domain isoform 4 [Source:UniProtKB/TrEMBL;Acc:A0A4Z2DLE7]
EWB00_000767	0.81	1.40413	3.63672	0.711	0.16	8	FALSE	Cathepsin L isoform 4 [Source:UniProtKB/TrEMBL;Acc:A0A4Z2DI05]
EWB00_006906	0.81	1.54153	6.27451	0.632	0.023	8	FALSE	SJCHGC00710 protein [Source:UniProtKB/TrEMBL;Acc:Q5D9F3]
EWB00_001585	0.808	1.14644	1.86048	0.895	0.868	8	FALSE	Rab-protein 8; Ras-related protein; SJCHGC02833 protein [Source:UniProtKB/TrEMBL;Acc:Q86ET1]
EWB00_009448	0.808	2.3589	5.76053	0.658	0.088	8	FALSE	Thioredoxin peroxidase; Tryparedoxin peroxidase [Source:UniProtKB/TrEMBL;Acc:C1LB68]
EWB00_006960	0.806	1.7019	3.95676	0.711	0.232	8	FALSE	Protein lifeguard 4 isoform 2 [Source:UniProtKB/TrEMBL;Acc:A0A4Z2CWA9]
EWB00_001054	0.805	1.11848	1.89533	0.895	0.754	8	FALSE	Ras-related protein isoform 2; SJCHGC06657 protein [Source:UniProtKB/TrEMBL;Acc:Q5DCQ5]
EWB00_010214	0.805	1.17633	4.13253	0.658	0.078	8	FALSE	Putative phosphatidate phosphatase isoform 3 [Source:UniProtKB/TrEMBL;Acc:A0A4Z2DPI8]
EWB00_009734	0.804	2.15598	5.82136	0.632	0.051	8	FALSE	16 kDa calcium-binding protein [Source:UniProtKB/TrEMBL;Acc:A0A4Z2DQZ8]
EWB00_002983	0.803	1.28846	1.89033	1	0.998	8	FALSE	Polyubiquitin-B isoform 2 [Source:UniProtKB/TrEMBL;Acc:A0A4Z2DA57]
EWB00_006776	0.803	0.966335	1.46418	0.974	0.976	8	FALSE	Polyubiquitin [Source:UniProtKB/TrEMBL;Acc:A0A4Z2CX16]
EWB00_006503	0.802	1.68672	5.40708	0.632	0.058	8	FALSE	Na(+)/H(+) exchange regulatory cofactor NHE-RF2 [Source:UniProtKB/TrEMBL;Acc:A0A4Z2CY54]
EWB00_006920	0.801	1.4286	2.61468	0.816	0.572	8	FALSE	Vesicle transport protein [Source:UniProtKB/TrEMBL;Acc:C1L582]
EWB00_010352	0.798	1.16874	2.6398	0.763	0.304	8	FALSE	SJCHGC06340 protein [Source:UniProtKB/TrEMBL;Acc:Q5DGI5]
EWB00_009733	0.796	2.23683	5.65384	0.632	0.085	8	FALSE	Lipopolysaccharide-induced tumor necrosis factor-alpha factor isoform 2; SJCHGC06248 protein [Source:UniProtKB/TrEMBL;Acc:Q5DFA9]
EWB00_002162	0.795	1.53484	6.01265	0.605	0.025	8	FALSE	Endophilin-A2 isoform 2 [Source:UniProtKB/TrEMBL;Acc:A0A4Z2DDB6]
EWB00_011369	0.795	1.40352	4.83909	0.632	0.072	8	FALSE	Leukocyte elastase inhibitor isoform 1 [Source:UniProtKB/TrEMBL;Acc:A0A4Z2DKV0]
EWB00_005981	0.793	0.950032	1.62234	0.895	0.765	8	FALSE	RAP1B, member of RAS oncogene family; Ras-related protein isoform 1 [Source:UniProtKB/TrEMBL;Acc:C1L8T5]
EWB00_010659	0.792	1.25574	2.74124	0.737	0.367	8	FALSE	Alpha-endosulfine; SJCHGC02194 protein [Source:UniProtKB/TrEMBL;Acc:Q5D9K4]
EWB00_003117	0.789	0.974931	1.68922	0.868	0.574	8	FALSE	L-lactate dehydrogenase [Source:UniProtKB/TrEMBL;Acc:A0A4Z2D9L4]
EWB00_003225	0.789	2.15235	5.93081	0.605	0.057	8	FALSE
EWB00_005618	0.789	1.30323	3.21549	0.684	0.23	8	FALSE	Ras-related protein; SJCHGC06157 protein [Source:UniProtKB/TrEMBL;Acc:Q5DGE6]
EWB00_010555	0.789	1.73281	3.54288	0.711	0.33	8	FALSE	SJCHGC06268 protein [Source:UniProtKB/TrEMBL;Acc:Q5DDD3]
EWB00_010793	0.789	3.12515	6.44473	0.632	0.136	8	FALSE	SJCHGC06777 protein [Source:UniProtKB/TrEMBL;Acc:Q5DEB0]
EWB00_010997	0.788	1.03194	2.79778	0.711	0.207	8	FALSE	FERM domain-containing protein [Source:UniProtKB/TrEMBL;Acc:A0A4Z2DM46]
EWB00_010996	0.787	0.956638	1.85587	0.789	0.591	8	FALSE	SJCHGC01379 protein; Vesicular integral-membrane protein VIP36; Vesicular integral-membrane protein isoform 2 [Source:UniProtKB/TrEMBL;Acc:Q5DBC5]
EWB00_007568	0.786	1.22175	2.68665	0.737	0.348	8	FALSE	Pleckstrin homology domain-containing family B; Pleckstrin homology domain-containing family B member 2; SJCHGC00728 protein [Source:UniProtKB/TrEMBL;Acc:Q86EH8]
EWB00_000268	0.784	1.8565	3.48695	0.684	0.208	8	FALSE	Endophilin-B1 isoform 1; SH3-domain GRB2-like endophilin B0; SH3-domain GRB2-like endophilin B1 [Source:UniProtKB/TrEMBL;Acc:C1LKR2]
EWB00_000866	0.782	1.3036	3.12306	0.684	0.237	8	FALSE	Ras-related protein isoform 2 [Source:UniProtKB/TrEMBL;Acc:A0A4Z2DHV3]
EWB00_004001	0.782	1.75995	6.44296	0.579	0.022	8	FALSE	Dynein light chain type 1 2 [Source:UniProtKB/TrEMBL;Acc:A0A4Z2D710]
EWB00_001127	0.781	1.16046	2.29749	0.763	0.436	8	FALSE	Triosephosphate isomerase [Source:UniProtKB/TrEMBL;Acc:C1LMQ9]
EWB00_001322	0.78	1.16839	5.50286	0.579	0.024	8	FALSE	Epidermal growth factor receptor kinase substrate 8-like protein isoform 3 [Source:UniProtKB/TrEMBL;Acc:A0A4Z2DG30]
EWB00_006467	0.78	1.82218	4.91289	0.605	0.069	8	FALSE	Fatty-acid amide hydrolase 1 [Source:UniProtKB/TrEMBL;Acc:A0A4Z2CYA1]
EWB00_009261	0.779	2.27157	6.74311	0.579	0.042	8	FALSE	Major egg antigen isoform 1 [Source:UniProtKB/TrEMBL;Acc:A0A4Z2CMP3]
EWB00_001396	0.778	1.89865	5.88028	0.579	0.045	8	FALSE	Regulator of microtubule dynamics protein isoform 2 [Source:UniProtKB/TrEMBL;Acc:A0A4Z2DX87]
EWB00_009773	0.778	1.98848	3.65677	0.737	0.424	8	FALSE	SJCHGC06660 protein; Small integral membrane protein [Source:UniProtKB/TrEMBL;Acc:Q5DBP2]
EWB00_008799	0.776	0.993593	2.59448	0.684	0.228	8	FALSE	WW domain-binding protein isoform 2 [Source:UniProtKB/TrEMBL;Acc:A0A4Z2CNU9]
EWB00_005444	0.773	1.59198	5.11558	0.579	0.052	8	FALSE	SJCHGC00797 protein [Source:UniProtKB/TrEMBL;Acc:Q5C735]
EWB00_010471	0.773	2.15318	5.11904	0.605	0.136	8	FALSE	TLC domain-containing protein 1; TLC domain-containing protein isoform 1 [Source:UniProtKB/TrEMBL;Acc:C1L6L1]
EWB00_004372	0.772	2.06287	5.62401	0.579	0.065	8	FALSE	Dynein light chain [Source:UniProtKB/TrEMBL;Acc:A0A4Z2D612]
EWB00_006878	0.772	1.47869	6.73326	0.553	0.016	8	FALSE	ZZ-type domain-containing protein [Source:UniProtKB/TrEMBL;Acc:A0A4Z2CWH9]
EWB00_008240	0.771	1.06368	2.50383	0.711	0.298	8	FALSE	Palmitoyltransferase [Source:UniProtKB/TrEMBL;Acc:A0A4Z2CQZ6]
EWB00_009617	0.771	1.97244	5.36108	0.579	0.08	8	FALSE	Calpain [Source:UniProtKB/TrEMBL;Acc:A0A4Z2CM74]
EWB00_005593	0.77	1.58186	5.05463	0.579	0.061	8	FALSE	Voltage-gated hydrogen channel 1 [Source:UniProtKB/TrEMBL;Acc:A0A4Z2D175]
EWB00_004193	0.768	0.971156	3.83719	0.579	0.05	8	FALSE	SH3 and multiple ankyrin repeat-containing protein isoform 3 [Source:UniProtKB/TrEMBL;Acc:A0A4Z2DVZ1]
EWB00_005450	0.767	1.46762	5.68174	0.553	0.032	8	FALSE
EWB00_004379	0.766	2.6967	5.38289	0.605	0.146	8	FALSE	Dynein light chain [Source:UniProtKB/TrEMBL;Acc:A0A4Z2D616]
EWB00_008280	0.766	2.75065	6.36336	0.579	0.092	8	FALSE	25 kDa integral membrane protein [Source:UniProtKB/TrEMBL;Acc:A0A4Z2CQT5]
EWB00_010405	0.766	1.02291	2.13452	0.737	0.474	8	FALSE	Golgi phosphoprotein 3; Golgi phosphoprotein 3 isoform 2 [Source:UniProtKB/TrEMBL;Acc:C1LM69]
EWB00_010936	0.766	2.02954	5.49076	0.579	0.101	8	FALSE	Phospholipid scramblase [Source:UniProtKB/TrEMBL;Acc:A0A4Z2DXB6]
EWB00_004745	0.763	1.0114	2.53658	0.658	0.215	8	FALSE	Lysosome membrane protein [Source:UniProtKB/TrEMBL;Acc:A0A4Z2D474]
EWB00_009140	0.763	1.1482	2.63076	0.711	0.33	8	FALSE	RAB39, member RAS oncogene family; Ras-related protein; SJCHGC06552 protein [Source:UniProtKB/TrEMBL;Acc:Q86EN0]
EWB00_003951	0.762	1.53706	4.37525	0.579	0.095	8	FALSE	Supervillin isoform 2 [Source:UniProtKB/TrEMBL;Acc:A0A4Z2DVD8]
EWB00_005403	0.761	0.712992	1.19927	0.842	0.854	8	FALSE	Cell division control protein 42; MGC69529 protein [Source:UniProtKB/TrEMBL;Acc:C1LMD1]
EWB00_008418	0.761	1.66715	3.97321	0.632	0.214	8	FALSE	Membrane progestin receptor delta [Source:UniProtKB/TrEMBL;Acc:A0A4Z2CQ84]
EWB00_004377	0.76	3.14873	6.11132	0.605	0.174	8	FALSE	Dynein light chain [Source:UniProtKB/TrEMBL;Acc:B3GUS8]
EWB00_005314	0.76	0.920099	2.85725	0.632	0.154	8	FALSE	Protein phosphatase 1 regulatory subunit 37 [Source:UniProtKB/TrEMBL;Acc:A0A4Z2D1V6]
EWB00_009871	0.76	0.604538	0.962155	0.974	0.94	8	FALSE	Phosphoglycerate kinase [Source:UniProtKB/TrEMBL;Acc:B3W661]
EWB00_011370	0.76	1.40373	2.84058	0.711	0.393	8	FALSE	Serpin B8 isoform 3 [Source:UniProtKB/TrEMBL;Acc:A0A4Z2DKS0]
EWB00_009200	0.759	2.57196	5.54074	0.579	0.143	8	FALSE	Dynein light chain [Source:UniProtKB/TrEMBL;Acc:Q9XTL4]
EWB00_001857	0.757	1.56606	6.36298	0.526	0.02	8	FALSE
EWB00_005775	0.757	1.21342	2.95205	0.658	0.254	8	FALSE	SJCHGC01717 protein; Transmembrane protein [Source:UniProtKB/TrEMBL;Acc:Q5D9P6]
EWB00_007201	0.757	1.58439	6.57149	0.526	0.02	8	FALSE	SJCHGC06540 protein [Source:UniProtKB/TrEMBL;Acc:Q5DHR9]
EWB00_007095	0.756	1.18574	2.76378	0.684	0.316	8	FALSE	Synaptosomal-associated protein isoform 3 [Source:UniProtKB/TrEMBL;Acc:A0A4Z2DT44]
EWB00_006469	0.755	0.930764	2.25473	0.684	0.348	8	FALSE	Desumoylating isopeptidase 2 isoform 2 [Source:UniProtKB/TrEMBL;Acc:A0A4Z2CY22]
EWB00_009906	0.755	1.05699	2.22227	0.763	0.45	8	FALSE	NEDD4-like E3 ubiquitin-protein ligase WWP2 [Source:UniProtKB/TrEMBL;Acc:A0A4Z2DQQ1]
EWB00_004378	0.754	3.68908	5.97424	0.711	0.455	8	FALSE	Dynein light chain [Source:UniProtKB/TrEMBL;Acc:Q9XTK6]
EWB00_010681	0.754	1.91355	3.43987	0.632	0.252	8	FALSE	Solute carrier family 2; Solute carrier family 2, facilitated glucose transporter member 3 [Source:UniProtKB/TrEMBL;Acc:C1LJ50]
EWB00_004271	0.753	2.58182	6.47602	0.553	0.068	8	FALSE	Dynein light chain [Source:UniProtKB/TrEMBL;Acc:Q5DE98]
EWB00_010632	0.752	0.906909	2.60897	0.658	0.223	8	FALSE	GRAM domain-containing protein isoform 2 [Source:UniProtKB/TrEMBL;Acc:A0A4Z2DNE1]
EWB00_006691	0.751	0.910755	2.47382	0.658	0.231	8	FALSE	Upstream stimulatory factor 1 [Source:UniProtKB/TrEMBL;Acc:A0A4Z2CXN7]
EWB00_000693	0.748	1.15535	4.84695	0.526	0.037	8	FALSE	Ataxia telangiectasia mutated (Atm) isoform 3; SJCHGC08836 protein [Source:UniProtKB/TrEMBL;Acc:Q5D9C7]
EWB00_001480	0.748	1.1409	4.537	0.526	0.042	8	FALSE
EWB00_004793	0.748	2.39444	5.61593	0.553	0.104	8	FALSE	Aquaporin-9; Aquaporin-9 (AQP-9) (Small solute channel 1) [Source:UniProtKB/TrEMBL;Acc:C1L813]
EWB00_002689	0.747	0.991342	2.26393	0.684	0.328	8	FALSE	Calcineurin subunit B type 1 isoform 1; Protein phosphatase 3, regulatory subunit [Source:UniProtKB/TrEMBL;Acc:B3GV00]
EWB00_007934	0.747	2.35457	5.49897	0.553	0.103	8	FALSE
EWB00_010647	0.747	0.843741	1.64403	0.789	0.584	8	FALSE	Actin-related protein 2 [Source:UniProtKB/TrEMBL;Acc:Q5DHL6]
EWB00_000377	0.746	2.63614	5.47946	0.579	0.166	8	FALSE	Annexin [Source:UniProtKB/TrEMBL;Acc:A0A4Z2DJ82]
EWB00_003804	0.746	0.936648	2.53527	0.632	0.211	8	FALSE	2'-phosphotransferase [Source:UniProtKB/TrEMBL;Acc:C1LM03]
EWB00_008174	0.746	0.805541	1.50197	0.816	0.66	8	FALSE	Charged multivesicular body protein; Charged multivesicular body protein 3 (Chromatin-modifying protein 3) [Source:UniProtKB/TrEMBL;Acc:C1LEV6]
EWB00_009985	0.744	0.637893	1.13806	0.895	0.761	8	FALSE	Ras-related protein isoform 1; SJCHGC02859 protein [Source:UniProtKB/TrEMBL;Acc:Q5DAB8]
EWB00_009981	0.743	0.741471	1.34787	0.842	0.694	8	FALSE	Basigin isoform 1 [Source:UniProtKB/TrEMBL;Acc:A0A4Z2DQI7]
EWB00_001012	0.742	1.04754	2.03469	0.763	0.551	8	FALSE	Basigin [Source:UniProtKB/TrEMBL;Acc:A0A4Z2DHH0]
EWB00_009019	0.742	1.05692	2.40571	0.684	0.369	8	FALSE	Phospholipid phosphatase 3 isoform 2 [Source:UniProtKB/TrEMBL;Acc:A0A4Z2DT11]
EWB00_000159	0.74	0.704577	1.76501	0.684	0.34	8	FALSE	Glutamine--fructose-6-phosphate transaminase (isomerizing) [Source:UniProtKB/TrEMBL;Acc:A0A4Z2DKY0]
EWB00_001254	0.74	1.11435	5.30289	0.5	0.028	8	FALSE	Sodium-dependent glucose transporter 1 isoform 2 [Source:UniProtKB/TrEMBL;Acc:A0A4Z2DGE5]
EWB00_010989	0.74	0.949836	2.00421	0.711	0.453	8	FALSE	Tetraspanning orphan receptor [Source:UniProtKB/Swiss-Prot;Acc:Q5DC12]
EWB00_006834	0.739	0.805141	1.44496	0.816	0.738	8	FALSE	SJCHGC01845 protein [Source:UniProtKB/TrEMBL;Acc:Q5DB29]
EWB00_001769	0.737	0.967413	3.33063	0.553	0.117	8	FALSE	Sphingomyelin synthase-related 1 [Source:UniProtKB/TrEMBL;Acc:A0A4Z2DEX9]
EWB00_004095	0.736	1.09721	2.38024	0.684	0.377	8	FALSE	Mitogen-activated protein kinase [Source:UniProtKB/TrEMBL;Acc:Q6PMM5]
EWB00_007476	0.736	0.909448	3.22154	0.553	0.118	8	FALSE	Glutathione hydrolase 3 isoform 1 [Source:UniProtKB/TrEMBL;Acc:A0A4Z2CU21]
EWB00_010630	0.736	1.70203	5.54656	0.5	0.051	8	FALSE	SJCHGC09048 protein; Zinc finger protein [Source:UniProtKB/TrEMBL;Acc:Q5D8S2]
EWB00_000059	0.735	2.45484	4.77439	0.553	0.168	8	FALSE	SJCHGC06242 protein [Source:UniProtKB/TrEMBL;Acc:Q5DBN6]
EWB00_001247	0.735	1.75468	5.02237	0.526	0.092	8	FALSE	Clone ZZZ288 mRNA sequence; LIM and SH3 domain protein isoform 4 [Source:UniProtKB/TrEMBL;Acc:Q86E31]
EWB00_007429	0.735	1.41604	5.29492	0.5	0.048	8	FALSE	Sodium/potassium-transporting ATPase subunit alpha [Source:UniProtKB/TrEMBL;Acc:A0A4Z2CV97]
EWB00_009199	0.735	1.63701	4.49538	0.526	0.081	8	FALSE	Dynein light chain [Source:UniProtKB/TrEMBL;Acc:A0A4Z2CNF4]
EWB00_000184	0.734	0.793392	2.02381	0.658	0.338	8	FALSE	SJCHGC05756 protein; START domain-containing protein [Source:UniProtKB/TrEMBL;Acc:Q5DEY0]
EWB00_004758	0.734	0.875492	2.89323	0.579	0.15	8	FALSE	YTH domain-containing family protein [Source:UniProtKB/TrEMBL;Acc:A0A4Z2D3Y8]
EWB00_010310	0.734	1.56379	4.34239	0.553	0.157	8	FALSE	CSC1-like protein [Source:UniProtKB/TrEMBL;Acc:A0A4Z2DPB1]
EWB00_006076	0.732	1.08388	1.90836	0.763	0.65	8	FALSE	Adenylate kinase; Adenylate kinase 1; Adenylate kinase isoform 2 [Source:UniProtKB/TrEMBL;Acc:Q86BY2]
EWB00_008419	0.732	0.982489	2.91705	0.579	0.185	8	FALSE	Lysophospholipid acyltransferase 5 isoform 1 [Source:UniProtKB/TrEMBL;Acc:A0A4Z2CQK8]
EWB00_009272	0.731	0.790475	1.5907	0.763	0.531	8	FALSE	SJCHGC02878 protein; Sorting nexin-12 isoform 2; Sorting nexin-3 [Source:UniProtKB/TrEMBL;Acc:Q5DCX2]
EWB00_001184	0.73	1.71231	3.55047	0.605	0.211	8	FALSE	Phosphotransferase [Source:UniProtKB/TrEMBL;Acc:A0A4Z2DGI9]
EWB00_010316	0.73	1.52278	6.18502	0.474	0.022	8	FALSE	Dynein light chain Tctex-type 1 isoform 1 [Source:UniProtKB/TrEMBL;Acc:Q5D9H3]
EWB00_005355	0.728	0.814784	1.6659	0.789	0.525	8	FALSE	Adenylyl cyclase-associated protein isoform 5 [Source:UniProtKB/TrEMBL;Acc:A0A4Z2D1S6]
EWB00_009218	0.728	1.20718	2.90285	0.579	0.161	8	FALSE	Tubulin alpha chain [Source:UniProtKB/TrEMBL;Acc:Q5DAC9]
EWB00_004644	0.727	0.853051	2.73704	0.553	0.113	8	FALSE	Myosin binding subunit; Myosin binding subunit isoform 1 [Source:UniProtKB/TrEMBL;Acc:C1L5P0]
EWB00_001395	0.726	0.879623	1.79725	0.684	0.357	8	FALSE	Tetraspanin [Source:UniProtKB/TrEMBL;Acc:Q5DH43]
EWB00_002370	0.726	0.829678	1.57482	0.789	0.611	8	FALSE	Enolase [Source:UniProtKB/Swiss-Prot;Acc:P33676]
EWB00_002984	0.726	1.11539	1.94114	0.789	0.709	8	FALSE	Polyubiquitin; Ubiquitin C [Source:UniProtKB/TrEMBL;Acc:C1LY97]
EWB00_006849	0.726	1.38417	4.38627	0.5	0.076	8	FALSE	Cyclin-dependent kinase 16 [Source:UniProtKB/TrEMBL;Acc:A0A4Z2CXJ3]
EWB00_002017	0.725	1.82165	5.94933	0.474	0.038	8	FALSE	Alkaline phosphatase [Source:UniProtKB/TrEMBL;Acc:A0A4Z2DEL9]
EWB00_006851	0.725	1.25187	5.15022	0.474	0.035	8	FALSE	SJCHGC05330 protein [Source:UniProtKB/TrEMBL;Acc:Q5DDN6]
EWB00_011368	0.725	0.738912	1.40532	0.816	0.636	8	FALSE	Hypotherical protein; Sulfide:quinone oxidoreductase isoform 2 [Source:UniProtKB/TrEMBL;Acc:C1L6T8]
EWB00_002509	0.724	2.35264	4.85467	0.526	0.132	8	FALSE
EWB00_003359	0.723	0.574248	0.907905	0.947	0.952	8	FALSE	Cofilin/actin-depolymerizing factor; Putative Cofilin-1 [Source:UniProtKB/TrEMBL;Acc:C1LMR7]
EWB00_010795	0.723	1.97076	5.85659	0.474	0.051	8	FALSE	25 kDa integral membrane protein isoform 2; SJCHGC02261 protein [Source:UniProtKB/TrEMBL;Acc:Q5DDB8]
EWB00_001800	0.722	0.753995	1.49544	0.763	0.591	8	FALSE	ADP-ribosylation factor-like protein isoform 2 [Source:UniProtKB/TrEMBL;Acc:A0A4Z2DED2]
EWB00_003114	0.722	1.2495	3.94803	0.5	0.087	8	FALSE	Serine/threonine-protein kinase NIM1 [Source:UniProtKB/TrEMBL;Acc:A0A4Z2D9R6]
EWB00_005244	0.722	2.28876	4.09885	0.579	0.288	8	FALSE	Nervana 2; Sodium/potassium-transporting ATPase subunit beta-2 isoform 1 [Source:UniProtKB/TrEMBL;Acc:C1L6D1]
EWB00_009062	0.722	0.721687	1.45589	0.763	0.532	8	FALSE	Glucose-6-phosphate isomerase [Source:UniProtKB/TrEMBL;Acc:A0A4Z2DRZ4]
EWB00_009336	0.722	0.778655	1.60237	0.737	0.538	8	FALSE	Phosphatidylinositide phosphatase SAC1 isoform 2 [Source:UniProtKB/TrEMBL;Acc:A0A4Z2CMD0]
EWB00_005845	0.721	1.78922	7.97817	0.447	0.011	8	FALSE
EWB00_000493	0.719	0.660259	1.04627	0.895	0.94	8	FALSE	V-type proton ATPase proteolipid subunit [Source:UniProtKB/TrEMBL;Acc:Q5DCL7]
EWB00_002888	0.719	1.06184	2.93335	0.579	0.204	8	FALSE	Dynamin GTPase [Source:UniProtKB/TrEMBL;Acc:A0A4Z2DX08]
EWB00_002962	0.719	0.761571	1.94026	0.632	0.283	8	FALSE
EWB00_005165	0.719	1.15133	3.60252	0.526	0.11	8	FALSE	DUF4210 domain-containing protein [Source:UniProtKB/TrEMBL;Acc:A0A4Z2D2Q9]
EWB00_001182	0.718	0.772369	2.92224	0.526	0.128	8	FALSE	Ubiquitin carboxyl-terminal hydrolase [Source:UniProtKB/TrEMBL;Acc:A0A4Z2DGR5]
EWB00_009113	0.717	1.94527	5.64115	0.474	0.055	8	FALSE	Gelsolin; Severin [Source:UniProtKB/TrEMBL;Acc:C1L4M3]
EWB00_000091	0.716	1.32207	4.71333	0.474	0.066	8	FALSE	Epidermal growth factor receptor kinase substrate 8-like protein isoform 4; Epidermal growth factor receptor pathway substrate 8 [Source:UniProtKB/TrEMBL;Acc:C1LEA3]
EWB00_000491	0.716	1.12989	2.162	0.711	0.537	8	FALSE	SJCHGC06607 protein; Ubiquitin-conjugating enzyme E2 L3 isoform 2 [Source:UniProtKB/TrEMBL;Acc:Q5D8K2]
EWB00_000528	0.716	1.06563	1.71495	0.789	0.748	8	FALSE	Plastin-2 [Source:UniProtKB/TrEMBL;Acc:A0A4Z2DIM4]
EWB00_006260	0.716	0.701303	1.66137	0.684	0.396	8	FALSE	Cathepsin C [Source:UniProtKB/TrEMBL;Acc:C1L6J8]
EWB00_009064	0.716	1.44413	4.55981	0.474	0.054	8	FALSE	Peptidase inhibitor 16 isoform 1 [Source:UniProtKB/TrEMBL;Acc:A0A4Z2DSB4]
EWB00_002650	0.713	0.999455	2.88951	0.526	0.156	8	FALSE	Universal stress protein [Source:UniProtKB/TrEMBL;Acc:Q86DX1]
EWB00_009255	0.713	2.97715	6.1027	0.5	0.136	8	FALSE	Dynein light chain [Source:UniProtKB/TrEMBL;Acc:A0A4Z2DS51]
EWB00_007371	0.712	0.807346	3.66553	0.474	0.059	8	FALSE	Mucin-like protein [Source:UniProtKB/TrEMBL;Acc:A0A4Z2CV41]
EWB00_005456	0.711	1.20077	5.01753	0.447	0.04	8	FALSE	SJCHGC02678 protein [Source:UniProtKB/TrEMBL;Acc:Q5DCA5]
EWB00_006800	0.711	0.647099	1.2331	0.816	0.652	8	FALSE	Rab-protein 10; Ras-related protein isoform 1; SJCHGC06150 protein [Source:UniProtKB/TrEMBL;Acc:Q5DET6]
EWB00_007792	0.711	0.907431	2.60171	0.553	0.159	8	FALSE	Protein held out wings isoform 2 [Source:UniProtKB/TrEMBL;Acc:A0A4Z2CSY2]
EWB00_008231	0.711	0.6497	1.58126	0.684	0.391	8	FALSE	Non-specific serine/threonine protein kinase [Source:UniProtKB/TrEMBL;Acc:A0A4Z2CRJ2]
EWB00_002348	0.71	1.23895	4.07445	0.474	0.08	8	FALSE	Schwannomin-interacting protein [Source:UniProtKB/TrEMBL;Acc:A0A4Z2DC91]
EWB00_003702	0.71	1.99141	6.03585	0.447	0.046	8	FALSE	16 kDa calcium-binding protein isoform 2; SJCHGC01267 protein [Source:UniProtKB/TrEMBL;Acc:Q5DBX4]
EWB00_004043	0.71	0.557022	0.860196	0.974	0.97	8	FALSE	Eukaryotic translation initiation factor 5 [Source:UniProtKB/TrEMBL;Acc:Q5DDG2]
EWB00_008362	0.71	0.728399	1.4639	0.763	0.589	8	FALSE	Mitochondrial fission 1 protein; Mitochondrial fission 1 protein isoform 1; SJCHGC05667 protein [Source:UniProtKB/TrEMBL;Acc:Q5DDS7]
EWB00_009001	0.71	0.771487	2.16704	0.605	0.235	8	FALSE	SJCHGC06187 protein [Source:UniProtKB/TrEMBL;Acc:Q5DE68]
EWB00_004927	0.709	1.28614	4.01742	0.474	0.084	8	FALSE	UPF0764 protein C16orf89 isoform 4 [Source:UniProtKB/TrEMBL;Acc:A0A4Z2D3M1]
EWB00_010680	0.709	1.79078	5.782	0.447	0.04	8	FALSE	Solute carrier family 2, facilitated glucose transporter member 3 isoform 2 [Source:UniProtKB/TrEMBL;Acc:A0A4Z2DPA2]
EWB00_004844	0.708	0.873121	2.01423	0.658	0.373	8	FALSE	Rab GTPase-binding effector protein isoform 3 [Source:UniProtKB/TrEMBL;Acc:A0A4Z2D3W6]
EWB00_010794	0.708	1.78453	4.42614	0.474	0.098	8	FALSE
EWB00_002228	0.707	0.985243	2.03583	0.684	0.494	8	FALSE	Lipase maturation factor [Source:UniProtKB/TrEMBL;Acc:A0A4Z2DCY4]
EWB00_000997	0.706	1.98423	7.93561	0.421	0.012	8	FALSE	Dynein light chain [Source:UniProtKB/TrEMBL;Acc:A0A4Z2DHI3]
EWB00_001019	0.706	1.04035	6.21135	0.421	0.013	8	FALSE	25 kDa integral membrane protein [Source:UniProtKB/TrEMBL;Acc:A0A4Z2DHD8]
EWB00_004122	0.705	1.09854	5.90335	0.421	0.014	8	FALSE	LIM domain-containing protein isoform 1 [Source:UniProtKB/TrEMBL;Acc:A0A4Z2D6I6]
EWB00_005140	0.705	0.651385	1.15426	0.737	0.772	8	FALSE	ADP-ribosylation factor 4; ADP-ribosylation factor 4 isoform 2; SJCHGC01339 protein [Source:UniProtKB/TrEMBL;Acc:Q5D9T3]
EWB00_005468	0.705	0.492457	0.816731	0.868	0.884	8	FALSE	Transmembrane protein isoform 1 [Source:UniProtKB/TrEMBL;Acc:A0A4Z2DUR1]
EWB00_000296	0.704	1.09243	1.99585	0.711	0.629	8	FALSE	Autophagy-specific gene 8a; Gamma-aminobutyric acid receptor-associated protein isoform 3; SJCHGC06870 protein [Source:UniProtKB/TrEMBL;Acc:Q5D9P8]
EWB00_002507	0.704	1.48368	4.48087	0.447	0.054	8	FALSE
EWB00_010967	0.704	1.58229	6.00492	0.421	0.018	8	FALSE	Beta-1,4-galactosyltransferase 4 [Source:UniProtKB/TrEMBL;Acc:A0A4Z2DMY0]
EWB00_003028	0.703	1.46064	5.6791	0.421	0.022	8	FALSE	Rab effector MyRIP isoform 2 [Source:UniProtKB/TrEMBL;Acc:A0A4Z2DA78]
EWB00_005342	0.703	0.728683	1.82285	0.658	0.336	8	FALSE	Serine/threonine-protein kinase MARK2 isoform 2 [Source:UniProtKB/TrEMBL;Acc:A0A4Z2D1I5]
EWB00_008790	0.703	0.610512	1.47649	0.684	0.43	8	FALSE	SJCHGC06203 protein; Synapse-associated protein [Source:UniProtKB/TrEMBL;Acc:Q5DG23]
EWB00_003199	0.702	0.714431	1.64546	0.658	0.414	8	FALSE	Very-long-chain 3-oxoacyl-CoA reductase isoform 1 [Source:UniProtKB/TrEMBL;Acc:A0A4Z2D998]
EWB00_004014	0.702	1.75602	4.9738	0.447	0.071	8	FALSE	Ras and EF-hand domain-containing protein isoform 2 [Source:UniProtKB/TrEMBL;Acc:A0A4Z2DV93]
EWB00_004612	0.702	0.454894	0.802183	0.868	0.805	8	FALSE	SJCHGC02539 protein [Source:UniProtKB/TrEMBL;Acc:Q5DBX3]
EWB00_008281	0.702	1.81729	5.17378	0.447	0.068	8	FALSE	Tetraspanin [Source:UniProtKB/TrEMBL;Acc:A0A4Z2CQY5]
EWB00_002552	0.701	0.905959	1.83922	0.711	0.516	8	FALSE	Ig-like domain-containing protein [Source:UniProtKB/TrEMBL;Acc:A0A4Z2DC20]
EWB00_004015	0.701	0.596766	1.24917	0.763	0.54	8	FALSE	Protein YIPF [Source:UniProtKB/TrEMBL;Acc:B3GUX5]
EWB00_006135	0.701	1.43236	5.5213	0.421	0.028	8	FALSE	Otoferlin [Source:UniProtKB/TrEMBL;Acc:A0A4Z2CZP8]
EWB00_006590	0.701	0.938877	2.49048	0.579	0.244	8	FALSE	Putative adenosylhomocysteinase 3 isoform 2 [Source:UniProtKB/TrEMBL;Acc:A0A4Z2DTU3]
EWB00_007409	0.701	1.23482	5.56771	0.421	0.026	8	FALSE	Dual specificity tyrosine-phosphorylation-regulated kinase 4 [Source:UniProtKB/TrEMBL;Acc:A0A4Z2CUC2]
EWB00_005036	0.996	3.82344	5.77129	1	0.659	9	FALSE
EWB00_005041	0.996	3.11614	5.91675	1	0.134	9	FALSE	Endoplasmic reticulum targeting sequence,domain-containing protein [Source:UniProtKB/TrEMBL;Acc:C1LES0]
EWB00_004884	0.995	3.76607	6.08461	1	0.376	9	FALSE	SJCHGC09766 [Source:UniProtKB/Swiss-Prot;Acc:Q5BQX9]
EWB00_007827	0.992	2.67769	4.27274	1	0.589	9	FALSE	Fatty acid binding protein 7, brain; Fatty acid-binding protein [Source:UniProtKB/TrEMBL;Acc:C1L9W1]
EWB00_006068	0.983	3.0181	5.15322	1	0.34	9	FALSE	Glycosyltransferase 1 domain-containing protein isoform 1 [Source:UniProtKB/TrEMBL;Acc:C1L7I0]
EWB00_002479	0.982	2.79385	6.11384	0.971	0.111	9	FALSE	Alpha-L-fucosidase [Source:UniProtKB/TrEMBL;Acc:A0A4Z2DBM0]
EWB00_009771	0.98	2.71784	6.10281	0.971	0.099	9	FALSE	Transforming growth factor-beta-induced protein [Source:UniProtKB/TrEMBL;Acc:A0A4Z2DR27]
EWB00_004438	0.979	2.26868	3.69261	1	0.51	9	FALSE
EWB00_005806	0.978	2.68755	5.21167	0.971	0.184	9	FALSE	Ornithine--oxo-acid aminotransferase [Source:UniProtKB/TrEMBL;Acc:C1LLF3]
EWB00_004836	0.974	2.34735	4.95425	0.971	0.125	9	FALSE	Universal stress protein [Source:UniProtKB/TrEMBL;Acc:A0A4Z2D3Q0]
EWB00_000768	0.969	1.81852	2.96528	0.971	0.779	9	FALSE	Proteinase inhibitor I25, cystatin,domain-containing protein; Proteinase inhibitor I25,cystatin,domain-containing protein isoform 1 [Source:UniProtKB/TrEMBL;Acc:C1LAB6]
EWB00_001724	0.968	1.43243	2.11585	1	0.981	9	FALSE	Putative beta thymosin [Source:UniProtKB/TrEMBL;Acc:C1L942]
EWB00_005317	0.963	2.57596	5.65711	0.943	0.108	9	FALSE	Ferritin [Source:UniProtKB/TrEMBL;Acc:O77232]
EWB00_009818	0.963	2.17143	3.83577	0.971	0.487	9	FALSE	Putative aminopeptidase W07G4.4 isoform 1 [Source:UniProtKB/TrEMBL;Acc:A0A4Z2DQJ2]
EWB00_002121	0.953	2.31342	6.20148	0.914	0.065	9	FALSE	PBPe domain-containing protein [Source:UniProtKB/TrEMBL;Acc:A0A4Z2DDJ0]
EWB00_008886	0.95	2.75889	6.16528	0.914	0.113	9	FALSE	SJCHGC06759 protein [Source:UniProtKB/TrEMBL;Acc:Q86FH7]
EWB00_006927	0.949	3.0617	6.04413	0.914	0.155	9	FALSE	SJCHGC01895 protein; Tryptase isoform 3 [Source:UniProtKB/TrEMBL;Acc:Q5DHM3]
EWB00_010476	0.948	2.1672	4.08093	0.943	0.367	9	FALSE	Prostatic acid phosphatase [Source:UniProtKB/TrEMBL;Acc:A0A4Z2DXU1]
EWB00_002511	0.947	1.97088	3.53894	0.943	0.471	9	FALSE	SJCHGC00333 protein [Source:UniProtKB/TrEMBL;Acc:Q5BTK4]
EWB00_007734	0.947	2.66789	5.39459	0.914	0.171	9	FALSE	UDP-glucose 4-epimerase [Source:UniProtKB/TrEMBL;Acc:C1L779]
EWB00_009328	0.944	2.28953	3.6255	0.943	0.761	9	FALSE	Prosaposin isoform 3 [Source:UniProtKB/TrEMBL;Acc:A0A4Z2CMW1]
EWB00_010085	0.942	3.03836	5.84143	0.914	0.145	9	FALSE	SJCHGC09644 protein [Source:UniProtKB/TrEMBL;Acc:Q5DI20]
EWB00_008564	0.939	1.6132	2.78699	0.943	0.632	9	FALSE	SJCHGC01055 protein [Source:UniProtKB/TrEMBL;Acc:Q5DF51]
EWB00_010581	0.937	2.57475	6.22454	0.886	0.073	9	FALSE	Estrogen-regulated protein EP45; Neuroserpin [Source:UniProtKB/TrEMBL;Acc:C1LNS7]
EWB00_001620	0.936	2.44852	6.15691	0.886	0.063	9	FALSE	Lysosome membrane protein [Source:UniProtKB/TrEMBL;Acc:A0A4Z2DFD5]
EWB00_008808	0.931	1.63648	2.53183	1	0.882	9	FALSE	Glutathione transferase [Source:UniProtKB/TrEMBL;Acc:Q26513]
EWB00_004585	0.928	1.42814	2.73382	0.943	0.492	9	FALSE	Cathepsin L isoform 1; SJCHGC06231 protein [Source:UniProtKB/TrEMBL;Acc:Q5DAH1]
EWB00_004752	0.922	2.08246	6.2981	0.857	0.038	9	FALSE	DUF5731 domain-containing protein [Source:UniProtKB/TrEMBL;Acc:A0A4Z2D445]
EWB00_010084	0.918	2.57901	5.75423	0.857	0.104	9	FALSE	SJCHGC05509 protein [Source:UniProtKB/TrEMBL;Acc:Q5C4F4]
EWB00_004740	0.909	2.08861	4.07424	0.886	0.198	9	FALSE	C-type lectin,domain-containing protein; SJCHGC04852 protein [Source:UniProtKB/TrEMBL;Acc:Q5DEU8]
EWB00_005056	0.908	2.30748	6.44864	0.829	0.051	9	FALSE	SJCHGC01135 protein [Source:UniProtKB/TrEMBL;Acc:Q5D9B7]
EWB00_010186	0.904	2.71421	6.34701	0.829	0.085	9	FALSE	Carboxypeptidase A2 isoform 1 [Source:UniProtKB/TrEMBL;Acc:A0A4Z2DQU2]
EWB00_002853	0.902	2.21882	3.31963	1	0.962	9	FALSE	Glutathione transferase [Source:UniProtKB/TrEMBL;Acc:A0A4Z2DAE1]
EWB00_004784	0.9	2.06268	4.0139	0.857	0.244	9	FALSE	SJCHGC05602 protein [Source:UniProtKB/TrEMBL;Acc:Q5DFN3]
EWB00_004876	0.9	1.32202	1.92762	1	0.975	9	FALSE	Actin-1 [Source:UniProtKB/TrEMBL;Acc:A0A4Z2DUG9]
EWB00_006932	0.899	2.13912	5.03917	0.829	0.101	9	FALSE	Sj-Ts1 [Source:UniProtKB/TrEMBL;Acc:Q962I6]
EWB00_001779	0.898	1.86307	4.86517	0.829	0.094	9	FALSE	Putative sodium/potassium-transporting ATPase subunit beta-3 isoform 2 [Source:UniProtKB/TrEMBL;Acc:A0A4Z2DES5]
EWB00_003101	0.898	3.24376	6.1467	0.829	0.153	9	FALSE
EWB00_004745	0.896	1.74238	3.88313	0.857	0.213	9	FALSE	Lysosome membrane protein [Source:UniProtKB/TrEMBL;Acc:A0A4Z2D474]
EWB00_003064	0.891	2.05141	4.87603	0.829	0.145	9	FALSE	Lysosome membrane protein isoform 1; SJCHGC06304 protein [Source:UniProtKB/TrEMBL;Acc:Q5DCK2]
EWB00_002854	0.884	3.53744	6.06161	0.829	0.207	9	FALSE	SJCHGC02532 protein [Source:UniProtKB/TrEMBL;Acc:Q5DCI6]
EWB00_004573	0.88	1.09976	1.79583	0.971	0.664	9	FALSE	Fructose-bisphosphate aldolase [Source:UniProtKB/TrEMBL;Acc:C1LB83]
EWB00_004892	0.879	0.956084	1.49653	1	0.905	9	FALSE	23 kDa integral membrane protein [Source:UniProtKB/Swiss-Prot;Acc:P27591]
EWB00_003020	0.877	1.9273	4.34014	0.8	0.154	9	FALSE	Annexin A13 [Source:UniProtKB/TrEMBL;Acc:A0A4Z2DA30]
EWB00_007049	0.877	2.20549	6.32991	0.771	0.044	9	FALSE	Delta-like protein [Source:UniProtKB/TrEMBL;Acc:A0A4Z2DSX3]
EWB00_004234	0.876	2.36766	6.08193	0.771	0.064	9	FALSE
EWB00_003511	0.875	1.73536	5.3193	0.771	0.063	9	FALSE	Alpha-mannosidase [Source:UniProtKB/TrEMBL;Acc:A0A4Z2D8B3]
EWB00_008885	0.872	1.83161	5.09417	0.771	0.08	9	FALSE
EWB00_008789	0.865	1.43619	2.60355	0.886	0.581	9	FALSE	ATPase, H+ transporting, lysosomal 31kDa, V1 subunit E; SJCHGC05359 protein; V-type proton ATPase subunit E isoform 3 [Source:UniProtKB/TrEMBL;Acc:Q86ER0]
EWB00_006965	0.864	1.08083	1.71585	0.943	0.839	9	FALSE	Innexin [Source:UniProtKB/TrEMBL;Acc:Q5DA25]
EWB00_009871	0.863	0.995967	1.56027	0.971	0.94	9	FALSE	Phosphoglycerate kinase [Source:UniProtKB/TrEMBL;Acc:B3W661]
EWB00_008639	0.862	1.89988	4.15009	0.8	0.223	9	FALSE	Transporter [Source:UniProtKB/TrEMBL;Acc:A0A4Z2CPB6]
EWB00_003730	0.861	1.9609	5.71535	0.743	0.057	9	FALSE	Histone H4 [Source:UniProtKB/TrEMBL;Acc:A0A4Z2D7G1]
EWB00_008634	0.86	1.81981	2.98938	0.886	0.61	9	FALSE	Surface protein [Source:UniProtKB/TrEMBL;Acc:A0A4Z2CPE0]
EWB00_002741	0.858	1.85504	5.45518	0.743	0.064	9	FALSE	Laminin subunit beta-2 [Source:UniProtKB/TrEMBL;Acc:A0A4Z2DB14]
EWB00_006708	0.858	1.87306	4.02212	0.771	0.127	9	FALSE	Amino acid transporter [Source:UniProtKB/TrEMBL;Acc:A0A4Z2CXD8]
EWB00_007454	0.858	1.92132	5.33921	0.743	0.071	9	FALSE	Arginase [Source:UniProtKB/TrEMBL;Acc:Q962P0]
EWB00_001184	0.856	1.65747	3.44697	0.8	0.209	9	FALSE	Phosphotransferase [Source:UniProtKB/TrEMBL;Acc:A0A4Z2DGI9]
EWB00_003251	0.853	1.36698	2.61514	0.829	0.252	9	FALSE	Neuronal calcium sensor 2 [Source:UniProtKB/TrEMBL;Acc:A0A4Z2D994]
EWB00_001927	0.852	1.59614	3.33079	0.8	0.308	9	FALSE	NAD dependent epimerase dehydratase [Source:UniProtKB/TrEMBL;Acc:A0A4Z2DE21]
EWB00_000967	0.849	1.90852	5.89202	0.714	0.043	9	FALSE	Cathepsin B-like cysteine proteinase [Source:UniProtKB/TrEMBL;Acc:A0A4Z2DXV5]
EWB00_002171	0.849	1.57968	5.69598	0.714	0.04	9	FALSE	Purple acid phosphatase [Source:UniProtKB/TrEMBL;Acc:A0A4Z2DDI6]
EWB00_009609	0.848	1.73613	5.66896	0.714	0.038	9	FALSE	Beta-N-acetylhexosaminidase [Source:UniProtKB/TrEMBL;Acc:A0A4Z2CLS5]
EWB00_000528	0.844	1.00128	1.61582	0.943	0.746	9	FALSE	Plastin-2 [Source:UniProtKB/TrEMBL;Acc:A0A4Z2DIM4]
EWB00_005038	0.844	2.5143	6.02191	0.714	0.077	9	FALSE	SJCHGC02803 protein [Source:UniProtKB/TrEMBL;Acc:Q5DHT7]
EWB00_002168	0.842	2.07353	5.20643	0.714	0.063	9	FALSE	Kunitz-type serine protease inhibitor B3 [Source:UniProtKB/TrEMBL;Acc:A0A4Z2DDA9]
EWB00_006365	0.842	1.92763	5.16351	0.714	0.067	9	FALSE	SJCHGC06372 protein [Source:UniProtKB/TrEMBL;Acc:Q5DD60]
EWB00_006280	0.84	2.19429	5.4095	0.714	0.091	9	FALSE	SJCHGC07515 protein [Source:UniProtKB/TrEMBL;Acc:Q5DDD6]
EWB00_003357	0.838	2.39268	5.47315	0.714	0.103	9	FALSE	Dentin sialophosphoprotein [Source:UniProtKB/TrEMBL;Acc:A0A4Z2D8S3]
EWB00_002648	0.836	1.90344	6.34729	0.686	0.031	9	FALSE
EWB00_009218	0.836	1.7874	3.95632	0.743	0.159	9	FALSE	Tubulin alpha chain [Source:UniProtKB/TrEMBL;Acc:Q5DAC9]
EWB00_006260	0.828	1.12478	2.44998	0.8	0.395	9	FALSE	Cathepsin C [Source:UniProtKB/TrEMBL;Acc:C1L6J8]
EWB00_002832	0.824	1.74665	3.98215	0.714	0.142	9	FALSE	Tenascin [Source:UniProtKB/TrEMBL;Acc:A0A4Z2DAH8]
EWB00_010083	0.822	2.04651	6.6965	0.657	0.028	9	FALSE	SJCHGC06525 protein [Source:UniProtKB/TrEMBL;Acc:Q5D8Y7]
EWB00_002824	0.818	2.02042	5.94148	0.657	0.048	9	FALSE	Glycine amidinotransferase [Source:UniProtKB/TrEMBL;Acc:A0A4Z2DAZ7]
EWB00_003243	0.818	1.19756	2.28234	0.8	0.322	9	FALSE
EWB00_003387	0.817	1.82993	5.51443	0.657	0.045	9	FALSE	Papilin isoform 1 [Source:UniProtKB/TrEMBL;Acc:A0A4Z2DWQ6]
EWB00_003869	0.813	1.715	4.96141	0.657	0.072	9	FALSE	Clone ZZD1393 mRNA sequence [Source:UniProtKB/TrEMBL;Acc:Q86EV0]
EWB00_003907	0.813	1.46021	4.65335	0.657	0.06	9	FALSE	N(4)-(Beta-N-acetylglucosaminyl)-L-asparaginase isoform 1 [Source:UniProtKB/TrEMBL;Acc:A0A4Z2DV64]
EWB00_007621	0.813	2.21465	5.88358	0.657	0.06	9	FALSE	Calycin-like domain-containing protein; Fatty acid-binding protein; SJCHGC04204 protein [Source:UniProtKB/TrEMBL;Acc:Q5DBB2]
EWB00_003399	0.812	1.25524	2.59638	0.771	0.361	9	FALSE	Thiol oxidase [Source:UniProtKB/TrEMBL;Acc:A0A4Z2DWQ2]
EWB00_007019	0.811	1.26758	3.06135	0.714	0.187	9	FALSE	ATP-dependent 6-phosphofructokinase [Source:UniProtKB/TrEMBL;Acc:A0A4Z2CW15]
EWB00_007419	0.808	1.32399	2.42504	0.829	0.524	9	FALSE	Sodium/potassium-transporting ATPase subunit alpha [Source:UniProtKB/TrEMBL;Acc:A0A4Z2CUM2]
EWB00_002135	0.806	1.41979	3.20956	0.714	0.236	9	FALSE	Glycogenin-1 isoform 2 [Source:UniProtKB/TrEMBL;Acc:A0A4Z2DDB4]
EWB00_002278	0.806	1.8284	6.15987	0.629	0.04	9	FALSE	Neurogenic locus notch protein isoform 3 [Source:UniProtKB/TrEMBL;Acc:A0A4Z2DCS4]
EWB00_009062	0.8	1.28677	2.41999	0.8	0.532	9	FALSE	Glucose-6-phosphate isomerase [Source:UniProtKB/TrEMBL;Acc:A0A4Z2DRZ4]
EWB00_005285	0.798	1.40466	4.80803	0.629	0.056	9	FALSE	Alpha-galactosidase [Source:UniProtKB/TrEMBL;Acc:A0A4Z2D213]
EWB00_002124	0.791	0.477483	0.70736	1	0.999	9	FALSE	Glyceraldehyde-3-phosphate dehydrogenase [Source:UniProtKB/TrEMBL;Acc:Q27776]
EWB00_007491	0.791	1.58015	5.69041	0.6	0.03	9	FALSE	Periostin [Source:UniProtKB/TrEMBL;Acc:A0A4Z2CUI3]
EWB00_005042	0.789	2.20819	6.44158	0.6	0.038	9	FALSE	SJCHGC09710 protein [Source:UniProtKB/TrEMBL;Acc:Q5BR29]
EWB00_002650	0.786	1.17839	3.24811	0.657	0.155	9	FALSE	Universal stress protein [Source:UniProtKB/TrEMBL;Acc:Q86DX1]
EWB00_003361	0.785	1.08366	3.28952	0.629	0.084	9	FALSE	Natterin-4 [Source:UniProtKB/TrEMBL;Acc:A0A4Z2D8K2]
EWB00_009064	0.783	1.41042	4.45562	0.6	0.053	9	FALSE	Peptidase inhibitor 16 isoform 1 [Source:UniProtKB/TrEMBL;Acc:A0A4Z2DSB4]
EWB00_010998	0.783	1.28455	3.2449	0.657	0.152	9	FALSE	Tetraspanin [Source:UniProtKB/TrEMBL;Acc:A0A4Z2DLZ3]
EWB00_007039	0.781	1.26105	6.2822	0.571	0.015	9	FALSE	A disintegrin and metalloproteinase with thrombospondin motifs 3 [Source:UniProtKB/TrEMBL;Acc:A0A4Z2CW51]
EWB00_005981	0.78	0.812332	1.40154	0.886	0.765	9	FALSE	RAP1B, member of RAS oncogene family; Ras-related protein isoform 1 [Source:UniProtKB/TrEMBL;Acc:C1L8T5]
EWB00_000911	0.778	1.49662	5.97412	0.571	0.025	9	FALSE	NT-3 growth factor receptor [Source:UniProtKB/TrEMBL;Acc:A0A4Z2DHG5]
EWB00_005866	0.778	1.62866	3.5415	0.657	0.206	9	FALSE	Elongation of very long chain fatty acids protein [Source:UniProtKB/TrEMBL;Acc:A0A4Z2D041]
EWB00_002552	0.777	0.811885	1.672	0.8	0.515	9	FALSE	Ig-like domain-containing protein [Source:UniProtKB/TrEMBL;Acc:A0A4Z2DC20]
EWB00_000946	0.776	0.79348	1.29391	0.971	0.834	9	FALSE	Aldehyde dehydrogenase X isoform 1 [Source:UniProtKB/TrEMBL;Acc:A0A4Z2DX75]
EWB00_002371	0.775	0.57832	0.89313	1	0.967	9	FALSE	Complex III subunit VII [Source:UniProtKB/TrEMBL;Acc:Q86EV2]
EWB00_006126	0.774	1.41842	5.17613	0.571	0.037	9	FALSE	Laminin subunit gamma-1 [Source:UniProtKB/TrEMBL;Acc:A0A4Z2CZR2]
EWB00_005025	0.772	1.31285	4.71623	0.571	0.046	9	FALSE	Protein lag-2 [Source:UniProtKB/TrEMBL;Acc:A0A4Z2D376]
EWB00_007841	0.772	1.36955	4.95538	0.571	0.047	9	FALSE	Sialin isoform 1 [Source:UniProtKB/TrEMBL;Acc:A0A4Z2CT41]
EWB00_000605	0.77	1.16361	4.40415	0.571	0.049	9	FALSE	Disabled isoform 1 [Source:UniProtKB/TrEMBL;Acc:A0A4Z2DIP0]
EWB00_002926	0.769	1.44348	4.17926	0.6	0.124	9	FALSE	Phospholipase B-like [Source:UniProtKB/TrEMBL;Acc:C1LID8]
EWB00_008080	0.769	1.03654	1.72735	0.829	0.662	9	FALSE	Histone H2A [Source:UniProtKB/TrEMBL;Acc:C1L929]
EWB00_004178	0.767	1.27281	3.2114	0.629	0.174	9	FALSE	Glycogen-binding subunit 76A [Source:UniProtKB/TrEMBL;Acc:A0A4Z2DUV5]
EWB00_008807	0.765	0.607036	0.934478	0.971	0.972	9	FALSE	Actin depolymerizing factor-like protein; Cofilin; SJCHGC01677 protein [Source:UniProtKB/TrEMBL;Acc:Q86ES4]
EWB00_001127	0.764	1.10892	2.20775	0.743	0.437	9	FALSE	Triosephosphate isomerase [Source:UniProtKB/TrEMBL;Acc:C1LMQ9]
EWB00_008805	0.763	0.80645	1.43638	0.829	0.546	9	FALSE	U-PAR Ly-6 domain [Source:UniProtKB/TrEMBL;Acc:A0A4Z2CNL7]
EWB00_009150	0.763	1.29634	3.52853	0.6	0.127	9	FALSE	PKC-activated phosphatase-1 inhibitor [Source:UniProtKB/TrEMBL;Acc:C1L4A3]
EWB00_002384	0.762	1.37061	4.00661	0.571	0.073	9	FALSE	SJCHGC06729 protein [Source:UniProtKB/TrEMBL;Acc:Q5DG14]
EWB00_006137	0.761	1.28035	2.73385	0.657	0.29	9	FALSE	Epididymal secretory protein E1 (Niemann Pick type C2 protein homolog); Epididymal secretory protein isoform 2; SJCHGC00284 protein [Source:UniProtKB/TrEMBL;Acc:Q5DHY8]
EWB00_007018	0.761	1.15413	2.19165	0.743	0.407	9	FALSE	Ankyrin-2 isoform 1 [Source:UniProtKB/TrEMBL;Acc:A0A4Z2CVV7]
EWB00_005130	0.76	1.33638	3.42511	0.629	0.205	9	FALSE	Lysophosphatidic acid phosphatase type 6 isoform 4 [Source:UniProtKB/TrEMBL;Acc:A0A4Z2D2H9]
EWB00_008759	0.76	0.637341	1.02779	0.971	0.886	9	FALSE	Pyruvate kinase [Source:UniProtKB/TrEMBL;Acc:Q5DAM7]
EWB00_001622	0.756	0.859107	1.5697	0.829	0.687	9	FALSE	Tetraspanin [Source:UniProtKB/TrEMBL;Acc:B3GUW0]
EWB00_000767	0.754	1.20257	3.23141	0.6	0.162	9	FALSE	Cathepsin L isoform 4 [Source:UniProtKB/TrEMBL;Acc:A0A4Z2DI05]
EWB00_002502	0.754	0.328558	0.490863	1	0.986	9	FALSE	Actin; Actin-2; Actin-2 isoform 2 [Source:UniProtKB/TrEMBL;Acc:Q71TT8]
EWB00_000181	0.753	1.72922	5.00115	0.543	0.056	9	FALSE	Basement membrane-specific heparan sulfate proteoglycan core protein [Source:UniProtKB/TrEMBL;Acc:A0A4Z2DKP4]
EWB00_004822	0.752	1.53545	3.84155	0.6	0.168	9	FALSE	Alanyl-tRNA synthetase [Source:UniProtKB/TrEMBL;Acc:A0A4Z2DUQ8]
EWB00_009124	0.752	1.34506	6.59159	0.514	0.018	9	FALSE	Acyltransferase [Source:UniProtKB/TrEMBL;Acc:A0A4Z2CNH7]
EWB00_007426	0.751	0.843038	1.72538	0.743	0.515	9	FALSE	Actin-like protein 3; Actin-related protein isoform 1 [Source:UniProtKB/TrEMBL;Acc:C1LJL2]
EWB00_009281	0.751	0.657412	1.05786	0.914	0.909	9	FALSE	Protein disulfide-isomerase [Source:UniProtKB/TrEMBL;Acc:C1L502]
EWB00_001974	0.75	1.27255	5.90614	0.514	0.021	9	FALSE	Otopetrin [Source:UniProtKB/TrEMBL;Acc:A0A4Z2DEE1]
EWB00_000493	0.748	0.559083	0.890382	0.914	0.94	9	FALSE	V-type proton ATPase proteolipid subunit [Source:UniProtKB/TrEMBL;Acc:Q5DCL7]
EWB00_004622	0.745	1.10791	3.6692	0.543	0.08	9	FALSE
EWB00_004654	0.745	1.38447	4.34298	0.543	0.103	9	FALSE	Palmitoyl-protein hydrolase 1 [Source:UniProtKB/TrEMBL;Acc:A0A4Z2D4D9]
EWB00_001373	0.744	1.115	3.07859	0.6	0.204	9	FALSE	2-deoxy-D-gluconate 3-dehydrogenase; Putative oxidoreductase YhdF isoform 1; SJCHGC06279 protein [Source:UniProtKB/TrEMBL;Acc:Q5DB51]
EWB00_009263	0.741	0.962083	1.67149	0.743	0.55	9	FALSE	Major egg antigen; Major egg antigen (P40); SJCHGC06324 protein [Source:UniProtKB/TrEMBL;Acc:Q5DE66]
EWB00_009773	0.741	1.0158	2.0337	0.686	0.425	9	FALSE	SJCHGC06660 protein; Small integral membrane protein [Source:UniProtKB/TrEMBL;Acc:Q5DBP2]
EWB00_002559	0.737	1.24272	3.97548	0.514	0.052	9	FALSE
EWB00_007038	0.737	1.51512	6.14187	0.486	0.019	9	FALSE	Tissue-type plasminogen activator [Source:UniProtKB/TrEMBL;Acc:A0A4Z2CW82]
EWB00_004612	0.736	0.958238	1.61853	0.743	0.807	9	FALSE	SJCHGC02539 protein [Source:UniProtKB/TrEMBL;Acc:Q5DBX3]
EWB00_010086	0.736	1.10867	5.67711	0.486	0.021	9	FALSE
EWB00_011244	0.736	1.17019	5.96364	0.486	0.02	9	FALSE	Transmembrane protease serine 11C isoform 2 [Source:UniProtKB/TrEMBL;Acc:A0A4Z2DL25]
EWB00_001266	0.733	1.22843	5.26121	0.486	0.028	9	FALSE	Cyclic nucleotide-gated cation channel alpha-3 isoform 1 [Source:UniProtKB/TrEMBL;Acc:A0A4Z2DGE8]
EWB00_000297	0.732	1.00704	4.86006	0.486	0.03	9	FALSE	Nose resistant to fluoxetine protein isoform 4 [Source:UniProtKB/TrEMBL;Acc:A0A4Z2DKG2]
EWB00_009199	0.731	1.46433	4.11306	0.514	0.082	9	FALSE	Dynein light chain [Source:UniProtKB/TrEMBL;Acc:A0A4Z2CNF4]
EWB00_003245	0.73	1.06317	3.86378	0.514	0.077	9	FALSE
EWB00_008475	0.73	1.19126	2.08591	0.771	0.653	9	FALSE	Lethal(2) giant larvae protein 1 [Source:UniProtKB/TrEMBL;Acc:A0A4Z2CPT0]
EWB00_003363	0.729	1.10502	2.54854	0.6	0.221	9	FALSE	SJCHGC03760 protein [Source:UniProtKB/TrEMBL;Acc:Q5DGU2]
EWB00_003947	0.728	0.647455	1.23936	0.8	0.66	9	FALSE	Pyrroline-5-carboxylate reductase [Source:UniProtKB/TrEMBL;Acc:C1LF27]
EWB00_010322	0.728	0.883183	2.04508	0.629	0.276	9	FALSE	Alpha-1,4 glucan phosphorylase [Source:UniProtKB/TrEMBL;Acc:A0A4Z2DP13]
EWB00_004270	0.726	1.41933	3.79233	0.514	0.103	9	FALSE	Fatty acid desaturase 1; Fatty acid desaturase 2 isoform 1 [Source:UniProtKB/TrEMBL;Acc:C1LEN0]
EWB00_006533	0.726	0.735206	1.34226	0.857	0.708	9	FALSE	Leptin receptor overlapping transcript-like 1; Leptin receptor overlapping transcript-like 1 isoform 2; SJCHGC05777 protein [Source:UniProtKB/TrEMBL;Acc:Q86FG0]
EWB00_002746	0.725	1.4116	4.81229	0.486	0.061	9	FALSE	Multidrug resistance protein [Source:UniProtKB/TrEMBL;Acc:A0A4Z2DB25]
EWB00_008262	0.725	1.04212	6.62273	0.457	0.009	9	FALSE	Rhodopsin-like orphan GPCR [Source:UniProtKB/TrEMBL;Acc:A0A4Z2CRH9]
EWB00_010325	0.725	0.712082	1.25361	0.829	0.656	9	FALSE	Protein muscleblind isoform 1 [Source:UniProtKB/TrEMBL;Acc:A0A4Z2DPE4]
EWB00_005403	0.724	0.588995	1.00044	0.886	0.853	9	FALSE	Cell division control protein 42; MGC69529 protein [Source:UniProtKB/TrEMBL;Acc:C1LMD1]
EWB00_006341	0.724	0.69834	1.17618	0.829	0.832	9	FALSE	Calreticulin [Source:UniProtKB/TrEMBL;Acc:A0A4Z2CYW5]
EWB00_004047	0.722	0.883921	2.01667	0.657	0.366	9	FALSE	Cytosolic purine 5'-nucleotidase isoform 1 [Source:UniProtKB/TrEMBL;Acc:A0A4Z2D6P6]
EWB00_007050	0.718	1.53387	5.84772	0.457	0.032	9	FALSE	Alpha-2-macroglobulin-like protein [Source:UniProtKB/TrEMBL;Acc:A0A4Z2DTS1]
EWB00_002351	0.717	1.15242	4.83815	0.457	0.034	9	FALSE	Basement membrane-specific heparan sulfate proteoglycan core protein [Source:UniProtKB/TrEMBL;Acc:A0A4Z2DCF6]
EWB00_002809	0.717	1.16859	4.10095	0.486	0.082	9	FALSE	Zinc transporter ZIP3 [Source:UniProtKB/TrEMBL;Acc:A0A4Z2DAP5]
EWB00_006242	0.717	0.721782	1.31877	0.743	0.71	9	FALSE	Putative aminopeptidase W07G4.4 isoform 2 [Source:UniProtKB/TrEMBL;Acc:A0A4Z2CZ99]
EWB00_011368	0.713	0.761209	1.44358	0.743	0.637	9	FALSE	Hypotherical protein; Sulfide:quinone oxidoreductase isoform 2 [Source:UniProtKB/TrEMBL;Acc:C1L6T8]
EWB00_010647	0.712	0.937922	1.80517	0.743	0.585	9	FALSE	Actin-related protein 2 [Source:UniProtKB/TrEMBL;Acc:Q5DHL6]
EWB00_005823	0.711	0.477051	0.748429	0.943	0.954	9	FALSE	Calmodulin [Source:UniProtKB/TrEMBL;Acc:Q5DA21]
EWB00_004391	0.71	0.998829	6.23686	0.429	0.013	9	FALSE	Fasciclin-1 isoform 2 [Source:UniProtKB/TrEMBL;Acc:A0A4Z2D663]
EWB00_011333	0.71	0.999304	6.38344	0.429	0.012	9	FALSE	Complement component C8 beta [Source:UniProtKB/TrEMBL;Acc:A0A4Z2DM64]
EWB00_009272	0.709	0.638264	1.31748	0.714	0.532	9	FALSE	SJCHGC02878 protein; Sorting nexin-12 isoform 2; Sorting nexin-3 [Source:UniProtKB/TrEMBL;Acc:Q5DCX2]
EWB00_006975	0.708	0.693989	1.3079	0.743	0.644	9	FALSE	Dolichyl-diphosphooligosaccharide--protein glycosyltransferase 48 kDa subunit [Source:UniProtKB/TrEMBL;Acc:Q5DFC1]
EWB00_000109	0.706	0.979386	2.59602	0.571	0.262	9	FALSE	NADP-dependent malic enzyme [Source:UniProtKB/TrEMBL;Acc:A0A4Z2DKF5]
EWB00_007468	0.706	0.313094	0.476759	1	0.976	9	FALSE	RAS-like GTP-binding protein; Ras-like GTP-binding protein isoform 2; Rho GTPase-like protein [Source:UniProtKB/TrEMBL;Acc:Q8MUI8]
EWB00_000179	0.705	1.18761	3.39932	0.486	0.103	9	FALSE	Basement membrane-specific heparan sulfate proteoglycan core [Source:UniProtKB/TrEMBL;Acc:A0A4Z2DJR5]
EWB00_004327	0.705	0.408657	0.616285	0.971	0.989	9	FALSE	14-3-3 protein 1 [Source:UniProtKB/TrEMBL;Acc:A0A4Z2D5U7]
EWB00_004963	0.702	0.644047	1.36793	0.714	0.542	9	FALSE	Carboxypeptidase [Source:UniProtKB/TrEMBL;Acc:A0A4Z2D3J3]
EWB00_001494	0.701	1.13454	3.22347	0.514	0.178	9	FALSE	Cement 3B variant 3 isoform 1 [Source:UniProtKB/TrEMBL;Acc:A0A4Z2DFP3]
EWB00_007721	0.701	0.753092	1.65118	0.629	0.38	9	FALSE	SJCHGC06050 protein; cAMP-dependent protein kinase catalytic subunit isoform 3 [Source:UniProtKB/TrEMBL;Acc:Q5DF14]

## Sheet: D26
Genes	MyAUC	Avg_diff	Avg_log2FC	pct.1	pct.2	Cluster	is.TF	Descriptions
EWB00_001841	0.941	1.74367	3.15167	0.981	0.2	0	FALSE	Krueppel-like factor 11 [Source:UniProtKB/TrEMBL;Acc:A0A4Z2DDS4]
EWB00_002502	0.881	0.730268	1.07441	1	0.786	0	FALSE	Actin; Actin-2; Actin-2 isoform 2 [Source:UniProtKB/TrEMBL;Acc:Q71TT8]
EWB00_000463	0.88	0.589872	0.889899	1	0.981	0	FALSE	Dynein light chain [Source:UniProtKB/TrEMBL;Acc:B1WA71]
EWB00_004284	0.873	0.61204	0.953863	1	0.448	0	FALSE	Myosin regulatory light chain 2, smooth muscle minor isoform (G1); Myosin regulatory light chain A, smooth adductor muscle isoform 3; SJCHGC00821 protein [Source:UniProtKB/TrEMBL;Acc:Q5DB55]
EWB00_009797	0.868	0.762587	1.21108	0.995	0.877	0	FALSE
EWB00_001303	0.865	0.77831	1.3108	0.982	0.844	0	FALSE	SJCHGC09526 protein [Source:UniProtKB/TrEMBL;Acc:Q5DG78]
EWB00_005957	0.865	0.706502	1.1103	0.994	0.924	0	FALSE	Carbonyl reductase 1; Carbonyl reductase [NADPH] 1 isoform 3 [Source:UniProtKB/TrEMBL;Acc:C1LRD4]
EWB00_008805	0.863	1.11785	2.64279	0.842	0.169	0	FALSE	U-PAR Ly-6 domain [Source:UniProtKB/TrEMBL;Acc:A0A4Z2CNL7]
EWB00_009968	0.862	0.566649	0.919919	1	0.77	0	FALSE	Tropomyosin-2; Tropomyosin-2 isoform 3 [Source:UniProtKB/TrEMBL;Acc:C1LNS2]
EWB00_008156	0.86	1.06589	2.58899	0.846	0.171	0	FALSE	Zinc finger protein isoform 2 [Source:UniProtKB/TrEMBL;Acc:A0A4Z2CRD4]
EWB00_005252	0.855	0.61928	0.947088	0.997	0.955	0	FALSE	Chromobox protein 5 isoform 3; Chromobox protein homolog 1 (Heterochromatin protein 1 homolog beta); SJCHGC06573 protein [Source:UniProtKB/TrEMBL;Acc:Q5DGS1]
EWB00_001724	0.85	0.609271	0.936626	1	0.964	0	FALSE	Putative beta thymosin [Source:UniProtKB/TrEMBL;Acc:C1L942]
EWB00_008791	0.847	0.514224	0.873593	0.983	0.625	0	FALSE	Myosin heavy chain, striated muscle [Source:UniProtKB/TrEMBL;Acc:A0A4Z2CPI5]
EWB00_011315	0.847	0.546015	0.985254	0.961	0.324	0	FALSE	Troponin I 4 isoform 2 [Source:UniProtKB/TrEMBL;Acc:Q5DCN5]
EWB00_009365	0.846	0.597644	0.970083	1	0.944	0	FALSE	Cytochrome c oxidase subunit VIc [Source:UniProtKB/TrEMBL;Acc:C1LQI4]
EWB00_001008	0.845	0.614908	1.12855	0.95	0.352	0	FALSE	Tropomyosin; Tropomyosin isoform 2 [Source:UniProtKB/TrEMBL;Acc:B3W666]
EWB00_004351	0.845	0.464704	0.823127	0.961	0.377	0	FALSE	22.6kDa membrane-associated antigen; Tegument antigen; Tegument antigen (I(H)A); Tegument membrane-associated antigen [Source:UniProtKB/TrEMBL;Acc:O01372]
EWB00_004971	0.843	1.07979	1.64316	0.982	0.814	0	FALSE	Nanos 1 isoform 2 [Source:UniProtKB/TrEMBL;Acc:A0A4Z2D388]
EWB00_008275	0.843	0.584487	0.919549	1	0.967	0	FALSE	ATP synthase subunit delta [Source:UniProtKB/TrEMBL;Acc:A0A4Z2CR00]
EWB00_004573	0.841	0.473156	0.744764	0.997	0.814	0	FALSE	Fructose-bisphosphate aldolase [Source:UniProtKB/TrEMBL;Acc:C1LB83]
EWB00_006291	0.841	0.386088	0.568942	1	0.995	0	FALSE	Histone H3 [Source:UniProtKB/TrEMBL;Acc:Q5DHF8]
EWB00_009854	0.841	0.499271	0.903618	0.958	0.336	0	FALSE	Troponin T; Troponin T isoform 4 [Source:UniProtKB/TrEMBL;Acc:C1LDC4]
EWB00_010325	0.837	1.01122	2.61782	0.807	0.246	0	FALSE	Protein muscleblind isoform 1 [Source:UniProtKB/TrEMBL;Acc:A0A4Z2DPE4]
EWB00_008599	0.834	0.414781	0.627291	1	0.989	0	FALSE	60S acidic ribosomal protein P0 [Source:UniProtKB/TrEMBL;Acc:B3GUY4]
EWB00_009386	0.833	1.05792	2.31412	0.843	0.381	0	TRUE	Basic helix-loop-helix dimerisation region bHLH,domain-containing protein; DNA-binding protein inhibitor ID-2-A isoform 1 [Source:UniProtKB/TrEMBL;Acc:C1LEX6]
EWB00_000211	0.831	0.564763	0.897921	0.994	0.942	0	FALSE	Clone ZZZ363 mRNA sequence; Magonashi; Protein mago nashi [Source:UniProtKB/TrEMBL;Acc:Q86E05]
EWB00_007996	0.829	0.743746	1.31291	0.902	0.425	0	FALSE
EWB00_009246	0.825	0.59541	1.0207	0.987	0.906	0	FALSE	Glycine cleavage system H protein [Source:UniProtKB/TrEMBL;Acc:C1LK31]
EWB00_006534	0.823	0.677896	1.20526	0.972	0.809	0	FALSE	Ribonucleoside-diphosphate reductase subunit M2 [Source:UniProtKB/TrEMBL;Acc:A0A4Z2CXW4]
EWB00_008460	0.822	0.68332	1.11924	0.988	0.898	0	FALSE	Tubulin beta chain [Source:UniProtKB/TrEMBL;Acc:C1LM62]
EWB00_008239	0.82	0.530889	1.02262	0.914	0.359	0	FALSE	Collagen alpha-2(I) chain isoform 3 [Source:UniProtKB/TrEMBL;Acc:A0A4Z2CR19]
EWB00_008246	0.82	0.441407	0.873578	0.891	0.303	0	TRUE	Muscle LIM protein [Source:UniProtKB/TrEMBL;Acc:A0A4Z2CR29]
EWB00_008634	0.82	0.789544	1.76372	0.833	0.277	0	FALSE	Surface protein [Source:UniProtKB/TrEMBL;Acc:A0A4Z2CPE0]
EWB00_008170	0.817	0.95196	2.78977	0.726	0.095	0	TRUE	Cellular tumor antigen p53 isoform 2 [Source:UniProtKB/TrEMBL;Acc:A0A4Z2CRC7]
EWB00_009362	0.817	0.472786	0.736775	1	0.967	0	FALSE	Hypotheticial protein [Source:UniProtKB/TrEMBL;Acc:C1L7A3]
EWB00_011082	0.816	0.454915	0.719711	0.995	0.951	0	FALSE	Eukaryotic translation initiation factor 3 subunit 5; Eukaryotic translation initiation factor 3 subunit F; SJCHGC06192 protein [Source:UniProtKB/TrEMBL;Acc:Q5DDP2]
EWB00_010450	0.815	0.547506	1.10713	0.879	0.316	0	FALSE	Collagen-like protein isoform 1 [Source:UniProtKB/TrEMBL;Acc:A0A4Z2DXQ0]
EWB00_000946	0.814	0.663729	1.10145	0.981	0.903	0	FALSE	Aldehyde dehydrogenase X isoform 1 [Source:UniProtKB/TrEMBL;Acc:A0A4Z2DX75]
EWB00_007062	0.814	0.588811	1.08165	0.961	0.612	0	FALSE	SJCHGC06330 protein [Source:UniProtKB/TrEMBL;Acc:Q5D9Z6]
EWB00_008705	0.814	0.64708	1.1432	0.972	0.833	0	FALSE	Replication protein A 32 kDa subunit isoform 2; SJCHGC02904 protein [Source:UniProtKB/TrEMBL;Acc:Q5DE14]
EWB00_008538	0.81	0.726658	1.40037	0.92	0.735	0	FALSE	Histone chaperone ASF1; Histone chaperone ASF1 (Anti-silencing function protein 1 homolog); SJCHGC05068 protein [Source:UniProtKB/TrEMBL;Acc:Q5DHP4]
EWB00_008667	0.808	0.530536	0.868351	0.988	0.938	0	FALSE	Clone ZZD252 mRNA sequence; Cytochrome c oxidase subunit 4 isoform 1; Cytochrome c oxidase subunit IV [Source:UniProtKB/TrEMBL;Acc:Q86FC9]
EWB00_003820	0.806	0.464242	0.727605	0.999	0.913	0	FALSE	Importin subunit alpha [Source:UniProtKB/TrEMBL;Acc:Q5DAP9]
EWB00_007775	0.804	0.369151	0.558259	1	0.989	0	FALSE	60S ribosomal protein; Ribosomal protein L32; SJCHGC04757 protein [Source:UniProtKB/TrEMBL;Acc:Q5DEE8]
EWB00_008506	0.804	0.598116	1.06814	0.974	0.84	0	FALSE	Mitochondrial import inner membrane translocase subunit Tim23; Mitochondrial import inner membrane translocase subunit Tim23 isoform 2 [Source:UniProtKB/TrEMBL;Acc:C1LFR1]
EWB00_005533	0.801	0.325056	0.485734	1	0.991	0	FALSE	40S ribosomal protein S9 [Source:UniProtKB/TrEMBL;Acc:C1LT62]
EWB00_007587	0.8	0.394636	0.785429	0.86	0.283	0	FALSE	Transgelin [Source:UniProtKB/TrEMBL;Acc:Q86DV9]
EWB00_006209	0.799	0.890441	2.73216	0.712	0.177	0	FALSE	Integrin isoform 1 [Source:UniProtKB/TrEMBL;Acc:A0A4Z2CZP0]
EWB00_009187	0.799	0.587079	1.06085	0.961	0.853	0	FALSE	Protein farnesyltransferase/geranylgeranyltransferase type-1 subunit alpha [Source:UniProtKB/TrEMBL;Acc:A0A4Z2CMP8]
EWB00_007687	0.798	0.900008	2.50384	0.71	0.136	0	FALSE	Tyrosine-protein kinase transmembrane receptor Ror [Source:UniProtKB/TrEMBL;Acc:A0A4Z2CU63]
EWB00_009402	0.798	0.486285	0.797835	0.987	0.942	0	FALSE	Complex I-B22 [Source:UniProtKB/TrEMBL;Acc:A0A4Z2DRL6]
EWB00_008591	0.795	0.644063	1.19492	0.934	0.82	0	FALSE	U2 snRNP auxiliary factor large subunit [Source:UniProtKB/TrEMBL;Acc:C1LH83]
EWB00_002966	0.794	0.541367	1.19725	0.814	0.252	0	FALSE	Myosin alkali light chain 1; Myosin catalytic light chain LC-1, mantle muscle isoform 3; SJCHGC01894 protein [Source:UniProtKB/TrEMBL;Acc:Q5DCQ8]
EWB00_009363	0.793	0.863497	2.93517	0.685	0.143	0	FALSE	SJCHGC05916 protein [Source:UniProtKB/TrEMBL;Acc:Q5D9H5]
EWB00_002899	0.792	0.824629	2.46436	0.73	0.275	0	FALSE	Receptor protein-tyrosine kinase [Source:UniProtKB/TrEMBL;Acc:A0A4Z2DX55]
EWB00_010342	0.792	0.432446	0.665652	0.999	0.965	0	FALSE	Clone ZZD1336 mRNA sequence; FUS-interacting serine-arginine-rich protein 1; Serine/arginine-rich splicing factor 12 isoform 3 [Source:UniProtKB/TrEMBL;Acc:Q86EX2]
EWB00_005878	0.791	0.832255	2.05696	0.774	0.374	0	FALSE	60S ribosomal protein L6 [Source:UniProtKB/TrEMBL;Acc:A0A4Z2D078]
EWB00_008445	0.79	0.541652	0.915152	0.977	0.896	0	FALSE	Moesin/ezrin/radixin 1 isoform 1; SJCHGC06288 protein [Source:UniProtKB/TrEMBL;Acc:Q5DAD7]
EWB00_009378	0.79	0.446963	0.722448	0.992	0.954	0	FALSE	Glutathione peroxidase [Source:UniProtKB/TrEMBL;Acc:Q86EQ5]
EWB00_008378	0.788	0.469662	1.00432	0.799	0.257	0	FALSE	Insulin-like growth factor-binding protein-related protein [Source:UniProtKB/TrEMBL;Acc:A0A4Z2CQF2]
EWB00_003261	0.787	0.356816	0.544631	0.999	0.983	0	FALSE	60S ribosomal protein L6 [Source:UniProtKB/TrEMBL;Acc:Q5DE99]
EWB00_003386	0.787	0.482478	1.00582	0.825	0.277	0	FALSE	SJCHGC09287 protein; Titin [Source:UniProtKB/TrEMBL;Acc:Q5DI56]
EWB00_004878	0.787	0.511992	0.759494	0.996	0.941	0	FALSE	Actin-1 [Source:UniProtKB/TrEMBL;Acc:A0A4Z2DUX1]
EWB00_007790	0.786	0.531156	0.924352	0.97	0.893	0	FALSE	Hydroxyacylglutathione hydrolase; Putative hydroxyacylglutathione hydrolase isoform 2; SJCHGC05735 protein [Source:UniProtKB/TrEMBL;Acc:Q86DW6]
EWB00_005020	0.785	0.728663	1.53337	0.848	0.594	0	TRUE	Zinc finger protein isoform 3 [Source:UniProtKB/TrEMBL;Acc:A0A4Z2D305]
EWB00_009407	0.785	0.673054	1.60909	0.833	0.524	0	FALSE
EWB00_000274	0.783	0.443304	0.996853	0.798	0.288	0	FALSE	Collagen alpha-1(V) chain isoform 1 [Source:UniProtKB/TrEMBL;Acc:A0A4Z2DJT0]
EWB00_007047	0.781	0.534305	0.895955	0.983	0.909	0	FALSE	Rho GDP-dissociation inhibitor 1 isoform 2; Rho GDP-dissociation inhibitor 2 [Source:UniProtKB/TrEMBL;Acc:C1LKV4]
EWB00_007395	0.781	0.490327	1.10896	0.789	0.278	0	FALSE	Collagen alpha-2(V) chain isoform 1 [Source:UniProtKB/TrEMBL;Acc:A0A4Z2CUS5]
EWB00_010152	0.781	0.650889	1.34297	0.883	0.602	0	FALSE	ARL14 effector protein; Clone ZZD690 mRNA sequence [Source:UniProtKB/TrEMBL;Acc:Q86E94]
EWB00_004639	0.78	0.561564	1.00159	0.951	0.868	0	FALSE	DNA-directed RNA Polymerase II subunit K; DNA-directed RNA polymerases RPABC4 [Source:UniProtKB/TrEMBL;Acc:C7TXX7]
EWB00_001131	0.779	0.598541	1.10437	0.955	0.791	0	FALSE	Lamin B receptor; Lamin-B receptor isoform 1 [Source:UniProtKB/TrEMBL;Acc:C1LGC4]
EWB00_009371	0.779	0.478993	0.83444	0.978	0.894	0	FALSE	26S proteasome non-ATPase regulatory subunit 7 [Source:UniProtKB/TrEMBL;Acc:A0A4Z2DRH1]
EWB00_003812	0.778	0.58466	1.08396	0.937	0.804	0	FALSE	Survival of motor neuron-related-splicing factor 30 [Source:UniProtKB/TrEMBL;Acc:C1LPC0]
EWB00_004575	0.778	0.689441	1.62349	0.788	0.418	0	FALSE	Calcium-binding EF-hand,domain-containing protein isoform 2 [Source:UniProtKB/TrEMBL;Acc:A0A4Z2D4V7]
EWB00_006210	0.777	0.560184	0.963865	0.97	0.884	0	FALSE	SJCHGC06549 protein [Source:UniProtKB/TrEMBL;Acc:Q5DE74]
EWB00_008449	0.777	0.375349	0.569663	0.999	0.978	0	FALSE	Protein VHS3 [Source:UniProtKB/TrEMBL;Acc:A0A4Z2CQ14]
EWB00_008703	0.776	0.589944	1.13588	0.923	0.749	0	FALSE	SJCHGC01343 protein; STIP1 homology and U box-containing protein; STIP1 homology and U-Box containing protein 1 [Source:UniProtKB/TrEMBL;Acc:Q86EY4]
EWB00_008047	0.775	0.426167	0.943282	0.781	0.238	0	FALSE	Sarcoplasmic calcium-binding protein [Source:UniProtKB/TrEMBL;Acc:A0A4Z2CRW2]
EWB00_003070	0.773	0.25173	0.370553	1	0.994	0	FALSE	40S ribosomal protein S4 [Source:UniProtKB/TrEMBL;Acc:Q86DX5]
EWB00_008041	0.773	0.851929	3.93725	0.586	0.05	0	FALSE	Neurogenic locus Notch protein [Source:UniProtKB/TrEMBL;Acc:A0A4Z2CSF3]
EWB00_009396	0.773	0.396078	0.621492	0.994	0.957	0	FALSE	Small nuclear ribonucleoprotein Sm D1 [Source:UniProtKB/TrEMBL;Acc:Q5D9D2]
EWB00_001902	0.772	0.839124	3.11655	0.608	0.065	0	FALSE	Protein hairy [Source:UniProtKB/TrEMBL;Acc:A0A4Z2DE73]
EWB00_006186	0.772	0.439242	0.666082	0.997	0.909	0	FALSE	Histone H2A [Source:UniProtKB/TrEMBL;Acc:Q5DF72]
EWB00_007839	0.769	0.433687	0.963774	0.757	0.252	0	FALSE	Paramyosin [Source:UniProtKB/TrEMBL;Acc:A0A4Z2CSX2]
EWB00_001681	0.768	0.386481	0.578742	1	0.978	0	FALSE	Histone H2A [Source:UniProtKB/TrEMBL;Acc:Q5DE19]
EWB00_004614	0.768	0.494709	1.16337	0.751	0.229	0	FALSE	SJCHGC02374 protein [Source:UniProtKB/TrEMBL;Acc:Q5DHK2]
EWB00_001395	0.766	0.491184	1.07469	0.801	0.374	0	FALSE	Tetraspanin [Source:UniProtKB/TrEMBL;Acc:Q5DH43]
EWB00_010837	0.765	0.543712	1.0581	0.915	0.776	0	FALSE	SJCHGC02583 protein [Source:UniProtKB/TrEMBL;Acc:Q5DH24]
EWB00_002093	0.76	0.582441	1.2539	0.862	0.661	0	FALSE	HTH_38 domain-containing protein [Source:UniProtKB/TrEMBL;Acc:A0A4Z2DDK0]
EWB00_004741	0.759	0.469993	1.18051	0.715	0.206	0	FALSE	Calponin [Source:UniProtKB/TrEMBL;Acc:A0A4Z2D465]
EWB00_008268	0.759	0.415057	0.660617	0.997	0.968	0	FALSE
EWB00_000528	0.757	0.677819	1.49236	0.785	0.439	0	FALSE	Plastin-2 [Source:UniProtKB/TrEMBL;Acc:A0A4Z2DIM4]
EWB00_002895	0.756	0.427623	1.02995	0.722	0.235	0	FALSE	Four and a half LIM domains protein; SJCHGC00739 protein [Source:UniProtKB/TrEMBL;Acc:Q86E61]
EWB00_003056	0.754	0.446837	0.755046	0.981	0.923	0	FALSE	PHD finger-like domain-containing protein 5A; PHD finger-like domain-containing protein isoform 1; SJCHGC07485 protein [Source:UniProtKB/TrEMBL;Acc:Q5DH97]
EWB00_004378	0.753	0.362784	0.834976	0.751	0.275	0	FALSE	Dynein light chain [Source:UniProtKB/TrEMBL;Acc:Q9XTK6]
EWB00_004626	0.751	0.689362	2.4478	0.622	0.154	0	FALSE	Zinc finger FLYWCH type isoform 2 [Source:UniProtKB/TrEMBL;Acc:A0A4Z2D5I2]
EWB00_010071	0.751	0.454864	0.74114	0.987	0.926	0	FALSE	High mobility group protein DSP1; High mobility group protein isoform 2; SJCHGC02538 protein [Source:UniProtKB/TrEMBL;Acc:Q5DA81]
EWB00_004327	0.75	0.319496	0.485341	1	0.991	0	FALSE	14-3-3 protein 1 [Source:UniProtKB/TrEMBL;Acc:A0A4Z2D5U7]
EWB00_004876	0.75	0.525825	0.772046	1	0.993	0	FALSE	Actin-1 [Source:UniProtKB/TrEMBL;Acc:A0A4Z2DUG9]
EWB00_008745	0.749	0.586045	1.27664	0.821	0.674	0	FALSE	Deoxyhypusine synthase isoform 1 [Source:UniProtKB/TrEMBL;Acc:A0A4Z2DSK7]
EWB00_006190	0.748	0.488366	1.22827	0.693	0.218	0	FALSE	PDZ and LIM domain protein isoform 4 [Source:UniProtKB/TrEMBL;Acc:B3GUZ0]
EWB00_009781	0.748	0.517112	1.09197	0.859	0.716	0	FALSE	Fak-like tyrosine kinase; Putative mitogen-activated protein kinase kinase kinase 7-like isoform 1 [Source:UniProtKB/TrEMBL;Acc:C7TXQ4]
EWB00_001983	0.747	0.641713	1.69532	0.742	0.439	0	FALSE	Protein singed [Source:UniProtKB/TrEMBL;Acc:A0A4Z2DEE8]
EWB00_009411	0.746	0.524581	1.10431	0.865	0.679	0	FALSE	Pre-mRNA-splicing factor 38 [Source:UniProtKB/TrEMBL;Acc:C1LIZ4]
EWB00_008310	0.744	0.395584	0.787576	0.86	0.574	0	FALSE	20 kDa calcium-binding protein isoform 1 [Source:UniProtKB/TrEMBL;Acc:A0A4Z2CQQ3]
EWB00_002500	0.741	0.222248	0.325491	1	0.999	0	FALSE	Phosphatase 2A inhibitor I2PP2A; Protein SET isoform 1; SJCHGC01881 protein [Source:UniProtKB/TrEMBL;Acc:Q5DHV7]
EWB00_008906	0.741	0.417257	0.64882	0.992	0.884	0	FALSE	Tubulin alpha chain [Source:UniProtKB/TrEMBL;Acc:C1LLC3]
EWB00_008670	0.739	0.335655	0.53972	0.992	0.96	0	FALSE	NADH dehydrogenase (Ubiquinone) Fe-S protein 10; NADH dehydrogenase (Ubiquinone) Fe-S protein 11; NADH dehydrogenase (Ubiquinone) Fe-S protein 12; NADH dehydrogenase (Ubiquinone) Fe-S protein 13; NADH dehydrogenase (Ubiquinone) Fe-S protein 6; NADH dehydrogenase (Ubiquinone) Fe-S protein 7; NADH dehydrogenase (Ubiquinone) Fe-S protein 8; NADH dehydrogenase (Ubiquinone) Fe-S protein 9; Putative NA…
EWB00_009092	0.739	0.537859	1.20351	0.821	0.639	0	FALSE	SJCHGC05452 protein [Source:UniProtKB/TrEMBL;Acc:Q86EV8]
EWB00_002567	0.735	0.495018	1.0019	0.87	0.724	0	FALSE	Regulator of nonsense transcripts 3A [Source:UniProtKB/TrEMBL;Acc:A0A4Z2DBG5]
EWB00_003784	0.735	0.46817	0.905014	0.907	0.795	0	FALSE	UV excision repair protein RAD23 [Source:UniProtKB/TrEMBL;Acc:C1LJX0]
EWB00_008456	0.735	0.427017	0.730622	0.969	0.885	0	FALSE	KH domain-containing, RNA-binding, signal transduction-associated protein 1; KH domain-containing, RNA-binding, signal transduction-associated protein isoform 1 [Source:UniProtKB/TrEMBL;Acc:C1LMN9]
EWB00_009730	0.735	0.413855	0.754121	0.947	0.846	0	FALSE	Mediator of RNA polymerase II transcription subunit 10 [Source:UniProtKB/TrEMBL;Acc:Q86E49]
EWB00_003359	0.733	0.295193	0.479221	0.995	0.958	0	FALSE	Cofilin/actin-depolymerizing factor; Putative Cofilin-1 [Source:UniProtKB/TrEMBL;Acc:C1LMR7]
EWB00_003695	0.729	0.631018	1.6231	0.72	0.497	0	FALSE	Ceramide-1-phosphate transfer protein isoform 3 [Source:UniProtKB/TrEMBL;Acc:Q5DGS8]
EWB00_008953	0.729	0.478313	0.973288	0.886	0.77	0	FALSE	RNA-binding region RNP-1 domain-containing protein isoform 2 [Source:UniProtKB/TrEMBL;Acc:A0A4Z2CND6]
EWB00_009440	0.729	0.450063	0.952848	0.859	0.697	0	FALSE	Adenylate kinase 2 isoform 1; SJCHGC02704 protein [Source:UniProtKB/TrEMBL;Acc:Q5DDI4]
EWB00_009503	0.728	0.515457	1.24267	0.781	0.553	0	FALSE	SJCHGC05858 protein; Solute carrier family 25 member 51 [Source:UniProtKB/TrEMBL;Acc:Q5DF75]
EWB00_000646	0.725	0.307841	0.493125	0.99	0.953	0	FALSE	14-3-3 protein isoform 1; SJCHGC01755 protein; Tyrosine 3-monooxygenase/tryptophan 5-monooxygenase activation protein, epsilon polypeptide [Source:UniProtKB/TrEMBL;Acc:Q5DBQ9]
EWB00_005504	0.724	0.333092	0.51266	0.999	0.956	0	FALSE	Acidic leucine-rich nuclear phosphoprotein 32-related protein (ANP32/acidic nuclear phosphoprotein-like protein); Acidic leucine-rich nuclear phosphoprotein 32-related protein isoform 1; SJCHGC00366 protein; SJCHGC02024 protein [Source:UniProtKB/TrEMBL;Acc:Q5DGN9]
EWB00_005642	0.723	0.472251	0.906355	0.897	0.749	0	FALSE	Rac GTPase-activating protein isoform 2 [Source:UniProtKB/TrEMBL;Acc:A0A4Z2DTT9]
EWB00_000991	0.722	0.268243	0.416725	0.994	0.98	0	FALSE	SJCHGC02564 protein [Source:UniProtKB/TrEMBL;Acc:Q5D9X2]
EWB00_010118	0.722	0.423157	0.788873	0.923	0.83	0	FALSE	Anamorsin isoform 2 [Source:UniProtKB/TrEMBL;Acc:A0A4Z2CL50]
EWB00_010205	0.722	0.315027	0.767445	0.684	0.279	0	FALSE	SPARC isoform 1 [Source:UniProtKB/TrEMBL;Acc:A0A4Z2DQI8]
EWB00_003080	0.721	0.466769	0.941454	0.869	0.752	0	FALSE	Thioredoxin domain-containing protein 17 [Source:UniProtKB/TrEMBL;Acc:Q5DDH1]
EWB00_003709	0.72	0.206608	0.304438	1	0.998	0	FALSE	60S ribosomal protein isoform 2; Ribosomal protein L3; SJCHGC06297 protein [Source:UniProtKB/TrEMBL;Acc:Q86ER3]
EWB00_004192	0.72	0.404468	0.754997	0.936	0.825	0	FALSE	Cytochrome b-c1 complex subunit Rieske, mitochondrial [Source:UniProtKB/TrEMBL;Acc:B3GUZ5]
EWB00_004204	0.72	0.544008	1.34986	0.752	0.573	0	FALSE	PIH1 domain-containing protein; SJCHGC03621 protein [Source:UniProtKB/TrEMBL;Acc:Q5DHI2]
EWB00_008951	0.72	0.425558	0.848306	0.889	0.777	0	FALSE	Complex I-15 kDa [Source:UniProtKB/TrEMBL;Acc:Q5DDL6]
EWB00_001618	0.719	0.441496	0.85614	0.906	0.791	0	FALSE	Actin-like protein 6A; Actin-like protein isoform 1 [Source:UniProtKB/TrEMBL;Acc:C1LH78]
EWB00_006936	0.719	0.476735	0.862287	0.925	0.762	0	FALSE	cGMP-dependent protein kinase [Source:UniProtKB/TrEMBL;Acc:A0A4Z2CWJ9]
EWB00_007474	0.719	0.419443	0.782941	0.924	0.81	0	FALSE	Alpha-endosulfine; Clone ZZD1559 mRNA sequence [Source:UniProtKB/TrEMBL;Acc:Q86EP6]
EWB00_008359	0.717	0.648488	3.2509	0.483	0.047	0	FALSE	PDZ domain-containing protein [Source:UniProtKB/TrEMBL;Acc:A0A4Z2CQM3]
EWB00_000730	0.716	0.434718	0.876685	0.882	0.78	0	FALSE	Cytochrome b-c1 complex subunit 2 isoform 1 [Source:UniProtKB/TrEMBL;Acc:A0A4Z2DXH9]
EWB00_009260	0.715	0.337505	0.849588	0.674	0.271	0	FALSE	Major egg antigen isoform 1; SJCHGC06780 protein [Source:UniProtKB/TrEMBL;Acc:Q5DI11]
EWB00_002096	0.714	0.388682	0.721898	0.922	0.844	0	FALSE	ATP synthase subunit d, mitochondrial [Source:UniProtKB/TrEMBL;Acc:Q4JL35]
EWB00_004124	0.713	0.310683	0.795195	0.638	0.231	0	FALSE	Basement membrane-specific heparan sulfate proteoglycan core protein isoform 1 [Source:UniProtKB/TrEMBL;Acc:A0A4Z2D6D6]
EWB00_009453	0.713	0.457613	0.871515	0.897	0.818	0	FALSE	HMG box domain-containing protein [Source:UniProtKB/TrEMBL;Acc:A0A4Z2CLW2]
EWB00_003319	0.712	0.311624	0.813645	0.636	0.236	0	FALSE	Paramyosin isoform 2 [Source:UniProtKB/TrEMBL;Acc:A0A4Z2D9X2]
EWB00_004214	0.712	0.323219	0.506257	0.996	0.957	0	FALSE	RNA helicase [Source:UniProtKB/TrEMBL;Acc:B3GUT3]
EWB00_005007	0.712	0.535792	1.19752	0.779	0.655	0	FALSE	Serine/threonine-protein kinase PAK 3 isoform 1 [Source:UniProtKB/TrEMBL;Acc:A0A4Z2D367]
EWB00_001305	0.711	0.326016	0.526157	0.988	0.941	0	FALSE	Phosphate carrier protein; Phosphate carrier protein, mitochondrial; SJCHGC06134 protein [Source:UniProtKB/TrEMBL;Acc:Q5DAD8]
EWB00_002098	0.711	0.381622	0.713894	0.931	0.831	0	FALSE	Complex I-B14.5a [Source:UniProtKB/TrEMBL;Acc:Q5DBQ1]
EWB00_004241	0.711	0.397565	0.65865	0.982	0.9	0	FALSE	SJCHGC05772 protein [Source:UniProtKB/TrEMBL;Acc:Q5C770]
EWB00_008701	0.711	0.41765	0.799855	0.913	0.817	0	FALSE	Developmentally-regulated GTP-binding protein isoform 1 [Source:UniProtKB/TrEMBL;Acc:A0A4Z2CP29]
EWB00_003234	0.71	0.411176	0.777033	0.919	0.83	0	FALSE	Cyclin-dependent kinase 10 isoform 2 [Source:UniProtKB/TrEMBL;Acc:A0A4Z2D940]
EWB00_000209	0.709	0.42665	0.862256	0.878	0.764	0	FALSE	PRP18 homolog [Source:UniProtKB/TrEMBL;Acc:Q5DEM0]
EWB00_003777	0.707	0.46501	0.965106	0.847	0.688	0	FALSE	Intraflagellar transport protein 27 isoform 1 [Source:UniProtKB/TrEMBL;Acc:A0A4Z2D7E6]
EWB00_007899	0.705	0.423955	0.849559	0.852	0.735	0	FALSE	Transposase [Source:UniProtKB/TrEMBL;Acc:A0A4Z2CSH1]
EWB00_004188	0.704	0.441705	0.931283	0.835	0.722	0	FALSE	Ribosome biogenesis regulatory protein [Source:UniProtKB/TrEMBL;Acc:Q5DGS6]
EWB00_008465	0.704	0.368178	0.661705	0.95	0.875	0	FALSE	Adhesion regulating molecule 1; Proteasomal ubiquitin receptor ADRM1 [Source:UniProtKB/TrEMBL;Acc:C1L6K9]
EWB00_010233	0.704	0.352981	0.607823	0.972	0.894	0	FALSE	Clone ZZD1273 mRNA sequence [Source:UniProtKB/TrEMBL;Acc:Q86EZ3]
EWB00_004195	0.703	0.491336	1.22744	0.735	0.581	0	FALSE	SJCHGC01101 protein; Tetratricopeptide repeat protein [Source:UniProtKB/TrEMBL;Acc:Q5DDY9]
EWB00_010719	0.703	0.334545	0.553041	0.985	0.935	0	FALSE	Programmed cell death protein 4 [Source:UniProtKB/TrEMBL;Acc:A0A4Z2DNN3]
EWB00_009439	0.701	0.481392	1.10881	0.779	0.624	0	FALSE	U3 small nucleolar ribonucleoprotein; U3 small nucleolar ribonucleoprotein protein IMP4 [Source:UniProtKB/TrEMBL;Acc:C1LIJ9]
EWB00_011005	0.701	0.54974	1.51201	0.662	0.413	0	FALSE	Tetraspanin 74F; Tetraspanin-15 isoform 2 [Source:UniProtKB/TrEMBL;Acc:C1LIF6]
EWB00_006914	0.959	1.53877	2.35497	1	0.938	1	FALSE	S-adenosylmethionine synthase [Source:UniProtKB/TrEMBL;Acc:C1LK83]
EWB00_007550	0.928	1.25591	1.91332	1	0.946	1	FALSE	Ferritin [Source:UniProtKB/TrEMBL;Acc:C1LRQ1]
EWB00_007926	0.921	0.489574	0.722466	1	0.993	1	FALSE	60S ribosomal protein L22 2 isoform 2 [Source:UniProtKB/TrEMBL;Acc:A0A4Z2CSV3]
EWB00_000057	0.914	0.538068	0.798596	1	0.996	1	FALSE	40S ribosomal protein S23 [Source:UniProtKB/TrEMBL;Acc:Q5DBM8]
EWB00_000245	0.906	0.492044	0.742436	1	0.984	1	FALSE	60S ribosomal protein; Putative 60S ribosomal protein L23a [Source:UniProtKB/TrEMBL;Acc:C1LAE2]
EWB00_011383	0.901	0.483022	0.720842	1	0.988	1	FALSE	60S ribosomal protein; Ribosomal protein L11; SJCHGC05729 protein [Source:UniProtKB/TrEMBL;Acc:Q5DAR3]
EWB00_006801	0.9	0.47644	0.70483	1	0.995	1	FALSE	40S ribosomal protein S30 [Source:UniProtKB/TrEMBL;Acc:Q1HN44]
EWB00_001914	0.897	0.649075	1.0214	1	0.945	1	FALSE	60S ribosomal protein [Source:UniProtKB/TrEMBL;Acc:A0A4Z2DEV8]
EWB00_004782	0.888	0.393684	0.578118	1	0.999	1	FALSE	60S ribosomal protein L30 [Source:UniProtKB/TrEMBL;Acc:Q5DG17]
EWB00_009344	0.888	0.409714	0.608343	1	0.995	1	FALSE	40S ribosomal protein S6 [Source:UniProtKB/TrEMBL;Acc:Q86DY7]
EWB00_011042	0.886	0.426882	0.633283	1	0.993	1	FALSE	40S ribosomal protein; Ribosomal protein S10; SJCHGC09089 protein [Source:UniProtKB/TrEMBL;Acc:Q5DDJ0]
EWB00_008881	0.881	0.504465	0.771245	1	0.982	1	FALSE	60S ribosomal protein L36 [Source:UniProtKB/TrEMBL;Acc:Q5DCK6]
EWB00_002086	0.873	0.778322	1.13647	1	0.388	1	FALSE	Hypotheticial protein [Source:UniProtKB/TrEMBL;Acc:C1LCY0]
EWB00_011340	0.873	0.378429	0.564863	1	0.994	1	FALSE	60S ribosomal protein L27a [Source:UniProtKB/TrEMBL;Acc:Q86EL2]
EWB00_002903	0.872	0.408749	0.611885	1	0.991	1	FALSE	60S ribosomal protein L12 [Source:UniProtKB/TrEMBL;Acc:Q5DE52]
EWB00_002909	0.868	0.430406	0.652282	1	0.988	1	FALSE	60S ribosomal protein; Clone ZZD1555 mRNA sequence; Putative ribosomal protein L5 [Source:UniProtKB/TrEMBL;Acc:Q86EP8]
EWB00_003482	0.867	0.445556	0.666409	1	0.987	1	FALSE	40S ribosomal protein; Ribosomal protein S14 [Source:UniProtKB/TrEMBL;Acc:C1LW84]
EWB00_004009	0.866	0.418213	0.628607	1	0.984	1	FALSE	40S ribosomal protein S2 [Source:UniProtKB/TrEMBL;Acc:Q86ER5]
EWB00_000324	0.863	0.369253	0.547335	1	0.993	1	FALSE	40S ribosomal protein S24 [Source:UniProtKB/TrEMBL;Acc:A0A4Z2DY35]
EWB00_004723	0.863	0.824911	4.03002	0.761	0.043	1	FALSE	Ras-responsive element-binding protein [Source:UniProtKB/TrEMBL;Acc:A0A4Z2D492]
EWB00_010042	0.861	0.400712	0.598892	1	0.992	1	FALSE	60S ribosomal protein L23 [Source:UniProtKB/TrEMBL;Acc:Q5DAQ3]
EWB00_010220	0.86	0.570175	0.921271	0.996	0.918	1	FALSE	NA subunit 1 beta2 [Source:UniProtKB/TrEMBL;Acc:A0A4Z2DPT9]
EWB00_011045	0.86	0.434066	0.660695	1	0.98	1	FALSE	60S ribosomal protein; Putative ribosomal protein L4; SJCHGC06667 protein [Source:UniProtKB/TrEMBL;Acc:Q5DEG2]
EWB00_002087	0.858	0.848251	1.52737	0.954	0.314	1	FALSE	Keratin 9 [Source:UniProtKB/TrEMBL;Acc:A0A4Z2DDW0]
EWB00_001213	0.857	0.429324	0.642518	1	0.992	1	FALSE	40S ribosomal protein S15 [Source:UniProtKB/TrEMBL;Acc:C1LBQ7]
EWB00_005190	0.857	0.455055	0.683091	1	0.986	1	FALSE	60S ribosomal protein; Ribosomal protein L26; SJCHGC01959 protein [Source:UniProtKB/TrEMBL;Acc:Q5DC44]
EWB00_007383	0.854	0.405908	0.597399	1	0.998	1	FALSE	60S acidic ribosomal protein; Ribosomal protein LP1 [Source:UniProtKB/TrEMBL;Acc:C1LW72]
EWB00_001915	0.853	0.386876	0.580611	1	0.988	1	FALSE	60S ribosomal protein; Clone ZZD1408 mRNA sequence; Ribosomal protein L36A [Source:UniProtKB/TrEMBL;Acc:Q86EU7]
EWB00_003075	0.852	0.786279	3.32044	0.776	0.077	1	TRUE	PR domain zinc finger protein isoform 2 [Source:UniProtKB/TrEMBL;Acc:A0A4Z2DA15]
EWB00_008106	0.852	0.342007	0.506265	1	0.996	1	FALSE	40S ribosomal protein isoform 1; Ribosomal protein S3 [Source:UniProtKB/TrEMBL;Acc:C1LXF0]
EWB00_009905	0.852	0.341432	0.504541	1	0.994	1	FALSE	60S ribosomal protein isoform 2; Ribosomal protein L18 [Source:UniProtKB/TrEMBL;Acc:C1LWI6]
EWB00_002489	0.85	0.354813	0.524258	1	0.996	1	FALSE	60S ribosomal protein L35a [Source:UniProtKB/TrEMBL;Acc:Q86E43]
EWB00_000920	0.848	0.481828	0.756091	1	0.952	1	FALSE	Nucleosome assembly protein 1-like 4 isoform 4 [Source:UniProtKB/TrEMBL;Acc:A0A4Z2DHG9]
EWB00_004486	0.848	0.387278	0.571247	1	0.996	1	FALSE	Peptidyl-prolyl cis-trans isomerase [Source:UniProtKB/TrEMBL;Acc:Q5DEE6]
EWB00_010738	0.845	0.323465	0.480318	1	0.993	1	FALSE	Eukaryotic translation initiation factor 5A [Source:UniProtKB/TrEMBL;Acc:Q86DY5]
EWB00_007445	0.844	0.336385	0.500825	1	0.996	1	FALSE	60S ribosomal protein L28 [Source:UniProtKB/TrEMBL;Acc:C1LVC2]
EWB00_001903	0.842	0.44345	0.678204	1	0.975	1	FALSE	60S ribosomal protein L17 [Source:UniProtKB/TrEMBL;Acc:Q5DHE6]
EWB00_010537	0.842	0.768332	1.47653	0.979	0.341	1	FALSE	Survival of motor neuron-related-splicing factor 30; Survival of motor neuron-related-splicing factor 30 isoform 2 [Source:UniProtKB/TrEMBL;Acc:C1L8W5]
EWB00_000948	0.841	0.447522	0.66458	1	0.988	1	FALSE	60 kDa heat shock protein [Source:UniProtKB/TrEMBL;Acc:A0A4Z2DXW1]
EWB00_004837	0.841	0.338713	0.502566	1	0.995	1	FALSE	40S ribosomal protein S26 [Source:UniProtKB/TrEMBL;Acc:Q5DH89]
EWB00_007827	0.841	0.772429	1.3403	0.981	0.629	1	FALSE	Fatty acid binding protein 7, brain; Fatty acid-binding protein [Source:UniProtKB/TrEMBL;Acc:C1L9W1]
Sj-ND3	0.841	0.719108	1.11316	1	0.907	1	FALSE
EWB00_001002	0.84	0.678516	3.4566	0.734	0.055	1	FALSE	Putative nuclear hormone receptor [Source:UniProtKB/TrEMBL;Acc:A0A4Z2DHC5]
EWB00_007345	0.84	0.330154	0.488277	1	0.992	1	FALSE	60S ribosomal protein L18a [Source:UniProtKB/TrEMBL;Acc:Q5DH26]
EWB00_000191	0.839	0.374375	0.560681	1	0.993	1	FALSE	40S ribosomal protein S27a [Source:UniProtKB/TrEMBL;Acc:C1LXM9]
EWB00_002925	0.839	0.295968	0.439575	1	0.999	1	FALSE	CHCH domain-containing protein C22orf16, mitochondrial; Coiled-coil-helix-coiled-coil-helix domain-containing protein 10; SJCHGC01762 protein [Source:UniProtKB/TrEMBL;Acc:Q5DDK5]
EWB00_009886	0.838	0.353537	0.523401	1	0.994	1	FALSE	60S ribosomal protein L9 [Source:UniProtKB/TrEMBL;Acc:B3GUS6]
EWB00_004581	0.837	0.452765	0.697409	1	0.962	1	FALSE	60S ribosomal protein isoform 1; Ribosomal protein L10a [Source:UniProtKB/TrEMBL;Acc:C1LRP6]
EWB00_011312	0.836	0.343905	0.51153	1	0.993	1	FALSE	40S ribosomal protein; Ribosomal protein S15Aa; SJCHGC05946 protein [Source:UniProtKB/TrEMBL;Acc:Q5DH03]
EWB00_003997	0.835	0.349074	0.518616	1	0.996	1	FALSE	60S acidic ribosomal protein P2 [Source:UniProtKB/TrEMBL;Acc:Q5DBM5]
EWB00_006677	0.835	0.345378	0.511736	1	0.994	1	FALSE	60S ribosomal protein L14 [Source:UniProtKB/TrEMBL;Acc:Q5DA76]
EWB00_008947	0.835	0.4188	0.633057	1	0.984	1	FALSE	Guanine nucleotide-binding protein subunit beta-2-like 1; SJCHGC01669 protein [Source:UniProtKB/TrEMBL;Acc:Q5DD54]
EWB00_006831	0.833	0.3598	0.539809	1	0.985	1	FALSE	40S ribosomal protein; Ribosomal protein S5a; SJCHGC06003 protein [Source:UniProtKB/TrEMBL;Acc:Q86EP9]
EWB00_003248	0.832	0.373032	0.566938	1	0.98	1	FALSE	40S ribosomal protein SA [Source:UniProtKB/Swiss-Prot;Acc:Q5DA90]
EWB00_008366	0.829	0.369985	0.553977	1	0.986	1	FALSE	Ribosomal protein L15 [Source:UniProtKB/TrEMBL;Acc:B3GUU2]
EWB00_007307	0.827	0.380691	0.576275	1	0.985	1	FALSE	60S ribosomal protein isoform 1; Large subunit ribosomal protein L10e; SJCHGC06675 protein [Source:UniProtKB/TrEMBL;Acc:Q86E46]
EWB00_001240	0.823	0.343065	0.506308	1	0.996	1	FALSE	40S ribosomal protein S17 [Source:UniProtKB/TrEMBL;Acc:Q5D8R1]
EWB00_004756	0.821	0.383628	0.582473	1	0.978	1	FALSE	60S ribosomal protein L35 [Source:UniProtKB/TrEMBL;Acc:Q5DE26]
EWB00_004889	0.821	0.395295	0.610891	1	0.972	1	FALSE	40S ribosomal protein S25 [Source:UniProtKB/TrEMBL;Acc:C1LQE8]
EWB00_008815	0.821	0.268373	0.39566	1	0.998	1	FALSE	Translationally-controlled tumor protein homolog [Source:UniProtKB/Swiss-Prot;Acc:P91800]
EWB00_002543	0.818	0.343701	0.512248	1	0.99	1	FALSE	40S ribosomal protein S7 [Source:UniProtKB/TrEMBL;Acc:Q86ET9]
EWB00_005680	0.815	0.472397	0.784829	0.996	0.91	1	FALSE	40S ribosomal protein; Ribosomal protein S19a; SJCHGC06232 protein [Source:UniProtKB/TrEMBL;Acc:Q5D941]
EWB00_006441	0.815	0.367886	0.557641	1	0.985	1	FALSE	60S ribosomal protein L8 [Source:UniProtKB/TrEMBL;Acc:A0A4Z2CZA4]
EWB00_010657	0.814	0.686502	1.56042	0.908	0.467	1	FALSE	Aspartate aminotransferase [Source:UniProtKB/TrEMBL;Acc:C1LIR8]
EWB00_007831	0.811	0.282372	0.419533	1	0.996	1	FALSE	60S ribosomal protein L40 [Source:UniProtKB/TrEMBL;Acc:O96462]
EWB00_006312	0.808	0.473348	0.790376	0.996	0.904	1	FALSE	Dyskeratosis congenita 1, dyskerin; H/ACA ribonucleoprotein complex subunit 4 isoform 3 [Source:UniProtKB/TrEMBL;Acc:C7TY50]
EWB00_002859	0.806	0.335707	0.505366	1	0.985	1	FALSE	60S ribosomal protein L13 [Source:UniProtKB/TrEMBL;Acc:B3GUS1]
EWB00_003771	0.805	0.324642	0.492649	1	0.985	1	FALSE	Nucleoside diphosphate kinase [Source:UniProtKB/TrEMBL;Acc:A0A4Z2D7A3]
EWB00_004522	0.801	0.281287	0.419215	1	0.996	1	FALSE	40S ribosomal protein; Ribosomal protein S16; SJCHGC06252 protein [Source:UniProtKB/TrEMBL;Acc:Q5DAT2]
EWB00_004186	0.794	0.554498	3.05511	0.648	0.066	1	FALSE	Molybdopterin synthase catalytic subunit; SJCHGC05921 protein [Source:UniProtKB/TrEMBL;Acc:Q5D8Y9]
EWB00_006325	0.792	0.631472	1.4719	0.906	0.489	1	FALSE
EWB00_011127	0.789	0.278084	0.415316	1	0.993	1	FALSE	40S ribosomal protein S18 [Source:UniProtKB/TrEMBL;Acc:Q5DAC4]
EWB00_001080	0.788	0.341295	0.532891	1	0.965	1	FALSE	RNA helicase [Source:UniProtKB/TrEMBL;Acc:Q5DCD8]
EWB00_004253	0.785	0.772046	5.16159	0.589	0.024	1	FALSE	BHLH domain-containing protein [Source:UniProtKB/TrEMBL;Acc:A0A4Z2D5G2]
EWB00_005877	0.78	0.517585	1.60571	0.805	0.279	1	FALSE	Bravo_FIGEY domain-containing protein [Source:UniProtKB/TrEMBL;Acc:A0A4Z2D155]
EWB00_010011	0.78	0.594754	1.37873	0.883	0.454	1	FALSE	SJCHGC06576 protein [Source:UniProtKB/TrEMBL;Acc:Q5D9K0]
EWB00_000343	0.779	0.257413	0.380927	1	0.997	1	FALSE	Peptidylprolyl isomerase [Source:UniProtKB/TrEMBL;Acc:C7TYC0]
EWB00_004783	0.777	0.421366	0.735215	0.979	0.502	1	FALSE	Hoglet [Source:UniProtKB/TrEMBL;Acc:A0A4Z2D419]
EWB00_004784	0.773	0.521855	1.47338	0.803	0.301	1	FALSE	SJCHGC05602 protein [Source:UniProtKB/TrEMBL;Acc:Q5DFN3]
EWB00_000931	0.77	0.385098	0.637059	0.994	0.915	1	FALSE	CCT-epsilon [Source:UniProtKB/TrEMBL;Acc:C1LMS0]
EWB00_005520	0.769	0.311825	0.4648	1	0.992	1	FALSE	10 kDa heat shock protein, mitochondrial [Source:UniProtKB/Swiss-Prot;Acc:Q5DC69]
EWB00_003886	0.766	0.336842	0.537021	1	0.944	1	FALSE	Proliferation-associated protein [Source:UniProtKB/TrEMBL;Acc:A0A4Z2D700]
EWB00_005949	0.765	0.448124	0.849805	0.975	0.752	1	FALSE	Putative rRNA methyltransferase [Source:UniProtKB/TrEMBL;Acc:A0A4Z2DT13]
EWB00_007392	0.763	0.261638	0.385758	1	0.998	1	TRUE	CCHC-type zinc finger protein isoform 2; Cellular nucleic acid-binding protein [Source:UniProtKB/TrEMBL;Acc:C1LSW0]
EWB00_007858	0.763	0.438143	2.76096	0.593	0.071	1	FALSE	Hepatocyte nuclear factor 3-gamma [Source:UniProtKB/TrEMBL;Acc:A0A4Z2CSP7]
EWB00_010285	0.762	0.383598	0.647786	0.992	0.894	1	FALSE	CCT-beta [Source:UniProtKB/TrEMBL;Acc:C1LGW8]
EWB00_010860	0.759	0.588308	1.245	0.918	0.529	1	FALSE	Staphylococcal nuclease domain-containing protein [Source:UniProtKB/TrEMBL;Acc:A0A4Z2DMK1]
EWB00_007734	0.755	0.41895	1.50582	0.681	0.177	1	FALSE	UDP-glucose 4-epimerase [Source:UniProtKB/TrEMBL;Acc:C1L779]
EWB00_002658	0.752	0.419059	2.39103	0.608	0.111	1	FALSE	Immunoglobulin superfamily member 10 [Source:UniProtKB/TrEMBL;Acc:A0A4Z2DBH2]
EWB00_005123	0.752	0.277718	0.425741	1	0.977	1	FALSE	40S ribosomal protein S11 [Source:UniProtKB/TrEMBL;Acc:Q5DB08]
EWB00_010768	0.751	0.443516	1.03043	0.92	0.556	1	FALSE	Putative mediator of RNA polymerase II transcription subunit 36b [Source:UniProtKB/TrEMBL;Acc:A0A4Z2DP17]
EWB00_006100	0.75	0.431616	0.871046	0.95	0.704	1	FALSE	Nucleolar protein; Nucleolar protein 5 [Source:UniProtKB/TrEMBL;Acc:C1LLT4]
Sj-ND1	0.75	0.404361	0.602568	0.998	0.983	1	FALSE
EWB00_004717	0.747	0.183412	0.266435	1	1	1	FALSE	Elongation factor 1-alpha [Source:UniProtKB/TrEMBL;Acc:A0A4Z2D4A8]
EWB00_011153	0.747	0.376891	0.669969	0.985	0.855	1	TRUE	Transcriptional activator protein isoform 2 [Source:UniProtKB/TrEMBL;Acc:A0A4Z2DLY8]
EWB00_006347	0.746	0.221822	0.32971	1	0.997	1	FALSE	60S ribosomal protein L21 [Source:UniProtKB/TrEMBL;Acc:C1LUH0]
EWB00_001005	0.745	0.411086	3.0884	0.535	0.043	1	FALSE	Nuclear hormone receptor [Source:UniProtKB/TrEMBL;Acc:A0A4Z2DHC6]
EWB00_000173	0.744	0.243635	0.361752	1	0.992	1	FALSE	60S ribosomal protein L7a [Source:UniProtKB/TrEMBL;Acc:C1LR60]
EWB00_003713	0.742	0.336345	0.541963	1	0.953	1	FALSE	RNA-binding protein isoform 2 [Source:UniProtKB/TrEMBL;Acc:A0A4Z2D7M8]
EWB00_004911	0.741	0.137975	0.340724	0.807	0.289	1	FALSE	Clone ZZZ329 mRNA sequence [Source:UniProtKB/TrEMBL;Acc:Q86FA1]
EWB00_011213	0.739	0.422099	0.737855	0.985	0.837	1	FALSE	DNA-directed RNA polymerase subunit [Source:UniProtKB/TrEMBL;Acc:Q5DC18]
EWB00_011272	0.739	0.240151	0.364557	1	0.985	1	FALSE	40S ribosomal protein S3a [Source:UniProtKB/Swiss-Prot;Acc:Q5DAA3]
EWB00_004857	0.738	0.430469	2.82204	0.549	0.082	1	FALSE	Alanine aminotransferase 2 [Source:UniProtKB/TrEMBL;Acc:A0A4Z2D3Z8]
EWB00_005291	0.738	0.316942	0.498687	1	0.945	1	FALSE	Eukaryotic translation initiation factor 4E binding protein 1; Eukaryotic translation initiation factor 4E-binding protein isoform 2; SJCHGC06694 protein [Source:UniProtKB/TrEMBL;Acc:Q5DI71]
EWB00_003274	0.737	0.451805	0.793957	0.979	0.824	1	FALSE
EWB00_005232	0.737	0.503618	1.28029	0.832	0.39	1	FALSE	Gag-Pol polyprotein [Source:UniProtKB/TrEMBL;Acc:A0A4Z2D398]
EWB00_002755	0.736	0.413154	1.23057	0.767	0.266	1	FALSE	Bromodomain adjacent to zinc finger domain protein [Source:UniProtKB/TrEMBL;Acc:A0A4Z2DAZ8]
EWB00_000673	0.734	0.388802	0.716539	0.979	0.81	1	FALSE	Eukaryotic translation initiation factor 6 [Source:UniProtKB/TrEMBL;Acc:C1LLB8]
EWB00_010078	0.734	0.248927	0.373829	1	0.99	1	FALSE	ATPase protein 9 [Source:UniProtKB/TrEMBL;Acc:B5B7Q4]
EWB00_007943	0.732	0.188054	0.605321	0.637	0.134	1	FALSE	One cut domain family member [Source:UniProtKB/TrEMBL;Acc:A0A4Z2CSY8]
EWB00_001381	0.731	0.335703	0.571515	0.987	0.89	1	FALSE	Mitochondrial import receptor subunit TOM40; Putative mitochondrial import receptor subunit TOM40 homolog [Source:UniProtKB/TrEMBL;Acc:C1LJL0]
Sj-COX1	0.73	0.352232	0.534903	1	0.981	1	FALSE
EWB00_001418	0.729	0.286351	0.457941	0.996	0.952	1	FALSE	Hsc70-interacting protein [Source:UniProtKB/TrEMBL;Acc:A0A4Z2DWW3]
EWB00_008056	0.729	0.395815	0.911719	0.908	0.605	1	FALSE	Ribosomal RNA small subunit methyltransferase NEP1 [Source:UniProtKB/TrEMBL;Acc:A0A4Z2CS49]
EWB00_000641	0.726	0.385834	2.32016	0.56	0.112	1	FALSE	tRNA-intron lyase [Source:UniProtKB/TrEMBL;Acc:A0A4Z2DIA3]
EWB00_004816	0.726	0.380884	1.06476	0.839	0.433	1	FALSE	Protein arginine N-methyltransferase 2 isoform 2 [Source:UniProtKB/TrEMBL;Acc:A0A4Z2DUS5]
EWB00_007600	0.725	0.367118	0.710802	0.975	0.776	1	FALSE
EWB00_002936	0.724	0.382593	1.39592	0.723	0.292	1	FALSE	Nucleolar and coiled-body phosphoprotein 1 [Source:UniProtKB/TrEMBL;Acc:A0A4Z2DWC8]
EWB00_011341	0.724	0.238713	0.367335	1	0.978	1	FALSE	Nascent polypeptide-associated complex subunit alpha; Nascent polypeptide-associated complex subunit alpha isoform 2 [Source:UniProtKB/TrEMBL;Acc:C1LUI2]
EWB00_006299	0.723	0.716368	3.53185	0.486	0.048	1	FALSE
EWB00_004934	0.722	0.373908	0.812923	0.941	0.639	1	FALSE	Nucleolar GTP-binding protein [Source:UniProtKB/TrEMBL;Acc:A0A4Z2D3L0]
EWB00_007396	0.722	0.25363	0.394311	0.998	0.966	1	FALSE	T-complex protein 1 subunit gamma [Source:UniProtKB/TrEMBL;Acc:A0A4Z2CUN7]
EWB00_009707	0.722	0.33341	0.58171	0.992	0.879	1	FALSE	Prohibitin [Source:UniProtKB/TrEMBL;Acc:A0A4Z2DR03]
EWB00_006870	0.72	0.27653	0.425716	0.998	0.98	1	FALSE	Peptidylprolyl isomerase [Source:UniProtKB/TrEMBL;Acc:Q5DAN5]
EWB00_008043	0.72	0.190011	0.279705	1	0.997	1	FALSE	60S ribosomal protein isoform 1; Ribosomal protein L24 [Source:UniProtKB/TrEMBL;Acc:B3GUS5]
EWB00_004976	0.716	0.272606	0.437731	1	0.946	1	FALSE	T-complex protein 1 subunit eta [Source:UniProtKB/TrEMBL;Acc:C1LIN3]
EWB00_009564	0.714	0.321529	0.540361	0.996	0.898	1	FALSE	H/ACA ribonucleoprotein complex subunit [Source:UniProtKB/TrEMBL;Acc:C1L6W4]
EWB00_002465	0.713	0.236943	0.36547	1	0.974	1	FALSE	60S ribosomal protein L13a [Source:UniProtKB/TrEMBL;Acc:A0A4Z2DCX1]
EWB00_007726	0.713	0.28501	0.4723	1	0.929	1	FALSE	Stress-70 protein isoform 1 [Source:UniProtKB/TrEMBL;Acc:A0A4Z2CT44]
EWB00_005908	0.712	0.287149	0.476236	0.994	0.922	1	FALSE	Caprin-2 [Source:UniProtKB/TrEMBL;Acc:A0A4Z2D073]
EWB00_007463	0.712	0.266506	0.43205	1	0.945	1	FALSE	40S ribosomal protein S12 [Source:UniProtKB/TrEMBL;Acc:Q5DE28]
EWB00_005752	0.711	0.265159	0.424386	1	0.955	1	FALSE	Enhancer of zeste homolog 1 (ENX-2); Lupus La protein [Source:UniProtKB/TrEMBL;Acc:C1L7Z3]
EWB00_006116	0.711	0.32087	0.543529	0.998	0.891	1	FALSE	60S ribosomal protein L31 [Source:UniProtKB/TrEMBL;Acc:C1LR00]
EWB00_004055	0.71	0.0737934	0.205579	0.69	0.24	1	FALSE	SJCHGC02864 protein [Source:UniProtKB/TrEMBL;Acc:Q5DI14]
EWB00_005731	0.71	0.290062	0.850279	0.774	0.337	1	FALSE	Centrosomal protein [Source:UniProtKB/TrEMBL;Acc:A0A4Z2D0X8]
EWB00_008859	0.709	0.224411	0.329455	1	0.996	1	FALSE	Co-chaperone protein isoform 2 [Source:UniProtKB/TrEMBL;Acc:C1LXV0]
EWB00_011253	0.708	0.330991	0.835355	0.885	0.536	1	FALSE	Ribonuclease H1 [Source:UniProtKB/TrEMBL;Acc:A0A4Z2DL37]
EWB00_002551	0.707	0.3438	2.79505	0.457	0.04	1	FALSE	Nucleolar protein isoform 1 [Source:UniProtKB/TrEMBL;Acc:A0A4Z2DBY3]
EWB00_000860	0.705	0.324846	0.605386	0.966	0.801	1	FALSE	Ribosome assembly factor mrt4 [Source:UniProtKB/TrEMBL;Acc:C1L6D8]
EWB00_002679	0.702	0.299106	0.518618	0.994	0.88	1	FALSE	CCT-theta [Source:UniProtKB/TrEMBL;Acc:A0A4Z2DBF3]
EWB00_003491	0.701	0.266089	0.791346	0.706	0.291	1	FALSE	Large neutral amino acids transporter small subunit 2 [Source:UniProtKB/TrEMBL;Acc:A0A4Z2D8C7]
EWB00_005035	0.701	0.343729	0.648364	0.96	0.784	1	FALSE	26S proteasome non-ATPase regulatory subunit 1 [Source:UniProtKB/TrEMBL;Acc:A0A4Z2D394]
EWB00_009100	0.701	0.25341	0.411868	0.996	0.956	1	FALSE	Proteasome subunit alpha type [Source:UniProtKB/TrEMBL;Acc:Q86F62]
EWB00_000125	0.967	2.49756	3.77253	1	0.866	2	FALSE
EWB00_009285	0.963	2.04003	4.84542	0.959	0.087	2	FALSE	HORMA domain-containing protein [Source:UniProtKB/TrEMBL;Acc:A0A4Z2CM86]
EWB00_009483	0.954	1.53123	3.76389	0.959	0.167	2	FALSE
EWB00_009263	0.948	1.79919	2.86105	0.995	0.729	2	FALSE	Major egg antigen; Major egg antigen (P40); SJCHGC06324 protein [Source:UniProtKB/TrEMBL;Acc:Q5DE66]
EWB00_002373	0.941	0.73783	1.11139	1	0.99	2	FALSE	Polyadenylate-binding protein [Source:UniProtKB/TrEMBL;Acc:Q5DA36]
EWB00_004717	0.928	0.491391	0.71323	1	1	2	FALSE	Elongation factor 1-alpha [Source:UniProtKB/TrEMBL;Acc:A0A4Z2D4A8]
EWB00_003100	0.925	1.36338	3.01388	0.936	0.198	2	FALSE	Thioredoxin [Source:UniProtKB/TrEMBL;Acc:Q5DAX8]
EWB00_001078	0.919	0.68388	1.04596	1	0.98	2	FALSE	Elongation factor 1-gamma isoform 2; Eukaryotic translation elongation factor 1 gamma [Source:UniProtKB/TrEMBL;Acc:C1LUZ6]
EWB00_010110	0.919	1.21951	3.41632	0.918	0.17	2	FALSE	SJCHGC00975 protein [Source:UniProtKB/TrEMBL;Acc:Q5DHQ2]
EWB00_004819	0.915	1.3744	4.13729	0.877	0.078	2	FALSE
EWB00_006068	0.914	1.21745	2.62443	0.95	0.299	2	FALSE	Glycosyltransferase 1 domain-containing protein isoform 1 [Source:UniProtKB/TrEMBL;Acc:C1L7I0]
EWB00_004133	0.913	1.06485	3.43983	0.905	0.093	2	FALSE
EWB00_004987	0.91	1.17331	2.70649	0.95	0.26	2	FALSE	Glycoprotein-N-acetylgalactosamine 3-beta-galactosyltransferase 1 [Source:UniProtKB/TrEMBL;Acc:A0A4Z2D379]
EWB00_009607	0.903	1.57467	4.34498	0.841	0.04	2	FALSE
EWB00_009150	0.894	1.06475	2.60966	0.923	0.243	2	FALSE	PKC-activated phosphatase-1 inhibitor [Source:UniProtKB/TrEMBL;Acc:C1L4A3]
EWB00_010794	0.892	1.02954	2.03052	0.927	0.345	2	FALSE
EWB00_006925	0.889	1.22057	3.04045	0.882	0.212	2	FALSE
EWB00_005316	0.887	1.46483	3.25904	0.868	0.11	2	FALSE	Homeobox protein [Source:UniProtKB/TrEMBL;Acc:A0A4Z2D238]
EWB00_010540	0.879	1.27082	4.03473	0.814	0.089	2	FALSE	Solute carrier family 35 member F1 [Source:UniProtKB/TrEMBL;Acc:A0A4Z2CKS9]
EWB00_002668	0.868	0.966227	2.4185	0.909	0.316	2	FALSE
EWB00_003455	0.868	0.788596	1.43653	0.982	0.727	2	FALSE	Dolichyl-diphosphooligosaccharide--protein glycosyltransferase subunit 1 [Source:UniProtKB/TrEMBL;Acc:A0A4Z2D8E1]
EWB00_008122	0.865	1.15178	4.09511	0.768	0.043	2	FALSE	SJCHGC03393 protein [Source:UniProtKB/TrEMBL;Acc:Q5D9H0]
EWB00_002720	0.864	0.487746	0.736288	1	0.991	2	FALSE	Elongation factor 2 [Source:UniProtKB/TrEMBL;Acc:A0A4Z2DAV8]
EWB00_004021	0.863	0.96335	2.07099	0.918	0.508	2	FALSE	Caseinolytic peptidase B protein isoform 1; ClpB caseinolytic peptidase B homolog [Source:UniProtKB/TrEMBL;Acc:C1LH69]
EWB00_007388	0.859	1.34519	3.13491	0.827	0.174	2	FALSE	SJCHGC05344 protein [Source:UniProtKB/TrEMBL;Acc:Q5DCM8]
EWB00_000090	0.858	0.497608	0.751514	1	0.985	2	FALSE	Malate dehydrogenase [Source:UniProtKB/TrEMBL;Acc:Q5DF59]
EWB00_000660	0.858	1.47431	3.62054	0.782	0.078	2	FALSE	Cell number regulator 11 [Source:UniProtKB/TrEMBL;Acc:A0A4Z2DIB2]
EWB00_008925	0.858	0.967752	3.39975	0.791	0.101	2	FALSE	ELKS/Rab6-interacting/CAST family member 1 [Source:UniProtKB/TrEMBL;Acc:A0A4Z2DSM3]
EWB00_011157	0.857	1.03648	4.27842	0.75	0.04	2	FALSE	Meiosis-specific with OB domain-containing protein [Source:UniProtKB/TrEMBL;Acc:A0A4Z2DMQ9]
EWB00_002735	0.855	0.852002	2.67564	0.845	0.175	2	FALSE
EWB00_005552	0.854	1.6619	2.64271	0.827	0.17	2	FALSE	C-type lectin domain-containing protein [Source:UniProtKB/TrEMBL;Acc:A0A4Z2D141]
EWB00_003951	0.853	0.899295	2.69607	0.832	0.153	2	FALSE	Supervillin isoform 2 [Source:UniProtKB/TrEMBL;Acc:A0A4Z2DVD8]
EWB00_007656	0.853	0.801027	4.23458	0.745	0.043	2	FALSE
EWB00_002260	0.849	0.790416	1.99768	0.905	0.288	2	FALSE	Inositol 1,4,5-trisphosphate receptor type 2 isoform 2 [Source:UniProtKB/TrEMBL;Acc:A0A4Z2DCQ2]
EWB00_004653	0.848	0.754581	5.09707	0.718	0.026	2	FALSE	Palmitoyl-protein hydrolase 1 [Source:UniProtKB/TrEMBL;Acc:A0A4Z2D4F5]
EWB00_008600	0.848	0.765237	2.0815	0.873	0.287	2	FALSE	Ferric-chelate reductase 1 isoform 4 [Source:UniProtKB/TrEMBL;Acc:A0A4Z2CPD4]
EWB00_008043	0.847	0.329136	0.483844	1	0.998	2	FALSE	60S ribosomal protein isoform 1; Ribosomal protein L24 [Source:UniProtKB/TrEMBL;Acc:B3GUS5]
EWB00_000406	0.846	1.09247	5.22439	0.714	0.026	2	FALSE	Spermatogenesis-associated protein [Source:UniProtKB/TrEMBL;Acc:A0A4Z2DJ63]
EWB00_004071	0.843	0.394592	0.58949	1	0.994	2	FALSE	Ribosomal protein L19 [Source:UniProtKB/TrEMBL;Acc:Q5DEB4]
EWB00_005190	0.843	0.452438	0.677688	1	0.988	2	FALSE	60S ribosomal protein; Ribosomal protein L26; SJCHGC01959 protein [Source:UniProtKB/TrEMBL;Acc:Q5DC44]
EWB00_011079	0.842	1.57077	2.56965	0.818	0.183	2	FALSE
EWB00_001371	0.841	0.837202	2.60191	0.8	0.147	2	FALSE	Peptidylglycine monooxygenase [Source:UniProtKB/TrEMBL;Acc:C1LS80]
EWB00_004845	0.84	0.742011	1.39638	0.973	0.731	2	FALSE	Heat shock protein 67B2; Thiosulfate sulfurtransferase/rhodanese-like domain-containing protein isoform 1 [Source:UniProtKB/TrEMBL;Acc:C1L7E3]
EWB00_002746	0.838	0.741318	3.42123	0.745	0.095	2	FALSE	Multidrug resistance protein [Source:UniProtKB/TrEMBL;Acc:A0A4Z2DB25]
EWB00_003887	0.835	0.552789	0.873756	0.995	0.966	2	FALSE	Aldo-keto reductase family 1 member B10 isoform 2; Aldo-keto reductase family 1, member B4 (Aldose reductase); SJCHGC00495 protein [Source:UniProtKB/TrEMBL;Acc:Q5DD64]
EWB00_008792	0.834	1.34067	2.9432	0.791	0.182	2	FALSE	SJCHGC09419 protein [Source:UniProtKB/TrEMBL;Acc:Q5DHQ3]
EWB00_006318	0.833	0.707847	2.37599	0.827	0.237	2	FALSE
EWB00_008736	0.831	0.571219	1.01965	1	0.829	2	FALSE	Thioredoxin-related transmembrane protein isoform 1 [Source:UniProtKB/TrEMBL;Acc:A0A4Z2DSJ1]
EWB00_010547	0.829	0.446823	0.734796	1	0.939	2	FALSE	Calcium-binding protein Sj66; Calnexin isoform 1 [Source:UniProtKB/TrEMBL;Acc:Q9TVF3]
EWB00_001745	0.827	0.711498	1.52721	0.909	0.596	2	FALSE	E3 ubiquitin-protein ligase TRIP12 isoform 2 [Source:UniProtKB/TrEMBL;Acc:A0A4Z2DEP4]
EWB00_003197	0.826	0.840668	1.92392	0.859	0.259	2	FALSE	Cytoplasmic polyadenylation element-binding protein isoform 1 [Source:UniProtKB/TrEMBL;Acc:A0A4Z2D984]
EWB00_006323	0.825	0.944509	2.17507	0.836	0.465	2	FALSE	SJCHGC04593 protein [Source:UniProtKB/TrEMBL;Acc:Q5D8N7]
EWB00_000127	0.824	0.78271	1.17425	0.991	0.925	2	FALSE	SJCHGC01171 protein [Source:UniProtKB/TrEMBL;Acc:Q5D8F1]
EWB00_000108	0.821	0.660291	3.85313	0.682	0.042	2	FALSE
EWB00_000842	0.821	1.0118	1.97245	0.859	0.32	2	FALSE	E3 ubiquitin-protein ligase MARCH3 [Source:UniProtKB/TrEMBL;Acc:A0A4Z2DHR3]
EWB00_002488	0.82	0.79226	3.05448	0.741	0.138	2	FALSE	F-box only protein isoform 1 [Source:UniProtKB/TrEMBL;Acc:A0A4Z2DBM3]
EWB00_003095	0.82	1.36351	2.98194	0.727	0.088	2	FALSE
EWB00_006814	0.819	0.90519	3.50536	0.723	0.119	2	FALSE	Ankyrin repeat domain-containing protein isoform 1 [Source:UniProtKB/TrEMBL;Acc:A0A4Z2CXJ1]
EWB00_006966	0.819	0.679188	3.52534	0.7	0.071	2	FALSE	Leucine-rich repeat-containing protein isoform 2 [Source:UniProtKB/TrEMBL;Acc:A0A4Z2CW91]
EWB00_007536	0.819	0.698283	1.49246	0.918	0.558	2	FALSE	Dolichyl-diphosphooligosaccharide--protein glycotransferase [Source:UniProtKB/TrEMBL;Acc:A0A4Z2CUG1]
EWB00_001213	0.818	0.399478	0.596942	1	0.993	2	FALSE	40S ribosomal protein S15 [Source:UniProtKB/TrEMBL;Acc:C1LBQ7]
EWB00_006888	0.818	0.416886	0.637639	1	0.977	2	FALSE	T-complex protein 1 subunit delta [Source:UniProtKB/TrEMBL;Acc:C1L5N9]
EWB00_003482	0.817	0.3798	0.567407	1	0.988	2	FALSE	40S ribosomal protein; Ribosomal protein S14 [Source:UniProtKB/TrEMBL;Acc:C1LW84]
EWB00_007800	0.816	0.782529	3.44709	0.686	0.057	2	FALSE	Putative ATP-dependent RNA helicase YTHDC2 [Source:UniProtKB/TrEMBL;Acc:A0A4Z2CTA2]
EWB00_009328	0.816	0.548606	0.923703	0.986	0.848	2	FALSE	Prosaposin isoform 3 [Source:UniProtKB/TrEMBL;Acc:A0A4Z2CMW1]
EWB00_006963	0.811	0.608738	2.07123	0.795	0.222	2	FALSE	Adenosine deaminase [Source:UniProtKB/TrEMBL;Acc:A0A4Z2CWA3]
EWB00_000573	0.809	0.432734	0.690949	1	0.959	2	FALSE	Asparagine--tRNA ligase [Source:UniProtKB/TrEMBL;Acc:C1LGM4]
EWB00_003834	0.807	0.803755	1.56533	0.895	0.685	2	FALSE	Trafficking protein particle complex subunit [Source:UniProtKB/TrEMBL;Acc:A0A4Z2D747]
EWB00_011259	0.805	0.686821	2.19765	0.8	0.266	2	FALSE	39S ribosomal mitochondrial isoform 1 [Source:UniProtKB/TrEMBL;Acc:A0A4Z2DKS8]
EWB00_003176	0.803	0.522886	0.862353	0.991	0.924	2	FALSE	Glucosidase 2 subunit beta [Source:UniProtKB/TrEMBL;Acc:C1LJN3]
EWB00_007381	0.802	0.654877	2.66674	0.727	0.174	2	FALSE	Ectonucleoside triphosphate diphosphohydrolase 1 [Source:UniProtKB/TrEMBL;Acc:A0A4Z2CUH1]
EWB00_006079	0.801	0.577019	3.37132	0.65	0.051	2	FALSE
EWB00_000061	0.8	0.564961	2.68566	0.641	0.05	2	FALSE	Cercarial stage-specific protein isoform 1 [Source:UniProtKB/TrEMBL;Acc:A0A4Z2DKI9]
EWB00_006223	0.8	0.749547	2.25637	0.773	0.286	2	FALSE	NEDD4-binding protein 2-like 1 isoform 2 [Source:UniProtKB/TrEMBL;Acc:A0A4Z2CZ12]
EWB00_002859	0.799	0.344017	0.516997	1	0.987	2	FALSE	60S ribosomal protein L13 [Source:UniProtKB/TrEMBL;Acc:B3GUS1]
EWB00_000196	0.798	0.762994	2.02837	0.786	0.193	2	FALSE	Meiotic recombination protein [Source:UniProtKB/TrEMBL;Acc:A0A4Z2DKR4]
EWB00_001104	0.796	0.562692	3.08811	0.668	0.09	2	FALSE	Malate dehydrogenase isoform 1 [Source:UniProtKB/TrEMBL;Acc:A0A4Z2DGV9]
EWB00_004827	0.796	0.739549	2.8771	0.682	0.105	2	FALSE	Solute carrier family 35 member F1 [Source:UniProtKB/TrEMBL;Acc:C1L3N5]
EWB00_008727	0.796	0.312054	0.475697	1	0.989	2	FALSE	Deltameth_res domain-containing protein [Source:UniProtKB/TrEMBL;Acc:C1LTJ7]
EWB00_008823	0.796	0.578715	1.29763	0.941	0.586	2	FALSE	Glutathione transferase [Source:UniProtKB/TrEMBL;Acc:C1LEU6]
EWB00_004734	0.795	0.337922	0.698106	0.9	0.404	2	FALSE	Tetraspanin [Source:UniProtKB/TrEMBL;Acc:A0A4Z2D491]
EWB00_009807	0.792	0.575657	1.25187	0.923	0.567	2	FALSE	TM2 domain-containing protein [Source:UniProtKB/TrEMBL;Acc:A0A4Z2DQR7]
EWB00_011042	0.791	0.317225	0.470447	1	0.994	2	FALSE	40S ribosomal protein; Ribosomal protein S10; SJCHGC09089 protein [Source:UniProtKB/TrEMBL;Acc:Q5DDJ0]
EWB00_005556	0.79	0.545312	2.33908	0.695	0.119	2	FALSE	ADP-ribosylation factor-like 3; ADP-ribosylation factor-like protein [Source:UniProtKB/TrEMBL;Acc:C1LF39]
EWB00_007383	0.79	0.326352	0.480128	1	0.998	2	FALSE	60S acidic ribosomal protein; Ribosomal protein LP1 [Source:UniProtKB/TrEMBL;Acc:C1LW72]
EWB00_004735	0.789	0.470017	1.31929	0.809	0.255	2	FALSE	Tetraspanin [Source:UniProtKB/TrEMBL;Acc:C7TY87]
EWB00_003907	0.787	1.41174	3.04346	0.677	0.142	2	FALSE	N(4)-(Beta-N-acetylglucosaminyl)-L-asparaginase isoform 1 [Source:UniProtKB/TrEMBL;Acc:A0A4Z2DV64]
EWB00_008125	0.787	0.529447	1.31136	0.905	0.506	2	FALSE	Synaptobrevin YKT6 isoform 1 [Source:UniProtKB/TrEMBL;Acc:A0A4Z2CRI5]
EWB00_000191	0.785	0.327388	0.489837	1	0.994	2	FALSE	40S ribosomal protein S27a [Source:UniProtKB/TrEMBL;Acc:C1LXM9]
EWB00_001110	0.785	0.696209	3.27975	0.655	0.116	2	FALSE
EWB00_006202	0.785	0.660426	3.83645	0.614	0.045	2	FALSE	Speedy protein isoform 2 [Source:UniProtKB/TrEMBL;Acc:A0A4Z2CZP3]
EWB00_007365	0.785	0.63924	4.02192	0.605	0.034	2	FALSE	MutS protein 4 isoform 1 [Source:UniProtKB/TrEMBL;Acc:A0A4Z2CUS4]
EWB00_004437	0.784	0.600478	1.80767	0.814	0.322	2	FALSE	Fumarate hydratase [Source:UniProtKB/TrEMBL;Acc:C1LGX3]
EWB00_006308	0.783	0.781605	1.7966	0.777	0.284	2	FALSE	Synaptotagmin-like protein isoform 3 [Source:UniProtKB/TrEMBL;Acc:A0A4Z2CYR3]
EWB00_003612	0.782	0.716443	1.28388	0.941	0.791	2	FALSE	DNA repair XRCC2-like isoform 2 [Source:UniProtKB/TrEMBL;Acc:A0A4Z2D822]
EWB00_007465	0.782	0.460289	0.871393	0.986	0.767	2	FALSE	Serine/threonine-protein kinase WNK4 [Source:UniProtKB/TrEMBL;Acc:A0A4Z2CUI9]
EWB00_003154	0.781	0.555398	2.31246	0.695	0.139	2	FALSE	Lipase 2 [Source:UniProtKB/TrEMBL;Acc:A0A4Z2D9L7]
EWB00_002543	0.78	0.33253	0.495055	1	0.992	2	FALSE	40S ribosomal protein S7 [Source:UniProtKB/TrEMBL;Acc:Q86ET9]
EWB00_000575	0.778	0.563428	1.59534	0.814	0.354	2	FALSE	Integral membrane protein [Source:UniProtKB/TrEMBL;Acc:A0A4Z2DIM3]
EWB00_001015	0.778	0.298936	0.565735	0.936	0.458	2	FALSE	Tetraspanin [Source:UniProtKB/TrEMBL;Acc:Q5DGI2]
EWB00_004522	0.778	0.267368	0.398183	1	0.996	2	FALSE	40S ribosomal protein; Ribosomal protein S16; SJCHGC06252 protein [Source:UniProtKB/TrEMBL;Acc:Q5DAT2]
EWB00_010548	0.776	0.328082	0.759598	0.709	0.126	2	FALSE	Poly(RC)-binding protein [Source:UniProtKB/TrEMBL;Acc:A0A4Z2DNU7]
EWB00_005766	0.775	1.57935	2.72579	0.65	0.121	2	FALSE	SJCHGC06558 protein [Source:UniProtKB/TrEMBL;Acc:Q5DF07]
EWB00_005823	0.775	0.309903	0.486325	1	0.978	2	FALSE	Calmodulin [Source:UniProtKB/TrEMBL;Acc:Q5DA21]
EWB00_005851	0.774	0.578791	1.16593	0.923	0.542	2	FALSE
EWB00_006801	0.774	0.321933	0.476195	1	0.996	2	FALSE	40S ribosomal protein S30 [Source:UniProtKB/TrEMBL;Acc:Q1HN44]
EWB00_007639	0.774	0.550288	2.43211	0.664	0.124	2	FALSE
EWB00_001253	0.773	0.323197	0.487832	1	0.987	2	FALSE	Microsomal glutathione S-transferase 3; SJCHGC06285 protein [Source:UniProtKB/TrEMBL;Acc:Q5DAX1]
EWB00_006441	0.773	0.324953	0.491917	1	0.987	2	FALSE	60S ribosomal protein L8 [Source:UniProtKB/TrEMBL;Acc:A0A4Z2CZA4]
EWB00_008393	0.773	0.463496	0.799828	0.968	0.876	2	FALSE	Putative Tumor protein D54 [Source:UniProtKB/TrEMBL;Acc:C1L7M1]
EWB00_007345	0.772	0.258415	0.382107	1	0.993	2	FALSE	60S ribosomal protein L18a [Source:UniProtKB/TrEMBL;Acc:Q5DH26]
EWB00_003117	0.771	0.544912	0.922934	0.982	0.822	2	FALSE	L-lactate dehydrogenase [Source:UniProtKB/TrEMBL;Acc:A0A4Z2D9L4]
EWB00_002465	0.77	0.309448	0.475715	1	0.977	2	FALSE	60S ribosomal protein L13a [Source:UniProtKB/TrEMBL;Acc:A0A4Z2DCX1]
EWB00_000636	0.769	0.434311	0.744044	0.991	0.884	2	FALSE	Coatomer subunit zeta [Source:UniProtKB/TrEMBL;Acc:A0A4Z2DIC9]
EWB00_005761	0.769	0.45003	0.778253	0.977	0.893	2	FALSE	Dimethylargininase [Source:UniProtKB/TrEMBL;Acc:Q5DBK4]
EWB00_008249	0.769	0.550741	3.16431	0.591	0.049	2	FALSE
EWB00_002134	0.764	0.476092	1.69488	0.659	0.138	2	FALSE	SJCHGC02082 protein [Source:UniProtKB/TrEMBL;Acc:Q5DGC4]
EWB00_008759	0.764	0.372156	0.582182	1	0.973	2	FALSE	Pyruvate kinase [Source:UniProtKB/TrEMBL;Acc:Q5DAM7]
EWB00_010931	0.763	0.569155	2.8014	0.609	0.092	2	FALSE	Hydrogen voltage-gated channel 1 [Source:UniProtKB/TrEMBL;Acc:A0A4Z2DX99]
EWB00_000867	0.76	0.470897	1.1849	0.845	0.422	2	FALSE	Purine nucleoside phosphorylase [Source:UniProtKB/TrEMBL;Acc:C1LK99]
EWB00_004756	0.76	0.312929	0.474668	1	0.981	2	FALSE	60S ribosomal protein L35 [Source:UniProtKB/TrEMBL;Acc:Q5DE26]
EWB00_009638	0.76	0.76757	1.85848	0.782	0.439	2	FALSE	Glucose-6-phosphate exchanger SLC37A2 isoform 3 [Source:UniProtKB/TrEMBL;Acc:A0A4Z2CLL8]
EWB00_007370	0.759	0.527993	3.73602	0.555	0.036	2	FALSE	Carboxypeptidase [Source:UniProtKB/TrEMBL;Acc:A0A4Z2CV14]
EWB00_005278	0.758	0.656476	2.15757	0.668	0.184	2	FALSE	PDZ domain-containing protein GIPC3; PDZ domain-containing protein isoform 1 [Source:UniProtKB/TrEMBL;Acc:C1L6G0]
EWB00_009132	0.758	0.284131	0.427041	1	0.994	2	FALSE	40S ribosomal protein S20 [Source:UniProtKB/TrEMBL;Acc:C1LV23]
EWB00_009499	0.758	0.422738	0.777245	0.968	0.825	2	FALSE	Stomatin-like protein 2; Stomatin-like protein 2 isoform 2 [Source:UniProtKB/TrEMBL;Acc:C1LFM1]
EWB00_003563	0.755	0.504982	2.00361	0.641	0.116	2	FALSE
EWB00_008461	0.754	0.701251	3.39181	0.577	0.085	2	FALSE	Tubulin beta chain [Source:UniProtKB/TrEMBL;Acc:C1LM59]
EWB00_010279	0.754	0.438669	2.11812	0.632	0.121	2	FALSE	Glycoprotein 3-alpha-L-fucosyltransferase A isoform 2 [Source:UniProtKB/TrEMBL;Acc:A0A4Z2DPC0]
EWB00_000063	0.752	0.477986	2.72514	0.595	0.096	2	FALSE
EWB00_001817	0.75	0.463515	1.64457	0.7	0.192	2	FALSE	Microtubule-associated protein [Source:UniProtKB/TrEMBL;Acc:A0A4Z2DEH5]
EWB00_003315	0.75	0.534726	2.92884	0.577	0.089	2	FALSE	Potassium voltage-gated channel subfamily D member 3 isoform 2 [Source:UniProtKB/TrEMBL;Acc:A0A4Z2D8Y4]
EWB00_003349	0.75	0.492315	4.55534	0.527	0.036	2	FALSE	Leishmanolysin-like peptidase [Source:UniProtKB/TrEMBL;Acc:A0A4Z2D8M5]
EWB00_007579	0.75	0.5433	1.31773	0.823	0.467	2	FALSE	C-type mannose receptor 2 isoform 1 [Source:UniProtKB/TrEMBL;Acc:A0A4Z2CTL0]
EWB00_010341	0.75	0.337966	0.552299	0.991	0.955	2	FALSE	Actin-related protein 2/3 complex subunit 3 [Source:UniProtKB/TrEMBL;Acc:C1L5L1]
EWB00_011135	0.75	0.560634	4.03433	0.532	0.033	2	FALSE	Docking protein [Source:UniProtKB/TrEMBL;Acc:A0A4Z2DLM7]
EWB00_003384	0.749	0.407893	1.7542	0.686	0.209	2	FALSE	Nocturnin [Source:UniProtKB/TrEMBL;Acc:Q5DHV4]
EWB00_004428	0.749	0.468549	0.984986	0.941	0.641	2	FALSE	Selenoprotein W [Source:UniProtKB/TrEMBL;Acc:A0A4Z2D5A8]
EWB00_004654	0.749	0.47455	2.32207	0.618	0.131	2	FALSE	Palmitoyl-protein hydrolase 1 [Source:UniProtKB/TrEMBL;Acc:A0A4Z2D4D9]
EWB00_003936	0.748	0.327757	0.519965	1	0.955	2	FALSE	78 kDa glucose-regulated protein [Source:UniProtKB/TrEMBL;Acc:B3GUU7]
EWB00_004227	0.748	0.771589	1.85624	0.686	0.239	2	FALSE	Golgi-associated plant pathogenesis-related protein; Golgi-associated plant pathogenesis-related protein 1 [Source:UniProtKB/TrEMBL;Acc:B3GUV1]
EWB00_004705	0.748	0.257548	0.39278	1	0.99	2	FALSE	Peptidyl-prolyl cis-trans isomerase [Source:UniProtKB/TrEMBL;Acc:C1L730]
EWB00_006789	0.748	1.18796	1.89992	0.645	0.166	2	FALSE	SJCHGC05677 protein [Source:UniProtKB/TrEMBL;Acc:Q5DA67]
EWB00_007183	0.748	0.412393	3.10119	0.564	0.073	2	FALSE	Acid-sensing ion channel 3 isoform 2 [Source:UniProtKB/TrEMBL;Acc:A0A4Z2CW18]
EWB00_007188	0.748	0.31812	0.486973	1	0.988	2	FALSE	Superoxide dismutase [Cu-Zn] [Source:UniProtKB/TrEMBL;Acc:C1LNY3]
EWB00_000101	0.747	0.504299	3.55986	0.532	0.038	2	FALSE	Protein lin-54 isoform 1 [Source:UniProtKB/TrEMBL;Acc:A0A4Z2DL11]
EWB00_000990	0.747	0.430244	2.23671	0.609	0.125	2	FALSE	Dystonin [Source:UniProtKB/TrEMBL;Acc:A0A4Z2DHA7]
EWB00_002991	0.747	0.456714	0.940797	0.941	0.685	2	FALSE	Eukaryotic translation initiation factor 4E transporter isoform X1 [Source:UniProtKB/TrEMBL;Acc:A0A4Z2DA58]
EWB00_003471	0.747	0.536486	0.941158	0.959	0.845	2	FALSE	Tubulin alpha-3 chain [Source:UniProtKB/TrEMBL;Acc:A0A4Z2D895]
EWB00_006585	0.747	0.0798803	0.15615	0.941	0.428	2	FALSE	Extracellular superoxide dismutase [Cu-Zn] isoform 2 [Source:UniProtKB/TrEMBL;Acc:A0A4Z2DT15]
EWB00_008656	0.747	0.380383	0.64311	1	0.905	2	FALSE	LEM domain-containing protein [Source:UniProtKB/TrEMBL;Acc:A0A4Z2CP98]
EWB00_002771	0.746	0.514519	3.18156	0.564	0.084	2	FALSE	Centrosomal protein [Source:UniProtKB/TrEMBL;Acc:A0A4Z2DB24]
EWB00_000146	0.744	0.693953	1.70839	0.623	0.121	2	FALSE	FFD TFG box motifs isoform 1 [Source:UniProtKB/TrEMBL;Acc:A0A4Z2DJX6]
EWB00_000546	0.744	0.444671	0.814977	0.977	0.81	2	FALSE
EWB00_002380	0.744	0.504765	2.43037	0.6	0.127	2	FALSE	Ceramide glucosyltransferase [Source:UniProtKB/TrEMBL;Acc:A0A4Z2DCE5]
EWB00_002782	0.743	0.463818	0.700209	1	0.992	2	FALSE	Fibrillin 2 [Source:UniProtKB/TrEMBL;Acc:A0A4Z2DBB7]
EWB00_002517	0.742	0.444956	0.923049	0.941	0.701	2	FALSE	Lysosome-associated membrane glyco isoform 1 [Source:UniProtKB/TrEMBL;Acc:C1LIJ6]
EWB00_003620	0.742	0.439317	1.06135	0.882	0.534	2	FALSE	Zinc transporter ZIP1 isoform 2 [Source:UniProtKB/TrEMBL;Acc:A0A4Z2D7T0]
EWB00_009046	0.742	0.470472	1.26136	0.827	0.46	2	FALSE	ATP-dependent helicase fft2 [Source:UniProtKB/TrEMBL;Acc:A0A4Z2DRY5]
EWB00_006714	0.741	0.322933	0.497499	0.986	0.97	2	FALSE	SJCHGC06652 protein; Small nuclear ribonucleoprotein-associated protein; Small nuclear ribonucleoprotein-associated protein B [Source:UniProtKB/TrEMBL;Acc:Q5D911]
EWB00_003293	0.74	0.614282	2.54336	0.559	0.074	2	FALSE	Dynein heavy chain 7, axonemal [Source:UniProtKB/TrEMBL;Acc:A0A4Z2D8W9]
EWB00_008818	0.74	0.420317	2.1137	0.582	0.099	2	FALSE	Potassium channel subfamily K member 6 [Source:UniProtKB/TrEMBL;Acc:A0A4Z2CPG3]
EWB00_003491	0.739	0.309159	0.879255	0.809	0.333	2	FALSE	Large neutral amino acids transporter small subunit 2 [Source:UniProtKB/TrEMBL;Acc:A0A4Z2D8C7]
EWB00_011272	0.739	0.251152	0.380755	1	0.987	2	FALSE	40S ribosomal protein S3a [Source:UniProtKB/Swiss-Prot;Acc:Q5DAA3]
EWB00_000064	0.738	0.453663	1.50622	0.727	0.257	2	FALSE
EWB00_005780	0.738	0.0623151	0.126325	0.932	0.429	2	FALSE	SJCHGC01095 protein [Source:UniProtKB/TrEMBL;Acc:Q5C4W7]
EWB00_002963	0.737	0.432189	3.03709	0.527	0.058	2	FALSE
EWB00_005806	0.737	0.357142	0.903043	0.805	0.368	2	FALSE	Ornithine--oxo-acid aminotransferase [Source:UniProtKB/TrEMBL;Acc:C1LLF3]
EWB00_004982	0.736	0.372284	1.2502	0.741	0.259	2	FALSE	Elongation of very long chain fatty acids protein [Source:UniProtKB/TrEMBL;Acc:A0A4Z2D468]
EWB00_006931	0.736	0.499048	1.46421	0.755	0.368	2	FALSE	AN1-type zinc finger protein isoform 1 [Source:UniProtKB/TrEMBL;Acc:A0A4Z2CWF2]
EWB00_007145	0.735	0.477586	1.5764	0.727	0.303	2	FALSE	UDP-N-acetylhexosamine pyrophosphorylase isoform 3 [Source:UniProtKB/TrEMBL;Acc:A0A4Z2CVL4]
EWB00_010776	0.735	0.412577	3.08917	0.527	0.059	2	FALSE	Putative ATP-dependent DNA helicase HFM1 [Source:UniProtKB/TrEMBL;Acc:A0A4Z2DNY7]
EWB00_004270	0.734	0.546972	2.12445	0.605	0.138	2	FALSE	Fatty acid desaturase 1; Fatty acid desaturase 2 isoform 1 [Source:UniProtKB/TrEMBL;Acc:C1LEN0]
EWB00_004585	0.734	0.403815	0.895552	0.9	0.595	2	FALSE	Cathepsin L isoform 1; SJCHGC06231 protein [Source:UniProtKB/TrEMBL;Acc:Q5DAH1]
EWB00_008080	0.734	0.474204	0.839774	0.945	0.73	2	FALSE	Histone H2A [Source:UniProtKB/TrEMBL;Acc:C1L929]
EWB00_008942	0.734	0.412631	3.01653	0.536	0.078	2	FALSE	Solute carrier family 35 member F4 isoform 2 [Source:UniProtKB/TrEMBL;Acc:A0A4Z2CP02]
EWB00_006965	0.733	0.466323	0.732971	0.982	0.901	2	FALSE	Innexin [Source:UniProtKB/TrEMBL;Acc:Q5DA25]
EWB00_009824	0.733	0.296272	0.481197	0.995	0.955	2	FALSE	Prefoldin subunit 2; Putative Prefoldin subunit 2; SJCHGC04348 protein [Source:UniProtKB/TrEMBL;Acc:Q5DHC5]
EWB00_009978	0.733	0.265905	0.402936	1	0.989	2	FALSE	40S ribosomal protein S21 [Source:UniProtKB/TrEMBL;Acc:Q5BS30]
EWB00_002903	0.732	0.238215	0.35682	1	0.992	2	FALSE	60S ribosomal protein L12 [Source:UniProtKB/TrEMBL;Acc:Q5DE52]
EWB00_005655	0.732	0.354103	1.17057	0.727	0.281	2	FALSE	Synaptotagmin [Source:UniProtKB/TrEMBL;Acc:C1L3R1]
EWB00_008527	0.732	0.500626	2.48069	0.545	0.068	2	TRUE	POU domain, class 6, transcription factor 1 [Source:UniProtKB/TrEMBL;Acc:A0A4Z2CPV2]
EWB00_009886	0.732	0.242244	0.358674	1	0.995	2	FALSE	60S ribosomal protein L9 [Source:UniProtKB/TrEMBL;Acc:B3GUS6]
EWB00_001181	0.731	0.455165	1.59777	0.714	0.315	2	FALSE	Cement 3B variant 2 [Source:UniProtKB/TrEMBL;Acc:A0A4Z2DGG9]
EWB00_006761	0.731	0.615738	2.57368	0.541	0.069	2	FALSE
EWB00_006347	0.729	0.212348	0.315502	1	0.997	2	FALSE	60S ribosomal protein L21 [Source:UniProtKB/TrEMBL;Acc:C1LUH0]
EWB00_008496	0.729	0.365961	1.34879	0.7	0.213	2	FALSE	UDP-N-acetylglucosamine/UDP-glucose/GDP-mannose transporter [Source:UniProtKB/TrEMBL;Acc:A0A4Z2CQJ1]
EWB00_006788	0.728	1.00269	2.52992	0.577	0.138	2	FALSE	Asparaginase [Source:UniProtKB/TrEMBL;Acc:A0A4Z2CXD2]
EWB00_008422	0.728	0.392654	2.45406	0.541	0.085	2	FALSE	Solute carrier family 43 member 3 [Source:UniProtKB/TrEMBL;Acc:A0A4Z2CQ55]
EWB00_000173	0.727	0.254972	0.378301	1	0.993	2	FALSE	60S ribosomal protein L7a [Source:UniProtKB/TrEMBL;Acc:C1LR60]
EWB00_001379	0.727	0.296688	0.480253	0.986	0.961	2	FALSE	NADH dehydrogenase (Ubiquinone) Fe-S protein 8; NADH dehydrogenase [ubiquinone] iron-sulfur protein 8 [Source:UniProtKB/TrEMBL;Acc:C1LL29]
EWB00_001645	0.727	0.438929	2.93245	0.523	0.069	2	FALSE	Calcyphosin-like protein; Calcyphosin-like protein isoform 1 [Source:UniProtKB/TrEMBL;Acc:C1LFE0]
EWB00_009344	0.727	0.229408	0.340829	1	0.996	2	FALSE	40S ribosomal protein S6 [Source:UniProtKB/TrEMBL;Acc:Q86DY7]
EWB00_001746	0.726	0.42976	3.14686	0.495	0.041	2	FALSE	Serine/threonine-protein kinase DCLK1 isoform 2 [Source:UniProtKB/TrEMBL;Acc:A0A4Z2DEM7]
EWB00_010537	0.726	0.382615	0.733677	0.968	0.423	2	FALSE	Survival of motor neuron-related-splicing factor 30; Survival of motor neuron-related-splicing factor 30 isoform 2 [Source:UniProtKB/TrEMBL;Acc:C1L8W5]
EWB00_000091	0.725	0.432906	1.84417	0.6	0.168	2	FALSE	Epidermal growth factor receptor kinase substrate 8-like protein isoform 4; Epidermal growth factor receptor pathway substrate 8 [Source:UniProtKB/TrEMBL;Acc:C1LEA3]
EWB00_002725	0.725	0.44976	1.47124	0.736	0.352	2	FALSE	Regulator of microtubule dynamics protein [Source:UniProtKB/TrEMBL;Acc:A0A4Z2DAV3]
EWB00_002876	0.725	0.415435	4.48003	0.464	0.013	2	FALSE
EWB00_000985	0.724	0.486179	1.72242	0.636	0.194	2	FALSE	UDP-glucuronate decarboxylase [Source:UniProtKB/TrEMBL;Acc:A0A4Z2DHE3]
EWB00_005004	0.724	0.408261	3.67891	0.486	0.042	2	FALSE	Putative membrane protein [Source:UniProtKB/TrEMBL;Acc:A0A4Z2D334]
EWB00_009523	0.724	0.407521	1.08486	0.841	0.491	2	FALSE	Glycerophosphocholine phosphodiesterase GPCPD1 [Source:UniProtKB/TrEMBL;Acc:A0A4Z2DR77]
EWB00_003708	0.723	0.442169	2.6455	0.514	0.069	2	FALSE	Neutral ceramidase [Source:UniProtKB/TrEMBL;Acc:A0A4Z2D7M1]
EWB00_004024	0.723	0.471368	1.98313	0.591	0.158	2	TRUE	Suppressor of hairless protein isoform 2 [Source:UniProtKB/TrEMBL;Acc:A0A4Z2DV46]
EWB00_005456	0.723	0.376569	2.52917	0.514	0.065	2	FALSE	SJCHGC02678 protein [Source:UniProtKB/TrEMBL;Acc:Q5DCA5]
EWB00_004837	0.722	0.206938	0.30719	1	0.996	2	FALSE	40S ribosomal protein S26 [Source:UniProtKB/TrEMBL;Acc:Q5DH89]
EWB00_000049	0.721	0.613863	2.94732	0.505	0.064	2	FALSE
EWB00_004609	0.72	0.587243	2.39582	0.532	0.095	2	FALSE	Major egg antigen; Major egg antigen (P40) [Source:UniProtKB/TrEMBL;Acc:C1LQQ9]
EWB00_006171	0.72	0.397223	0.720633	0.968	0.844	2	FALSE
EWB00_011127	0.72	0.216016	0.322605	1	0.994	2	FALSE	40S ribosomal protein S18 [Source:UniProtKB/TrEMBL;Acc:Q5DAC4]
EWB00_003997	0.718	0.225536	0.335179	1	0.997	2	FALSE	60S acidic ribosomal protein P2 [Source:UniProtKB/TrEMBL;Acc:Q5DBM5]
EWB00_005389	0.718	0.434842	2.40277	0.545	0.124	2	FALSE	Synaptonemal complex protein [Source:UniProtKB/TrEMBL;Acc:A0A4Z2D2P7]
EWB00_008199	0.718	0.419839	4.47353	0.455	0.02	2	FALSE	Plastin-3 [Source:UniProtKB/TrEMBL;Acc:A0A4Z2CR98]
EWB00_004779	0.717	0.536798	4.19388	0.473	0.051	2	FALSE	Calmodulin; SJCHGC05612 protein [Source:UniProtKB/TrEMBL;Acc:Q5DFV5]
EWB00_002129	0.716	0.407801	2.32829	0.545	0.112	2	FALSE	Leucine-rich repeat and death domain-containing protein isoform 1 [Source:UniProtKB/TrEMBL;Acc:A0A4Z2DDL4]
EWB00_007246	0.716	0.321823	0.571601	0.973	0.885	2	FALSE	SJCHGC02662 protein; Signal recognition particle 19 kDa protein; Signal recognition particle protein 19 [Source:UniProtKB/TrEMBL;Acc:Q5DD78]
EWB00_000057	0.715	0.254119	0.377504	1	0.997	2	FALSE	40S ribosomal protein S23 [Source:UniProtKB/TrEMBL;Acc:Q5DBM8]
EWB00_001863	0.715	0.381506	1.77188	0.586	0.171	2	FALSE	Rho GTPase-activating protein isoform 2 [Source:UniProtKB/TrEMBL;Acc:A0A4Z2DE38]
EWB00_002773	0.715	0.329885	1.4296	0.632	0.186	2	FALSE	D-xylose-proton symporter-like 1 [Source:UniProtKB/TrEMBL;Acc:A0A4Z2DB50]
EWB00_002912	0.715	0.458627	0.951399	0.932	0.694	2	FALSE	Leucine-rich repeat protein [Source:UniProtKB/TrEMBL;Acc:A0A4Z2DWP8]
EWB00_006188	0.715	0.415656	2.67672	0.495	0.063	2	FALSE	FERM, ARHGEF and pleckstrin domain-containing protein [Source:UniProtKB/TrEMBL;Acc:A0A4Z2D0H6]
EWB00_010208	0.715	0.392889	1.68555	0.614	0.193	2	FALSE	Canalicular multispecific organic anion transporter 2 [Source:UniProtKB/TrEMBL;Acc:A0A4Z2DPG7]
EWB00_002278	0.714	0.369642	3.11699	0.459	0.029	2	FALSE	Neurogenic locus notch protein isoform 3 [Source:UniProtKB/TrEMBL;Acc:A0A4Z2DCS4]
Sj-COX3	0.714	0.308158	0.466337	1	0.975	2	FALSE
EWB00_003032	0.713	0.365278	2.7268	0.495	0.068	2	FALSE	Serine/threonine-protein kinase SIK3 isoform 1 [Source:UniProtKB/TrEMBL;Acc:A0A4Z2DA13]
EWB00_001930	0.712	0.398257	0.846062	0.795	0.436	2	FALSE	V-type proton ATPase subunit [Source:UniProtKB/TrEMBL;Acc:Q5BS21]
EWB00_006252	0.712	0.317181	1.41802	0.627	0.208	2	FALSE	Cystine/glutamate transporter; Large neutral amino acids transporter small subunit 1 [Source:UniProtKB/TrEMBL;Acc:C1L452]
EWB00_000475	0.711	0.403553	3.32415	0.468	0.049	2	FALSE	Diaminopimelate epimerase isoform 2 [Source:UniProtKB/TrEMBL;Acc:A0A4Z2DIQ9]
EWB00_010667	0.711	0.376477	2.48998	0.527	0.123	2	FALSE	Thymidylate synthase [Source:UniProtKB/TrEMBL;Acc:A0A4Z2DN64]
EWB00_004578	0.71	0.30865	0.557174	0.964	0.863	2	FALSE	SJCHGC07101 protein [Source:UniProtKB/TrEMBL;Acc:Q5DGX9]
EWB00_003140	0.709	0.358582	0.608185	0.991	0.888	2	FALSE	Activated RNA polymerase II transcriptional coactivator p15; SJCHGC01506 protein [Source:UniProtKB/TrEMBL;Acc:Q5DEL6]
EWB00_006045	0.709	0.417556	3.26571	0.459	0.04	2	FALSE
EWB00_000976	0.708	0.425302	1.28143	0.741	0.395	2	FALSE	Folate receptor alpha isoform 1; SJCHGC02435 protein [Source:UniProtKB/TrEMBL;Acc:Q5DDB9]
Sj-ND4	0.708	0.29635	0.468596	1	0.947	2	FALSE
EWB00_003910	0.707	0.406436	1.24532	0.682	0.287	2	FALSE	BICD family-like cargo adapter 1 isoform 2 [Source:UniProtKB/TrEMBL;Acc:A0A4Z2DW70]
EWB00_004456	0.707	0.426266	1.10959	0.791	0.487	2	FALSE	NEDD8-activating enzyme E1 regulatory subunit [Source:UniProtKB/TrEMBL;Acc:A0A4Z2D556]
EWB00_002721	0.706	0.229983	1.2068	0.495	0.076	2	FALSE	Multidrug resistance protein [Source:UniProtKB/TrEMBL;Acc:A0A4Z2DB42]
EWB00_006021	0.706	0.459055	2.19751	0.536	0.141	2	FALSE	Hexosyltransferase [Source:UniProtKB/TrEMBL;Acc:A0A4Z2DTF3]
EWB00_010912	0.706	0.386934	1.03929	0.786	0.472	2	FALSE	Protein OS-9 [Source:UniProtKB/TrEMBL;Acc:A0A4Z2DX79]
EWB00_005166	0.705	0.372207	1.06487	0.782	0.451	2	FALSE	Ribosomal protein S6 kinase beta-2 [Source:UniProtKB/TrEMBL;Acc:A0A4Z2D2Y7]
EWB00_006175	0.705	0.322462	0.997707	0.732	0.365	2	FALSE	Serine/threonine-protein kinase pim-1 [Source:UniProtKB/TrEMBL;Acc:A0A4Z2CZK0]
EWB00_007831	0.705	0.198783	0.29541	1	0.997	2	FALSE	60S ribosomal protein L40 [Source:UniProtKB/TrEMBL;Acc:O96462]
EWB00_003930	0.704	0.352813	0.886457	0.845	0.543	2	FALSE	DnaJ subfamily C member 3 isoform 1 [Source:UniProtKB/TrEMBL;Acc:A0A4Z2DVN9]
EWB00_010827	0.704	0.416994	2.71304	0.464	0.057	2	FALSE	Centrosomal protein [Source:UniProtKB/TrEMBL;Acc:A0A4Z2DMI7]
Sj-ND2	0.704	0.347122	0.533391	0.995	0.962	2	FALSE
EWB00_006269	0.703	0.382167	2.92658	0.45	0.041	2	FALSE	Sodium leak channel non-selective protein isoform 1 [Source:UniProtKB/TrEMBL;Acc:A0A4Z2CZ74]
EWB00_007028	0.703	0.255952	1.01557	0.568	0.148	2	FALSE	SJCHGC05627 protein [Source:UniProtKB/TrEMBL;Acc:Q5DHI1]
EWB00_009369	0.703	0.384519	1.88006	0.577	0.191	2	FALSE	Piezo-type mechanosensitive ion channel component [Source:UniProtKB/TrEMBL;Acc:A0A4Z2DRN6]
EWB00_001252	0.702	0.421627	0.890293	0.832	0.588	2	FALSE	Dolichyl-diphosphooligosaccharide--protein glycosyltransferase subunit MAGT1 [Source:UniProtKB/TrEMBL;Acc:C1LPB9]
EWB00_007358	0.702	0.579098	1.60964	0.618	0.262	2	FALSE	ANK_REP_REGION domain-containing protein [Source:UniProtKB/TrEMBL;Acc:A0A4Z2CVG3]
EWB00_000268	0.701	0.278137	0.969409	0.641	0.22	2	FALSE	Endophilin-B1 isoform 1; SH3-domain GRB2-like endophilin B0; SH3-domain GRB2-like endophilin B1 [Source:UniProtKB/TrEMBL;Acc:C1LKR2]
EWB00_003733	0.701	0.449441	2.1306	0.5	0.094	2	FALSE	E3 ubiquitin-protein ligase TRIM9 [Source:UniProtKB/TrEMBL;Acc:A0A4Z2D7J5]
EWB00_004196	0.701	0.294171	2.2292	0.486	0.08	2	FALSE	SJCHGC04411 protein; cAMP-dependent protein kinase catalytic subunit alpha isoform 2 [Source:UniProtKB/TrEMBL;Acc:Q5DDU1]
EWB00_004504	0.701	0.370289	4.44732	0.427	0.03	2	FALSE	Dynein light intermediate chain [Source:UniProtKB/TrEMBL;Acc:A0A4Z2D534]
EWB00_006426	0.701	0.356325	2.40121	0.482	0.08	2	FALSE
EWB00_007271	0.701	0.306059	1.97398	0.491	0.084	2	FALSE	Charged multivesicular body protein [Source:UniProtKB/TrEMBL;Acc:A0A4Z2CV55]
EWB00_007703	0.701	0.337102	2.68453	0.473	0.069	2	FALSE
EWB00_001015	0.908	1.86915	3.28003	0.94	0.47	3	FALSE	Tetraspanin [Source:UniProtKB/TrEMBL;Acc:Q5DGI2]
EWB00_005786	0.897	2.54044	3.93918	0.97	0.465	3	FALSE	Putative eggshell protein [Source:UniProtKB/TrEMBL;Acc:A0A4Z2D0K7]
EWB00_005782	0.891	2.48733	3.93178	0.958	0.47	3	FALSE	Stress protein DDR48 (DNA damage-responsive protein 48) [Source:UniProtKB/TrEMBL;Acc:B3GUU8]
EWB00_006807	0.887	2.58746	4.27701	0.935	0.459	3	FALSE
EWB00_005781	0.878	2.26777	4.10275	0.911	0.419	3	FALSE	Trematode Eggshell Synthesis,domain-containing protein [Source:UniProtKB/TrEMBL;Acc:C1L959]
EWB00_002086	0.877	2.46426	3.58832	0.976	0.48	3	FALSE	Hypotheticial protein [Source:UniProtKB/TrEMBL;Acc:C1LCY0]
EWB00_005783	0.865	2.18085	3.99928	0.899	0.421	3	FALSE	Asparagine-rich antigen Pfa35-2 [Source:UniProtKB/TrEMBL;Acc:C1L7C2]
EWB00_005780	0.864	2.10342	3.77918	0.899	0.444	3	FALSE	SJCHGC01095 protein [Source:UniProtKB/TrEMBL;Acc:Q5C4W7]
EWB00_006585	0.862	2.16341	3.81504	0.911	0.443	3	FALSE	Extracellular superoxide dismutase [Cu-Zn] isoform 2 [Source:UniProtKB/TrEMBL;Acc:A0A4Z2DT15]
EWB00_004714	0.858	2.38198	4.1987	0.899	0.434	3	FALSE
EWB00_008812	0.853	2.37636	4.49308	0.869	0.386	3	FALSE	Stress protein DDR48 (DNA damage-responsive protein 48) [Source:UniProtKB/TrEMBL;Acc:C1LDQ6]
EWB00_005785	0.832	2.16608	4.03402	0.839	0.412	3	FALSE	SJCHGC01255 protein [Source:UniProtKB/TrEMBL;Acc:Q5DDF5]
EWB00_007550	0.832	0.919382	1.38769	0.994	0.954	3	FALSE	Ferritin [Source:UniProtKB/TrEMBL;Acc:C1LRQ1]
EWB00_009835	0.823	2.15476	4.25463	0.798	0.368	3	FALSE	Prostatic spermine-binding protein [Source:UniProtKB/TrEMBL;Acc:C1LDE6]
EWB00_006806	0.818	2.08979	4.32856	0.792	0.357	3	FALSE	Peptidyl prolyl cis-trans isomerase [Source:UniProtKB/TrEMBL;Acc:A0A4Z2CX51]
EWB00_004055	0.815	1.81083	4.05695	0.768	0.3	3	FALSE	SJCHGC02864 protein [Source:UniProtKB/TrEMBL;Acc:Q5DI14]
EWB00_004911	0.797	1.75235	3.63076	0.774	0.368	3	FALSE	Clone ZZZ329 mRNA sequence [Source:UniProtKB/TrEMBL;Acc:Q86FA1]
EWB00_004836	0.794	1.23927	2.85831	0.756	0.313	3	FALSE	Universal stress protein [Source:UniProtKB/TrEMBL;Acc:A0A4Z2D3Q0]
EWB00_006115	0.793	1.69378	4.08082	0.72	0.28	3	FALSE	Tyrosinase [Source:UniProtKB/TrEMBL;Acc:A0A4Z2CZT8]
EWB00_002087	0.791	1.91849	3.26357	0.804	0.421	3	FALSE	Keratin 9 [Source:UniProtKB/TrEMBL;Acc:A0A4Z2DDW0]
EWB00_001143	0.782	1.80124	3.99735	0.768	0.322	3	FALSE	IL4_i_Ig domain-containing protein [Source:UniProtKB/TrEMBL;Acc:A0A4Z2DH90]
EWB00_004532	0.775	1.52187	3.87384	0.661	0.2	3	FALSE	Hypotheticial protein [Source:UniProtKB/TrEMBL;Acc:C1L3T9]
EWB00_001373	0.77	1.32401	2.96985	0.762	0.429	3	FALSE	2-deoxy-D-gluconate 3-dehydrogenase; Putative oxidoreductase YhdF isoform 1; SJCHGC06279 protein [Source:UniProtKB/TrEMBL;Acc:Q5DB51]
EWB00_000842	0.761	0.995842	1.91959	0.78	0.34	3	FALSE	E3 ubiquitin-protein ligase MARCH3 [Source:UniProtKB/TrEMBL;Acc:A0A4Z2DHR3]
EWB00_009327	0.761	1.67476	3.97389	0.714	0.3	3	FALSE
EWB00_005806	0.76	0.922415	2.10133	0.738	0.384	3	FALSE	Ornithine--oxo-acid aminotransferase [Source:UniProtKB/TrEMBL;Acc:C1LLF3]
EWB00_009449	0.748	1.26369	2.4499	0.827	0.544	3	FALSE	Thioredoxin peroxidase [Source:UniProtKB/TrEMBL;Acc:A0A4Z2CM17]
EWB00_010812	0.744	1.01338	2.21297	0.75	0.436	3	FALSE	Sj-Ts4 isoform 5 [Source:UniProtKB/TrEMBL;Acc:C1L9R7]
EWB00_007454	0.741	1.16505	3.63131	0.607	0.201	3	FALSE	Arginase [Source:UniProtKB/TrEMBL;Acc:Q962P0]
EWB00_002408	0.737	0.89741	2.40787	0.673	0.302	3	FALSE	SJCHGC04318 protein [Source:UniProtKB/TrEMBL;Acc:Q5DH59]
EWB00_001235	0.732	1.39956	4.56993	0.542	0.14	3	FALSE	Antistasin-like domain-containing protein [Source:UniProtKB/TrEMBL;Acc:A0A4Z2DG93]
EWB00_003197	0.732	0.850219	1.91244	0.696	0.287	3	FALSE	Cytoplasmic polyadenylation element-binding protein isoform 1 [Source:UniProtKB/TrEMBL;Acc:A0A4Z2D984]
EWB00_009171	0.731	1.0509	3.36251	0.583	0.151	3	FALSE	Tyrosinase [Source:UniProtKB/TrEMBL;Acc:A0A4Z2DRS1]
EWB00_009324	0.724	1.37287	3.67803	0.619	0.253	3	FALSE
EWB00_002626	0.721	0.982707	2.4961	0.643	0.309	3	FALSE
EWB00_006975	0.721	0.642934	1.16257	0.875	0.804	3	FALSE	Dolichyl-diphosphooligosaccharide--protein glycosyltransferase 48 kDa subunit [Source:UniProtKB/TrEMBL;Acc:Q5DFC1]
EWB00_009281	0.72	0.592309	0.941214	0.923	0.96	3	FALSE	Protein disulfide-isomerase [Source:UniProtKB/TrEMBL;Acc:C1L502]
EWB00_001144	0.717	1.14214	4.14715	0.53	0.131	3	FALSE	Gamma-crystallin related domain-containing protein [Source:UniProtKB/TrEMBL;Acc:A0A4Z2DH36]
EWB00_009323	0.717	1.75578	4.23773	0.637	0.277	3	FALSE	SJCHGC06609 protein [Source:UniProtKB/TrEMBL;Acc:Q5DGB9]
EWB00_009448	0.711	0.979932	2.13003	0.738	0.448	3	FALSE	Thioredoxin peroxidase; Tryparedoxin peroxidase [Source:UniProtKB/TrEMBL;Acc:C1LB68]
EWB00_006308	0.71	0.899555	2.00906	0.661	0.306	3	FALSE	Synaptotagmin-like protein isoform 3 [Source:UniProtKB/TrEMBL;Acc:A0A4Z2CYR3]
EWB00_009326	0.71	1.68528	4.6316	0.565	0.198	3	FALSE
EWB00_003936	0.705	0.61104	0.959541	0.935	0.961	3	FALSE	78 kDa glucose-regulated protein [Source:UniProtKB/TrEMBL;Acc:B3GUU7]
EWB00_002258	0.975	1.6752	4.19466	0.993	0.132	4	FALSE	Nanos 1 [Source:UniProtKB/TrEMBL;Acc:A0A4Z2DCT9]
EWB00_009762	0.886	0.792516	1.16896	1	0.985	4	FALSE	High mobility group B1; High mobility group protein DSP1; High mobility group protein isoform 1; SJCHGC00614 protein [Source:UniProtKB/TrEMBL;Acc:Q86E32]
EWB00_000127	0.882	1.29455	1.93074	1	0.926	4	FALSE	SJCHGC01171 protein [Source:UniProtKB/TrEMBL;Acc:Q5D8F1]
EWB00_002004	0.862	0.959808	2.22732	0.926	0.355	4	FALSE	SJCHGC03511 protein [Source:UniProtKB/TrEMBL;Acc:Q5DB49]
EWB00_008786	0.836	0.98556	4.21505	0.716	0.058	4	FALSE	Galectin-3-binding protein [Source:UniProtKB/TrEMBL;Acc:A0A4Z2CP97]
EWB00_007468	0.833	0.447176	0.678871	1	0.985	4	FALSE	RAS-like GTP-binding protein; Ras-like GTP-binding protein isoform 2; Rho GTPase-like protein [Source:UniProtKB/TrEMBL;Acc:Q8MUI8]
EWB00_008275	0.831	0.515333	0.800026	1	0.977	4	FALSE	ATP synthase subunit delta [Source:UniProtKB/TrEMBL;Acc:A0A4Z2CR00]
EWB00_010726	0.825	0.615433	1.16397	0.986	0.746	4	FALSE	Disks large associated 5 [Source:UniProtKB/TrEMBL;Acc:A0A4Z2DNH3]
EWB00_002482	0.82	0.583717	1.06271	0.98	0.76	4	FALSE	PUR alpha beta gamma DNA RNA binding [Source:UniProtKB/TrEMBL;Acc:C1LH88]
EWB00_007469	0.818	0.59789	1.15064	0.959	0.748	4	FALSE	Peptide-methionine (R)-S-oxide reductase [Source:UniProtKB/TrEMBL;Acc:Q86ES2]
EWB00_006186	0.796	0.436027	0.657183	1	0.935	4	FALSE	Histone H2A [Source:UniProtKB/TrEMBL;Acc:Q5DF72]
EWB00_004783	0.788	0.857453	1.43985	0.932	0.579	4	FALSE	Hoglet [Source:UniProtKB/TrEMBL;Acc:A0A4Z2D419]
EWB00_005642	0.785	0.529313	0.967426	0.973	0.788	4	FALSE	Rac GTPase-activating protein isoform 2 [Source:UniProtKB/TrEMBL;Acc:A0A4Z2DTT9]
EWB00_002735	0.783	0.560996	1.80226	0.764	0.204	4	FALSE
EWB00_010152	0.78	0.61293	1.17163	0.966	0.68	4	FALSE	ARL14 effector protein; Clone ZZD690 mRNA sequence [Source:UniProtKB/TrEMBL;Acc:Q86E94]
EWB00_004892	0.778	0.575391	0.911668	1	0.955	4	FALSE	23 kDa integral membrane protein [Source:UniProtKB/Swiss-Prot;Acc:P27591]
EWB00_004804	0.777	0.607795	3.24339	0.622	0.077	4	FALSE
EWB00_008703	0.775	0.506665	0.929097	0.98	0.797	4	FALSE	SJCHGC01343 protein; STIP1 homology and U box-containing protein; STIP1 homology and U-Box containing protein 1 [Source:UniProtKB/TrEMBL;Acc:Q86EY4]
EWB00_005731	0.773	0.558225	1.45315	0.851	0.4	4	FALSE	Centrosomal protein [Source:UniProtKB/TrEMBL;Acc:A0A4Z2D0X8]
EWB00_009351	0.77	0.453454	0.759217	1	0.918	4	FALSE	Vesicle-fusing ATPase [Source:UniProtKB/TrEMBL;Acc:Q5D9C5]
EWB00_001426	0.769	0.663447	1.71168	0.716	0.195	4	FALSE	Protein boule-like isoform 1 [Source:UniProtKB/TrEMBL;Acc:A0A4Z2DFS6]
EWB00_009411	0.764	0.483825	0.956684	0.946	0.729	4	FALSE	Pre-mRNA-splicing factor 38 [Source:UniProtKB/TrEMBL;Acc:C1LIZ4]
EWB00_009362	0.763	0.360089	0.557019	0.993	0.977	4	FALSE	Hypotheticial protein [Source:UniProtKB/TrEMBL;Acc:C1L7A3]
EWB00_009177	0.761	0.465949	1.00872	0.939	0.636	4	FALSE	Hypotherical protein [Source:UniProtKB/TrEMBL;Acc:C1LGK4]
EWB00_007304	0.76	0.505885	1.03203	0.926	0.691	4	FALSE	Poly [ADP-ribose] polymerase [Source:UniProtKB/TrEMBL;Acc:A0A4Z2CV95]
EWB00_000067	0.757	0.705298	1.06031	0.993	0.915	4	FALSE	Late histone H1 [Source:UniProtKB/TrEMBL;Acc:A0A4Z2DKB6]
EWB00_008460	0.757	0.480017	0.771311	1	0.925	4	FALSE	Tubulin beta chain [Source:UniProtKB/TrEMBL;Acc:C1LM62]
EWB00_008445	0.756	0.387274	0.642729	0.986	0.92	4	FALSE	Moesin/ezrin/radixin 1 isoform 1; SJCHGC06288 protein [Source:UniProtKB/TrEMBL;Acc:Q5DAD7]
EWB00_000211	0.755	0.363956	0.573044	1	0.957	4	FALSE	Clone ZZZ363 mRNA sequence; Magonashi; Protein mago nashi [Source:UniProtKB/TrEMBL;Acc:Q86E05]
EWB00_010835	0.754	0.455891	1.1177	0.878	0.553	4	FALSE	COBW domain-containing protein isoform 2 [Source:UniProtKB/TrEMBL;Acc:A0A4Z2DMU0]
EWB00_008268	0.753	0.369119	0.581691	1	0.976	4	FALSE
EWB00_004803	0.752	0.678279	2.31451	0.595	0.088	4	FALSE
EWB00_007847	0.749	0.465434	0.95279	0.939	0.695	4	FALSE	Flotillin 2; Flotillin-2 isoform 3 [Source:UniProtKB/TrEMBL;Acc:C1LGS2]
EWB00_008528	0.749	0.40907	1.33679	0.797	0.369	4	FALSE	Tyrosine-protein phosphatase non-receptor type 1 [Source:UniProtKB/TrEMBL;Acc:A0A4Z2CPM6]
EWB00_002519	0.748	0.427918	0.749128	0.986	0.831	4	FALSE	DNA replication licensing factor MCM7 [Source:UniProtKB/TrEMBL;Acc:A0A4Z2DBS8]
EWB00_009365	0.746	0.382303	0.612529	0.993	0.961	4	FALSE	Cytochrome c oxidase subunit VIc [Source:UniProtKB/TrEMBL;Acc:C1LQI4]
EWB00_004944	0.744	0.41464	0.783648	0.986	0.796	4	FALSE	Inosine triphosphate pyrophosphatase [Source:UniProtKB/TrEMBL;Acc:A0A4Z2D3B9]
EWB00_008705	0.742	0.420803	0.723376	0.986	0.874	4	FALSE	Replication protein A 32 kDa subunit isoform 2; SJCHGC02904 protein [Source:UniProtKB/TrEMBL;Acc:Q5DE14]
EWB00_008506	0.741	0.396233	0.689184	0.986	0.879	4	FALSE	Mitochondrial import inner membrane translocase subunit Tim23; Mitochondrial import inner membrane translocase subunit Tim23 isoform 2 [Source:UniProtKB/TrEMBL;Acc:C1LFR1]
EWB00_002098	0.74	0.364012	0.661782	1	0.856	4	FALSE	Complex I-B14.5a [Source:UniProtKB/TrEMBL;Acc:Q5DBQ1]
EWB00_003777	0.74	0.441162	0.867898	0.953	0.728	4	FALSE	Intraflagellar transport protein 27 isoform 1 [Source:UniProtKB/TrEMBL;Acc:A0A4Z2D7E6]
EWB00_001132	0.738	0.4931	1.47394	0.723	0.311	4	FALSE	Hypotheticial protein; SJCHGC04576 protein [Source:UniProtKB/TrEMBL;Acc:Q5DCS0]
EWB00_003824	0.738	0.47899	1.24112	0.824	0.475	4	FALSE	DNA polymerase epsilon catalytic subunit [Source:UniProtKB/TrEMBL;Acc:A0A4Z2DVF7]
EWB00_003056	0.736	0.338938	0.564399	0.993	0.94	4	FALSE	PHD finger-like domain-containing protein 5A; PHD finger-like domain-containing protein isoform 1; SJCHGC07485 protein [Source:UniProtKB/TrEMBL;Acc:Q5DH97]
EWB00_009730	0.736	0.364018	0.646818	0.993	0.873	4	FALSE	Mediator of RNA polymerase II transcription subunit 10 [Source:UniProtKB/TrEMBL;Acc:Q86E49]
EWB00_000463	0.734	0.318607	0.478964	1	0.987	4	FALSE	Dynein light chain [Source:UniProtKB/TrEMBL;Acc:B1WA71]
EWB00_004260	0.733	0.344969	0.580361	0.986	0.93	4	FALSE	Zinc finger, C2H2-type domain-containing protein [Source:UniProtKB/TrEMBL;Acc:C1LKH7]
EWB00_003879	0.732	0.207245	0.309861	1	0.999	4	FALSE	Thioredoxin [Source:UniProtKB/TrEMBL;Acc:Q9U8F3]
EWB00_009396	0.731	0.280845	0.438312	1	0.968	4	FALSE	Small nuclear ribonucleoprotein Sm D1 [Source:UniProtKB/TrEMBL;Acc:Q5D9D2]
EWB00_003090	0.729	0.37604	0.767859	0.959	0.74	4	FALSE
EWB00_009402	0.729	0.322784	0.52388	1	0.954	4	FALSE	Complex I-B22 [Source:UniProtKB/TrEMBL;Acc:A0A4Z2DRL6]
EWB00_003272	0.727	0.375522	0.645608	0.98	0.863	4	FALSE	Cyclin-dependent kinase 1 isoform 2; SJCHGC05810 protein [Source:UniProtKB/TrEMBL;Acc:Q5DB60]
EWB00_006076	0.727	0.373624	0.712243	0.966	0.736	4	FALSE	Adenylate kinase; Adenylate kinase 1; Adenylate kinase isoform 2 [Source:UniProtKB/TrEMBL;Acc:Q86BY2]
EWB00_008670	0.727	0.275423	0.439756	1	0.969	4	FALSE	NADH dehydrogenase (Ubiquinone) Fe-S protein 10; NADH dehydrogenase (Ubiquinone) Fe-S protein 11; NADH dehydrogenase (Ubiquinone) Fe-S protein 12; NADH dehydrogenase (Ubiquinone) Fe-S protein 13; NADH dehydrogenase (Ubiquinone) Fe-S protein 6; NADH dehydrogenase (Ubiquinone) Fe-S protein 7; NADH dehydrogenase (Ubiquinone) Fe-S protein 8; NADH dehydrogenase (Ubiquinone) Fe-S protein 9; Putative NA…
EWB00_000064	0.726	0.482466	1.55132	0.703	0.275	4	FALSE
EWB00_003820	0.726	0.284154	0.442978	1	0.938	4	FALSE	Importin subunit alpha [Source:UniProtKB/TrEMBL;Acc:Q5DAP9]
EWB00_008894	0.726	0.372341	0.707264	0.973	0.815	4	FALSE	Centrin-2 isoform 1 [Source:UniProtKB/TrEMBL;Acc:A0A4Z2DS94]
EWB00_008532	0.725	0.346991	0.672443	0.973	0.793	4	FALSE	Homocysteine-responsive endoplasmic reticulum-resident ubiquitin-like domain member 2 protein; SJCHGC02216 protein [Source:UniProtKB/TrEMBL;Acc:Q5DCV2]
EWB00_000768	0.724	0.350826	0.662062	0.973	0.817	4	FALSE	Proteinase inhibitor I25, cystatin,domain-containing protein; Proteinase inhibitor I25,cystatin,domain-containing protein isoform 1 [Source:UniProtKB/TrEMBL;Acc:C1LAB6]
EWB00_000619	0.722	0.354049	0.679728	0.986	0.792	4	FALSE	Histone-binding protein isoform 2 [Source:UniProtKB/TrEMBL;Acc:A0A4Z2DID0]
EWB00_008538	0.722	0.413229	0.762757	0.98	0.786	4	FALSE	Histone chaperone ASF1; Histone chaperone ASF1 (Anti-silencing function protein 1 homolog); SJCHGC05068 protein [Source:UniProtKB/TrEMBL;Acc:Q5DHP4]
EWB00_004117	0.721	0.422256	1.24738	0.764	0.375	4	FALSE	Nucleoside diphosphate kinase 7 isoform 1 [Source:UniProtKB/TrEMBL;Acc:A0A4Z2D6E3]
EWB00_006714	0.721	0.252666	0.389937	1	0.969	4	FALSE	SJCHGC06652 protein; Small nuclear ribonucleoprotein-associated protein; Small nuclear ribonucleoprotein-associated protein B [Source:UniProtKB/TrEMBL;Acc:Q5D911]
EWB00_008372	0.719	0.388772	0.697867	0.986	0.821	4	FALSE	Serine/threonine-protein kinase PLK [Source:UniProtKB/TrEMBL;Acc:A0A4Z2CQL6]
EWB00_002003	0.718	1.04117	7.31338	0.439	0.005	4	TRUE	Heart-and neural crest derivatives-expressed protein [Source:UniProtKB/TrEMBL;Acc:A0A4Z2DDZ2]
EWB00_005543	0.717	0.397355	0.981806	0.858	0.551	4	TRUE	BZIP transcription factor [Source:UniProtKB/TrEMBL;Acc:A0A4Z2D1I3]
EWB00_008674	0.717	0.400442	0.9074	0.892	0.639	4	FALSE	SJCHGC02185 protein; Transcription termination factor 3 [Source:UniProtKB/TrEMBL;Acc:Q5DD87]
EWB00_009111	0.716	0.270393	0.520872	0.926	0.676	4	FALSE	Gelsolin; SJCHGC01371 protein; Severin isoform 4 [Source:UniProtKB/TrEMBL;Acc:Q5DDI7]
EWB00_002115	0.715	0.453329	1.53827	0.682	0.289	4	FALSE	Acetyl-CoA deacylase [Source:UniProtKB/TrEMBL;Acc:A0A4Z2DD91]
EWB00_003804	0.715	0.520672	1.51147	0.709	0.332	4	FALSE	2'-phosphotransferase [Source:UniProtKB/TrEMBL;Acc:C1LM03]
EWB00_005536	0.715	0.375745	0.950807	0.878	0.556	4	FALSE	Nuclear pore protein [Source:UniProtKB/TrEMBL;Acc:A0A4Z2D1H4]
EWB00_003802	0.714	0.335153	0.591164	0.986	0.853	4	FALSE	DNA helicase [Source:UniProtKB/TrEMBL;Acc:A0A4Z2D7F0]
EWB00_008599	0.714	0.229886	0.34705	1	0.992	4	FALSE	60S acidic ribosomal protein P0 [Source:UniProtKB/TrEMBL;Acc:B3GUY4]
EWB00_000012	0.713	0.361336	0.680312	0.993	0.801	4	FALSE	AN1-type zinc finger protein 6; AN1-type zinc finger protein 6 (Zinc finger A20 domain-containing protein 3); SJCHGC06346 protein; Zinc finger A20 and AN1 domain-containing stress-associated protein [Source:UniProtKB/TrEMBL;Acc:Q86EX8]
EWB00_001683	0.713	0.403115	0.811958	0.926	0.729	4	FALSE	Thymidine kinase 2 isoform 2 [Source:UniProtKB/TrEMBL;Acc:A0A4Z2DEV6]
EWB00_008592	0.713	0.327449	0.695578	0.939	0.708	4	FALSE	WD repeat-containing protein isoform 2 [Source:UniProtKB/TrEMBL;Acc:A0A4Z2CPS6]
EWB00_009412	0.712	0.381577	0.830104	0.926	0.671	4	FALSE	Cleavage stimulation factor subunit 3 [Source:UniProtKB/TrEMBL;Acc:A0A4Z2DRP2]
EWB00_000916	0.711	0.43252	0.797854	0.946	0.807	4	FALSE	Structural maintenance of chromosomes protein [Source:UniProtKB/TrEMBL;Acc:A0A4Z2DHG4]
EWB00_004056	0.711	0.425217	1.02516	0.831	0.557	4	FALSE	SJCHGC04562 protein; Sjoegren syndrome nuclear autoantigen 1 isoform 2 [Source:UniProtKB/TrEMBL;Acc:Q5DFN0]
EWB00_000209	0.71	0.314122	0.615038	0.973	0.792	4	FALSE	PRP18 homolog [Source:UniProtKB/TrEMBL;Acc:Q5DEM0]
EWB00_003256	0.71	0.322398	0.664374	0.919	0.733	4	FALSE
EWB00_007514	0.71	0.381719	0.980752	0.818	0.448	4	FALSE	DUF4515 domain-containing protein [Source:UniProtKB/TrEMBL;Acc:A0A4Z2CTX7]
EWB00_001939	0.709	0.340706	0.673236	0.966	0.766	4	FALSE	Protein DEK [Source:UniProtKB/TrEMBL;Acc:A0A4Z2DEY1]
EWB00_008839	0.709	0.333409	0.845017	0.858	0.559	4	FALSE	Calcium-responsive transactivator; SSXT domain-containing protein [Source:UniProtKB/TrEMBL;Acc:C1L8D3]
EWB00_003058	0.708	0.359838	1.02368	0.777	0.409	4	FALSE	B9 domain-containing protein isoform 2 [Source:UniProtKB/TrEMBL;Acc:A0A4Z2D9R3]
EWB00_004687	0.708	0.365357	0.820356	0.919	0.607	4	FALSE	Dna double-strand break repair rad50 ATPase [Source:UniProtKB/TrEMBL;Acc:A0A4Z2DUV7]
EWB00_008335	0.708	0.379545	0.969388	0.818	0.541	4	FALSE	Phospholipase A-2-activating protein isoform 1 [Source:UniProtKB/TrEMBL;Acc:A0A4Z2CR66]
EWB00_007660	0.707	0.372004	0.790255	0.946	0.697	4	FALSE	Retinal guanylyl cyclase 2 isoform 3 [Source:UniProtKB/TrEMBL;Acc:A0A4Z2CTA6]
EWB00_002124	0.706	0.190833	0.283025	1	0.998	4	FALSE	Glyceraldehyde-3-phosphate dehydrogenase [Source:UniProtKB/TrEMBL;Acc:Q27776]
EWB00_002678	0.706	0.386544	0.747421	0.932	0.744	4	FALSE	Myosin-11 isoform 2 [Source:UniProtKB/TrEMBL;Acc:A0A4Z2DB62]
EWB00_006291	0.706	0.229308	0.337646	1	0.997	4	FALSE	Histone H3 [Source:UniProtKB/TrEMBL;Acc:Q5DHF8]
EWB00_008859	0.706	0.205364	0.301455	1	0.997	4	FALSE	Co-chaperone protein isoform 2 [Source:UniProtKB/TrEMBL;Acc:C1LXV0]
EWB00_009187	0.706	0.309415	0.548014	1	0.883	4	FALSE	Protein farnesyltransferase/geranylgeranyltransferase type-1 subunit alpha [Source:UniProtKB/TrEMBL;Acc:A0A4Z2CMP8]
EWB00_010837	0.705	0.338246	0.637885	0.973	0.813	4	FALSE	SJCHGC02583 protein [Source:UniProtKB/TrEMBL;Acc:Q5DH24]
EWB00_004002	0.704	0.371445	1.22429	0.73	0.377	4	FALSE	DNA replication factor Cdt1 [Source:UniProtKB/TrEMBL;Acc:A0A4Z2D6X1]
EWB00_004165	0.704	0.322509	0.746379	0.892	0.637	4	FALSE	RNA polymerase II-associated factor 1 homolog [Source:UniProtKB/TrEMBL;Acc:C1LET2]
EWB00_006314	0.704	0.363004	0.710314	0.959	0.789	4	FALSE	Putative histone-binding protein Caf1; Putative histone-binding protein isoform 2 [Source:UniProtKB/TrEMBL;Acc:C1LIR1]
EWB00_009246	0.704	0.292276	0.494366	1	0.929	4	FALSE	Glycine cleavage system H protein [Source:UniProtKB/TrEMBL;Acc:C1LK31]
EWB00_009503	0.704	0.368882	0.829806	0.878	0.615	4	FALSE	SJCHGC05858 protein; Solute carrier family 25 member 51 [Source:UniProtKB/TrEMBL;Acc:Q5DF75]
EWB00_000646	0.703	0.258883	0.412161	1	0.963	4	FALSE	14-3-3 protein isoform 1; SJCHGC01755 protein; Tyrosine 3-monooxygenase/tryptophan 5-monooxygenase activation protein, epsilon polypeptide [Source:UniProtKB/TrEMBL;Acc:Q5DBQ9]
EWB00_000675	0.703	0.297143	0.467809	0.993	0.97	4	FALSE	Lesswright; SUMO-conjugating enzyme UBC9-A isoform 2 [Source:UniProtKB/TrEMBL;Acc:C1LQM1]
EWB00_002105	0.703	0.34534	0.682562	0.966	0.788	4	FALSE	RRP15-like protein [Source:UniProtKB/TrEMBL;Acc:C1LL19]
EWB00_008924	0.703	0.30337	0.544343	0.973	0.867	4	FALSE	LEM domain-containing protein [Source:UniProtKB/TrEMBL;Acc:A0A4Z2DSN5]
EWB00_011159	0.703	0.38848	0.919272	0.831	0.589	4	FALSE	Intraflagellar transport protein 22 [Source:UniProtKB/TrEMBL;Acc:A0A4Z2DLZ9]
EWB00_007846	0.701	0.314087	0.601736	0.966	0.802	4	FALSE	Replication factor C subunit 2 isoform 4; SJCHGC05804 protein [Source:UniProtKB/TrEMBL;Acc:Q5DFI2]
EWB00_002502	0.936	2.05716	3.0044	0.986	0.851	5	FALSE	Actin; Actin-2; Actin-2 isoform 2 [Source:UniProtKB/TrEMBL;Acc:Q71TT8]
EWB00_004284	0.932	2.08529	3.15826	0.986	0.615	5	FALSE	Myosin regulatory light chain 2, smooth muscle minor isoform (G1); Myosin regulatory light chain A, smooth adductor muscle isoform 3; SJCHGC00821 protein [Source:UniProtKB/TrEMBL;Acc:Q5DB55]
EWB00_004573	0.93	1.73671	2.64848	1	0.869	5	FALSE	Fructose-bisphosphate aldolase [Source:UniProtKB/TrEMBL;Acc:C1LB83]
EWB00_009968	0.922	1.79174	2.78529	0.993	0.84	5	FALSE	Tropomyosin-2; Tropomyosin-2 isoform 3 [Source:UniProtKB/TrEMBL;Acc:C1LNS2]
EWB00_011315	0.919	1.86813	3.10295	0.979	0.514	5	FALSE	Troponin I 4 isoform 2 [Source:UniProtKB/TrEMBL;Acc:Q5DCN5]
EWB00_002124	0.91	0.850398	1.25329	1	0.998	5	FALSE	Glyceraldehyde-3-phosphate dehydrogenase [Source:UniProtKB/TrEMBL;Acc:Q27776]
EWB00_009854	0.902	1.90488	3.17076	0.951	0.524	5	FALSE	Troponin T; Troponin T isoform 4 [Source:UniProtKB/TrEMBL;Acc:C1LDC4]
EWB00_007587	0.896	1.86192	3.29195	0.944	0.451	5	FALSE	Transgelin [Source:UniProtKB/TrEMBL;Acc:Q86DV9]
EWB00_001008	0.895	1.70708	2.86615	0.972	0.53	5	FALSE	Tropomyosin; Tropomyosin isoform 2 [Source:UniProtKB/TrEMBL;Acc:B3W666]
EWB00_008791	0.893	1.81971	2.91092	0.979	0.733	5	FALSE	Myosin heavy chain, striated muscle [Source:UniProtKB/TrEMBL;Acc:A0A4Z2CPI5]
EWB00_008246	0.883	1.84951	3.25816	0.923	0.477	5	TRUE	Muscle LIM protein [Source:UniProtKB/TrEMBL;Acc:A0A4Z2CR29]
EWB00_008239	0.874	1.68811	2.92431	0.916	0.526	5	FALSE	Collagen alpha-2(I) chain isoform 3 [Source:UniProtKB/TrEMBL;Acc:A0A4Z2CR19]
EWB00_004351	0.871	1.93768	3.18212	0.944	0.554	5	FALSE	22.6kDa membrane-associated antigen; Tegument antigen; Tegument antigen (I(H)A); Tegument membrane-associated antigen [Source:UniProtKB/TrEMBL;Acc:O01372]
EWB00_010450	0.867	1.57856	2.82257	0.93	0.482	5	FALSE	Collagen-like protein isoform 1 [Source:UniProtKB/TrEMBL;Acc:A0A4Z2DXQ0]
EWB00_003386	0.859	1.64017	2.9885	0.895	0.437	5	FALSE	SJCHGC09287 protein; Titin [Source:UniProtKB/TrEMBL;Acc:Q5DI56]
EWB00_008378	0.85	1.68357	3.11568	0.867	0.415	5	FALSE	Insulin-like growth factor-binding protein-related protein [Source:UniProtKB/TrEMBL;Acc:A0A4Z2CQF2]
EWB00_008047	0.84	1.65671	3.13509	0.853	0.397	5	FALSE	Sarcoplasmic calcium-binding protein [Source:UniProtKB/TrEMBL;Acc:A0A4Z2CRW2]
EWB00_009871	0.839	0.765026	1.19539	0.979	0.982	5	FALSE	Phosphoglycerate kinase [Source:UniProtKB/TrEMBL;Acc:B3W661]
EWB00_010350	0.839	2.52412	4.33094	0.825	0.498	5	FALSE	Lipopolysaccharide-induced tumor necrosis factor-alpha factor isoform 2; SJCHGC01333 protein [Source:UniProtKB/TrEMBL;Acc:Q5DEA8]
EWB00_007839	0.833	1.69094	3.20678	0.832	0.399	5	FALSE	Paramyosin [Source:UniProtKB/TrEMBL;Acc:A0A4Z2CSX2]
EWB00_004614	0.825	1.49035	2.9357	0.804	0.382	5	FALSE	SJCHGC02374 protein [Source:UniProtKB/TrEMBL;Acc:Q5DHK2]
EWB00_000274	0.819	1.53751	2.94403	0.825	0.44	5	FALSE	Collagen alpha-1(V) chain isoform 1 [Source:UniProtKB/TrEMBL;Acc:A0A4Z2DJT0]
EWB00_002966	0.818	1.48466	2.81286	0.825	0.42	5	FALSE	Myosin alkali light chain 1; Myosin catalytic light chain LC-1, mantle muscle isoform 3; SJCHGC01894 protein [Source:UniProtKB/TrEMBL;Acc:Q5DCQ8]
EWB00_004378	0.816	1.56514	3.04018	0.811	0.414	5	FALSE	Dynein light chain [Source:UniProtKB/TrEMBL;Acc:Q9XTK6]
EWB00_004741	0.816	1.45563	2.99164	0.783	0.354	5	FALSE	Calponin [Source:UniProtKB/TrEMBL;Acc:A0A4Z2D465]
EWB00_008310	0.811	1.3914	2.47738	0.874	0.659	5	FALSE	20 kDa calcium-binding protein isoform 1 [Source:UniProtKB/TrEMBL;Acc:A0A4Z2CQQ3]
EWB00_002163	0.808	1.44599	2.4941	0.853	0.583	5	FALSE	Calumenin-B isoform 1 [Source:UniProtKB/TrEMBL;Acc:Q5DDR9]
EWB00_003359	0.808	0.774037	1.22254	0.972	0.971	5	FALSE	Cofilin/actin-depolymerizing factor; Putative Cofilin-1 [Source:UniProtKB/TrEMBL;Acc:C1LMR7]
EWB00_001395	0.807	1.3769	2.60287	0.818	0.501	5	FALSE	Tetraspanin [Source:UniProtKB/TrEMBL;Acc:Q5DH43]
EWB00_006190	0.8	1.40358	2.89093	0.769	0.356	5	FALSE	PDZ and LIM domain protein isoform 4 [Source:UniProtKB/TrEMBL;Acc:B3GUZ0]
EWB00_006420	0.798	2.34733	4.36176	0.734	0.395	5	FALSE
EWB00_009260	0.797	1.39986	2.8906	0.762	0.386	5	FALSE	Major egg antigen isoform 1; SJCHGC06780 protein [Source:UniProtKB/TrEMBL;Acc:Q5DI11]
EWB00_007395	0.789	1.45112	2.79346	0.776	0.433	5	FALSE	Collagen alpha-2(V) chain isoform 1 [Source:UniProtKB/TrEMBL;Acc:A0A4Z2CUS5]
EWB00_010205	0.785	1.55482	3.13018	0.741	0.397	5	FALSE	SPARC isoform 1 [Source:UniProtKB/TrEMBL;Acc:A0A4Z2DQI8]
EWB00_004124	0.782	1.5347	3.18893	0.727	0.347	5	FALSE	Basement membrane-specific heparan sulfate proteoglycan core protein isoform 1 [Source:UniProtKB/TrEMBL;Acc:A0A4Z2D6D6]
EWB00_002895	0.775	1.46483	2.93425	0.734	0.381	5	FALSE	Four and a half LIM domains protein; SJCHGC00739 protein [Source:UniProtKB/TrEMBL;Acc:Q86E61]
EWB00_009773	0.772	1.695	3.09042	0.762	0.654	5	FALSE	SJCHGC06660 protein; Small integral membrane protein [Source:UniProtKB/TrEMBL;Acc:Q5DBP2]
EWB00_001808	0.766	1.9276	4.30851	0.636	0.25	5	FALSE	Dynein light chain [Source:UniProtKB/TrEMBL;Acc:Q5DGK7]
EWB00_001948	0.766	1.9707	3.64979	0.699	0.327	5	FALSE	UPF0506 protein SJCHGC03047 [Source:UniProtKB/Swiss-Prot;Acc:Q5DC74]
EWB00_008282	0.766	1.56319	3.27321	0.699	0.347	5	FALSE	25 kDa integral membrane protein; 25 kDa integral membrane protein isoform 1 [Source:UniProtKB/TrEMBL;Acc:B5M6Z7]
EWB00_006776	0.762	0.600757	0.91833	0.993	0.991	5	FALSE	Polyubiquitin [Source:UniProtKB/TrEMBL;Acc:A0A4Z2CX16]
EWB00_004740	0.755	1.52829	3.24535	0.678	0.316	5	FALSE	C-type lectin,domain-containing protein; SJCHGC04852 protein [Source:UniProtKB/TrEMBL;Acc:Q5DEU8]
EWB00_002188	0.753	1.33687	3.05771	0.657	0.275	5	FALSE	SJCHGC05029 protein [Source:UniProtKB/TrEMBL;Acc:Q5C4P1]
EWB00_002853	0.751	0.892279	1.37365	0.951	0.986	5	FALSE	Glutathione transferase [Source:UniProtKB/TrEMBL;Acc:A0A4Z2DAE1]
EWB00_003319	0.747	1.44446	3.04673	0.671	0.354	5	FALSE	Paramyosin isoform 2 [Source:UniProtKB/TrEMBL;Acc:A0A4Z2D9X2]
EWB00_005981	0.746	0.797711	1.46132	0.783	0.8	5	FALSE	RAP1B, member of RAS oncogene family; Ras-related protein isoform 1 [Source:UniProtKB/TrEMBL;Acc:C1L8T5]
EWB00_004327	0.744	0.507766	0.76534	0.986	0.994	5	FALSE	14-3-3 protein 1 [Source:UniProtKB/TrEMBL;Acc:A0A4Z2D5U7]
EWB00_006760	0.744	1.12174	2.09269	0.755	0.55	5	FALSE	G-protein, gamma subunit,domain-containing protein; Guanine nucleotide-binding protein subunit gamma-1 [Source:UniProtKB/TrEMBL;Acc:C1LEC0]
EWB00_009981	0.742	0.787813	1.43103	0.804	0.813	5	FALSE	Basigin isoform 1 [Source:UniProtKB/TrEMBL;Acc:A0A4Z2DQI7]
EWB00_003243	0.738	1.32261	2.7645	0.657	0.35	5	FALSE
EWB00_007062	0.734	0.991825	1.69904	0.853	0.724	5	FALSE	SJCHGC06330 protein [Source:UniProtKB/TrEMBL;Acc:Q5D9Z6]
EWB00_002147	0.732	1.32044	3.09431	0.608	0.292	5	FALSE	Ferritin [Source:UniProtKB/TrEMBL;Acc:C1L7G5]
EWB00_008268	0.73	0.42157	0.663027	0.972	0.978	5	FALSE
EWB00_007517	0.728	1.79207	3.79784	0.608	0.305	5	FALSE	Actin 5C; Actin-2; SJCHGC06318 protein [Source:UniProtKB/TrEMBL;Acc:Q5DF69]
EWB00_005403	0.724	0.631608	1.08389	0.839	0.919	5	FALSE	Cell division control protein 42; MGC69529 protein [Source:UniProtKB/TrEMBL;Acc:C1LMD1]
EWB00_003244	0.719	1.96646	4.44913	0.552	0.23	5	FALSE	SJCHGC04841 protein [Source:UniProtKB/TrEMBL;Acc:Q5DB89]
EWB00_009281	0.718	0.585125	0.929342	0.895	0.962	5	FALSE	Protein disulfide-isomerase [Source:UniProtKB/TrEMBL;Acc:C1L502]
EWB00_005244	0.716	1.09455	2.3728	0.65	0.396	5	FALSE	Nervana 2; Sodium/potassium-transporting ATPase subunit beta-2 isoform 1 [Source:UniProtKB/TrEMBL;Acc:C1L6D1]
EWB00_001011	0.71	0.425562	0.647532	0.979	0.994	5	FALSE	Bax inhibitor 1 isoform 3 [Source:UniProtKB/TrEMBL;Acc:A0A4Z2DHK2]
EWB00_003694	0.71	1.21069	2.89352	0.58	0.258	5	FALSE	SJCHGC05760 protein; Universal stress protein [Source:UniProtKB/TrEMBL;Acc:Q86DW2]
EWB00_000991	0.704	0.550999	0.84533	0.965	0.986	5	FALSE	SJCHGC02564 protein [Source:UniProtKB/TrEMBL;Acc:Q5D9X2]
EWB00_001930	0.703	1.01717	1.99559	0.664	0.458	5	FALSE	V-type proton ATPase subunit [Source:UniProtKB/TrEMBL;Acc:Q5BS21]
EWB00_010898	0.701	1.20103	3.17855	0.531	0.219	5	FALSE	SJCHGC09241 protein [Source:UniProtKB/TrEMBL;Acc:Q5DD35]
EWB00_005786	0.828	0.370589	0.584954	0.99	0.479	6	FALSE	Putative eggshell protein [Source:UniProtKB/TrEMBL;Acc:A0A4Z2D0K7]
EWB00_005782	0.821	0.360934	0.584139	0.981	0.484	6	FALSE	Stress protein DDR48 (DNA damage-responsive protein 48) [Source:UniProtKB/TrEMBL;Acc:B3GUU8]
EWB00_006807	0.809	0.289228	0.494414	0.951	0.473	6	FALSE
EWB00_005785	0.794	0.370674	0.736885	0.883	0.422	6	FALSE	SJCHGC01255 protein [Source:UniProtKB/TrEMBL;Acc:Q5DDF5]
EWB00_006585	0.774	0.425028	0.787697	0.893	0.458	6	FALSE	Extracellular superoxide dismutase [Cu-Zn] isoform 2 [Source:UniProtKB/TrEMBL;Acc:A0A4Z2DT15]
EWB00_005783	0.772	0.301898	0.595714	0.874	0.436	6	FALSE	Asparagine-rich antigen Pfa35-2 [Source:UniProtKB/TrEMBL;Acc:C1L7C2]
EWB00_005780	0.766	0.414686	0.78842	0.883	0.459	6	FALSE	SJCHGC01095 protein [Source:UniProtKB/TrEMBL;Acc:Q5C4W7]
EWB00_010537	0.764	0.645268	1.19385	0.922	0.455	6	FALSE	Survival of motor neuron-related-splicing factor 30; Survival of motor neuron-related-splicing factor 30 isoform 2 [Source:UniProtKB/TrEMBL;Acc:C1L8W5]
EWB00_004971	0.761	0.704505	1.05695	0.99	0.866	6	FALSE	Nanos 1 isoform 2 [Source:UniProtKB/TrEMBL;Acc:A0A4Z2D388]
EWB00_011127	0.758	0.26787	0.399744	1	0.994	6	FALSE	40S ribosomal protein S18 [Source:UniProtKB/TrEMBL;Acc:Q5DAC4]
EWB00_008156	0.757	0.892104	1.76709	0.796	0.385	6	FALSE	Zinc finger protein isoform 2 [Source:UniProtKB/TrEMBL;Acc:A0A4Z2CRD4]
EWB00_009797	0.756	0.494382	0.772691	0.99	0.914	6	FALSE
EWB00_004714	0.755	0.214504	0.404385	0.864	0.45	6	FALSE
EWB00_010410	0.747	0.607718	1.18308	0.893	0.604	6	FALSE	SJCHGC09521 protein [Source:UniProtKB/TrEMBL;Acc:Q5D9W2]
EWB00_001841	0.744	0.637166	1.04369	0.942	0.447	6	FALSE	Krueppel-like factor 11 [Source:UniProtKB/TrEMBL;Acc:A0A4Z2DDS4]
EWB00_000343	0.74	0.226629	0.335337	1	0.998	6	FALSE	Peptidylprolyl isomerase [Source:UniProtKB/TrEMBL;Acc:C7TYC0]
EWB00_005781	0.739	0.22491	0.440248	0.845	0.437	6	FALSE	Trematode Eggshell Synthesis,domain-containing protein [Source:UniProtKB/TrEMBL;Acc:C1L959]
EWB00_006210	0.736	0.448898	0.753032	0.981	0.91	6	FALSE	SJCHGC06549 protein [Source:UniProtKB/TrEMBL;Acc:Q5DE74]
EWB00_004878	0.733	0.402244	0.594832	1	0.958	6	FALSE	Actin-1 [Source:UniProtKB/TrEMBL;Acc:A0A4Z2DUX1]
EWB00_004518	0.728	0.26797	0.405332	1	0.981	6	FALSE	Heterogeneous nuclear ribonucleoprotein A1, A2/B1 homolog; Heterogeneous nuclear ribonucleoproteins A2/B1; SJCHGC06052 protein [Source:UniProtKB/TrEMBL;Acc:Q5DAF0]
EWB00_007996	0.726	0.588748	0.996393	0.893	0.575	6	FALSE
EWB00_003498	0.723	0.229609	0.341439	1	0.993	6	FALSE	Heterogeneous nuclear ribonucleoprotein A2 homolog 1; Heterogeneous nuclear ribonucleoproteins A2/B1 isoform 1; SJCHGC06206 protein [Source:UniProtKB/TrEMBL;Acc:Q86ER1]
EWB00_006806	0.719	0.22868	0.532968	0.709	0.374	6	FALSE	Peptidyl prolyl cis-trans isomerase [Source:UniProtKB/TrEMBL;Acc:A0A4Z2CX51]
EWB00_008812	0.71	0.0860919	0.183975	0.738	0.407	6	FALSE	Stress protein DDR48 (DNA damage-responsive protein 48) [Source:UniProtKB/TrEMBL;Acc:C1LDQ6]
EWB00_006789	0.998	3.2438	5.10595	1	0.181	7	FALSE	SJCHGC05677 protein [Source:UniProtKB/TrEMBL;Acc:Q5DA67]
EWB00_005552	0.994	3.10049	4.85095	1	0.203	7	FALSE	C-type lectin domain-containing protein [Source:UniProtKB/TrEMBL;Acc:A0A4Z2D141]
EWB00_004736	0.993	1.77454	5.08728	1	0.078	7	FALSE	Bone marrow proteoglycan [Source:UniProtKB/TrEMBL;Acc:A0A4Z2D460]
EWB00_005766	0.991	2.89872	4.8393	1	0.139	7	FALSE	SJCHGC06558 protein [Source:UniProtKB/TrEMBL;Acc:Q5DF07]
EWB00_011079	0.991	2.7755	4.42027	1	0.215	7	FALSE
EWB00_007447	0.99	1.58927	4.61549	1	0.139	7	FALSE	Asteroid-like Protein 1 [Source:UniProtKB/TrEMBL;Acc:A0A4Z2CUG2]
EWB00_003095	0.989	2.21202	4.38723	1	0.116	7	FALSE
EWB00_008120	0.987	1.89993	5.17947	1	0.071	7	FALSE	Potassium channel subfamily K member 18 [Source:UniProtKB/TrEMBL;Acc:A0A4Z2CS11]
EWB00_007928	0.986	1.91693	3.23471	1	0.644	7	FALSE	AP complex subunit sigma [Source:UniProtKB/TrEMBL;Acc:Q5DGZ8]
EWB00_006965	0.985	1.79059	2.73185	1	0.905	7	FALSE	Innexin [Source:UniProtKB/TrEMBL;Acc:Q5DA25]
EWB00_008808	0.985	1.41502	2.2608	1	0.844	7	FALSE	Glutathione transferase [Source:UniProtKB/TrEMBL;Acc:Q26513]
EWB00_002150	0.984	1.32177	4.72582	1	0.056	7	FALSE	Putative RING-H2 finger protein [Source:UniProtKB/TrEMBL;Acc:A0A4Z2DD33]
EWB00_004227	0.984	1.91728	3.9917	1	0.254	7	FALSE	Golgi-associated plant pathogenesis-related protein; Golgi-associated plant pathogenesis-related protein 1 [Source:UniProtKB/TrEMBL;Acc:B3GUV1]
EWB00_001492	0.982	1.62199	3.15707	1	0.559	7	FALSE	Histone deacetylase [Source:UniProtKB/TrEMBL;Acc:A0A4Z2DFH3]
EWB00_007358	0.982	1.53113	3.51779	1	0.268	7	FALSE	ANK_REP_REGION domain-containing protein [Source:UniProtKB/TrEMBL;Acc:A0A4Z2CVG3]
EWB00_006060	0.98	1.82466	4.09817	1	0.128	7	FALSE	IQ motif and SEC7 domain-containing protein isoform 4 [Source:UniProtKB/TrEMBL;Acc:A0A4Z2DTN1]
EWB00_003907	0.979	2.05206	4.01821	1	0.162	7	FALSE	N(4)-(Beta-N-acetylglucosaminyl)-L-asparaginase isoform 1 [Source:UniProtKB/TrEMBL;Acc:A0A4Z2DV64]
EWB00_006308	0.979	1.62025	3.29452	1	0.305	7	FALSE	Synaptotagmin-like protein isoform 3 [Source:UniProtKB/TrEMBL;Acc:A0A4Z2CYR3]
EWB00_006761	0.979	1.33479	4.27131	1	0.08	7	FALSE
EWB00_010548	0.979	2.1287	4.10109	1	0.15	7	FALSE	Poly(RC)-binding protein [Source:UniProtKB/TrEMBL;Acc:A0A4Z2DNU7]
EWB00_004644	0.976	1.48674	3.46399	1	0.219	7	FALSE	Myosin binding subunit; Myosin binding subunit isoform 1 [Source:UniProtKB/TrEMBL;Acc:C1L5P0]
EWB00_000146	0.975	1.74405	3.68088	1	0.137	7	FALSE	FFD TFG box motifs isoform 1 [Source:UniProtKB/TrEMBL;Acc:A0A4Z2DJX6]
EWB00_002226	0.975	1.10985	4.21344	0.989	0.08	7	FALSE	Calcium-dependent secretion activator 1 [Source:UniProtKB/TrEMBL;Acc:A0A4Z2DDA3]
EWB00_005316	0.974	1.7935	3.60581	1	0.151	7	FALSE	Homeobox protein [Source:UniProtKB/TrEMBL;Acc:A0A4Z2D238]
EWB00_006788	0.974	1.72393	3.80033	1	0.148	7	FALSE	Asparaginase [Source:UniProtKB/TrEMBL;Acc:A0A4Z2CXD2]
EWB00_000049	0.973	1.12923	4.12013	1	0.071	7	FALSE
EWB00_002782	0.973	1.22418	1.82653	1	0.993	7	FALSE	Fibrillin 2 [Source:UniProtKB/TrEMBL;Acc:A0A4Z2DBB7]
EWB00_002853	0.973	1.02537	1.57098	1	0.983	7	FALSE	Glutathione transferase [Source:UniProtKB/TrEMBL;Acc:A0A4Z2DAE1]
EWB00_003612	0.973	1.29092	2.20545	1	0.798	7	FALSE	DNA repair XRCC2-like isoform 2 [Source:UniProtKB/TrEMBL;Acc:A0A4Z2D822]
EWB00_000660	0.971	1.74964	3.77523	1	0.112	7	FALSE	Cell number regulator 11 [Source:UniProtKB/TrEMBL;Acc:A0A4Z2DIB2]
EWB00_000681	0.97	1.25626	2.92187	1	0.389	7	FALSE	Origin recognition complex subunit 1 [Source:UniProtKB/TrEMBL;Acc:A0A4Z2DID5]
EWB00_008792	0.967	1.74209	3.47927	1	0.211	7	FALSE	SJCHGC09419 protein [Source:UniProtKB/TrEMBL;Acc:Q5DHQ3]
EWB00_005691	0.966	1.09519	1.97689	1	0.743	7	FALSE
EWB00_000985	0.965	1.17582	3.29001	1	0.206	7	FALSE	UDP-glucuronate decarboxylase [Source:UniProtKB/TrEMBL;Acc:A0A4Z2DHE3]
EWB00_007829	0.962	1.1556	4.17376	0.966	0.063	7	FALSE	Protein TIS11 [Source:UniProtKB/TrEMBL;Acc:A0A4Z2CT05]
EWB00_008527	0.962	1.06302	3.92021	0.977	0.08	7	TRUE	POU domain, class 6, transcription factor 1 [Source:UniProtKB/TrEMBL;Acc:A0A4Z2CPV2]
EWB00_004609	0.961	1.29711	4.064	0.977	0.104	7	FALSE	Major egg antigen; Major egg antigen (P40) [Source:UniProtKB/TrEMBL;Acc:C1LQQ9]
EWB00_005451	0.961	0.818632	3.94528	0.977	0.105	7	FALSE	SJCHGC06523 protein [Source:UniProtKB/TrEMBL;Acc:Q5C721]
EWB00_000282	0.959	0.95113	3.56486	0.989	0.108	7	FALSE	Titin isoform 1 [Source:UniProtKB/TrEMBL;Acc:A0A4Z2DJQ2]
EWB00_004622	0.959	1.01616	3.2123	1	0.133	7	FALSE
EWB00_010931	0.959	0.864181	3.38207	1	0.108	7	FALSE	Hydrogen voltage-gated channel 1 [Source:UniProtKB/TrEMBL;Acc:A0A4Z2DX99]
EWB00_010947	0.959	1.2034	2.8379	1	0.307	7	FALSE	Cyclin-G2 isoform 2 [Source:UniProtKB/TrEMBL;Acc:A0A4Z2DMW1]
EWB00_009171	0.958	1.01176	3.00287	1	0.15	7	FALSE	Tyrosinase [Source:UniProtKB/TrEMBL;Acc:A0A4Z2DRS1]
EWB00_002163	0.957	1.36657	2.33336	1	0.584	7	FALSE	Calumenin-B isoform 1 [Source:UniProtKB/TrEMBL;Acc:Q5DDR9]
EWB00_004104	0.957	1.03126	3.49089	0.977	0.129	7	FALSE	SJCHGC09824 protein [Source:UniProtKB/TrEMBL;Acc:Q5BQS7]
EWB00_002260	0.955	1.2754	2.86154	0.989	0.323	7	FALSE	Inositol 1,4,5-trisphosphate receptor type 2 isoform 2 [Source:UniProtKB/TrEMBL;Acc:A0A4Z2DCQ2]
EWB00_003197	0.955	1.35288	2.80302	1	0.291	7	FALSE	Cytoplasmic polyadenylation element-binding protein isoform 1 [Source:UniProtKB/TrEMBL;Acc:A0A4Z2D984]
EWB00_006990	0.953	0.935865	3.19558	0.989	0.148	7	FALSE	Beta-1,4-galactosyltransferase 3 [Source:UniProtKB/TrEMBL;Acc:A0A4Z2CW12]
EWB00_009263	0.953	1.66225	2.59422	1	0.745	7	FALSE	Major egg antigen; Major egg antigen (P40); SJCHGC06324 protein [Source:UniProtKB/TrEMBL;Acc:Q5DE66]
EWB00_007036	0.951	1.01296	4.04912	0.954	0.061	7	FALSE	Transcription factor castor [Source:UniProtKB/TrEMBL;Acc:A0A4Z2CVY6]
EWB00_002042	0.95	0.853448	3.9124	0.954	0.071	7	FALSE	Forkhead box protein isoform 1 [Source:UniProtKB/TrEMBL;Acc:A0A4Z2DWG2]
EWB00_003092	0.95	0.764313	3.17333	0.977	0.088	7	FALSE	Outer dense fiber protein [Source:UniProtKB/TrEMBL;Acc:A0A4Z2DAU8]
EWB00_007388	0.949	1.42719	3.03199	1	0.207	7	FALSE	SJCHGC05344 protein [Source:UniProtKB/TrEMBL;Acc:Q5DCM8]
EWB00_008759	0.949	0.878511	1.35225	1	0.975	7	FALSE	Pyruvate kinase [Source:UniProtKB/TrEMBL;Acc:Q5DAM7]
EWB00_006970	0.948	1.18686	3.53568	0.966	0.138	7	FALSE	SJCHGC04677 protein [Source:UniProtKB/TrEMBL;Acc:Q5C495]
EWB00_003733	0.947	0.939982	3.39287	0.977	0.1	7	FALSE	E3 ubiquitin-protein ligase TRIM9 [Source:UniProtKB/TrEMBL;Acc:A0A4Z2D7J5]
EWB00_003951	0.947	1.0894	2.88911	1	0.188	7	FALSE	Supervillin isoform 2 [Source:UniProtKB/TrEMBL;Acc:A0A4Z2DVD8]
EWB00_006021	0.945	0.879019	3.25943	0.977	0.147	7	FALSE	Hexosyltransferase [Source:UniProtKB/TrEMBL;Acc:A0A4Z2DTF3]
EWB00_007978	0.945	0.997555	2.7419	0.989	0.28	7	FALSE	SHC-transforming protein isoform 1 [Source:UniProtKB/TrEMBL;Acc:A0A4Z2CSH8]
EWB00_007956	0.944	0.944942	1.56061	1	0.822	7	FALSE	G2/mitotic-specific cyclin-B2 isoform 2; SJCHGC02339 protein [Source:UniProtKB/TrEMBL;Acc:Q5D8P0]
EWB00_004021	0.94	1.00995	2.0737	1	0.53	7	FALSE	Caseinolytic peptidase B protein isoform 1; ClpB caseinolytic peptidase B homolog [Source:UniProtKB/TrEMBL;Acc:C1LH69]
EWB00_002392	0.938	1.07084	3.3071	0.966	0.208	7	TRUE	Hepatic leukemia factor [Source:UniProtKB/TrEMBL;Acc:A0A4Z2DCE9]
EWB00_009218	0.937	1.45463	3.20417	0.966	0.259	7	FALSE	Tubulin alpha chain [Source:UniProtKB/TrEMBL;Acc:Q5DAC9]
EWB00_003571	0.936	0.900901	1.74161	1	0.644	7	FALSE	KappaPI-actitoxin-Avd3e; Kunitz-type protease inhibitor 2; SJCHGC04874 protein [Source:UniProtKB/TrEMBL;Acc:Q5DA05]
EWB00_008080	0.936	1.03737	1.7564	1	0.741	7	FALSE	Histone H2A [Source:UniProtKB/TrEMBL;Acc:C1L929]
EWB00_008972	0.935	0.925216	1.75808	1	0.695	7	FALSE	Receptor expression-enhancing protein [Source:UniProtKB/TrEMBL;Acc:C1LLS1]
EWB00_001645	0.933	0.618328	3.25069	0.954	0.079	7	FALSE	Calcyphosin-like protein; Calcyphosin-like protein isoform 1 [Source:UniProtKB/TrEMBL;Acc:C1LFE0]
EWB00_003306	0.933	0.982953	2.27506	0.989	0.431	7	FALSE	Phospholipase DDHD1 isoform 2 [Source:UniProtKB/TrEMBL;Acc:A0A4Z2D8Z0]
EWB00_000842	0.932	1.27553	2.36326	1	0.347	7	FALSE	E3 ubiquitin-protein ligase MARCH3 [Source:UniProtKB/TrEMBL;Acc:A0A4Z2DHR3]
EWB00_009456	0.932	0.853585	2.33091	1	0.327	7	FALSE	Dual specificity mitogen-activated protein kinase kinase 6 isoform 2 [Source:UniProtKB/TrEMBL;Acc:A0A4Z2CM06]
EWB00_007138	0.931	0.881616	1.56717	1	0.784	7	FALSE	Aspartic proteinase; Cathepsin D (Lysosomal aspartyl protease); Lysosomal aspartic protease isoform 1 [Source:UniProtKB/TrEMBL;Acc:Q26515]
EWB00_009037	0.931	0.929176	2.69585	0.977	0.166	7	FALSE	SJCHGC06595 protein [Source:UniProtKB/TrEMBL;Acc:Q5C4T8]
EWB00_000267	0.93	0.776324	1.37691	1	0.788	7	FALSE	SJCHGC01984 protein; Synaptobrevin-1; Vesicle-associated membrane protein 2 [Source:UniProtKB/TrEMBL;Acc:Q86FE0]
EWB00_004133	0.929	0.947337	2.74613	0.989	0.139	7	FALSE
EWB00_008461	0.928	0.769807	3.12282	0.954	0.1	7	FALSE	Tubulin beta chain [Source:UniProtKB/TrEMBL;Acc:C1LM59]
EWB00_007802	0.927	0.809355	2.41214	1	0.248	7	FALSE	Sodium-dependent phosphate transporter 1-A [Source:UniProtKB/TrEMBL;Acc:A0A4Z2CSV6]
EWB00_006782	0.926	0.725927	2.99423	0.954	0.125	7	FALSE	Solute carrier family 2, facilitated glucose transporter member 3 isoform 1 [Source:UniProtKB/TrEMBL;Acc:A0A4Z2CXD0]
EWB00_001184	0.925	0.896165	1.91078	1	0.451	7	FALSE	Phosphotransferase [Source:UniProtKB/TrEMBL;Acc:A0A4Z2DGI9]
EWB00_009150	0.925	1.01568	2.34025	1	0.281	7	FALSE	PKC-activated phosphatase-1 inhibitor [Source:UniProtKB/TrEMBL;Acc:C1L4A3]
EWB00_006028	0.924	0.585775	4.95208	0.874	0.028	7	FALSE	Hexosyltransferase [Source:UniProtKB/TrEMBL;Acc:A0A4Z2DTE8]
EWB00_010581	0.924	1.31425	3.53263	0.92	0.146	7	FALSE	Estrogen-regulated protein EP45; Neuroserpin [Source:UniProtKB/TrEMBL;Acc:C1LNS7]
EWB00_000090	0.923	0.559217	0.842542	1	0.986	7	FALSE	Malate dehydrogenase [Source:UniProtKB/TrEMBL;Acc:Q5DF59]
EWB00_006426	0.922	0.741301	3.59202	0.92	0.087	7	FALSE
EWB00_007247	0.922	0.628568	4.23282	0.885	0.046	7	FALSE	Multidrug and toxin extrusion protein isoform 1 [Source:UniProtKB/TrEMBL;Acc:A0A4Z2CVJ1]
EWB00_008496	0.921	0.800939	2.4172	1	0.231	7	FALSE	UDP-N-acetylglucosamine/UDP-glucose/GDP-mannose transporter [Source:UniProtKB/TrEMBL;Acc:A0A4Z2CQJ1]
EWB00_009123	0.921	0.732428	4.33983	0.885	0.063	7	FALSE	Acyltransferase [Source:UniProtKB/TrEMBL;Acc:A0A4Z2CMX3]
EWB00_001427	0.92	0.670127	2.68067	0.977	0.165	7	FALSE	Protein unc-13A isoform 1 [Source:UniProtKB/TrEMBL;Acc:A0A4Z2DFQ4]
EWB00_004555	0.919	0.85433	1.54221	1	0.733	7	TRUE	SJCHGC06753 protein; Transcriptional activator protein Pur-beta; Transcriptional activator protein isoform 1 [Source:UniProtKB/TrEMBL;Acc:Q5DBB7]
EWB00_007579	0.917	0.855991	1.90838	1	0.482	7	FALSE	C-type mannose receptor 2 isoform 1 [Source:UniProtKB/TrEMBL;Acc:A0A4Z2CTL0]
EWB00_002380	0.916	0.649465	2.66219	0.966	0.142	7	FALSE	Ceramide glucosyltransferase [Source:UniProtKB/TrEMBL;Acc:A0A4Z2DCE5]
EWB00_001015	0.913	0.977053	1.72459	1	0.485	7	FALSE	Tetraspanin [Source:UniProtKB/TrEMBL;Acc:Q5DGI2]
EWB00_001058	0.913	0.695119	3.09793	0.931	0.101	7	FALSE	FH1/FH2 domain-containing protein isoform 1 [Source:UniProtKB/TrEMBL;Acc:A0A4Z2DHA6]
EWB00_006270	0.911	0.620713	2.29412	0.977	0.163	7	FALSE	LIM domain-containing protein isoform 3 [Source:UniProtKB/TrEMBL;Acc:A0A4Z2CZA0]
EWB00_009114	0.911	0.798095	2.02608	1	0.411	7	FALSE	NAD(+) kinase [Source:UniProtKB/TrEMBL;Acc:A0A4Z2CMY5]
EWB00_009124	0.911	0.772885	2.35906	0.977	0.226	7	FALSE	Acyltransferase [Source:UniProtKB/TrEMBL;Acc:A0A4Z2CNH7]
EWB00_006503	0.91	0.90616	3.41108	0.897	0.11	7	FALSE	Na(+)/H(+) exchange regulatory cofactor NHE-RF2 [Source:UniProtKB/TrEMBL;Acc:A0A4Z2CY54]
EWB00_008255	0.909	0.686369	3.11144	0.92	0.141	7	FALSE	Pyrokinin-1 receptor [Source:UniProtKB/TrEMBL;Acc:A0A4Z2CR34]
EWB00_000573	0.908	0.544496	0.863369	1	0.961	7	FALSE	Asparagine--tRNA ligase [Source:UniProtKB/TrEMBL;Acc:C1LGM4]
EWB00_002467	0.908	0.701703	3.01252	0.92	0.095	7	FALSE
EWB00_006323	0.908	0.84372	1.87958	1	0.481	7	FALSE	SJCHGC04593 protein [Source:UniProtKB/TrEMBL;Acc:Q5D8N7]
EWB00_004585	0.907	0.809177	1.65749	1	0.61	7	FALSE	Cathepsin L isoform 1; SJCHGC06231 protein [Source:UniProtKB/TrEMBL;Acc:Q5DAH1]
EWB00_009414	0.906	0.731496	2.67956	0.954	0.166	7	FALSE	SLIT and NTRK-like protein isoform 2 [Source:UniProtKB/TrEMBL;Acc:A0A4Z2DRN1]
EWB00_003470	0.905	0.792098	1.56226	1	0.66	7	FALSE	Serine/threonine-protein kinase Chk2 isoform 1 [Source:UniProtKB/TrEMBL;Acc:A0A4Z2D888]
EWB00_003834	0.905	0.874772	1.65502	1	0.694	7	FALSE	Trafficking protein particle complex subunit [Source:UniProtKB/TrEMBL;Acc:A0A4Z2D747]
EWB00_008344	0.904	0.856783	1.71449	1	0.581	7	FALSE	Annexin [Source:UniProtKB/TrEMBL;Acc:A0A4Z2CR81]
EWB00_010279	0.903	0.608289	2.49342	0.954	0.14	7	FALSE	Glycoprotein 3-alpha-L-fucosyltransferase A isoform 2 [Source:UniProtKB/TrEMBL;Acc:A0A4Z2DPC0]
EWB00_004855	0.902	0.776196	2.15069	0.977	0.209	7	FALSE	Mf2 protein [Source:UniProtKB/TrEMBL;Acc:Q9GQA2]
EWB00_006964	0.902	0.663965	2.20165	0.977	0.199	7	FALSE	Innexin [Source:UniProtKB/TrEMBL;Acc:A0A4Z2CX37]
EWB00_004285	0.9	0.554549	3.68085	0.851	0.045	7	FALSE	Rho guanine nucleotide exchange factor 39-like isoform X1 [Source:UniProtKB/TrEMBL;Acc:A0A4Z2D5N1]
EWB00_004456	0.9	0.800836	1.87277	0.989	0.498	7	FALSE	NEDD8-activating enzyme E1 regulatory subunit [Source:UniProtKB/TrEMBL;Acc:A0A4Z2D556]
EWB00_006009	0.9	0.681355	3.08416	0.908	0.125	7	FALSE	Inositol-1,3,4-trisphosphate 5/6-kinase [Source:UniProtKB/TrEMBL;Acc:A0A4Z2DTB3]
EWB00_007900	0.899	0.674527	1.75797	1	0.402	7	FALSE	Adenylate kinase 4; SJCHGC05778 protein [Source:UniProtKB/TrEMBL;Acc:Q5DFE5]
EWB00_009638	0.899	0.830677	1.90914	1	0.452	7	FALSE	Glucose-6-phosphate exchanger SLC37A2 isoform 3 [Source:UniProtKB/TrEMBL;Acc:A0A4Z2CLL8]
EWB00_010647	0.899	0.741938	1.45678	1	0.68	7	FALSE	Actin-related protein 2 [Source:UniProtKB/TrEMBL;Acc:Q5DHL6]
EWB00_006451	0.897	0.689299	2.13202	0.989	0.297	7	FALSE	TBC1 domain family member 15 isoform 2 [Source:UniProtKB/TrEMBL;Acc:A0A4Z2CZC0]
EWB00_008887	0.897	0.729787	1.51822	1	0.631	7	FALSE	Phosphoserine phosphatase [Source:UniProtKB/TrEMBL;Acc:A0A4Z2DS78]
EWB00_010161	0.897	0.686249	1.05203	1	0.985	7	FALSE	L-lactate dehydrogenase [Source:UniProtKB/TrEMBL;Acc:A0A4Z2CKX9]
EWB00_002135	0.896	0.79008	1.74585	1	0.476	7	FALSE	Glycogenin-1 isoform 2 [Source:UniProtKB/TrEMBL;Acc:A0A4Z2DDB4]
EWB00_005847	0.896	0.712296	3.51628	0.851	0.058	7	FALSE	Acetylcholinesterase isoform 3 [Source:UniProtKB/TrEMBL;Acc:A0A4Z2D0D1]
EWB00_006884	0.896	0.652732	2.05167	1	0.267	7	FALSE	UDP-N-acetylglucosamine transporter [Source:UniProtKB/TrEMBL;Acc:C1LDX8]
EWB00_006406	0.895	0.705197	2.37735	0.943	0.213	7	FALSE	Protein tyrosine phosphatase type IVA 3; Protein tyrosine phosphatase type IVA protein 3; SJCHGC06585 protein [Source:UniProtKB/TrEMBL;Acc:Q5DB62]
EWB00_009807	0.895	0.744693	1.5464	1	0.586	7	FALSE	TM2 domain-containing protein [Source:UniProtKB/TrEMBL;Acc:A0A4Z2DQR7]
EWB00_010310	0.895	0.718533	2.02759	0.989	0.302	7	FALSE	CSC1-like protein [Source:UniProtKB/TrEMBL;Acc:A0A4Z2DPB1]
EWB00_000091	0.893	0.62213	2.2848	0.966	0.179	7	FALSE	Epidermal growth factor receptor kinase substrate 8-like protein isoform 4; Epidermal growth factor receptor pathway substrate 8 [Source:UniProtKB/TrEMBL;Acc:C1LEA3]
EWB00_001252	0.893	0.793213	1.56851	1	0.596	7	FALSE	Dolichyl-diphosphooligosaccharide--protein glycosyltransferase subunit MAGT1 [Source:UniProtKB/TrEMBL;Acc:C1LPB9]
EWB00_006193	0.891	0.794382	1.38893	1	0.805	7	FALSE	LIM domain transcription factor LMO4; LIM domain transcription factor LMO4-B [Source:UniProtKB/TrEMBL;Acc:B3GUX6]
EWB00_002371	0.889	0.492406	0.769594	1	0.978	7	FALSE	Complex III subunit VII [Source:UniProtKB/TrEMBL;Acc:Q86EV2]
EWB00_003293	0.889	1.07011	3.52533	0.851	0.092	7	FALSE	Dynein heavy chain 7, axonemal [Source:UniProtKB/TrEMBL;Acc:A0A4Z2D8W9]
EWB00_011205	0.887	0.717388	1.81056	1	0.404	7	FALSE	Frizzled-7 [Source:UniProtKB/TrEMBL;Acc:A0A4Z2DLK2]
EWB00_003870	0.886	0.594556	2.72431	0.897	0.122	7	FALSE	Potassium voltage-gated channel protein [Source:UniProtKB/TrEMBL;Acc:A0A4Z2D741]
EWB00_005806	0.886	0.653963	1.51705	1	0.387	7	FALSE	Ornithine--oxo-acid aminotransferase [Source:UniProtKB/TrEMBL;Acc:C1LLF3]
EWB00_008422	0.886	0.466081	2.50895	0.897	0.098	7	FALSE	Solute carrier family 43 member 3 [Source:UniProtKB/TrEMBL;Acc:A0A4Z2CQ55]
EWB00_006485	0.884	0.384764	0.578745	1	0.993	7	FALSE	14-3-3 protein isoform 2; SJCHGC06291 protein [Source:UniProtKB/TrEMBL;Acc:Q5DFR7]
EWB00_002668	0.882	0.722683	1.77821	1	0.349	7	FALSE
EWB00_004524	0.882	0.645332	1.81065	1	0.36	7	FALSE	Extended synaptotagmin-2 isoform 1 [Source:UniProtKB/TrEMBL;Acc:A0A4Z2DUT8]
EWB00_007029	0.881	0.637485	1.67633	0.977	0.247	7	FALSE	Marvel-containing potential lipid raft-associated [Source:UniProtKB/TrEMBL;Acc:C1L602]
EWB00_006284	0.88	0.443474	2.57788	0.874	0.104	7	TRUE	Zinc finger E-box-binding homeobox protein isoform 2 [Source:UniProtKB/TrEMBL;Acc:A0A4Z2CYP0]
EWB00_007145	0.88	0.669622	1.98383	0.966	0.319	7	FALSE	UDP-N-acetylhexosamine pyrophosphorylase isoform 3 [Source:UniProtKB/TrEMBL;Acc:A0A4Z2CVL4]
EWB00_008925	0.88	0.573436	1.98846	0.943	0.137	7	FALSE	ELKS/Rab6-interacting/CAST family member 1 [Source:UniProtKB/TrEMBL;Acc:A0A4Z2DSM3]
EWB00_008906	0.878	0.7394	1.1297	1	0.918	7	FALSE	Tubulin alpha chain [Source:UniProtKB/TrEMBL;Acc:C1LLC3]
EWB00_004987	0.876	0.797427	1.81224	0.989	0.301	7	FALSE	Glycoprotein-N-acetylgalactosamine 3-beta-galactosyltransferase 1 [Source:UniProtKB/TrEMBL;Acc:A0A4Z2D379]
EWB00_007266	0.876	0.665842	1.63558	1	0.466	7	FALSE	GDT1 family protein [Source:UniProtKB/TrEMBL;Acc:A0A4Z2CVA8]
EWB00_011096	0.875	0.682259	1.98718	0.977	0.296	7	FALSE	PP2C-like domain-containing protein isoform 2 [Source:UniProtKB/TrEMBL;Acc:A0A4Z2DLH1]
EWB00_010794	0.874	0.624619	1.24757	1	0.378	7	FALSE
EWB00_011171	0.874	0.607397	1.77386	0.989	0.339	7	FALSE	Nudix hydrolase 20 isoform 2; SJCHGC05885 protein [Source:UniProtKB/TrEMBL;Acc:Q5D8P4]
EWB00_001279	0.873	0.691867	1.3298	1	0.698	7	FALSE	Nucleobindin-1 isoform 3 [Source:UniProtKB/TrEMBL;Acc:A0A4Z2DG36]
EWB00_000072	0.872	0.523019	2.24517	0.908	0.179	7	FALSE	Putative Dishevelled segment polarity protein DVL-3 [Source:UniProtKB/TrEMBL;Acc:A0A4Z2DKF8]
EWB00_007095	0.872	0.652946	1.53087	1	0.488	7	FALSE	Synaptosomal-associated protein isoform 3 [Source:UniProtKB/TrEMBL;Acc:A0A4Z2DT44]
EWB00_010733	0.872	0.503757	2.5878	0.885	0.137	7	FALSE
EWB00_006667	0.871	0.630884	1.61847	1	0.407	7	FALSE	Small monomeric GTPase [Source:UniProtKB/TrEMBL;Acc:C1L3U1]
EWB00_000963	0.87	0.622687	1.74809	0.977	0.364	7	FALSE	SJCHGC06410 protein [Source:UniProtKB/TrEMBL;Acc:Q5D9B0]
EWB00_002408	0.87	0.654032	1.78123	0.977	0.304	7	FALSE	SJCHGC04318 protein [Source:UniProtKB/TrEMBL;Acc:Q5DH59]
EWB00_009117	0.87	0.627113	1.2244	1	0.737	7	FALSE	Ankyrin repeat family A protein [Source:UniProtKB/TrEMBL;Acc:A0A4Z2CN06]
EWB00_011180	0.868	0.639275	1.4788	0.989	0.541	7	FALSE	Major facilitator superfamily; Major facilitator superfamily domain-containing protein [Source:UniProtKB/TrEMBL;Acc:C1LIB5]
EWB00_005851	0.866	0.692621	1.35403	1	0.562	7	FALSE
EWB00_007010	0.866	0.644766	1.91134	0.989	0.325	7	FALSE	Centrosomal protein [Source:UniProtKB/TrEMBL;Acc:A0A4Z2CW57]
EWB00_002813	0.865	0.560717	2.16614	0.92	0.229	7	TRUE	Retinoic acid receptor alpha [Source:UniProtKB/TrEMBL;Acc:A0A4Z2DAQ1]
EWB00_003719	0.865	0.400982	2.34239	0.862	0.105	7	FALSE	Asparagine-rich antigen [Source:UniProtKB/TrEMBL;Acc:A0A4Z2D7L6]
EWB00_004012	0.865	0.431896	3.40095	0.793	0.054	7	FALSE	Potassium voltage-gated channel protein [Source:UniProtKB/TrEMBL;Acc:A0A4Z2DV28]
EWB00_004896	0.864	0.602863	1.43773	1	0.503	7	FALSE	SJCHGC06619 protein [Source:UniProtKB/TrEMBL;Acc:Q5DH05]
EWB00_010219	0.864	0.652751	1.84305	0.977	0.368	7	FALSE	Cyclin-dependent kinase 9 [Source:UniProtKB/TrEMBL;Acc:A0A4Z2DPU8]
EWB00_005617	0.863	0.487744	2.02114	0.931	0.204	7	FALSE	Palmitoyltransferase [Source:UniProtKB/TrEMBL;Acc:A0A4Z2D103]
EWB00_002893	0.862	0.644917	4.65917	0.747	0.02	7	FALSE	Innexin [Source:UniProtKB/TrEMBL;Acc:A0A4Z2DW96]
EWB00_003546	0.862	0.495896	2.17004	0.908	0.178	7	FALSE	Adiponectin receptor 2; Adiponectin receptor protein isoform 3 [Source:UniProtKB/TrEMBL;Acc:C7TYL0]
EWB00_004500	0.862	0.644651	1.32218	0.989	0.649	7	FALSE	Histone H3-like centromeric protein [Source:UniProtKB/TrEMBL;Acc:A0A4Z2D4Y7]
EWB00_008895	0.862	0.705298	1.68118	0.966	0.478	7	FALSE	Activating molecule in BECN1-regulated autophagy protein isoform 3 [Source:UniProtKB/TrEMBL;Acc:A0A4Z2DSI6]
EWB00_011356	0.861	0.504139	0.730737	1	1	7	FALSE	Heat shock protein HSP 90-alpha; SJCHGC00820 protein [Source:UniProtKB/TrEMBL;Acc:Q5D947]
EWB00_010812	0.86	0.789164	1.72781	0.977	0.439	7	FALSE	Sj-Ts4 isoform 5 [Source:UniProtKB/TrEMBL;Acc:C1L9R7]
EWB00_002963	0.858	0.370825	2.40703	0.816	0.075	7	FALSE
EWB00_006496	0.858	0.510612	1.65635	1	0.327	7	FALSE	SJCHGC05346 protein [Source:UniProtKB/TrEMBL;Acc:Q5D9B1]
EWB00_007066	0.858	0.490698	1.8735	0.92	0.186	7	FALSE	G2/mitotic-specific cyclin-B1 isoform 2 [Source:UniProtKB/TrEMBL;Acc:A0A4Z2DST6]
EWB00_001297	0.856	0.427027	2.48427	0.851	0.13	7	FALSE	Anoctamin [Source:UniProtKB/TrEMBL;Acc:A0A4Z2DG13]
EWB00_001972	0.856	0.595831	2.31115	0.885	0.196	7	FALSE	2,3-bisphosphoglycerate 3-phosphatase [Source:UniProtKB/TrEMBL;Acc:A0A4Z2DEI7]
EWB00_006211	0.856	0.552339	2.95475	0.793	0.071	7	FALSE	BEN domain isoform 1 [Source:UniProtKB/TrEMBL;Acc:A0A4Z2CZM2]
EWB00_006246	0.856	0.538044	2.27423	0.851	0.129	7	FALSE	Protein phosphatase 1 regulatory subunit 3B [Source:UniProtKB/TrEMBL;Acc:A0A4Z2CZ37]
EWB00_003154	0.855	0.490863	1.94973	0.908	0.165	7	FALSE	Lipase 2 [Source:UniProtKB/TrEMBL;Acc:A0A4Z2D9L7]
EWB00_005866	0.853	0.612795	1.92768	0.92	0.28	7	FALSE	Elongation of very long chain fatty acids protein [Source:UniProtKB/TrEMBL;Acc:A0A4Z2D041]
EWB00_007767	0.853	0.631582	1.34957	1	0.611	7	TRUE	X-box-binding protein [Source:UniProtKB/TrEMBL;Acc:A0A4Z2CT64]
EWB00_001971	0.852	0.613218	1.44035	1	0.498	7	FALSE	Protein sarah isoform 3 [Source:UniProtKB/TrEMBL;Acc:A0A4Z2DEB7]
EWB00_007320	0.851	0.447772	1.86544	0.92	0.204	7	FALSE	Rho GTPase-activating protein isoform 1 [Source:UniProtKB/TrEMBL;Acc:A0A4Z2CV90]
EWB00_000575	0.85	0.564672	1.53948	1	0.375	7	FALSE	Integral membrane protein [Source:UniProtKB/TrEMBL;Acc:A0A4Z2DIM3]
EWB00_007381	0.85	0.528894	2.06548	0.897	0.201	7	FALSE	Ectonucleoside triphosphate diphosphohydrolase 1 [Source:UniProtKB/TrEMBL;Acc:A0A4Z2CUH1]
EWB00_010861	0.85	0.576081	1.20653	1	0.641	7	FALSE	Lin-7 homolog B; Protein lin-7 isoform 3 [Source:UniProtKB/TrEMBL;Acc:C1LM76]
EWB00_001138	0.848	0.503306	5.59951	0.713	0.018	7	TRUE	Transcription factor HES-2 [Source:UniProtKB/TrEMBL;Acc:A0A4Z2DH27]
EWB00_004574	0.848	1.07425	4.96693	0.724	0.045	7	FALSE	Calcium-binding EF-hand,domain-containing protein; Tegument antigen [Source:UniProtKB/TrEMBL;Acc:C1LEK4]
EWB00_001100	0.847	0.352264	1.72414	0.92	0.182	7	FALSE	Activated cdc42 kinase 1 [Source:UniProtKB/TrEMBL;Acc:A0A4Z2DGT5]
EWB00_002967	0.847	0.672933	1.43788	0.989	0.536	7	FALSE	Calpain B; Calpain-B isoform 6 [Source:UniProtKB/TrEMBL;Acc:C1LFG3]
EWB00_006993	0.847	0.511107	3.01211	0.782	0.083	7	FALSE	ATP-binding cassette sub-family A member 1 [Source:UniProtKB/TrEMBL;Acc:A0A4Z2CWB6]
EWB00_001967	0.845	0.506656	4.99899	0.713	0.024	7	FALSE	Methionine aminopeptidase 1 [Source:UniProtKB/TrEMBL;Acc:A0A4Z2DEB2]
EWB00_002263	0.844	0.509967	1.43292	0.989	0.397	7	FALSE	Putative Ras-related protein; SJCHGC06903 protein [Source:UniProtKB/TrEMBL;Acc:Q5DHF1]
EWB00_003153	0.844	0.420677	1.92117	0.908	0.175	7	TRUE	Protein capicua [Source:UniProtKB/TrEMBL;Acc:A0A4Z2D9N9]
EWB00_001646	0.842	0.316626	1.74348	0.897	0.158	7	FALSE	DUF676 domain-containing protein [Source:UniProtKB/TrEMBL;Acc:A0A4Z2DF46]
EWB00_008846	0.842	0.395515	1.8365	0.908	0.196	7	FALSE	Ubiquitin carboxyl-terminal hydrolase 10 isoform 1 [Source:UniProtKB/TrEMBL;Acc:A0A4Z2CNQ7]
EWB00_008616	0.841	0.412709	2.99933	0.759	0.07	7	FALSE
EWB00_002694	0.84	0.369672	2.10603	0.828	0.116	7	FALSE	Histidine kinase [Source:UniProtKB/TrEMBL;Acc:A0A4Z2DB87]
EWB00_008736	0.84	0.537029	0.953476	1	0.84	7	FALSE	Thioredoxin-related transmembrane protein isoform 1 [Source:UniProtKB/TrEMBL;Acc:A0A4Z2DSJ1]
EWB00_011211	0.84	0.339419	2.94067	0.759	0.06	7	FALSE	StAR-related lipid transfer protein [Source:UniProtKB/TrEMBL;Acc:A0A4Z2DLJ5]
EWB00_006992	0.839	0.341507	1.56545	0.77	0.072	7	FALSE	Zinc finger CCCH domain containing 31 [Source:UniProtKB/TrEMBL;Acc:A0A4Z2CW74]
EWB00_009865	0.838	0.553669	1.05462	1	0.764	7	FALSE	Mpv17-like protein isoform 4 [Source:UniProtKB/TrEMBL;Acc:A0A4Z2CLU1]
EWB00_001638	0.836	0.287527	2.39268	0.77	0.071	7	FALSE	Tyrosine-protein phosphatase non-receptor type 14 [Source:UniProtKB/TrEMBL;Acc:A0A4Z2DF26]
EWB00_005963	0.836	0.528928	1.51623	0.966	0.395	7	FALSE	Leucine-rich repeat and fibronectin type-III domain-containing 5-like [Source:UniProtKB/TrEMBL;Acc:A0A4Z2DTA3]
EWB00_007563	0.836	0.390226	1.92072	0.816	0.124	7	FALSE	BTB/POZ domain-containing protein isoform 2 [Source:UniProtKB/TrEMBL;Acc:A0A4Z2CTY6]
EWB00_002775	0.835	0.421645	1.90652	0.885	0.167	7	FALSE	Filamin-A [Source:UniProtKB/TrEMBL;Acc:A0A4Z2DBA8]
EWB00_004014	0.835	0.335472	1.78596	0.828	0.134	7	FALSE	Ras and EF-hand domain-containing protein isoform 2 [Source:UniProtKB/TrEMBL;Acc:A0A4Z2DV93]
EWB00_006997	0.835	0.390543	1.64076	0.92	0.23	7	FALSE
EWB00_007927	0.835	0.502483	1.17112	1	0.556	7	FALSE	Vacuole membrane protein isoform 2 [Source:UniProtKB/TrEMBL;Acc:A0A4Z2CSJ0]
EWB00_006791	0.834	0.494097	1.62706	0.954	0.292	7	FALSE	HEAT repeat-containing protein isoform 3 [Source:UniProtKB/TrEMBL;Acc:A0A4Z2CX55]
EWB00_001482	0.833	0.339338	0.526612	1	0.983	7	FALSE	CDGSH iron-sulfur domain-containing protein 2; SJCHGC06294 protein; Zinc finger CDGSH domain-containing protein 1 [Source:UniProtKB/TrEMBL;Acc:Q86FB3]
EWB00_010344	0.833	0.527995	1.45113	0.966	0.409	7	FALSE	Stromal membrane-associated protein [Source:UniProtKB/TrEMBL;Acc:A0A4Z2DQ92]
EWB00_009369	0.831	0.460609	2.01984	0.874	0.202	7	FALSE	Piezo-type mechanosensitive ion channel component [Source:UniProtKB/TrEMBL;Acc:A0A4Z2DRN6]
EWB00_001175	0.829	0.603823	4.33446	0.69	0.031	7	FALSE	CCR4-NOT transcription complex subunit 9 [Source:UniProtKB/TrEMBL;Acc:A0A4Z2DGH1]
EWB00_005404	0.829	0.452956	1.37441	0.977	0.351	7	FALSE	Ubiquitin-conjugating enzyme E2 2 [Source:UniProtKB/TrEMBL;Acc:A0A4Z2D1T2]
EWB00_006539	0.829	0.525574	2.84442	0.736	0.065	7	FALSE	TGF_BETA_2 domain-containing protein [Source:UniProtKB/TrEMBL;Acc:A0A4Z2CXV4]
EWB00_001047	0.828	0.347894	1.58704	0.908	0.204	7	FALSE	Cell wall Awa1p [Source:UniProtKB/TrEMBL;Acc:A0A4Z2DH50]
EWB00_006501	0.828	0.501621	1.58885	0.943	0.317	7	FALSE	1-phosphatidylinositol 4,5-bisphosphate phosphodiesterase [Source:UniProtKB/TrEMBL;Acc:A0A4Z2CYF8]
EWB00_001170	0.825	1.04402	1.64522	1	0.787	7	FALSE	SJCHGC05495 protein [Source:UniProtKB/TrEMBL;Acc:Q5DAM9]
EWB00_005815	0.825	0.474914	1.39488	0.954	0.333	7	TRUE	Zinc finger protein jing isoform 3 [Source:UniProtKB/TrEMBL;Acc:A0A4Z2DTX5]
EWB00_008109	0.825	0.458879	2.40352	0.77	0.113	7	FALSE	G2/mitotic-specific cyclin-B3 [Source:UniProtKB/TrEMBL;Acc:A0A4Z2CRG4]
EWB00_008240	0.825	0.479671	1.28939	0.966	0.433	7	FALSE	Palmitoyltransferase [Source:UniProtKB/TrEMBL;Acc:A0A4Z2CQZ6]
EWB00_003804	0.824	0.448073	1.31365	0.966	0.333	7	FALSE	2'-phosphotransferase [Source:UniProtKB/TrEMBL;Acc:C1LM03]
EWB00_010732	0.824	0.306707	2.17628	0.793	0.115	7	FALSE
EWB00_000645	0.823	0.383456	1.58281	0.92	0.24	7	FALSE	Striatin [Source:UniProtKB/TrEMBL;Acc:A0A4Z2DII8]
EWB00_002667	0.823	0.426035	3.8985	0.678	0.029	7	FALSE	Chromatin assembly factor 1 subunit B [Source:UniProtKB/TrEMBL;Acc:A0A4Z2DBD2]
EWB00_006223	0.823	0.539623	1.62192	0.954	0.308	7	FALSE	NEDD4-binding protein 2-like 1 isoform 2 [Source:UniProtKB/TrEMBL;Acc:A0A4Z2CZ12]
EWB00_011243	0.823	0.423568	1.98457	0.851	0.185	7	FALSE	DnaJ subfamily C [Source:UniProtKB/TrEMBL;Acc:A0A4Z2DKT0]
EWB00_004024	0.822	0.380431	1.58502	0.874	0.173	7	TRUE	Suppressor of hairless protein isoform 2 [Source:UniProtKB/TrEMBL;Acc:A0A4Z2DV46]
EWB00_008231	0.822	0.495639	1.24309	1	0.501	7	FALSE	Non-specific serine/threonine protein kinase [Source:UniProtKB/TrEMBL;Acc:A0A4Z2CRJ2]
EWB00_002056	0.821	0.481488	1.61564	0.931	0.308	7	FALSE	Zinc finger protein [Source:UniProtKB/TrEMBL;Acc:A0A4Z2DDJ6]
EWB00_009001	0.821	0.388185	1.29092	0.943	0.314	7	FALSE	SJCHGC06187 protein [Source:UniProtKB/TrEMBL;Acc:Q5DE68]
EWB00_005156	0.82	0.482358	1.28443	0.966	0.436	7	FALSE	E2 ubiquitin-conjugating enzyme [Source:UniProtKB/TrEMBL;Acc:C1L4B3]
EWB00_006051	0.819	0.709765	1.52249	0.977	0.578	7	FALSE	Kinase [Source:UniProtKB/TrEMBL;Acc:A0A4Z2DTK4]
EWB00_006963	0.819	0.418674	1.4498	0.92	0.252	7	FALSE	Adenosine deaminase [Source:UniProtKB/TrEMBL;Acc:A0A4Z2CWA3]
EWB00_010339	0.819	0.514512	1.44515	0.954	0.394	7	FALSE	Ribosomal s14 isoform 1 [Source:UniProtKB/TrEMBL;Acc:A0A4Z2DP31]
EWB00_010731	0.819	0.347567	1.8909	0.793	0.118	7	FALSE	Tripartite motif-containing protein [Source:UniProtKB/TrEMBL;Acc:A0A4Z2DNI5]
EWB00_002322	0.818	0.473932	1.50891	0.966	0.339	7	FALSE	Atlastin-1 isoform 4 [Source:UniProtKB/TrEMBL;Acc:A0A4Z2DC72]
EWB00_006463	0.818	0.424169	1.50161	0.943	0.303	7	FALSE	Ethanolaminephosphotransferase 1 [Source:UniProtKB/TrEMBL;Acc:A0A4Z2CYE0]
EWB00_009120	0.818	0.54896	1.16142	0.989	0.629	7	FALSE	Syntaxin-1A isoform 3 [Source:UniProtKB/TrEMBL;Acc:A0A4Z2CMZ2]
EWB00_002689	0.817	0.447341	1.13006	1	0.478	7	FALSE	Calcineurin subunit B type 1 isoform 1; Protein phosphatase 3, regulatory subunit [Source:UniProtKB/TrEMBL;Acc:B3GV00]
EWB00_010936	0.816	0.383799	1.16896	0.908	0.256	7	FALSE	Phospholipid scramblase [Source:UniProtKB/TrEMBL;Acc:A0A4Z2DXB6]
EWB00_000159	0.815	0.489683	1.22143	1	0.497	7	FALSE	Glutamine--fructose-6-phosphate transaminase (isomerizing) [Source:UniProtKB/TrEMBL;Acc:A0A4Z2DKY0]
EWB00_011168	0.815	0.411197	1.42769	0.92	0.286	7	FALSE	SJCHGC04664 protein [Source:UniProtKB/TrEMBL;Acc:Q5C5Z5]
EWB00_011301	0.815	0.464938	0.790838	1	0.88	7	FALSE	Chloride intracellular channel 4; Chloride intracellular channel exc-4; SJCHGC02774 protein [Source:UniProtKB/TrEMBL;Acc:Q86EG4]
EWB00_000174	0.814	0.279255	2.2768	0.736	0.076	7	FALSE	Phospholipase DDHD1 [Source:UniProtKB/TrEMBL;Acc:A0A4Z2DJQ3]
EWB00_008434	0.814	0.463478	0.875384	1	0.786	7	FALSE	Protein MGR2 homolog [Source:UniProtKB/TrEMBL;Acc:C1LEE7]
EWB00_002721	0.813	0.481804	2.04298	0.736	0.092	7	FALSE	Multidrug resistance protein [Source:UniProtKB/TrEMBL;Acc:A0A4Z2DB42]
[truncated: 692 more rows]
