# Supplementary material for: Single‐Cell and Spatial Transcriptomics Unveil Key Regulators Governing Cell Differentiation for Schistosoma japonicum Sexual Development
Source: Adv Sci (Weinh). 2026 Jul 11:e76329. Online ahead of print. doi: 10.1002/advs.76329 (PMC13355927; doi:10.1002/advs.76329)
Supplement: Supplementary file 11 — Supporting File 11: advs76329‐sup‐0011‐Table S9.xlsx. [file ADVS-9999-e76329-s006.xlsx]

## Sheet: S1 Sj vs Sm
	Table S9 The lists of differentially expressed genes of S1 between S. mansoni and S. japonicum
Sj_genes	log2FoldChange	pvalue	padj	Genes	threshold	Description	KEGG_name	Cluster_marker
EWB00_005749	16.3771	6.8448367189651e-15	1.80981678917924e-13	Sm103330-Sj005749	UP	Nuclear migration nudC [Source:UniProtKB/TrEMBL;Acc:A0A4Z2D0R4]	NA	tegument_progenitor
EWB00_001720	16.2342	8.38381865878611e-15	2.1750651339956e-13	Sm301340-Sj001720	UP	Proteasome subunit beta [Source:UniProtKB/TrEMBL;Acc:Q5DA88]	PSMB1	S1
EWB00_008670	16.1776	7.57814223105401e-15	1.98846994435375e-13	Sm311580-Sj008670	UP	NADH dehydrogenase (Ubiquinone) Fe-S protein 10; NADH dehydrogenase (Ubiquinone) Fe-S protein 11; NADH dehydrogenase (Ubiquinone) Fe-S protein 12; NADH dehydrogenase (Ubiquinone) Fe-S protein 13; NADH dehydrogenase (Ubiquinone) Fe-S protein 6; NADH dehydrogenase (Ubiquinone) Fe-S protein 7; NADH dehydrogenase (Ubiquinone) Fe-S protein 8; NADH dehydrogenase (Ubiquinone) Fe-S protein 9; Putative NA…	NDUFS6	NA
EWB00_004532	15.6828	0.00084277	0.00384908	Sm321090-Sj004532	UP	Hypotheticial protein [Source:UniProtKB/TrEMBL;Acc:C1L3T9]	NA	S1_progeny,vitellocyte.early,vitellocyte.late,vitellocyte.mature
EWB00_002762	15.1985	7.6098087657376e-13	1.66715207277318e-11	Sm062830-Sj002762	UP	SJCHGC03688 protein [Source:UniProtKB/TrEMBL;Acc:Q5DHF3]	NA	GSC
EWB00_009263	15.144	6.20010093424952e-12	1.20866939399028e-10	Sm185680-Sj009263	UP	Major egg antigen; Major egg antigen (P40); SJCHGC06324 protein [Source:UniProtKB/TrEMBL;Acc:Q5DE66]	NA	GSC_progeny,female_late,mehlis_gland,vitellocyte.early,vitellocyte.late,vitellocyte.mature
EWB00_010625	14.8646	9.70386924920443e-13	2.09270005277374e-11	Sm048870-Sj010625	UP	Protein CutA [Source:UniProtKB/TrEMBL;Acc:A0A4Z2DNE5]	cutA	NA
EWB00_007878	14.7617	4.37535293039252e-12	8.77741586413919e-11	Sm006980-Sj007878	UP	Mediator of RNA polymerase II transcription subunit 11 [Source:UniProtKB/TrEMBL;Acc:C1L439]	NA	mehlis_gland
EWB00_011225	14.148	6.77766881751076e-22	2.85199344570986e-20	Sm154120-Sj011225	UP	Lamin-B2 isoform 3 [Source:UniProtKB/TrEMBL;Acc:A0A4Z2DLB2]	LMNB	GSC_progeny
EWB00_009574	13.9985	3.64202024809844e-11	6.42802601844689e-10	Sm106050-Sj009574	UP	Thioredoxin-like protein [Source:UniProtKB/TrEMBL;Acc:Q5DGY8]	TXNL4A,DIB1	NA
EWB00_001049	13.7211	5.92821440179366e-11	1.02790471323563e-09	Sm341610-Sj001049	UP	40S ribosomal protein S12; SJCHGC01877 protein [Source:UniProtKB/TrEMBL;Acc:Q5DGP4]	RP-S12,MRPS12,rpsL	NA
EWB00_001143	13.1145	0.00249551	0.00977939	Sm331680-Sj001143	UP	IL4_i_Ig domain-containing protein [Source:UniProtKB/TrEMBL;Acc:A0A4Z2DH90]	NA	ambiguous2,female_late,vitellocyte.late,vitellocyte.mature
EWB00_000516	13.1055	5.45103898935477e-09	7.24809635174129e-08	Sm094250-Sj000516	UP	3-phosphoinositide-dependent protein kinase 1 [Source:UniProtKB/TrEMBL;Acc:A0A4Z2DIX5]	PDPK1	female_late,vitellocyte.late,vitellocyte.mature
EWB00_010595	12.962	6.22803161310646e-10	9.46688241454795e-09	Sm052460-Sj010595	UP	Cullin-1 isoform 2 [Source:UniProtKB/TrEMBL;Acc:A0A4Z2DP56]	CUL1,CDC53	vitellocyte.mature
EWB00_010489	12.9357	2.70904559925483e-10	4.26829307773004e-09	Sm062240-Sj010489	UP	Putative RNA-binding protein [Source:UniProtKB/TrEMBL;Acc:A0A4Z2DXP9]	RBM15	NA
EWB00_002361	12.7898	4.95771551875024e-10	7.61986521044441e-09	Sm024030-Sj002361	UP	39S ribosomal protein L49 [Source:UniProtKB/TrEMBL;Acc:A0A4Z2DCC5]	MRPL49,NOF1	NA
EWB00_006556	12.7567	6.39720975496015e-10	9.66834637234406e-09	Sm111800-Sj006556	UP	Zinc finger HIT type [Source:UniProtKB/TrEMBL;Acc:A0A4Z2CXX6]	NA	NA
EWB00_008571	12.6794	3.73656562950931e-09	5.06601953030329e-08	Sm300370-Sj008571	UP	Leucine-rich repeat-containing protein [Source:UniProtKB/TrEMBL;Acc:A0A4Z2CPF9]	NA	NA
EWB00_002007	12.5676	3.74428741300751e-09	5.06653479160094e-08	Sm247570-Sj002007	UP	Mitochondrial import inner membrane translocase subunit Tim17-A [Source:UniProtKB/TrEMBL;Acc:A0A4Z2DDP4]	TIM17	NA
EWB00_007845	12.3194	1.26022741440906e-15	3.62367891118206e-14	Sm033990-Sj007845	UP	Dynactin subunit 5; SJCHGC05724 protein [Source:UniProtKB/TrEMBL;Acc:Q5DCG0]	DCTN5	tegument_progenitor
EWB00_000261	12.1709	1.02612651762788e-07	1.09279307070216e-06	Sm123920-Sj000261	UP	SJCHGC01922 protein [Source:UniProtKB/TrEMBL;Acc:Q5DDP8]	NA	gut
EWB00_000253	12.0533	1.10159964068712e-08	1.38725166430325e-07	Sm321580-Sj000253	UP	Putative C-mannosyltransferase DPY19L1 isoform 2 [Source:UniProtKB/TrEMBL;Acc:A0A4Z2DJ94]	DPY19L	NA
EWB00_005148	12.0007	7.10639900411108e-08	7.74743436451351e-07	Sm094390-Sj005148	UP	Sodium/potassium/calcium exchanger 4 isoform 2 [Source:UniProtKB/TrEMBL;Acc:A0A4Z2D2L4]	SLC24A2,NCKX2	neuron
EWB00_002147	11.5996	1.27336814962451e-06	1.11093724406558e-05	Sm047640-Sj002147	UP	Ferritin [Source:UniProtKB/TrEMBL;Acc:C1L7G5]	FTH1	gut,mehlis_gland,muscle,neuron
EWB00_003905	11.5771	3.16055574821533e-08	3.68428973284358e-07	Sm093670-Sj003905	UP	Ubiquitin-like protein ATG12 [Source:UniProtKB/TrEMBL;Acc:Q5DBF6]	ATG12	NA
EWB00_001428	11.4327	2.94597869803688e-07	2.87149703321363e-06	Sm203680-Sj001428	UP	Isocitrate dehydrogenase [NAD] subunit, mitochondrial [Source:UniProtKB/TrEMBL;Acc:A0A4Z2DFP5]	IDH3	NA
EWB00_005361	11.2981	5.46096726970009e-08	6.07840889164521e-07	Sm316650-Sj005361	UP	E3 ubiquitin-protein ligase RFWD3 [Source:UniProtKB/TrEMBL;Acc:A0A4Z2D1T6]	RFWD3	NA
EWB00_006549	11.2227	1.18187510451621e-07	1.2433109902845e-06	Sm194930-Sj006549	UP	TBC1 domain family member 20 [Source:UniProtKB/TrEMBL;Acc:A0A4Z2CXW3]	TBC1D20,GYP8	NA
EWB00_007797	11.1216	6.34021236540367e-25	3.03845871761463e-23	Sm311890-Sj007797	UP	Histidine protein methyltransferase 1 isoform 2 [Source:UniProtKB/TrEMBL;Acc:C1L774]	NA	NA
EWB00_003511	11.0588	8.09674910702931e-06	6.00813608468917e-05	Sm131580-Sj003511	UP	Alpha-mannosidase [Source:UniProtKB/TrEMBL;Acc:A0A4Z2D8B3]	MAN2B1,LAMAN	gut,parenchyma
EWB00_003194	10.9118	2.66226774438446e-13	6.06346854917398e-12	Sm325350-Sj003194	UP	Hypotheticial protein [Source:UniProtKB/TrEMBL;Acc:C1LD77]	NA	GSC,S1,neoblast
EWB00_007846	10.8984	4.45509660630121e-22	1.88617310920765e-20	Sm140530-Sj007846	UP	Replication factor C subunit 2 isoform 4; SJCHGC05804 protein [Source:UniProtKB/TrEMBL;Acc:Q5DFI2]	dnaX RFC2_4	GSC,GSC_progeny,S1,female_late,male_late,neoblast
EWB00_006435	10.7794	9.69247080667739e-24	4.42965172429673e-22	Sm051300-Sj006435	UP	TAR DNA-binding protein; TAR DNA-binding protein 43 [Source:UniProtKB/TrEMBL;Acc:C1LHY1]	TARDBP,TDP43	NA
EWB00_004645	10.7717	2.69838010415561e-07	2.67166730255063e-06	Sm038430-Sj004645	UP		NA	NA
EWB00_000861	10.7177	3.85798181497453e-07	3.62230374219581e-06	Sm317240-Sj000861	UP	Glyco_hydro_5_C domain-containing protein [Source:UniProtKB/TrEMBL;Acc:A0A4Z2DHM4]	NA	NA
EWB00_000867	10.6456	5.34457774413653e-08	5.98748880069582e-07	Sm304250-Sj000867	UP	Purine nucleoside phosphorylase [Source:UniProtKB/TrEMBL;Acc:C1LK99]	punA,PNP	GSC_progeny,tegument,vitellocyte.late,vitellocyte.mature
EWB00_008344	10.5965	3.78248714260254e-16	1.12029801592705e-14	Sm045490-Sj008344	UP	Annexin [Source:UniProtKB/TrEMBL;Acc:A0A4Z2CR81]	ANXA7_11	female_late,tegument
EWB00_009871	10.3955	4.72280717464259e-42	6.39060633572716e-40	Sm214060-Sj009871	UP	Phosphoglycerate kinase [Source:UniProtKB/TrEMBL;Acc:B3W661]	PGK,pgk	muscle,parenchyma,tegument_progenitor
EWB00_006280	10.2819	4.92749184599639e-06	3.78249401882326e-05	Sm202190-Sj006280	UP	SJCHGC07515 protein [Source:UniProtKB/TrEMBL;Acc:Q5DDD6]	NA	parenchyma
EWB00_011213	10.1549	1.63758982450819e-45	2.75634326315391e-43	Sm034100-Sj011213	UP	DNA-directed RNA polymerase subunit [Source:UniProtKB/TrEMBL;Acc:Q5DC18]	RPC11,POLR3K	GSC,S1,S1_progeny,female_late,neoblast
EWB00_004340	10.045	1.3899808182973e-56	4.79612881353482e-54	Sm173840-Sj004340	UP	26S proteasome regulatory subunit 4 [Source:UniProtKB/TrEMBL;Acc:A0A4Z2D5V9]	PSMC1,RPT2	NA
EWB00_009799	9.76959	3.76809325307295e-52	1.13059180606332e-49	Sm321540-Sj009799	UP	Exosome complex component MTR3 isoform 1; Exosome complex exonuclease MTR3 [Source:UniProtKB/TrEMBL;Acc:C1LKS1]	NA	NA
EWB00_007308	9.55235	5.54240756851541e-16	1.6206845182341e-14	Sm013210-Sj007308	UP	Kinase [Source:UniProtKB/TrEMBL;Acc:A0A4Z2CVH0]	NA	S1_progeny,vitellocyte.early
EWB00_002271	9.54976	6.82975435530647e-57	2.48063867399842e-54	Sm050590-Sj002271	UP	N-acetyltransferase ARD1 homolog; N-alpha-acetyltransferase 10 isoform 1; SJCHGC06121 protein [Source:UniProtKB/TrEMBL;Acc:Q5DF52]	NAA10_11,ARD1_2	NA
EWB00_003758	9.43427	9.52403555100298e-18	3.20611557743764e-16	Sm241430-Sj003758	UP	Aquaporin-like domain-containing protein [Source:UniProtKB/TrEMBL;Acc:A0A4Z2DVQ2]	NA	NA
EWB00_004155	9.32542	2.80711831931906e-05	0.000182904	Sm212320-Sj004155	UP	DNA-directed RNA polymerase subunit [Source:UniProtKB/TrEMBL;Acc:A0A4Z2DUR3]	RPC1,POLR3A	NA
EWB00_004496	9.13207	3.68435832908927e-55	1.15571621950205e-52	Sm144000-Sj004496	UP	Cytochrome c oxidase subunit 6B [Source:UniProtKB/TrEMBL;Acc:A0A4Z2D501]	COX6B	GSC_progeny
EWB00_001053	9.09822	9.29216383419237e-47	1.78125618388226e-44	Sm306710-Sj001053	UP	Signal sequence receptor subunit alpha [Source:UniProtKB/TrEMBL;Acc:C1L6V8]	NA	S1_progeny,tegument_progenitor,vitellocyte.early
EWB00_011022	9.06266	9.86252206827037e-15	2.53959943257962e-13	Sm175200-Sj011022	UP	Protein TAPT1 [Source:UniProtKB/TrEMBL;Acc:A0A4Z2DM53]	TAPT1	vitellocyte.early
EWB00_002004	9.054	5.92205161244076e-06	4.50088966712045e-05	Sm155860-Sj002004	UP	SJCHGC03511 protein [Source:UniProtKB/TrEMBL;Acc:Q5DB49]	NA	GSC,S1,male_late
EWB00_003713	8.93678	4.0746394394964e-139	1.40595433859823e-135	Sm305200-Sj003713	UP	RNA-binding protein isoform 2 [Source:UniProtKB/TrEMBL;Acc:A0A4Z2D7M8]	RBM4	S1,neoblast
EWB00_004381	8.88573	0.00168826	0.00693079	Sm247080-Sj004381	UP	Aminopeptidase [Source:UniProtKB/TrEMBL;Acc:A0A4Z2D655]	ANPEP,CD13	vitellocyte.late,vitellocyte.mature
EWB00_005853	8.64734	0.00185945	0.00755717	Sm125400-Sj005853	UP	Neurogenic differentiation factor 1 [Source:UniProtKB/TrEMBL;Acc:A0A4Z2D0G3]	NEUROD1	NA
EWB00_003095	8.61818	0.000922009	0.0041614	Sm154390-Sj003095	UP		NA	GSC_progeny,female_late
EWB00_000946	8.61661	3.93077782158284e-36	3.87518539239188e-34	Sm312440-Sj000946	UP	Aldehyde dehydrogenase X isoform 1 [Source:UniProtKB/TrEMBL;Acc:A0A4Z2DX75]	hpaE,hpcC REF1	GSC,neoblast,parenchyma,tegument_progenitor
EWB00_003287	8.56645	3.50303373220834e-20	1.3581143699983e-18	Sm310240-Sj003287	UP	ATP-dependent Clp protease proteolytic subunit [Source:UniProtKB/TrEMBL;Acc:A0A4Z2D8Z9]	clpP,CLPP	NA
EWB00_004067	8.41255	0.00065043	0.00306809	Sm333750-Sj004067	UP	Potassium voltage-gated channel protein [Source:UniProtKB/TrEMBL;Acc:A0A4Z2D6L9]	NA	S1_progeny,vitellocyte.early
EWB00_011021	8.26872	1.17223171831658e-35	1.13937620959193e-33	Sm096720-Sj011021	UP	Lissencephaly type-1-like homology motif,domain-containing protein; WD repeat-containing protein isoform 1 [Source:UniProtKB/TrEMBL;Acc:C1LMH4]	NA	tegument_progenitor
EWB00_002923	8.26358	2.19235859695796e-47	4.44984314047262e-45	Sm210440-Sj002923	UP	Aldehyde dehydrogenase family 9 member A1-A isoform 1 [Source:UniProtKB/TrEMBL;Acc:A0A4Z2DX60]	ALDH9A1	NA
EWB00_011005	8.23089	2.45222532866267e-07	2.45258072363784e-06	Sm344440-Sj011005	UP	Tetraspanin 74F; Tetraspanin-15 isoform 2 [Source:UniProtKB/TrEMBL;Acc:C1LIF6]	TSPAN11	flame,mehlis_gland
EWB00_010281	8.22604	1.23755560233716e-49	2.84679040390957e-47	Sm321310-Sj010281	UP	Prefoldin subunit 4 [Source:UniProtKB/TrEMBL;Acc:Q5DCP8]	PFDN4	NA
EWB00_000341	8.21291	0.00113245	0.00497775	Sm317520-Sj000341	UP	GLIPR1-like protein isoform 3 [Source:UniProtKB/TrEMBL;Acc:A0A4Z2DJ74]	PI16,CRISP9,CD364	NA
EWB00_008808	8.20179	1.25280107010909e-07	1.31391796121927e-06	Sm306860-Sj008808	UP	Glutathione transferase [Source:UniProtKB/TrEMBL;Acc:Q26513]	GST,gst	female_late,parenchyma,tegument_progenitor
EWB00_003068	8.13067	3.33724813747847e-07	3.20310840010277e-06	Sm128390-Sj003068	UP	Connector enhancer of kinase suppressor of ras 2 [Source:UniProtKB/TrEMBL;Acc:A0A4Z2DA01]	CNKSR2,CNK2,KSR2	NA
EWB00_002809	8.08829	0.00056735	0.00272273	Sm144140-Sj002809	UP	Zinc transporter ZIP3 [Source:UniProtKB/TrEMBL;Acc:A0A4Z2DAP5]	SLC39A1_2_3,ZIP1_2_3	vitellocyte.early,vitellocyte.mature
EWB00_002090	8.06453	5.13231092169025e-82	5.9030129450974e-79	Sm093830-Sj002090	UP	Calcium-regulated heat stable protein 1 (Calcium-regulated heat-stable protein of 24 kDa); Cold shock domain-containing protein isoform 1 [Source:UniProtKB/TrEMBL;Acc:C1LM05]	NA	NA
EWB00_002583	8.05229	1.80112938892608e-24	8.45550606325093e-23	Sm314730-Sj002583	UP	SJCHGC00791 protein [Source:UniProtKB/TrEMBL;Acc:Q5D914]	NA	neoblast
EWB00_010677	8.04787	0.00117553	0.00512253	Sm328220-Sj010677	UP	Saposin B-type domain-containing protein [Source:UniProtKB/TrEMBL;Acc:A0A4Z2DN55]	NA	gut
EWB00_003680	8.0373	7.82047642015969e-46	1.34922769438805e-43	Sm023160-Sj003680	UP	V-type proton ATPase subunit F [Source:UniProtKB/TrEMBL;Acc:C1LGC7]	ATPeV1F,ATP6S14	NA
EWB00_002135	8.00598	6.44296005289397e-17	2.03026791438453e-15	Sm008490-Sj002135	UP	Glycogenin-1 isoform 2 [Source:UniProtKB/TrEMBL;Acc:A0A4Z2DDB4]	GYG1,GYG2	S1_progeny,muscle,vitellocyte.mature
EWB00_008326	8.00348	0.00163552	0.00675448	Sm331060-Sj008326	UP	Adenylate cyclase isoform 2 [Source:UniProtKB/TrEMBL;Acc:A0A4Z2CQP3]	NA	NA
EWB00_010303	7.93585	0.000187084	0.0010198	Sm120070-Sj010303	UP	Retinol dehydrogenase 12 isoform 1 [Source:UniProtKB/TrEMBL;Acc:A0A4Z2DPB7]	RDH12	vitellocyte.mature
EWB00_002177	7.86982	3.78331903749521e-45	5.93379197221692e-43	Sm064320-Sj002177	UP	26S proteasome non-ATPase regulatory subunit 10 [Source:UniProtKB/TrEMBL;Acc:A0A4Z2DD34]	PSMD10	neoblast
EWB00_006766	7.81083	0.00188425	0.00764446	Sm158980-Sj006766	UP	Neuronal calcium sensor 2 [Source:UniProtKB/TrEMBL;Acc:A0A4Z2CX01]	NCS1	neuron
EWB00_003909	7.73044	8.82041188852867e-106	2.02898874809121e-102	Sm059790-Sj003909	UP	Transketolase; Transketolase isoform 2 [Source:UniProtKB/TrEMBL;Acc:C1LGS7]	E2.2.1.1,tktA,tktB	NA
EWB00_002225	7.71057	8.2654027355587e-07	7.46590893692286e-06	Sm137660-Sj002225	UP	Kinesin-like protein [Source:UniProtKB/TrEMBL;Acc:A0A4Z2DCZ3]	KIF20	GSC,S1,female_late,male_late
EWB00_004943	7.71055	0.00255558	0.00998646	Sm156180-Sj004943	UP	EF-hand calcium-binding domain-containing protein 6 [Source:UniProtKB/TrEMBL;Acc:A0A4Z2D3C2]	NA	NA
EWB00_007580	7.65237	8.83803586031894e-08	9.51502113448689e-07	Sm322130-Sj007580	UP	Chromatin assembly factor 1 subunit A-A isoform 2 [Source:UniProtKB/TrEMBL;Acc:A0A4Z2CU59]	CHAF1A	GSC,GSC_progeny,S1,female_late,neoblast
EWB00_009146	7.53105	9.2089448359933e-87	1.2710185662638e-83	Sm328240-Sj009146	UP	Zinc C2H2 type [Source:UniProtKB/TrEMBL;Acc:A0A4Z2CMS6]	NA	NA
EWB00_011143	7.5259	2.49177529385898e-49	5.54701332352284e-47	Sm074990-Sj011143	UP	Putative E3 ubiquitin-protein ligase HERC5; RCC1 domain-containing protein [Source:UniProtKB/TrEMBL;Acc:C1LGT4]	NA	NA
EWB00_011148	7.47072	1.65312516557206e-09	2.376711826586e-08	Sm075060-Sj011148	UP	Glutamine-dependent NAD(+) synthetase [Source:UniProtKB/TrEMBL;Acc:A0A4Z2DLM5]	E6.3.5.1,NADSYN1,QNS1,nadE	male_late
EWB00_007578	7.46849	0.000146163	0.000816078	Sm242540-Sj007578	UP	Glycerol-3-phosphate dehydrogenase [NAD(+)] [Source:UniProtKB/TrEMBL;Acc:A0A4Z2CUI4]	gpsA	GSC_progeny,S1,S1_progeny,vitellocyte.early
EWB00_010353	7.46371	9.76392624243359e-31	7.40448956033343e-29	Sm163110-Sj010353	UP	ATP-dependent RNA helicase DDX1 [Source:UniProtKB/TrEMBL;Acc:A0A4Z2DP82]	DDX1	NA
EWB00_004717	7.41469	6.96017194935668e-77	6.00401832781381e-74	Sm303500-Sj004717	UP	Elongation factor 1-alpha [Source:UniProtKB/TrEMBL;Acc:A0A4Z2D4A8]	EEF1A	GSC_progeny,S1,S1_progeny,female_late,neoblast,neoblast_progeny
EWB00_005038	7.3958	0.0014928	0.00624729	Sm337250-Sj005038	UP	SJCHGC02803 protein [Source:UniProtKB/TrEMBL;Acc:Q5DHT7]	NA	parenchyma
EWB00_005052	7.36172	0.000207205	0.00111539	Sm105340-Sj005052	UP	Cyclic nucleotide-gated cation channel subunit A isoform 2 [Source:UniProtKB/TrEMBL;Acc:A0A4Z2D3C9]	NA	NA
EWB00_010435	7.3334	0.00166648	0.00684954	Sm087690-Sj010435	UP	Metalloproteinase inhibitor 1 [Source:UniProtKB/TrEMBL;Acc:A0A4Z2DXU3]	NA	NA
EWB00_008812	7.19496	0.00147194	0.00617125	Sm344360-Sj008812	UP	Stress protein DDR48 (DNA damage-responsive protein 48) [Source:UniProtKB/TrEMBL;Acc:C1LDQ6]	NA	S1,S1_progeny,ambiguous2,female_late,vitellocyte.early,vitellocyte.late,vitellocyte.mature
EWB00_005077	7.17598	5.04911860760733e-67	2.6803051931614e-64	Sm156780-Sj005077	UP	Ribosome biogenesis protein BRX1 homolog [Source:UniProtKB/TrEMBL;Acc:A0A4Z2D2Y3]	BRX1,BRIX1	GSC,S1,neoblast
EWB00_004745	7.17259	3.0154325365084e-12	6.19330355191801e-11	Sm340540-Sj004745	UP	Lysosome membrane protein [Source:UniProtKB/TrEMBL;Acc:A0A4Z2D474]	SCARB2,LIMP2,CD36L2	S1_progeny,parenchyma,tegument
EWB00_008728	7.10951	3.00718592762833e-17	9.88218575550624e-16	Sm310770-Sj008728	UP	Ribosomal protein S6 kinase 2 alpha [Source:UniProtKB/TrEMBL;Acc:A0A4Z2DSS2]	NA	NA
EWB00_003351	7.09999	8.21393206729499e-09	1.0595204709608e-07	Sm345660-Sj003351	UP	Serine arginine repetitive matrix 1 isoform 1 [Source:UniProtKB/TrEMBL;Acc:A0A4Z2D8V3]	NA	vitellocyte.mature
EWB00_007276	6.9959	2.03657249374383e-55	6.69256513301247e-53	Sm070110-Sj007276	UP	Putative 39S ribosomal protein L45 isoform 3 [Source:UniProtKB/TrEMBL;Acc:A0A4Z2CVA0]	MRPL45	NA
EWB00_007560	6.99157	4.90758411014365e-57	1.88151321911674e-54	Sm176630-Sj007560	UP	Selenocysteine-specific elongation factor isoform 2 [Source:UniProtKB/TrEMBL;Acc:A0A4Z2CU95]	selB,EEFSEC	NA
EWB00_003504	6.80241	3.38445632719733e-05	0.000216863	Sm070370-Sj003504	UP	Neutral sphingomyelinase [Source:UniProtKB/TrEMBL;Acc:A0A4Z2D8A3]	NA	NA
EWB00_005947	6.79027	2.2634410646915e-47	4.46285908212458e-45	Sm045070-Sj005947	UP	U3 small nucleolar RNA-associated protein 15 homolog [Source:UniProtKB/TrEMBL;Acc:A0A4Z2DTA9]	NA	S1,S1_progeny
EWB00_009807	6.68057	1.23643211607279e-20	4.96082443780136e-19	Sm030030-Sj009807	UP	TM2 domain-containing protein [Source:UniProtKB/TrEMBL;Acc:A0A4Z2DQR7]	NA	mehlis_gland,neuron
EWB00_004836	6.65637	0.00027751	0.00143238	Sm031300-Sj004836	UP	Universal stress protein [Source:UniProtKB/TrEMBL;Acc:A0A4Z2D3Q0]	NA	S1_progeny,parenchyma,vitellocyte.early,vitellocyte.late,vitellocyte.mature
EWB00_007112	6.63188	2.21631723314736e-34	2.09517879807533e-32	Sm308630-Sj007112	UP	Enoyl-[acyl-carrier-protein] reductase isoform 1 [Source:UniProtKB/TrEMBL;Acc:A0A4Z2CVV8]	MECR,NRBF1	NA
EWB00_002397	6.51502	0.000227964	0.00121107	Sm307270-Sj002397	UP	Innexin [Source:UniProtKB/TrEMBL;Acc:A0A4Z2DD80]	NA	vitellocyte.early,vitellocyte.late,vitellocyte.mature
EWB00_003982	6.49157	3.3835605224872e-07	3.22959213909878e-06	Sm029970-Sj003982	UP		NA	NA
EWB00_006242	6.48637	8.27804148304001e-29	5.77038022974334e-27	Sm083870-Sj006242	UP	Putative aminopeptidase W07G4.4 isoform 2 [Source:UniProtKB/TrEMBL;Acc:A0A4Z2CZ99]	CARP,pepA	parenchyma
EWB00_001730	6.39283	0.000434921	0.00214999	Sm136210-Sj001730	UP	WD repeat-containing protein [Source:UniProtKB/TrEMBL;Acc:A0A4Z2DEQ3]	DNAI3,WDR63	male_late
EWB00_007690	6.38839	1.09267042809777e-28	7.46586002406206e-27	Sm178360-Sj007690	UP	E3 UFM1-protein ligase 1 [Source:UniProtKB/TrEMBL;Acc:A0A4Z2CTT2]	NA	S1_progeny,tegument_progenitor,vitellocyte.early
EWB00_002076	6.36657	0.00242855	0.00954409	Sm131160-Sj002076	UP		NA	S1_progeny,vitellocyte.early,vitellocyte.late,vitellocyte.mature
EWB00_011317	6.27371	6.51641243708169e-28	4.08816020257279e-26	Sm132200-Sj011317	UP	Leucine-rich repeat protein isoform 3 [Source:UniProtKB/TrEMBL;Acc:A0A4Z2DL22]	NA	vitellocyte.early
EWB00_007920	6.27049	4.68065878898481e-07	4.3415626751054e-06	Sm079010-Sj007920	UP	SJCHGC02266 protein; cAMP-dependent protein kinase type II regulatory subunit [Source:UniProtKB/TrEMBL;Acc:Q5DI18]	PRKAR	mehlis_gland
EWB00_003535	6.26126	0.000183859	0.0010046	Sm014410-Sj003535	UP	TIR domain-containing protein [Source:UniProtKB/TrEMBL;Acc:A0A4Z2D851]	NA	NA
EWB00_009403	6.2238	6.92414706468306e-20	2.59693146159662e-18	Sm177290-Sj009403	UP	CDK5 regulatory subunit-associated protein isoform 2 [Source:UniProtKB/TrEMBL;Acc:A0A4Z2DRL8]	miaB	NA
EWB00_005371	6.12718	1.9654576641088e-11	3.57879243799863e-10	Sm245890-Sj005371	UP	Cation-transporting ATPase [Source:UniProtKB/TrEMBL;Acc:A0A4Z2D1N9]	ATP13A2 ATP13A3_4_5	vitellocyte.early,vitellocyte.mature
EWB00_009318	6.08439	3.8172123788139e-12	7.74781841946904e-11	Sm342100-Sj009318	UP	SET and MYND domain-containing protein [Source:UniProtKB/TrEMBL;Acc:A0A4Z2CMB0]	NA	NA
EWB00_002650	6.06562	0.000145273	0.00081308	Sm347270-Sj002650	UP	Universal stress protein [Source:UniProtKB/TrEMBL;Acc:Q86DX1]	NA	S1_progeny,tegument
EWB00_001067	6.0546	1.11038355175548e-07	1.17366665030931e-06	Sm169970-Sj001067	UP	Kinetochore protein NDC80 isoform 1 [Source:UniProtKB/TrEMBL;Acc:A0A4Z2DHV1]	NA	GSC,GSC_progeny,S1,female_late,male_late,neoblast
EWB00_004474	5.88902	4.94408015979585e-71	3.41190971827512e-68	Sm330740-Sj004474	UP	Alpha-taxilin [Source:UniProtKB/TrEMBL;Acc:A0A4Z2D528]	TXLN	NA
EWB00_003956	5.82354	1.75040330979394e-27	1.06898524255646e-25	Sm302330-Sj003956	UP	Phosphatidate cytidylyltransferase, mitochondrial [Source:UniProtKB/TrEMBL;Acc:C1L4F3]	TAM41,MMP37	female_late,male_late
EWB00_006548	5.77027	0.000678538	0.00317679	Sm194920-Sj006548	UP	T-cell immunomodulatory protein [Source:UniProtKB/TrEMBL;Acc:A0A4Z2CXV5]	ITFG1	NA
EWB00_006347	5.76502	2.48879496481632e-24	1.16048473325658e-22	Sm316430-Sj006347	UP	60S ribosomal protein L21 [Source:UniProtKB/TrEMBL;Acc:C1LUH0]	RP-L21e,RPL21	GSC,GSC_progeny,S1,S1_progeny,female_late,neoblast
EWB00_009374	5.76304	0.00123245	0.00532569	Sm345880-Sj009374	UP	Cilia-and flagella-associated protein isoform 2 [Source:UniProtKB/TrEMBL;Acc:A0A4Z2DRH4]	CFAP47	NA
EWB00_010410	5.75922	1.8428926154138e-09	2.62222720391147e-08	Sm326250-Sj010410	UP	SJCHGC09521 protein [Source:UniProtKB/TrEMBL;Acc:Q5D9W2]	NA	GSC,S1,neoblast
EWB00_004361	5.72883	2.36005853086328e-25	1.18881488478011e-23	Sm319060-Sj004361	UP	U1-type domain-containing protein [Source:UniProtKB/TrEMBL;Acc:A0A4Z2D5Z6]	NA	GSC,S1,female_late,neoblast
EWB00_004239	5.67257	2.55070076264628e-09	3.53461565522529e-08	Sm057620-Sj004239	UP	Polypeptide N-acetylgalactosaminyltransferase [Source:UniProtKB/TrEMBL;Acc:A0A4Z2D5F8]	GALNT	S1_progeny,vitellocyte.early,vitellocyte.late,vitellocyte.mature
EWB00_001068	5.66987	7.70198119126493e-51	2.0442835461892e-48	Sm169960-Sj001068	UP	Dual specificity protein phosphatase 22; SJCHGC01353 protein [Source:UniProtKB/TrEMBL;Acc:Q5DGN0]	K14165	NA
EWB00_005573	5.65623	2.36880246166902e-29	1.70282351958103e-27	Sm333460-Sj005573	UP	39S ribosomal protein L2 [Source:UniProtKB/TrEMBL;Acc:A0A4Z2D173]	RP-L2,MRPL2,RML2,rplB	NA
EWB00_009124	5.63783	0.00117954	0.00513239	Sm344950-Sj009124	UP	Acyltransferase [Source:UniProtKB/TrEMBL;Acc:A0A4Z2CNH7]	MOGAT2,MGAT2	S1,S1_progeny,female_late,vitellocyte.early,vitellocyte.late
EWB00_002408	5.58728	0.000461165	0.00226836	Sm316640-Sj002408	UP	SJCHGC04318 protein [Source:UniProtKB/TrEMBL;Acc:Q5DH59]	NA	S1_progeny,female_late,flame,mehlis_gland,vitellocyte.early,vitellocyte.late,vitellocyte.mature
EWB00_006408	5.55562	3.90150357299153e-25	1.9369982846917e-23	Sm301320-Sj006408	UP	ATP-binding cassette sub-family F member 2 [Source:UniProtKB/TrEMBL;Acc:A0A4Z2CYP3]	ABCF2	NA
EWB00_006124	5.50204	0.00236304	0.00931317	Sm163820-Sj006124	UP	Putative phospholipid-transporting ATPase IF isoform 3 [Source:UniProtKB/TrEMBL;Acc:A0A4Z2D040]	ATP11	NA
EWB00_000149	5.49157	1.54706416146573e-11	2.86227607996649e-10	Sm101230-Sj000149	UP	Phenylalanine--tRNA ligase [Source:UniProtKB/TrEMBL;Acc:A0A4Z2DJZ9]	FARSA,pheS	NA
EWB00_003747	5.46031	1.00245257798677e-10	1.675042431159e-09	Sm331960-Sj003747	UP	Tyrosine-protein kinase [Source:UniProtKB/TrEMBL;Acc:A0A4Z2DVH8]	FER,TYK3	NA
EWB00_002391	5.45454	0.000362817	0.00182893	Sm243800-Sj002391	UP		NA	tegument_progenitor,vitellocyte.early
EWB00_002840	5.28329	0.00022608	0.00120291	Sm158550-Sj002840	UP	Semaphorin-5A isoform 3 [Source:UniProtKB/TrEMBL;Acc:A0A4Z2DAN0]	SEMA5	tegument
EWB00_004547	5.27991	4.32611308455649e-33	3.68574153043511e-31	Sm312950-Sj004547	UP	Transmembrane emp24 domain-containing protein isoform 1 [Source:UniProtKB/TrEMBL;Acc:A0A4Z2DV04]	NA	S1_progeny,vitellocyte.early
EWB00_010886	5.22606	9.76042195189841e-07	8.71367036093802e-06	Sm163570-Sj010886	UP	Ryanodine receptor isoform 2 [Source:UniProtKB/TrEMBL;Acc:A0A4Z2DMG0]	RYR2	S1_progeny,muscle
EWB00_004564	5.20468	0.00183435	0.00747718	Sm321680-Sj004564	UP	Adenosine monophosphate-protein transferase FICD [Source:UniProtKB/TrEMBL;Acc:A0A4Z2D4S4]	fic,FICD,HYPE	NA
EWB00_001378	5.1778	0.00227392	0.00899274	Sm343810-Sj001378	UP	FMRFamide receptor isoform 2 [Source:UniProtKB/TrEMBL;Acc:A0A4Z2DWN8]	NA	S1_progeny,male_late,vitellocyte.early
EWB00_002080	5.17554	0.000148877	0.000829886	Sm016490-Sj002080	UP	Saposin B domain-containing protein isoform 3 [Source:UniProtKB/TrEMBL;Acc:A0A4Z2DDU1]	NA	gut
EWB00_002480	5.1621	7.23436603336388e-05	0.000438703	Sm343930-Sj002480	UP	Calcium activated potassium channel subunit isoform 1 [Source:UniProtKB/TrEMBL;Acc:A0A4Z2DBM8]	NA	NA
EWB00_002770	5.1458	1.17072851788627e-09	1.72264339060409e-08	Sm156050-Sj002770	UP		NA	NA
EWB00_005748	5.06681	4.46068541679771e-68	2.56526583844342e-65	Sm199340-Sj005748	UP	Aspartate--tRNA ligase isoform 1 [Source:UniProtKB/TrEMBL;Acc:A0A4Z2D0Q3]	DARS2,aspS	NA
EWB00_000342	5.02026	0.00185272	0.00753424	Sm156740-Sj000342	UP	Inositol polyphosphate 5-phosphatase OCRL-1 [Source:UniProtKB/TrEMBL;Acc:A0A4Z2DK72]	NA	NA
EWB00_004935	5.01353	6.77336252154195e-72	5.19366386235122e-69	Sm020590-Sj004935	UP	Proteasomal ATPase-associated factor 1 [Source:UniProtKB/TrEMBL;Acc:A0A4Z2D4B7]	PAAF1,RPN14	NA
EWB00_004666	5.01204	0.000452899	0.00223247	Sm305220-Sj004666	UP		NA	NA
EWB00_009154	4.99217	5.13806098063454e-26	2.72751990979684e-24	Sm311150-Sj009154	UP	PKC-activated phosphatase-1 inhibitor isoform 3 [Source:UniProtKB/TrEMBL;Acc:A0A4Z2CMU0]	NA	NA
EWB00_006068	4.91024	0.000112869	0.000650719	Sm246400-Sj006068	UP	Glycosyltransferase 1 domain-containing protein isoform 1 [Source:UniProtKB/TrEMBL;Acc:C1L7I0]	NA	GSC_progeny,parenchyma,tegument
EWB00_002221	4.84908	6.70099717556318e-20	2.52697166713451e-18	Sm137640-Sj002221	UP	Temptin [Source:UniProtKB/TrEMBL;Acc:A0A4Z2DCY8]	NA	NA
EWB00_002260	4.83385	7.55159102895506e-05	0.000455538	Sm336900-Sj002260	UP	Inositol 1,4,5-trisphosphate receptor type 2 isoform 2 [Source:UniProtKB/TrEMBL;Acc:A0A4Z2DCQ2]	ITPR2	GSC_progeny,female_late,vitellocyte.early,vitellocyte.late,vitellocyte.mature
EWB00_007371	4.81956	0.00151704	0.00632957	Sm172580-Sj007371	UP	Mucin-like protein [Source:UniProtKB/TrEMBL;Acc:A0A4Z2CV41]	NA	male_late,tegument
EWB00_005880	4.80538	3.47464814404904e-27	2.06711610707607e-25	Sm010620-Sj005880	UP	Ester hydrolase C11orf54 isoform 2 [Source:UniProtKB/TrEMBL;Acc:A0A4Z2D0M0]	NA	NA
EWB00_009080	4.78734	0.000202464	0.00109413	Sm179110-Sj009080	UP	Inosine-guanosine phosphorylase [Source:UniProtKB/TrEMBL;Acc:A0A4Z2DS28]	punA,PNP	NA
EWB00_010792	4.78075	5.30522531004266e-35	5.08491109230617e-33	Sm162890-Sj010792	UP	Peptidyl-prolyl cis-trans isomerase [Source:UniProtKB/TrEMBL;Acc:Q5DFQ6]	PIN1	GSC,GSC_progeny
EWB00_010795	4.73075	0.00201001	0.00807866	Sm154180-Sj010795	UP	25 kDa integral membrane protein isoform 2; SJCHGC02261 protein [Source:UniProtKB/TrEMBL;Acc:Q5DDB8]	NA	tegument
EWB00_011370	4.71754	1.58622635776751e-06	1.35644957806117e-05	Sm155530-Sj011370	UP	Serpin B8 isoform 3 [Source:UniProtKB/TrEMBL;Acc:A0A4Z2DKS0]	SERPINB8	tegument_progenitor,vitellocyte.mature
EWB00_001110	4.68421	0.000267699	0.00138693	Sm320230-Sj001110	UP		NA	GSC_progeny,male_late
EWB00_009452	4.67293	2.04069585916934e-16	6.12297483657724e-15	Sm154160-Sj009452	UP	ER lumen protein-retaining receptor [Source:UniProtKB/TrEMBL;Acc:Q5DF89]	KDELR	mehlis_gland,tegument_progenitor
EWB00_003491	4.66964	0.000279384	0.00144098	Sm054010-Sj003491	UP	Large neutral amino acids transporter small subunit 2 [Source:UniProtKB/TrEMBL;Acc:A0A4Z2D8C7]	SLC7A8,LAT2	GSC_progeny,S1,S1_progeny,female_late,male_late,vitellocyte.early,vitellocyte.late,vitellocyte.mature
EWB00_005896	4.66443	2.96227088916893e-17	9.78116335222717e-16	Sm140080-Sj005896	UP	Coiled-coil domain-containing protein 47 [Source:UniProtKB/TrEMBL;Acc:A0A4Z2D0B5]	CCDC47	S1_progeny,vitellocyte.early
EWB00_003106	4.62867	0.000933719	0.00420326	Sm323770-Sj003106	UP	Chaperone protein isoform 5; Clone ZZD1402 mRNA sequence; DnaJ (Hsp40) homolog, subfamily C, member 12 [Source:UniProtKB/TrEMBL;Acc:Q86EU8]	DNAJC12	GSC,GSC_progeny,S1,female_late,male_late,neoblast,vitellocyte.mature
EWB00_007393	4.60802	4.26146479961912e-16	1.25141993966687e-14	Sm247540-Sj007393	UP	Cyclin-dependent kinase 16 isoform 2 [Source:UniProtKB/TrEMBL;Acc:A0A4Z2CUJ0]	CDK17,PCTK2	NA
EWB00_006372	4.60769	6.11878981479172e-25	2.95285094488655e-23	Sm051530-Sj006372	UP	Heterogeneous nuclear ribonucleoprotein L; Heterogeneous nuclear ribonucleoprotein L isoform 2 [Source:UniProtKB/TrEMBL;Acc:C1LFX1]	HNRNPL PTBP2,NPTB	NA
EWB00_005838	4.57251	1.76780883373407e-05	0.000121148	Sm005880-Sj005838	UP	Phosphoenolpyruvate carboxykinase (GTP) [Source:UniProtKB/TrEMBL;Acc:A0A4Z2D0C5]	E4.1.1.32,pckA,PCK	S1_progeny,vitellocyte.early,vitellocyte.mature
EWB00_007983	4.56083	0.000641976	0.00303444	Sm332610-Sj007983	UP	E3 ubiquitin-protein ligase TRIM56 [Source:UniProtKB/TrEMBL;Acc:A0A4Z2CS03]	NA	NA
EWB00_009407	4.54573	0.000327104	0.00166717	Sm323090-Sj009407	UP		NA	GSC,female_late,neoblast
EWB00_002392	4.53811	0.00143104	0.00604384	Sm026400-Sj002392	UP	Hepatic leukemia factor [Source:UniProtKB/TrEMBL;Acc:A0A4Z2DCE9]	DBP	female_late
EWB00_001804	4.50345	2.34415201529118e-10	3.7273770452378e-09	Sm051360-Sj001804	UP	GlcNAc-1-P transferase [Source:UniProtKB/TrEMBL;Acc:A0A4Z2DEG1]	ALG7	S1_progeny,tegument,vitellocyte.early,vitellocyte.late,vitellocyte.mature
EWB00_003757	4.41882	3.20791953133624e-07	3.09187886672506e-06	Sm267210-Sj003757	UP	SJCHGC06944 protein [Source:UniProtKB/TrEMBL;Acc:Q5DBS2]	NA	tegument_progenitor
EWB00_002853	4.39902	2.55877484720037e-09	3.53869844098793e-08	Sm163610-Sj002853	UP	Glutathione transferase [Source:UniProtKB/TrEMBL;Acc:A0A4Z2DAE1]	GST,gst	female_late,parenchyma,tegument_progenitor
EWB00_008125	4.39878	1.51824754021422e-20	6.02150935345881e-19	Sm047450-Sj008125	UP	Synaptobrevin YKT6 isoform 1 [Source:UniProtKB/TrEMBL;Acc:A0A4Z2CRI5]	YKT6	GSC_progeny
EWB00_000198	4.38526	0.00101767	0.00452509	Sm340270-Sj000198	UP		NA	male_late
EWB00_000091	4.37122	0.000412492	0.00205075	Sm035260-Sj000091	UP	Epidermal growth factor receptor kinase substrate 8-like protein isoform 4; Epidermal growth factor receptor pathway substrate 8 [Source:UniProtKB/TrEMBL;Acc:C1LEA3]	EPS8	female_late,male_late,tegument,vitellocyte.early
EWB00_010790	4.3398	0.00206822	0.00827889	Sm324280-Sj010790	UP	BHLH domain-containing protein [Source:UniProtKB/TrEMBL;Acc:A0A4Z2DMV6]	NA	vitellocyte.early
EWB00_004638	4.31572	0.00184518	0.00750802	Sm305770-Sj004638	UP	SJCHGC00951 protein [Source:UniProtKB/TrEMBL;Acc:Q5DB26]	NA	NA
EWB00_009009	4.24975	4.14365088978199e-20	1.57985275085003e-18	Sm133330-Sj009009	UP	Acid sphingomyelinase-like phosphodiesterase 3b isoform 1 [Source:UniProtKB/TrEMBL;Acc:A0A4Z2CN43]	SMPDL3	vitellocyte.early
EWB00_011338	4.22879	1.42139687036708e-16	4.34029194796603e-15	Sm018500-Sj011338	UP	Gluconokinase [Source:UniProtKB/TrEMBL;Acc:A0A4Z2DL59]	idnK,gntK	NA
EWB00_004647	4.2238	1.83453504515585e-33	1.60254763881273e-31	Sm214120-Sj004647	UP	5-methylcytosine rRNA methyltransferase NSUN4 [Source:UniProtKB/TrEMBL;Acc:A0A4Z2D4C9]	NA	NA
EWB00_009108	4.22034	5.84492282285506e-13	1.29281450001675e-11	Sm342260-Sj009108	UP	Ubiquitin domain-containing protein [Source:UniProtKB/TrEMBL;Acc:A0A4Z2CNL8]	NA	NA
EWB00_005837	4.22033	3.25516276905777e-34	3.03565922557671e-32	Sm247020-Sj005837	UP	Heterogeneous nuclear ribonucleoprotein K; Heterogeneous nuclear ribonucleoprotein K isoform 3 [Source:UniProtKB/TrEMBL;Acc:C1LR28]	NA	GSC,S1,neoblast
EWB00_002545	4.21904	0.00200459	0.0080663	Sm245530-Sj002545	UP	Tegumental antigen [Source:UniProtKB/TrEMBL;Acc:A0A4Z2DBX3]	NA	NA
EWB00_006733	4.1966	6.35524915678071e-09	8.32212038537831e-08	Sm212250-Sj006733	UP	Sepiapterin reductase isoform 3 [Source:UniProtKB/TrEMBL;Acc:A0A4Z2CWX3]	SPR	NA
EWB00_008943	4.1702	1.88888408988434e-37	1.97502865216543e-35	Sm247650-Sj008943	UP	Eukaryotic translation initiation factor 3 subunit D isoform 2 [Source:UniProtKB/TrEMBL;Acc:A0A4Z2CNY1]	EIF3D	NA
EWB00_000864	4.16964	0.0006136	0.00292031	Sm134390-Sj000864	UP	O-acyltransferase [Source:UniProtKB/TrEMBL;Acc:A0A4Z2DIE2]	SOAT	vitellocyte.early,vitellocyte.late,vitellocyte.mature
EWB00_008814	4.14304	1.43366157763833e-13	3.33121163208151e-12	Sm054230-Sj008814	UP	Centromere protein [Source:UniProtKB/TrEMBL;Acc:A0A4Z2CP72]	APITD1,CENPS,MHF1	NA
EWB00_000074	4.11047	1.45627234027824e-14	3.70838945397054e-13	Sm345350-Sj000074	UP	Nuclear RNA export factor 1 [Source:UniProtKB/TrEMBL;Acc:A0A4Z2DKG7]	NXF,TAP,MEX67	NA
EWB00_006546	4.10677	2.00718050923233e-36	2.00747140495831e-34	Sm142300-Sj006546	UP	Polypyrimidine tract-binding protein isoform 2 [Source:UniProtKB/TrEMBL;Acc:A0A4Z2CY36]	PTBP2,NPTB	NA
EWB00_002755	4.10373	0.000112413	0.000649174	Sm170760-Sj002755	UP	Bromodomain adjacent to zinc finger domain protein [Source:UniProtKB/TrEMBL;Acc:A0A4Z2DAZ8]	BAZ2B	NA
EWB00_001264	4.08887	3.9644993274625e-20	1.5199449921566e-18	Sm152520-Sj001264	UP	CXXC-type zinc finger protein 1 [Source:UniProtKB/TrEMBL;Acc:A0A4Z2DGD2]	CXXC1,SPP1,CPS40	NA
EWB00_000435	4.0853	1.11189574491166e-25	5.81302464820862e-24	Sm062270-Sj000435	UP	Lin-52 homolog; Protein lin-52; SJCHGC04604 protein [Source:UniProtKB/TrEMBL;Acc:Q5DFG3]	LIN52	GSC_progeny,tegument_progenitor
EWB00_007392	4.06264	1.90026402931547e-33	1.63921525828826e-31	Sm167800-Sj007392	UP	CCHC-type zinc finger protein isoform 2; Cellular nucleic acid-binding protein [Source:UniProtKB/TrEMBL;Acc:C1LSW0]	CNBP	GSC,GSC_progeny,S1,S1_progeny,neoblast
EWB00_004199	4.02331	0.00208014	0.00832178	Sm147430-Sj004199	UP	Glutamate receptor ionotropic, kainate 3 [Source:UniProtKB/TrEMBL;Acc:A0A4Z2DUZ1]	GRIK3	vitellocyte.mature
EWB00_003972	3.99082	4.51355493426713e-05	0.000283938	Sm321530-Sj003972	UP	Inhibitor of growth protein [Source:UniProtKB/TrEMBL;Acc:A0A4Z2D6T8]	ING5	NA
EWB00_000471	3.91969	0.000117378	0.00067278	Sm029670-Sj000471	UP	SJCHGC05108 protein [Source:UniProtKB/TrEMBL;Acc:Q3KZC1]	NA	S1_progeny,vitellocyte.early
EWB00_007734	3.91874	1.19541625716359e-05	8.4872094554382e-05	Sm070780-Sj007734	UP	UDP-glucose 4-epimerase [Source:UniProtKB/TrEMBL;Acc:C1L779]	galE,GALE	parenchyma
EWB00_001408	3.89944	9.47880004014832e-22	3.94055416126889e-20	Sm135570-Sj001408	UP	Actin-related protein [Source:UniProtKB/TrEMBL;Acc:A0A4Z2DX44]	ACTR6,ARP6	NA
EWB00_005476	3.89825	1.02078201228292e-08	1.28782754419825e-07	Sm129820-Sj005476	UP	ABC transporter C family member 2 [Source:UniProtKB/TrEMBL;Acc:A0A4Z2DV95]	NA	vitellocyte.early,vitellocyte.late,vitellocyte.mature
EWB00_001184	3.88987	0.00111602	0.00491178	Sm043030-Sj001184	UP	Phosphotransferase [Source:UniProtKB/TrEMBL;Acc:A0A4Z2DGI9]	HK	parenchyma,tegument,vitellocyte.late,vitellocyte.mature
EWB00_009427	3.88911	0.00166141	0.00683937	Sm158690-Sj009427	UP	Enkurin domain-containing protein isoform 2 [Source:UniProtKB/TrEMBL;Acc:A0A4Z2CLZ8]	NA	NA
EWB00_005827	3.88791	3.25939546607096e-51	8.99723524454229e-49	Sm244130-Sj005827	UP	Elongation factor G, mitochondrial [Source:UniProtKB/TrEMBL;Acc:A0A4Z2D0K9]	fusA,GFM,EFG	NA
EWB00_011100	3.84624	5.8654803005968e-07	5.3826701535131e-06	Sm320020-Sj011100	UP	SJCHGC00947 protein [Source:UniProtKB/TrEMBL;Acc:Q5DGU8]	NA	NA
EWB00_004291	3.8325	6.71814561166393e-31	5.22516193376089e-29	Sm132620-Sj004291	UP	Mitofusin-2 isoform 2 [Source:UniProtKB/TrEMBL;Acc:A0A4Z2D6I9]	MFN2,FZO1	NA
EWB00_002922	3.81322	3.79600816632421e-13	8.47775157145741e-12	Sm196480-Sj002922	UP	Small integral membrane protein 15 [Source:UniProtKB/TrEMBL;Acc:A0A4Z2DWK9]	NA	NA
EWB00_008561	3.80369	5.22272395351107e-29	3.67775693909999e-27	Sm184350-Sj008561	UP	Component of oligomeric Golgi complex 4 [Source:UniProtKB/TrEMBL;Acc:A0A4Z2CPG1]	COG4,COD1	tegument_progenitor
EWB00_009187	3.8024	1.90125486908139e-28	1.24957712871721e-26	Sm304360-Sj009187	UP	Protein farnesyltransferase/geranylgeranyltransferase type-1 subunit alpha [Source:UniProtKB/TrEMBL;Acc:A0A4Z2CMP8]	FNTA	NA
EWB00_006759	3.77755	1.20259778071036e-11	2.26134258438208e-10	Sm347940-Sj006759	UP	Protein Hook [Source:UniProtKB/TrEMBL;Acc:A0A4Z2CX99]	HOOK3	NA
EWB00_001658	3.76704	3.85105402248266e-38	4.35674160805785e-36	Sm266900-Sj001658	UP	rRNAD1-like isoform X1 [Source:UniProtKB/TrEMBL;Acc:A0A4Z2DF01]	NA	NA
EWB00_003890	3.76119	6.73872499789479e-31	5.22516193376089e-29	Sm070170-Sj003890	UP	Histone-lysine N-methyltransferase 2C [Source:UniProtKB/TrEMBL;Acc:A0A4Z2D6Y7]	NA	GSC_progeny,S1
EWB00_009076	3.71391	5.74431762114013e-11	9.98527352732696e-10	Sm022500-Sj009076	UP	SJCHGC04893 protein [Source:UniProtKB/TrEMBL;Acc:Q5DB13]	NA	NA
EWB00_007468	3.71219	5.15092071718767e-13	1.1466614151391e-11	Sm330190-Sj007468	UP	RAS-like GTP-binding protein; Ras-like GTP-binding protein isoform 2; Rho GTPase-like protein [Source:UniProtKB/TrEMBL;Acc:Q8MUI8]	RHOA	GSC,flame,parenchyma
EWB00_008340	3.71178	4.28231247415577e-06	3.34301339187205e-05	Sm211060-Sj008340	UP	Acyl-peptide hydrolase [Source:UniProtKB/TrEMBL;Acc:A0A4Z2CQM4]	APEH	NA
EWB00_005480	3.70954	2.1523449618502e-09	3.0437156929771e-08	Sm210530-Sj005480	UP	Tyrosyl-DNA phosphodiesterase 1 isoform 2 [Source:UniProtKB/TrEMBL;Acc:A0A4Z2DUA8]	TFDP1 TDP1	NA
EWB00_001982	3.69834	3.38162286565375e-05	0.000216863	Sm315480-Sj001982	UP		NA	GSC_progeny
EWB00_008616	3.68737	0.00145368	0.00611797	Sm192400-Sj008616	UP		NA	vitellocyte.mature
EWB00_001437	3.65736	9.15794510863585e-05	0.000542481	Sm134530-Sj001437	UP	Solute carrier organic anion transporter family member 5A1 [Source:UniProtKB/TrEMBL;Acc:A0A4Z2DFR0]	NA	vitellocyte.late,vitellocyte.mature
EWB00_002482	3.65705	3.33695722963263e-08	3.8638157452508e-07	Sm044680-Sj002482	UP	PUR alpha beta gamma DNA RNA binding [Source:UniProtKB/TrEMBL;Acc:C1LH88]	NA	GSC,GSC_progeny,male_late
EWB00_003498	3.60475	1.46972777660117e-43	2.15799816730312e-41	Sm053940-Sj003498	UP	Heterogeneous nuclear ribonucleoprotein A2 homolog 1; Heterogeneous nuclear ribonucleoproteins A2/B1 isoform 1; SJCHGC06206 protein [Source:UniProtKB/TrEMBL;Acc:Q86ER1]	HNRNPA1_3	GSC,GSC_progeny,S1,neoblast
EWB00_001061	3.55019	1.01186123992052e-28	6.9828544166915e-27	Sm161130-Sj001061	UP	Component of oligomeric Golgi complex 8 [Source:UniProtKB/TrEMBL;Acc:A0A4Z2DH98]	COG8	NA
EWB00_010319	3.54305	2.69082146223383e-05	0.000177189	Sm143830-Sj010319	UP	Long-chain fatty acid transport protein isoform 2 [Source:UniProtKB/TrEMBL;Acc:A0A4Z2DQ45]	K00666 SLC27A1_4,FATP1_4	S1_progeny,vitellocyte.early,vitellocyte.late,vitellocyte.mature
EWB00_008243	3.50176	1.43880315556221e-13	3.33193979078349e-12	Sm341450-Sj008243	UP	5-formyltetrahydrofolate cyclo-ligase [Source:UniProtKB/TrEMBL;Acc:C1LE23]	MTHFS	NA
EWB00_001747	3.49658	1.48694807862858e-05	0.000103442	Sm172400-Sj001747	UP	Phosphatidylinositol 4-phosphate 3-kinase C2 domain-containing subunit alpha [Source:UniProtKB/TrEMBL;Acc:A0A4Z2DER5]	PIK3C2	vitellocyte.early
EWB00_000510	3.49543	2.15135814917571e-30	1.61375245515887e-28	Sm167500-Sj000510	UP	DNA-(apurinic or apyrimidinic site) endonuclease [Source:UniProtKB/TrEMBL;Acc:A0A4Z2DJR8]	APEX2	NA
EWB00_000575	3.48939	5.03489200486001e-05	0.000314157	Sm144770-Sj000575	UP	Integral membrane protein [Source:UniProtKB/TrEMBL;Acc:A0A4Z2DIM3]	NA	GSC_progeny,S1_progeny,female_late,vitellocyte.early,vitellocyte.mature
EWB00_002538	3.48511	3.70671107919936e-09	5.03543566093598e-08	Sm021070-Sj002538	UP	Guanine nucleotide-binding protein-like 3 [Source:UniProtKB/TrEMBL;Acc:A0A4Z2DBZ6]	NUG1,GNL3	NA
EWB00_006297	3.47375	6.71983522703917e-06	5.05709737206078e-05	Sm104730-Sj006297	UP	DnaJ subfamily B member 13 isoform 1 [Source:UniProtKB/TrEMBL;Acc:A0A4Z2CZ42]	DNAJB13	male_late
EWB00_000222	3.46594	1.21722142890211e-05	8.63313985699228e-05	Sm016380-Sj000222	UP	IQ motif and SEC7 domain-containing protein [Source:UniProtKB/TrEMBL;Acc:A0A4Z2DJJ6]	IQSEC	NA
EWB00_001536	3.46515	2.76472824826406e-10	4.33622491847052e-09	Sm347660-Sj001536	UP	Putative rRNA-processing protein [Source:UniProtKB/TrEMBL;Acc:A0A4Z2DFB7]	EBP2,EBNA1BP2	GSC,S1,S1_progeny,female_late,neoblast
EWB00_007894	3.46013	1.47337523582419e-15	4.18426440428919e-14	Sm344560-Sj007894	UP	SJCHGC04628 protein [Source:UniProtKB/TrEMBL;Acc:Q5DHB2]	NA	GSC
EWB00_005434	3.42473	1.17055521298691e-12	2.51651137844943e-11	Sm168660-Sj005434	UP	General vesicular transport factor isoform 2 [Source:UniProtKB/TrEMBL;Acc:A0A4Z2DUA6]	NA	tegument_progenitor
EWB00_000870	3.41584	2.06109472632843e-19	7.64710468085617e-18	Sm171660-Sj000870	UP	E3 ubiquitin-protein ligase RNF170 [Source:UniProtKB/TrEMBL;Acc:A0A4Z2DHT1]	RNF170	female_late,neoblast
EWB00_009906	3.39637	2.12568858766752e-07	2.14778578967694e-06	Sm031560-Sj009906	UP	NEDD4-like E3 ubiquitin-protein ligase WWP2 [Source:UniProtKB/TrEMBL;Acc:A0A4Z2DQQ1]	NA	vitellocyte.late,vitellocyte.mature
EWB00_005944	3.37413	3.00644334175607e-07	2.92629978864015e-06	Sm307640-Sj005944	UP		NA	NA
EWB00_005829	3.33914	2.11303992120206e-11	3.81730065345953e-10	Sm163000-Sj005829	UP	Prolactin regulatory element-binding isoform 1 [Source:UniProtKB/TrEMBL;Acc:A0A4Z2D0G5]	NA	vitellocyte.early,vitellocyte.mature
EWB00_006558	3.33327	1.79276094916513e-05	0.000122615	Sm130620-Sj006558	UP	Asteroid 1 [Source:UniProtKB/TrEMBL;Acc:A0A4Z2CXX9]	NA	GSC,GSC_progeny,S1,female_late,male_late,neoblast,vitellocyte.mature
EWB00_007579	3.31589	3.73230603129795e-07	3.51866720245726e-06	Sm242530-Sj007579	UP	C-type mannose receptor 2 isoform 1 [Source:UniProtKB/TrEMBL;Acc:A0A4Z2CTL0]	MRC,CD206,CD280	S1_progeny,female_late,tegument,vitellocyte.early,vitellocyte.late,vitellocyte.mature
EWB00_008710	3.3141	5.85505669177283e-12	1.1511608612514e-10	Sm304910-Sj008710	UP	SJCHGC01295 protein [Source:UniProtKB/TrEMBL;Acc:Q5DD52]	NA	NA
EWB00_009137	3.28876	1.28859520986167e-05	9.09263347981121e-05	Sm066970-Sj009137	UP	Oxidoreductase-like domain-containing 1 [Source:UniProtKB/TrEMBL;Acc:A0A4Z2CNQ8]	NA	NA
EWB00_009328	3.28738	6.86395126934039e-07	6.24086004080606e-06	Sm000260-Sj009328	UP	Prosaposin isoform 3 [Source:UniProtKB/TrEMBL;Acc:A0A4Z2CMW1]	PSAP,SGP1	GSC,GSC_progeny,parenchyma,vitellocyte.early
EWB00_007367	3.27895	1.54935068744113e-46	2.88974840379223e-44	Sm213490-Sj007367	UP	CCR4-NOT transcription complex subunit 11 [Source:UniProtKB/TrEMBL;Acc:A0A4Z2CUW7]	NA	NA
EWB00_002487	3.27355	3.66324501445616e-09	4.98620391415423e-08	Sm155020-Sj002487	UP	Tetratricopeptide repeat protein 12 [Source:UniProtKB/TrEMBL;Acc:A0A4Z2DCJ0]	TTC12	NA
EWB00_008245	3.2559	1.16747727921462e-13	2.74039479723133e-12	Sm169630-Sj008245	UP	Exportin-6 [Source:UniProtKB/TrEMBL;Acc:A0A4Z2CQY9]	NA	NA
EWB00_008173	3.24943	2.46961320295203e-20	9.68340949634772e-19	Sm032120-Sj008173	UP	SJCHGC04524 protein [Source:UniProtKB/TrEMBL;Acc:Q5DEH0]	NA	NA
EWB00_000572	3.24162	9.52750468579305e-06	6.93558120639851e-05	Sm041430-Sj000572	UP	14-3-3 protein; Putative tyrosine 3-monooxygenase; SJCHGC01745 protein [Source:UniProtKB/TrEMBL;Acc:Q86DY0]	YWHAE	S1_progeny,tegument,tegument_progenitor,vitellocyte.early
EWB00_005849	3.24096	1.80993364730288e-08	2.20808906735235e-07	Sm125360-Sj005849	UP	Tyrosine-protein kinase [Source:UniProtKB/TrEMBL;Acc:A0A4Z2D0D0]	NA	NA
EWB00_004844	3.24022	3.69579875806499e-13	8.28074910045666e-12	Sm126170-Sj004844	UP	Rab GTPase-binding effector protein isoform 3 [Source:UniProtKB/TrEMBL;Acc:A0A4Z2D3W6]	RABEP1	S1_progeny,vitellocyte.early
EWB00_001367	3.22905	0.00081853	0.00375327	Sm042770-Sj001367	UP	TBC1 domain family member 30 [Source:UniProtKB/TrEMBL;Acc:A0A4Z2DXH1]	TBC1D30	mehlis_gland,vitellocyte.mature
EWB00_003255	3.22811	4.28268677301582e-19	1.55706019901072e-17	Sm343580-Sj003255	UP	Protein CLEC16A [Source:UniProtKB/TrEMBL;Acc:A0A4Z2D929]	CLEC16A	NA
EWB00_011322	3.22682	3.43808451905611e-14	8.41355364042773e-13	Sm018310-Sj011322	UP	SJCHGC05159 protein [Source:UniProtKB/TrEMBL;Acc:Q5DF97]	NA	NA
EWB00_005742	3.17859	1.08212548051899e-05	7.79034676611377e-05	Sm337280-Sj005742	UP	Non-specific serine/threonine protein kinase [Source:UniProtKB/TrEMBL;Acc:A0A4Z2D0S8]	MAST,IREH1	NA
EWB00_006914	3.17679	8.28275682072568e-09	1.06640494066843e-07	Sm002080-Sj006914	UP	S-adenosylmethionine synthase [Source:UniProtKB/TrEMBL;Acc:C1LK83]	metK,MAT	S1,S1_progeny,neoblast,vitellocyte.early
EWB00_006147	3.17316	5.93865989507871e-19	2.14569067727425e-17	Sm148010-Sj006147	UP	E3 ubiquitin-protein ligase SHPRH isoform 1 [Source:UniProtKB/TrEMBL;Acc:A0A4Z2CZC5]	SHPRH	NA
EWB00_000153	3.16529	5.76394386800601e-39	6.62949610551825e-37	Sm129970-Sj000153	UP	HMG box domain-containing protein [Source:UniProtKB/TrEMBL;Acc:A0A4Z2DJY8]	NA	NA
EWB00_006175	3.15395	1.44570174025141e-05	0.000100674	Sm090890-Sj006175	UP	Serine/threonine-protein kinase pim-1 [Source:UniProtKB/TrEMBL;Acc:A0A4Z2CZK0]	PIM1	vitellocyte.early,vitellocyte.late,vitellocyte.mature
EWB00_004744	3.15228	3.57328358024619e-19	1.31166116953612e-17	Sm343050-Sj004744	UP	Leucine-rich PPR motif-containing protein [Source:UniProtKB/TrEMBL;Acc:A0A4Z2D467]	NA	NA
EWB00_006734	3.15111	9.97568664705228e-06	7.2465487948745e-05	Sm070610-Sj006734	UP	MOB kinase activator-like 1 isoform 1 [Source:UniProtKB/TrEMBL;Acc:A0A4Z2CWV5]	MOB1,Mats	tegument,tegument_progenitor
EWB00_011174	3.14617	1.0914938596818e-13	2.57958874166579e-12	Sm068440-Sj011174	UP	RNA helicase [Source:UniProtKB/TrEMBL;Acc:A0A4Z2DM43]	DDX3X,bel	NA
EWB00_009805	3.14198	1.15189088719889e-06	1.01392844547954e-05	Sm308980-Sj009805	UP	PAX transactivation activation domain-interacting protein [Source:UniProtKB/TrEMBL;Acc:A0A4Z2DQL3]	PAXIP1,PTIP	NA
EWB00_008949	3.1324	8.98572692058685e-24	4.13403343193132e-22	Sm026190-Sj008949	UP	U3 small nucleolar RNA-associated protein 11 [Source:UniProtKB/TrEMBL;Acc:C1L464]	UTP11	NA
EWB00_008709	3.1319	4.66149207385062e-07	4.3296038763988e-06	Sm346720-Sj008709	UP	E3 ubiquitin-protein ligase listerin [Source:UniProtKB/TrEMBL;Acc:A0A4Z2CP26]	LTN1	NA
EWB00_001745	3.11397	1.26483222948872e-07	1.32251624480328e-06	Sm172420-Sj001745	UP	E3 ubiquitin-protein ligase TRIP12 isoform 2 [Source:UniProtKB/TrEMBL;Acc:A0A4Z2DEP4]	TRIP12	male_late
EWB00_005182	3.1014	9.05381150637903e-10	1.35532219534754e-08	Sm346440-Sj005182	UP	Myotubularin-related protein [Source:UniProtKB/TrEMBL;Acc:A0A4Z2D2C9]	NA	NA
EWB00_011321	3.09135	9.57527737622508e-05	0.000564778	Sm132210-Sj011321	UP	F-box only protein isoform 3 [Source:UniProtKB/TrEMBL;Acc:B5B7R2]	FBXO25_32	NA
EWB00_008732	3.08389	3.17808975928418e-09	4.36023805741951e-08	Sm157350-Sj008732	UP	Serine/threonine-protein kinase unc-51 isoform 1 [Source:UniProtKB/TrEMBL;Acc:A0A4Z2DSM6]	ULK2,ATG1	male_late
EWB00_007976	3.0798	8.85154799054124e-22	3.70209288986213e-20	Sm172120-Sj007976	UP	UPF0565 protein C2orf69 [Source:UniProtKB/TrEMBL;Acc:A0A4Z2CRY6]	NA	NA
EWB00_000466	3.07673	2.07513842573104e-21	8.57516782992211e-20	Sm159120-Sj000466	UP	Sentrin-specific protease 7 isoform 2 [Source:UniProtKB/TrEMBL;Acc:A0A4Z2DJ68]	SENP7	NA
EWB00_006675	3.05924	6.70702588081328e-09	8.76613363702508e-08	Sm327150-Sj006675	UP	DnaJ subfamily C member 13 isoform 2 [Source:UniProtKB/TrEMBL;Acc:A0A4Z2CXK8]	DNAJC13	NA
EWB00_010358	3.05862	1.68135858875646e-14	4.26582927242954e-13	Sm243910-Sj010358	UP	Transmembrane 9 superfamily member [Source:UniProtKB/TrEMBL;Acc:A0A4Z2DP99]	TM9SF2_4	NA
EWB00_007026	3.05861	6.35952900677051e-17	2.01317016861116e-15	Sm145670-Sj007026	UP	Translocation protein SEC63 isoform 2 [Source:UniProtKB/TrEMBL;Acc:A0A4Z2CW64]	SEC63,DNAJC23	NA
EWB00_007695	3.0433	1.8937686607004e-12	3.98441997789435e-11	Sm154640-Sj007695	UP	SWI/SNF-related matrix-associated actin-dependent regulator of chromatin E1 isoform 2 [Source:UniProtKB/TrEMBL;Acc:A0A4Z2CT90]	SMARCE1	NA
EWB00_007759	2.99747	0.000955405	0.00428133	Sm154910-Sj007759	UP	Zinc finger C2H2 isoform 1 [Source:UniProtKB/TrEMBL;Acc:A0A4Z2CT52]	NA	vitellocyte.early
EWB00_009225	2.99469	0.000739047	0.00342063	Sm150230-Sj009225	UP	Metal tolerance protein [Source:UniProtKB/TrEMBL;Acc:A0A4Z2CML5]	NA	NA
EWB00_003538	2.99027	5.47085452014649e-13	1.21396678596563e-11	Sm014400-Sj003538	UP	Enhancer of polycomb 1 isoform 2 [Source:UniProtKB/TrEMBL;Acc:A0A4Z2D7Y6]	EPC	GSC_progeny
EWB00_005643	2.98907	0.000828053	0.0037919	Sm021600-Sj005643	UP	Trimeric intracellular cation channel type 1B isoform 3 [Source:UniProtKB/TrEMBL;Acc:A0A4Z2DUJ9]	TMEM38,TRIC	muscle
EWB00_001496	2.98832	2.06816489363491e-10	3.31712089959078e-09	Sm150510-Sj001496	UP	WD repeat domain phosphoinositide-interacting protein isoform 1 [Source:UniProtKB/TrEMBL;Acc:A0A4Z2DFJ2]	WIPI1_2,ATG18	vitellocyte.early
EWB00_007281	2.98545	2.04570178496676e-07	2.07303788811389e-06	Sm198790-Sj007281	UP	DNA polymerase epsilon subunit 3 [Source:UniProtKB/TrEMBL;Acc:A0A4Z2CV23]	POLE3	NA
EWB00_004565	2.98211	8.43991623079346e-06	6.23595951913337e-05	Sm214350-Sj004565	UP	Glycerol-3-phosphate acyltransferase 3 isoform 1 [Source:UniProtKB/TrEMBL;Acc:A0A4Z2D4T4]	GPAT3_4,AGPAT9,AGPAT6	female_late
EWB00_010065	2.98197	0.000360613	0.00181915	Sm001020-Sj010065	UP	Adenine DNA glycosylase [Source:UniProtKB/TrEMBL;Acc:A0A4Z2DQ70]	mutY	S1
EWB00_008286	2.97971	1.30647026250695e-08	1.61866270764101e-07	Sm131800-Sj008286	UP	Non-specific serine/threonine protein kinase [Source:UniProtKB/TrEMBL;Acc:A0A4Z2CQZ5]	OXSR1,STK39	NA
EWB00_001092	2.96616	6.91385766673891e-06	5.19744354664109e-05	Sm163210-Sj001092	UP	Echinoderm microtubule-associated protein-like 1 isoform 3 [Source:UniProtKB/TrEMBL;Acc:A0A4Z2DGS6]	EML1_2	tegument_progenitor
EWB00_006936	2.96583	0.00122813	0.0053137	Sm123290-Sj006936	UP	cGMP-dependent protein kinase [Source:UniProtKB/TrEMBL;Acc:A0A4Z2CWJ9]	PRKG1	vitellocyte.mature
EWB00_001107	2.95277	8.18130596277733e-14	1.94686870514229e-12	Sm129550-Sj001107	UP	Golgin subfamily A member 2 isoform 1 [Source:UniProtKB/TrEMBL;Acc:A0A4Z2DGU7]	NA	vitellocyte.early,vitellocyte.mature
EWB00_008164	2.93448	4.91853482511479e-07	4.54388337725799e-06	Sm031990-Sj008164	UP	Glutamyl-tRNA(Gln) amidotransferase subunit A isoform 1 [Source:UniProtKB/TrEMBL;Acc:A0A4Z2CRC6]	gatA,QRSL1	NA
EWB00_004305	2.92236	9.98891637732066e-12	1.90951556564792e-10	Sm127580-Sj004305	UP	DIS3-like exonuclease 2 [Source:UniProtKB/TrEMBL;Acc:A0A4Z2D5Q5]	DIS3L2	NA
EWB00_007728	2.91938	7.06837681039692e-08	7.7304070314658e-07	Sm186670-Sj007728	UP	CAD protein isoform 1 [Source:UniProtKB/TrEMBL;Acc:A0A4Z2CT91]	CAD URA2	S1
EWB00_005698	2.9012	3.6632166952671e-13	8.23448156809065e-12	Sm017010-Sj005698	UP	Eukaryotic translation initiation factor 4 gamma 3 isoform 2 [Source:UniProtKB/TrEMBL;Acc:A0A4Z2D0Z4]	EIF4G	S1,S1_progeny,ambiguous2,female_late
EWB00_010997	2.90069	2.79214125759664e-05	0.00018264	Sm341620-Sj010997	UP	FERM domain-containing protein [Source:UniProtKB/TrEMBL;Acc:A0A4Z2DM46]	NA	tegument,vitellocyte.early,vitellocyte.late,vitellocyte.mature
EWB00_009870	2.89916	1.24746093815017e-10	2.05950429047232e-09	Sm342690-Sj009870	UP	Polyprenol reductase [Source:UniProtKB/TrEMBL;Acc:A0A4Z2DQG1]	SRD5A3	NA
EWB00_000741	2.89617	1.60199655675523e-12	3.40165484251319e-11	Sm034190-Sj000741	UP	RNA helicase [Source:UniProtKB/TrEMBL;Acc:Q5DC56]	EIF4A3,FAL1	NA
EWB00_009856	2.88793	1.42227016145951e-17	4.76460504088936e-16	Sm000720-Sj009856	UP	Homeodomain-interacting protein kinase 3 isoform 4 [Source:UniProtKB/TrEMBL;Acc:A0A4Z2DR65]	HIPK	male_late
EWB00_007543	2.87581	5.40740616493036e-17	1.7356516253109e-15	Sm099570-Sj007543	UP	SJCHGC01730 protein [Source:UniProtKB/TrEMBL;Acc:Q5DD47]	NA	tegument_progenitor
EWB00_010608	2.86988	3.48069146725778e-08	4.01005873381402e-07	Sm134670-Sj010608	UP	Ral GTPase-activating protein subunit beta isoform 1 [Source:UniProtKB/TrEMBL;Acc:A0A4Z2DMX3]	RALGAPB	vitellocyte.early
EWB00_005641	2.85852	0.000457605	0.00225406	Sm133860-Sj005641	UP	Mediator of RNA polymerase II transcription subunit 18 [Source:UniProtKB/TrEMBL;Acc:A0A4Z2DU62]	NA	NA
EWB00_006557	2.85646	4.42286552283964e-09	5.93817022823276e-08	Sm180180-Sj006557	UP	Nucleotide exchange factor SIL1 [Source:UniProtKB/TrEMBL;Acc:A0A4Z2CXW5]	SIL1,SLS1	S1_progeny
EWB00_011205	2.85279	1.94646176489193e-06	1.62228655066657e-05	Sm173940-Sj011205	UP	Frizzled-7 [Source:UniProtKB/TrEMBL;Acc:A0A4Z2DLK2]	FZD1_7,fz	NA
EWB00_010705	2.8523	3.65738312264696e-07	3.46222234971011e-06	Sm341110-Sj010705	UP	Chloride channel protein [Source:UniProtKB/TrEMBL;Acc:A0A4Z2DNP0]	CLCN3_4_5	male_late,vitellocyte.early
EWB00_010735	2.84967	1.44856377487249e-06	1.24489895521731e-05	Sm143560-Sj010735	UP	E3 ubiquitin-protein ligase [Source:UniProtKB/TrEMBL;Acc:Q5DDM0]	RNF146	NA
EWB00_000991	2.84178	2.01820940394988e-05	0.000136145	Sm023840-Sj000991	UP	SJCHGC02564 protein [Source:UniProtKB/TrEMBL;Acc:Q5D9X2]	NA	S1_progeny,tegument_progenitor,vitellocyte.late,vitellocyte.mature
EWB00_007480	2.82727	1.70076983818974e-15	4.77114335501927e-14	Sm089050-Sj007480	UP	Clone ZZD1160 mRNA sequence; Zinc finger matrin-type protein [Source:UniProtKB/TrEMBL;Acc:Q86F30]	ZMAT5	NA
EWB00_003490	2.80441	7.89140979552755e-08	8.53583369889273e-07	Sm213560-Sj003490	UP	RNA exonuclease 4 [Source:UniProtKB/TrEMBL;Acc:A0A4Z2D8D9]	REXO4,REX4	S1
EWB00_006934	2.80184	3.23703135913096e-20	1.26207646380581e-18	Sm002230-Sj006934	UP	ESF1 isoform 2 [Source:UniProtKB/TrEMBL;Acc:A0A4Z2CWG2]	NA	GSC_progeny,S1,S1_progeny
EWB00_005427	2.79304	1.98651088735594e-27	1.20253610821433e-25	Sm242930-Sj005427	UP	Long-chain-fatty-acid--ligase isoform 2 [Source:UniProtKB/TrEMBL;Acc:C1LH59]	NA	NA
EWB00_008044	2.79285	6.19479798599349e-11	1.06875752253353e-09	Sm123060-Sj008044	UP	Protein transport protein isoform 1 [Source:UniProtKB/TrEMBL;Acc:A0A4Z2CSG6]	SEC16	S1_progeny,ambiguous2,vitellocyte.early
EWB00_000965	2.78716	3.91786498447261e-10	6.07577219277426e-09	Sm343450-Sj000965	UP	UHRF1-binding protein isoform 4 [Source:UniProtKB/TrEMBL;Acc:A0A4Z2DX37]	NA	NA
EWB00_004092	2.78533	7.77145677937932e-05	0.000467575	Sm245520-Sj004092	UP		NA	NA
EWB00_004860	2.78323	2.28527890326705e-07	2.29893727572098e-06	Sm304320-Sj004860	UP	(E3-independent) E2 ubiquitin-conjugating enzyme UBE2O [Source:UniProtKB/TrEMBL;Acc:A0A4Z2D4R1]	UBE2O	NA
EWB00_008105	2.76694	2.36282836995751e-05	0.000156938	Sm137120-Sj008105	UP	Histone acetyltransferase KAT6A [Source:UniProtKB/TrEMBL;Acc:A0A4Z2CS41]	NA	male_late
EWB00_003177	2.76322	7.98552057839962e-05	0.000478784	Sm016920-Sj003177	UP	RING finger protein 11; RING finger protein isoform 2 [Source:UniProtKB/TrEMBL;Acc:C1L4C0]	RNF11	NA
EWB00_001721	2.7613	1.49964102238995e-26	8.41383958984801e-25	Sm303770-Sj001721	UP	Negative elongation factor E [Source:UniProtKB/TrEMBL;Acc:A0A4Z2DEM4]	NA	S1
EWB00_010228	2.75621	3.44523864494378e-31	2.73282665388012e-29	Sm244800-Sj010228	UP	Ubiquitin-protein ligase E3C [Source:UniProtKB/TrEMBL;Acc:A0A4Z2DPV8]	UBE3C	NA
EWB00_008929	2.75266	4.46196973610247e-09	5.97903944637731e-08	Sm309680-Sj008929	UP		NA	NA
EWB00_006580	2.75117	8.31051734628562e-06	6.15352791917565e-05	Sm052890-Sj006580	UP	Thioredoxin domain-containing protein isoform 1 [Source:UniProtKB/TrEMBL;Acc:A0A4Z2DT09]	NA	S1_progeny,vitellocyte.early
EWB00_002589	2.74648	4.0461026557164e-11	7.11627283140399e-10	Sm210770-Sj002589	UP	Vacuolar protein sorting-associated protein 26B; Vacuolar protein sorting-associated protein isoform 1 [Source:UniProtKB/TrEMBL;Acc:C1LH13]	VPS26A_B	NA
EWB00_005165	2.74217	2.79596919044897e-05	0.000182718	Sm312150-Sj005165	UP	DUF4210 domain-containing protein [Source:UniProtKB/TrEMBL;Acc:A0A4Z2D2Q9]	NA	NA
EWB00_002656	2.73512	0.000135165	0.000760205	Sm180790-Sj002656	UP	Major facilitator superfamily general substrate transporter [Source:UniProtKB/TrEMBL;Acc:A0A4Z2DBC9]	NA	S1_progeny,vitellocyte.early,vitellocyte.late
EWB00_009794	2.73127	1.16632531952204e-08	1.46076425227252e-07	Sm246450-Sj009794	UP	CDK5RAP3-like protein isoform 1 [Source:UniProtKB/TrEMBL;Acc:A0A4Z2DQQ2]	NA	S1_progeny,tegument_progenitor,vitellocyte.early
EWB00_006041	2.73048	1.63713553721317e-15	4.6113764662482e-14	Sm318110-Sj006041	UP		NA	NA
EWB00_010662	2.7242	0.000767526	0.00353349	Sm148510-Sj010662	UP	Protein phosphatase 1B isoform 1 [Source:UniProtKB/TrEMBL;Acc:A0A4Z2DN28]	PPM1B,PP2CB	tegument_progenitor
EWB00_011278	2.72083	0.000718825	0.00333823	Sm162080-Sj011278	UP	MLX-interacting protein isoform 1 [Source:UniProtKB/TrEMBL;Acc:A0A4Z2DLX9]	MLX	vitellocyte.mature
EWB00_007007	2.71369	1.69690690174967e-11	3.11445599174854e-10	Sm097740-Sj007007	UP	SJCHGC05666 protein [Source:UniProtKB/TrEMBL;Acc:Q5DAF9]	NA	male_late,tegument_progenitor
EWB00_004598	2.70523	1.66084387579988e-07	1.71322624617264e-06	Sm147920-Sj004598	UP	Ubiquitinyl hydrolase 1 [Source:UniProtKB/TrEMBL;Acc:A0A4Z2D4M8]	BAP1,UCHL2	NA
EWB00_006206	2.6823	3.66962171570206e-07	3.46904924110409e-06	Sm170300-Sj006206	UP	Dehydrogenase/reductase SDR family member 12 isoform 3 [Source:UniProtKB/TrEMBL;Acc:A0A4Z2CZP4]	DHRS12	NA
EWB00_011089	2.65826	6.57135236600643e-11	1.12808215616444e-09	Sm018680-Sj011089	UP	Isocitrate dehydrogenase [NAD] subunit, mitochondrial [Source:UniProtKB/TrEMBL;Acc:Q5DCR3]	IDH3	NA
EWB00_002265	2.65797	3.56887880036402e-06	2.82087264918347e-05	Sm247370-Sj002265	UP	PH domain-containing protein [Source:UniProtKB/TrEMBL;Acc:A0A4Z2DD08]	NA	vitellocyte.early
EWB00_005001	2.64984	4.36610452650831e-05	0.000275164	Sm069380-Sj005001	UP	Histone deacetylase 4 [Source:UniProtKB/TrEMBL;Acc:A0A4Z2D341]	NA	NA
EWB00_003316	2.63312	3.61949266400161e-05	0.000230425	Sm035190-Sj003316	UP	Protein son of sevenless isoform 2 [Source:UniProtKB/TrEMBL;Acc:A0A4Z2D8Z7]	SOS	NA
EWB00_002478	2.63066	3.87669713789248e-05	0.000246119	Sm146240-Sj002478	UP	Disks large 4 [Source:UniProtKB/TrEMBL;Acc:A0A4Z2DBU3]	NA	NA
EWB00_009029	2.63051	1.42429531925631e-12	3.04305325021294e-11	Sm139010-Sj009029	UP		NA	NA
EWB00_008174	2.62015	1.04748980828626e-10	1.74186196794782e-09	Sm032150-Sj008174	UP	Charged multivesicular body protein; Charged multivesicular body protein 3 (Chromatin-modifying protein 3) [Source:UniProtKB/TrEMBL;Acc:C1LEV6]	VPS24,CHMP3	tegument
EWB00_004311	2.61362	1.57839252363111e-36	1.60183629493798e-34	Sm010260-Sj004311	UP	DNA repair protein complementing XP-A cells isoform 2 [Source:UniProtKB/TrEMBL;Acc:A0A4Z2D5S3]	XPA	NA
EWB00_006484	2.6092	1.15260216850905e-11	2.18519438595631e-10	Sm123390-Sj006484	UP	Zinc finger protein [Source:UniProtKB/TrEMBL;Acc:A0A4Z2CYZ8]	DPF2,REQ	NA
EWB00_001577	2.60893	0.000610251	0.00290638	Sm072210-Sj001577	UP	Zinc finger protein isoform 2 [Source:UniProtKB/TrEMBL;Acc:A0A4Z2DFB4]	NA	NA
EWB00_004671	2.60838	1.22321790889514e-05	8.66676261733611e-05	Sm244620-Sj004671	UP	Sodium dicarboxylate cotransporter-related [Source:UniProtKB/TrEMBL;Acc:A0A4Z2DZ42]	NA	NA
EWB00_007094	2.59489	1.60005948708533e-06	1.36321117535505e-05	Sm168930-Sj007094	UP	Golgin-84 [Source:UniProtKB/TrEMBL;Acc:A0A4Z2DTN8]	NA	vitellocyte.early,vitellocyte.late,vitellocyte.mature
EWB00_000641	2.59371	0.00184066	0.00749405	Sm246030-Sj000641	UP	tRNA-intron lyase [Source:UniProtKB/TrEMBL;Acc:A0A4Z2DIA3]	NA	S1,S1_progeny,vitellocyte.early
EWB00_005046	2.59045	1.6939397314364e-06	1.43082963116801e-05	Sm103160-Sj005046	UP	Long-chain-fatty-acid--CoA ligase 4 isoform 2 [Source:UniProtKB/TrEMBL;Acc:A0A4Z2D356]	ACSL,fadD	vitellocyte.early,vitellocyte.late,vitellocyte.mature
EWB00_003904	2.58741	2.04697257343334e-05	0.000137682	Sm213960-Sj003904	UP	Bromodomain-containing protein [Source:UniProtKB/TrEMBL;Acc:A0A4Z2DVS3]	NA	NA
EWB00_004856	2.57832	2.9431552286507e-10	4.60560413444864e-09	Sm342220-Sj004856	UP	Heparosan-N-sulfate-glucuronate 5-epimerase [Source:UniProtKB/TrEMBL;Acc:A0A4Z2D3V1]	GLCE	NA
EWB00_008350	2.56782	2.36640780256519e-06	1.94180502324642e-05	Sm312820-Sj008350	UP	Palmitoyltransferase [Source:UniProtKB/TrEMBL;Acc:A0A4Z2CQH5]	NA	vitellocyte.early
EWB00_007128	2.55755	0.000183828	0.0010046	Sm129120-Sj007128	UP	Leucine-rich repeat protein soc-2 isoform 1 [Source:UniProtKB/TrEMBL;Acc:A0A4Z2CVT1]	SHOC2,SUR8	NA
EWB00_008118	2.55582	1.26247281073325e-16	3.90687213760992e-15	Sm047360-Sj008118	UP	UBX domain-containing protein isoform 2 [Source:UniProtKB/TrEMBL;Acc:A0A4Z2CRK1]	UBXN1_4	NA
EWB00_003469	2.54263	9.89756794749668e-19	3.53902157542355e-17	Sm164960-Sj003469	UP	Phosphatidylinositol 4,5-bisphosphate 3-kinase [Source:UniProtKB/TrEMBL;Acc:A0A4Z2D8E9]	PIK3CA_B_D	NA
EWB00_009227	2.52596	1.97722454624299e-05	0.000133763	Sm312990-Sj009227	UP	Kinesin-like protein isoform 2 [Source:UniProtKB/TrEMBL;Acc:A0A4Z2CMI5]	KIF21	male_late
EWB00_008918	2.52292	1.0001204061831e-10	1.675042431159e-09	Sm213440-Sj008918	UP	RIO kinase 1; RWD domain-containing protein isoform 1 [Source:UniProtKB/TrEMBL;Acc:C1LFX0]	NA	NA
EWB00_006668	2.51635	1.42708020547653e-07	1.48541183981803e-06	Sm097590-Sj006668	UP	Valyl-tRNA synthetase [Source:UniProtKB/TrEMBL;Acc:A0A4Z2CXJ9]	VARS,valS	S1,S1_progeny
EWB00_001668	2.512	3.7604852888525e-09	5.07849490770471e-08	Sm069810-Sj001668	UP	E3 ubiquitin-protein ligase isoform 3 [Source:UniProtKB/TrEMBL;Acc:A0A4Z2DF04]	TMEM129	vitellocyte.mature
EWB00_004076	2.51073	0.000266493	0.00138248	Sm171530-Sj004076	UP	Beta-parvin [Source:UniProtKB/TrEMBL;Acc:A0A4Z2D6K9]	PARV	vitellocyte.mature
EWB00_008794	2.50977	6.81087057926144e-11	1.16629821011125e-09	Sm058140-Sj008794	UP	Protein-L-isoaspartate O-methyltransferase [Source:UniProtKB/TrEMBL;Acc:Q5DCB3]	E2.1.1.77,pcm	NA
EWB00_007637	2.50726	1.87282210513475e-15	5.19050013957226e-14	Sm346450-Sj007637	UP	Lipoate-protein ligase B [Source:UniProtKB/TrEMBL;Acc:A0A4Z2CTY3]	lipB	female_late
EWB00_004111	2.50425	0.0011794	0.00513239	Sm084860-Sj004111	UP	Required for meiotic nuclear division protein 1 isoform 1 [Source:UniProtKB/TrEMBL;Acc:A0A4Z2D6J0]	RMND1	vitellocyte.mature
EWB00_003655	2.50255	1.72431373852743e-08	2.11734681665085e-07	Sm213390-Sj003655	UP	RING-type E3 ubiquitin transferase [Source:UniProtKB/TrEMBL;Acc:A0A4Z2DW46]	RPS6KB BRE1	NA
EWB00_008180	2.49747	2.48996091917177e-06	2.03351719564549e-05	Sm212960-Sj008180	UP	Syntaxin-18 isoform 2 [Source:UniProtKB/TrEMBL;Acc:A0A4Z2CR71]	NA	NA
EWB00_000335	2.49508	5.28448483756149e-21	2.15788342390602e-19	Sm334750-Sj000335	UP	WD repeat-containing protein [Source:UniProtKB/TrEMBL;Acc:A0A4Z2DJA3]	WDR48,UAF1	NA
EWB00_001337	2.48808	2.48712471114329e-06	2.03351719564549e-05	Sm086750-Sj001337	UP	Zinc finger protein [Source:UniProtKB/TrEMBL;Acc:A0A4Z2DFW3]	NA	NA
EWB00_004129	2.48274	3.39163027471211e-43	4.87617510953922e-41	Sm313730-Sj004129	UP	Inhibitor of growth protein [Source:UniProtKB/TrEMBL;Acc:A0A4Z2D6F6]	ING3	NA
EWB00_001392	2.48204	4.67988221630142e-12	9.33406565742662e-11	Sm145180-Sj001392	UP	Rab5 GDP/GTP exchange factor isoform 1 [Source:UniProtKB/TrEMBL;Acc:A0A4Z2DWS0]	RABGEF1	NA
EWB00_003670	2.48008	4.8260049079e-06	3.70871490750756e-05	Sm149080-Sj003670	UP		FHIP1,FAM160A	vitellocyte.mature
EWB00_009378	2.47791	9.68430972309834e-07	8.65691987034995e-06	Sm058690-Sj009378	UP	Glutathione peroxidase [Source:UniProtKB/TrEMBL;Acc:Q86EQ5]	gpx,btuE,bsaA	male_late,neoblast
EWB00_003608	2.4769	3.99293466174458e-12	8.08071615856286e-11	Sm104330-Sj003608	UP	Dihydrolipoyllysine-residue succinyltransferase component of 2-oxoglutarate dehydrogenase complex, mitochondrial [Source:UniProtKB/TrEMBL;Acc:A0A4Z2D8U0]	DLST,sucB	NA
EWB00_009007	2.46877	9.42471170998004e-06	6.86799741399918e-05	Sm242740-Sj009007	UP	CCR4-NOT transcription complex subunit 1 [Source:UniProtKB/TrEMBL;Acc:A0A4Z2CN99]	CNOT1,NOT1	vitellocyte.mature
EWB00_010386	2.46348	5.17936285548019e-10	7.94284068125973e-09	Sm243300-Sj010386	UP	Suppressor of SWI4 1 isoform 2 [Source:UniProtKB/TrEMBL;Acc:A0A4Z2DXL5]	SSF1_2	S1
EWB00_008746	2.45948	3.94279300320222e-23	1.72210218449991e-21	Sm310830-Sj008746	UP	Leucine zipper-EF-hand-containing transmembrane protein 1 [Source:UniProtKB/TrEMBL;Acc:A0A4Z2DSX9]	LETM1,MDM38	NA
EWB00_000045	2.45305	2.67603731315974e-06	2.16752740588208e-05	Sm342070-Sj000045	UP	AT-rich interactive domain-containing protein [Source:UniProtKB/TrEMBL;Acc:A0A4Z2DKG1]	ARID4B	male_late,neoblast
EWB00_010707	2.44813	0.000131398	0.000739625	Sm161250-Sj010707	UP	Microphthalmia-associated transcription factor [Source:UniProtKB/TrEMBL;Acc:A0A4Z2DNE6]	NA	NA
EWB00_005466	2.44125	6.13921221687827e-09	8.08368210674663e-08	Sm096320-Sj005466	UP	Kelch-like protein [Source:UniProtKB/TrEMBL;Acc:A0A4Z2DU82]	KLHL20,KLEIP	NA
EWB00_006527	2.43726	8.31419959033805e-05	0.000497626	Sm244200-Sj006527	UP	ATPase family AAA domain-containing protein isoform 1 [Source:UniProtKB/TrEMBL;Acc:A0A4Z2CXR6]	ATAD1,MSP1	NA
EWB00_006404	2.42913	0.00117212	0.00511773	Sm040570-Sj006404	UP	Ras-related protein isoform 1; SJCHGC09085 protein [Source:UniProtKB/TrEMBL;Acc:Q5DCZ9]	RAB5C	vitellocyte.mature
EWB00_010752	2.42606	0.000101435	0.000593224	Sm125460-Sj010752	UP	E3 ubiquitin-protein ligase [Source:UniProtKB/TrEMBL;Acc:A0A4Z2DPM2]	RNF13,RZF	vitellocyte.early
EWB00_000963	2.42529	6.15017050674356e-10	9.36916703466607e-09	Sm036060-Sj000963	UP	SJCHGC06410 protein [Source:UniProtKB/TrEMBL;Acc:Q5D9B0]	NA	female_late
EWB00_005666	2.42317	2.36577907606158e-07	2.37645435282401e-06	Sm130800-Sj005666	UP	PAN2-PAN3 deadenylation complex catalytic subunit PAN2 isoform 2 [Source:UniProtKB/TrEMBL;Acc:A0A4Z2DUE7]	PAN2	NA
EWB00_000046	2.41936	0.000650124	0.00306809	Sm124770-Sj000046	UP	Protein-associating with the carboxyl-terminal domain of ezrin [Source:UniProtKB/TrEMBL;Acc:A0A4Z2DKJ0]	CFAP157	NA
EWB00_010851	2.41928	1.51033815994618e-08	1.86122207889082e-07	Sm322710-Sj010851	UP	DNA excision repair protein isoform 2 [Source:UniProtKB/TrEMBL;Acc:A0A4Z2DMQ5]	ERCC8,CKN1,CSA	NA
EWB00_003176	2.41578	1.25953329197999e-09	1.84544357706028e-08	Sm131400-Sj003176	UP	Glucosidase 2 subunit beta [Source:UniProtKB/TrEMBL;Acc:C1LJN3]	PRKCSH	GSC_progeny,S1_progeny,mehlis_gland
EWB00_004781	2.41301	6.28788688019119e-06	4.74756098032816e-05	Sm210370-Sj004781	UP	Dolichyl-diphosphooligosaccharide--protein glycosyltransferase subunit 2 [Source:UniProtKB/TrEMBL;Acc:A0A4Z2D412]	RPN2,SWP1	S1_progeny,tegument_progenitor,vitellocyte.early,vitellocyte.late
EWB00_001559	2.40791	1.80556050943096e-07	1.84869036729719e-06	Sm213120-Sj001559	UP	Etoposide-induced protein 2.4 [Source:UniProtKB/TrEMBL;Acc:A0A4Z2DF58]	NA	NA
EWB00_003313	2.40586	8.62950246693286e-27	5.00438626254652e-25	Sm035150-Sj003313	UP	SJCHGC04993 protein; Telomere length and silencing protein 1 [Source:UniProtKB/TrEMBL;Acc:Q5DAQ6]	NA	NA
EWB00_008438	2.40214	1.4768986420096e-12	3.1457029408976e-11	Sm047330-Sj008438	UP	RRM domain-containing protein [Source:UniProtKB/TrEMBL;Acc:A0A4Z2CPY1]	NA	NA
EWB00_007419	2.39196	0.00181707	0.00741112	Sm130300-Sj007419	UP	Sodium/potassium-transporting ATPase subunit alpha [Source:UniProtKB/TrEMBL;Acc:A0A4Z2CUM2]	ATP1A	flame,neuron
EWB00_000053	2.3825	6.59610131137214e-07	6.01316976879513e-06	Sm074510-Sj000053	UP	Guanine nucleotide-binding protein subunit alpha-13 [Source:UniProtKB/TrEMBL;Acc:A0A4Z2DKC1]	NA	NA
EWB00_007459	2.37606	3.19831755244329e-07	3.08693558453303e-06	Sm154420-Sj007459	UP	Clathrin heavy chain [Source:UniProtKB/TrEMBL;Acc:A0A4Z2CUI0]	CLTC	vitellocyte.mature
EWB00_010906	2.37527	1.54916835503553e-26	8.62162162750018e-25	Sm006590-Sj010906	UP	Zinc finger HIT domain-containing protein isoform 2 [Source:UniProtKB/TrEMBL;Acc:A0A4Z2DMQ8]	NA	GSC
EWB00_010356	2.37147	1.76780363469379e-08	2.1630519296138e-07	Sm076040-Sj010356	UP	Akirin-1 isoform 2; SJCHGC06088 protein; Transmembrane 9 superfamily protein member 4 [Source:UniProtKB/TrEMBL;Acc:Q5D9W5]	NA	GSC,GSC_progeny,female_late,male_late
EWB00_004795	2.37026	1.27355814744143e-08	1.5807238804844e-07	Sm005780-Sj004795	UP	SJCHGC05964 protein [Source:UniProtKB/TrEMBL;Acc:Q5DA86]	NA	GSC,neoblast
EWB00_003926	2.36458	0.000588877	0.00281429	Sm148720-Sj003926	UP	DNA-directed RNA polymerase [Source:UniProtKB/TrEMBL;Acc:A0A4Z2DVV8]	POLRMT,RPO41	S1,S1_progeny
EWB00_004801	2.34994	0.00043895	0.00216836	Sm135280-Sj004801	UP	Brefeldin A-inhibited guanine nucleotide-exchange protein [Source:UniProtKB/TrEMBL;Acc:A0A4Z2DUQ1]	ARFGEF,BIG	tegument_progenitor,vitellocyte.mature
EWB00_011023	2.34171	2.15344477191533e-08	2.56222799499788e-07	Sm334290-Sj011023	UP	Endoplasmic reticulum metallopeptidase 1 [Source:UniProtKB/TrEMBL;Acc:A0A4Z2DMJ0]	NA	vitellocyte.late,vitellocyte.mature
EWB00_011379	2.33577	3.29820953240734e-05	0.000212124	Sm149370-Sj011379	UP	Transmembrane protein [Source:UniProtKB/TrEMBL;Acc:A0A4Z2DKK9]	NA	NA
EWB00_002065	2.33383	0.000217499	0.00116534	Sm179350-Sj002065	UP		NA	NA
EWB00_005806	2.33347	0.00128857	0.00552668	Sm000660-Sj005806	UP	Ornithine--oxo-acid aminotransferase [Source:UniProtKB/TrEMBL;Acc:C1LLF3]	rocD,OAT argD	parenchyma,vitellocyte.early,vitellocyte.late,vitellocyte.mature
EWB00_003049	2.32738	4.36561384302451e-08	4.95511531755134e-07	Sm030920-Sj003049	UP	Mitochondrial import receptor subunit TOM22 homolog [Source:UniProtKB/TrEMBL;Acc:C1LPM3]	NA	female_late,tegument_progenitor
EWB00_002737	2.32637	1.34167674536336e-09	1.95335679741614e-08	Sm049880-Sj002737	UP	Nuclear pore glycoprotein p62 isoform 2 [Source:UniProtKB/TrEMBL;Acc:A0A4Z2DAX9]	NUP62,NSP1	NA
EWB00_004441	2.3206	2.48369966917419e-07	2.47688026256807e-06	Sm158050-Sj004441	UP	Putative global transcription activator SNF2L2 [Source:UniProtKB/TrEMBL;Acc:A0A4Z2D631]	SMARCA2_4	GSC_progeny
EWB00_005019	2.31258	2.12316300343691e-05	0.000142114	Sm212860-Sj005019	UP	39S ribosomal protein L14 [Source:UniProtKB/TrEMBL;Acc:A0A4Z2D317]	RP-L14,MRPL14,rplN	NA
EWB00_002187	2.31107	1.08558621208577e-05	7.8037817183374e-05	Sm156880-Sj002187	UP	Protein transport protein isoform 2 [Source:UniProtKB/TrEMBL;Acc:A0A4Z2DD67]	SEC24	S1_progeny,vitellocyte.early
EWB00_008104	2.30584	7.6405740003439e-12	1.4769636183858e-10	Sm343090-Sj008104	UP		NA	NA
EWB00_005060	2.30552	1.49747115753838e-08	1.84866698715069e-07	Sm344960-Sj005060	UP	Transmembrane protein isoform 1 [Source:UniProtKB/TrEMBL;Acc:A0A4Z2D3U8]	NA	tegument_progenitor
EWB00_001883	2.30472	4.17361342740403e-05	0.000263756	Sm332170-Sj001883	UP		NA	vitellocyte.early
EWB00_006492	2.30389	2.03468827978377e-06	1.6836191629242e-05	Sm146400-Sj006492	UP	Syntaxin-binding protein isoform 3 [Source:UniProtKB/TrEMBL;Acc:A0A4Z2CY39]	STXBP1,MUNC18-1	NA
EWB00_007684	2.29948	6.12257775394244e-08	6.7495062428046e-07	Sm157660-Sj007684	UP	RNA helicase [Source:UniProtKB/TrEMBL;Acc:C1L5J7]	DDX47,RRP3	NA
EWB00_011396	2.29882	1.98685079776227e-09	2.81545325572021e-08	Sm248000-Sj011396	UP	39S ribosomal protein L52, mitochondrial [Source:UniProtKB/TrEMBL;Acc:Q5DAI7]	NA	GSC
EWB00_008911	2.29171	2.485020068082e-09	3.45748457456329e-08	Sm027880-Sj008911	UP	H2-K region expressed gene 2; Prefoldin subunit 6; SJCHGC06238 protein [Source:UniProtKB/TrEMBL;Acc:Q5DDY5]	pfdB,PFDN6	GSC_progeny,tegument_progenitor
EWB00_003565	2.28858	3.82179177023886e-05	0.00024308	Sm246050-Sj003565	UP	Vinculin [Source:UniProtKB/TrEMBL;Acc:A0A4Z2D923]	VCL	NA
EWB00_010671	2.27966	3.9445659723705e-07	3.6935481377651e-06	Sm346690-Sj010671	UP	Oligosaccharyltransferase complex subunit [Source:UniProtKB/TrEMBL;Acc:C1LGS0]	OSTC	S1_progeny
EWB00_003612	2.27881	3.26994802796463e-06	2.60671681329872e-05	Sm104370-Sj003612	UP	DNA repair XRCC2-like isoform 2 [Source:UniProtKB/TrEMBL;Acc:A0A4Z2D822]	NA	GSC_progeny,female_late,tegument_progenitor
EWB00_011251	2.27869	5.58827270256651e-06	4.27072756593704e-05	Sm180540-Sj011251	UP	UPF0687 C20orf27 [Source:UniProtKB/TrEMBL;Acc:A0A4Z2DKR9]	NA	NA
EWB00_001513	2.27832	1.63018731133947e-09	2.34862685502164e-08	Sm304960-Sj001513	UP	RNA helicase [Source:UniProtKB/TrEMBL;Acc:A0A4Z2DFL3]	DDX46,PRP5	male_late
EWB00_005035	2.27692	1.66639783000179e-12	3.51676190362151e-11	Sm346350-Sj005035	UP	26S proteasome non-ATPase regulatory subunit 1 [Source:UniProtKB/TrEMBL;Acc:A0A4Z2D394]	PSMD1,RPN2	NA
EWB00_008736	2.276	1.5913982047651e-06	1.35918799642128e-05	Sm065190-Sj008736	UP	Thioredoxin-related transmembrane protein isoform 1 [Source:UniProtKB/TrEMBL;Acc:A0A4Z2DSJ1]	TMX1_4	GSC_progeny,S1_progeny,female_late
EWB00_007963	2.27094	1.12669946961611e-09	1.66495782437275e-08	Sm074050-Sj007963	UP	Scm-like with four MBT domains protein [Source:UniProtKB/TrEMBL;Acc:A0A4Z2CS77]	SFMBT	NA
EWB00_004946	2.27044	2.67255520203739e-05	0.000176154	Sm156170-Sj004946	UP	Trithorax group protein [Source:UniProtKB/TrEMBL;Acc:A0A4Z2D3D2]	ARID1	NA
EWB00_007842	2.26128	1.84533427150767e-08	2.22245232245627e-07	Sm311780-Sj007842	UP	Fucosyltransferase 8 isoform 4 [Source:UniProtKB/TrEMBL;Acc:A0A4Z2CSY6]	FUT8	NA
EWB00_001415	2.25827	0.00197019	0.00794639	Sm334310-Sj001415	UP	Zinc finger and SCAN domain-containing protein [Source:UniProtKB/TrEMBL;Acc:A0A4Z2DWU7]	NA	male_late
EWB00_000909	2.257	0.00172982	0.007093	Sm342930-Sj000909	UP	E3 ubiquitin-protein ligase [Source:UniProtKB/TrEMBL;Acc:A0A4Z2DI70]	RNF103,KF1	NA
EWB00_005949	2.25608	3.44678504284242e-06	2.73405328513282e-05	Sm045040-Sj005949	UP	Putative rRNA methyltransferase [Source:UniProtKB/TrEMBL;Acc:A0A4Z2DT13]	SPB1,FTSJ3	GSC,GSC_progeny,S1,S1_progeny,female_late,male_late,neoblast
EWB00_007469	2.25601	3.00751555784977e-06	2.40496695999088e-05	Sm196790-Sj007469	UP	Peptide-methionine (R)-S-oxide reductase [Source:UniProtKB/TrEMBL;Acc:Q86ES2]	msrB	GSC,male_late
EWB00_004151	2.25473	0.00163457	0.00675448	Sm161400-Sj004151	UP	Lysine-specific demethylase 3A isoform 1 [Source:UniProtKB/TrEMBL;Acc:A0A4Z2D695]	KDM3	NA
EWB00_009905	2.24912	1.83914173496774e-07	1.87750253151071e-06	Sm031570-Sj009905	UP	60S ribosomal protein isoform 2; Ribosomal protein L18 [Source:UniProtKB/TrEMBL;Acc:C1LWI6]	RP-L18e,RPL18	GSC,GSC_progeny,S1,S1_progeny,female_late,neoblast,neoblast_progeny
EWB00_008510	2.24541	2.48934624542381e-05	0.000165024	Sm095130-Sj008510	UP	Hydroxymethylbilane synthase [Source:UniProtKB/TrEMBL;Acc:C1LDH1]	hemC,HMBS	NA
EWB00_007379	2.23221	6.05028693473239e-11	1.04644185805986e-09	Sm144990-Sj007379	UP	Protein lin-10 isoform 1 [Source:UniProtKB/TrEMBL;Acc:A0A4Z2CUZ5]	APBA1,X11	NA
EWB00_009821	2.21536	3.99068591810491e-08	4.56127996275708e-07	Sm030250-Sj009821	UP	Nuclear transcription factor Y subunit [Source:UniProtKB/TrEMBL;Acc:Q5DDA7]	NFYA,HAP2	NA
EWB00_001044	2.21357	2.1940903385696e-05	0.000146577	Sm306730-Sj001044	UP	Diphthine--ammonia ligase isoform 1 [Source:UniProtKB/TrEMBL;Acc:A0A4Z2DH43]	DPH6	NA
EWB00_008516	2.21125	2.34678021131049e-23	1.0448471121454e-21	Sm163850-Sj008516	UP	TIP41-like protein [Source:UniProtKB/TrEMBL;Acc:Q5DGQ8]	TIPRL,TIP41	NA
EWB00_010402	2.21035	2.5008387328223e-07	2.49037346251179e-06	Sm079810-Sj010402	UP	Putative peptide chain release factor C12orf65 isoform 1; SJCHGC03759 protein [Source:UniProtKB/TrEMBL;Acc:Q5DHH7]	COXPD7	NA
EWB00_009862	2.20694	1.28863320346472e-06	1.12141963897983e-05	Sm143070-Sj009862	UP	Kelch-like protein isoform 4 [Source:UniProtKB/TrEMBL;Acc:A0A4Z2CLC6]	NA	NA
EWB00_001240	2.20448	1.23007954283664e-07	1.2920515867756e-06	Sm055050-Sj001240	UP	40S ribosomal protein S17 [Source:UniProtKB/TrEMBL;Acc:Q5D8R1]	RP-S17e,RPS17	GSC,GSC_progeny,S1,S1_progeny,female_late
EWB00_001227	2.20181	5.53992398230428e-06	4.23847177404455e-05	Sm080110-Sj001227	UP	Coiled-coil domain-containing protein isoform 1 [Source:UniProtKB/TrEMBL;Acc:A0A4Z2DG81]	CCDC12	NA
EWB00_003561	2.1977	3.12195549494869e-07	3.03018493257959e-06	Sm328350-Sj003561	UP	D-aminoacyl-tRNA deacylase [Source:UniProtKB/TrEMBL;Acc:A0A4Z2D884]	dtd,DTD	NA
EWB00_011092	2.18772	1.13988282616725e-06	1.0046400234202e-05	Sm018710-Sj011092	UP	DDB1-and CUL4-associated factor 7 isoform 1; SJCHGC09369 protein [Source:UniProtKB/TrEMBL;Acc:Q5DEX0]	DCAF7,HAN11	NA
EWB00_000284	2.18616	0.00012221	0.000696802	Sm213720-Sj000284	UP	Cysteine-S-conjugate beta-lyase 2 [Source:UniProtKB/TrEMBL;Acc:A0A4Z2DJK6]	CCBL	NA
EWB00_008004	2.18458	1.85421846487991e-10	3.00374686059536e-09	Sm152370-Sj008004	UP	ADP-ribosylation factor GTPase-activating protein isoform 1 [Source:UniProtKB/TrEMBL;Acc:A0A4Z2CS26]	ARFGAP1	male_late,tegument_progenitor
EWB00_003286	2.18442	6.48967815134232e-05	0.000398091	Sm020300-Sj003286	UP	Putative Dishevelled segment polarity protein DVL-3 [Source:UniProtKB/TrEMBL;Acc:A0A4Z2D8W3]	DVL	tegument_progenitor
EWB00_005772	2.18203	1.67252369610742e-11	3.07788960715662e-10	Sm347330-Sj005772	UP	Methyltransferase-like protein 17 isoform 5 [Source:UniProtKB/TrEMBL;Acc:C7TXY3]	NA	NA
EWB00_005140	2.17226	2.35389934157389e-05	0.000156496	Sm088650-Sj005140	UP	ADP-ribosylation factor 4; ADP-ribosylation factor 4 isoform 2; SJCHGC01339 protein [Source:UniProtKB/TrEMBL;Acc:Q5D9T3]	ARF1_2	S1_progeny,tegument_progenitor,vitellocyte.early
EWB00_001916	2.16287	8.08263769308809e-06	6.0041208525297e-05	Sm141440-Sj001916	UP	Eukaryotic translation initiation factor 2-alpha kinase 1 [Source:UniProtKB/TrEMBL;Acc:A0A4Z2DE13]	NA	NA
EWB00_004522	2.15905	3.2264644341767e-07	3.10541576851512e-06	Sm119920-Sj004522	UP	40S ribosomal protein; Ribosomal protein S16; SJCHGC06252 protein [Source:UniProtKB/TrEMBL;Acc:Q5DAT2]	RP-S16e,RPS16	GSC_progeny,S1,S1_progeny,female_late,neoblast
EWB00_000401	2.15793	2.64457829597935e-10	4.17625510767815e-09	Sm210480-Sj000401	UP	Putative Xaa-Pro aminopeptidase 3 isoform 2 [Source:UniProtKB/TrEMBL;Acc:A0A4Z2DJ59]	pepP pepQ	NA
EWB00_001660	2.15669	2.56975127821477e-06	2.0912563173302e-05	Sm212490-Sj001660	UP	Protein transport protein isoform 2 [Source:UniProtKB/TrEMBL;Acc:A0A4Z2DF02]	SEC31	S1_progeny,vitellocyte.early
EWB00_005310	2.15538	1.81247378841489e-06	1.52164009900866e-05	Sm164540-Sj005310	UP	Manganese-transporting ATPase 13A1 isoform 2 [Source:UniProtKB/TrEMBL;Acc:A0A4Z2D1Y1]	ATP13A1,SPF1	S1_progeny,vitellocyte.early
EWB00_009046	2.15339	0.000746079	0.00344855	Sm324700-Sj009046	UP	ATP-dependent helicase fft2 [Source:UniProtKB/TrEMBL;Acc:A0A4Z2DRY5]	SMARCAD1	GSC_progeny,male_late,vitellocyte.mature
EWB00_007508	2.15307	7.84408794363582e-06	5.84579383358864e-05	Sm341070-Sj007508	UP	Oligodendrocyte transcription factor 2 isoform 2 [Source:UniProtKB/TrEMBL;Acc:A0A4Z2CTX6]	NA	NA
EWB00_010648	2.15009	0.00175349	0.00717633	Sm245860-Sj010648	UP	ATP-dependent DNA helicase DDX11 isoform 1 [Source:UniProtKB/TrEMBL;Acc:A0A4Z2DN33]	DDX11,CHL1,CTF1	vitellocyte.late,vitellocyte.mature
EWB00_000245	2.14862	1.71360415840625e-06	1.44567020747696e-05	Sm003410-Sj000245	UP	60S ribosomal protein; Putative 60S ribosomal protein L23a [Source:UniProtKB/TrEMBL;Acc:C1LAE2]	RP-L23Ae,RPL23A	GSC,GSC_progeny,S1,S1_progeny,female_late,neoblast,vitellocyte.early
EWB00_000267	2.14603	0.000649858	0.00306809	Sm123870-Sj000267	UP	SJCHGC01984 protein; Synaptobrevin-1; Vesicle-associated membrane protein 2 [Source:UniProtKB/TrEMBL;Acc:Q86FE0]	VAMP2	female_late,neuron,vitellocyte.mature
EWB00_003355	2.1458	1.11953649298826e-08	1.40727164628634e-07	Sm346190-Sj003355	UP	TIMELESS-interacting protein [Source:UniProtKB/TrEMBL;Acc:A0A4Z2D8J3]	TIPIN,CSM3,SWI3	NA
EWB00_000392	2.12845	3.95114091101342e-06	3.09498563301971e-05	Sm341430-Sj000392	UP		NA	NA
EWB00_010782	2.12774	9.49971812697934e-08	1.01325432448662e-06	Sm075640-Sj010782	UP	AMME syndrome candidate 1 protein isoform 2; AMME syndrome candidate gene 1 protein homolog [Source:UniProtKB/TrEMBL;Acc:C1L5X6]	AMMECR1,AMMECR1L	NA
EWB00_007721	2.12237	0.000122377	0.000696802	Sm152330-Sj007721	UP	SJCHGC06050 protein; cAMP-dependent protein kinase catalytic subunit isoform 3 [Source:UniProtKB/TrEMBL;Acc:Q5DF14]	PKA	neuron
EWB00_001698	2.11787	1.49212571815249e-05	0.000103697	Sm161980-Sj001698	UP	DIS3-like exonuclease 1 [Source:UniProtKB/TrEMBL;Acc:A0A4Z2DWJ7]	DIS3L	S1
EWB00_002489	2.11363	3.00472720626098e-06	2.40496695999088e-05	Sm061200-Sj002489	UP	60S ribosomal protein L35a [Source:UniProtKB/TrEMBL;Acc:Q86E43]	RP-L35Ae,RPL35A	GSC,GSC_progeny,S1,S1_progeny,female_late,neoblast,vitellocyte.early
EWB00_007402	2.11103	2.09718065640459e-05	0.000140648	Sm343730-Sj007402	UP	Cyclic AMP-responsive element-binding protein 3-like protein [Source:UniProtKB/TrEMBL;Acc:A0A4Z2CV33]	NA	NA
EWB00_000766	2.10747	4.04864359792126e-05	0.000256327	Sm034400-Sj000766	UP	AP complex subunit sigma [Source:UniProtKB/TrEMBL;Acc:Q5DBZ1]	AP3S	tegument_progenitor
EWB00_004947	2.10652	3.18531621307157e-12	6.50351100189552e-11	Sm063090-Sj004947	UP	Aconitate hydratase, mitochondrial [Source:UniProtKB/TrEMBL;Acc:A0A4Z2D3D7]	ACO,acnA aksD	NA
EWB00_006471	2.10151	2.85740060879593e-05	0.000185503	Sm124390-Sj006471	UP	Patatin-like phospholipase domain-containing protein isoform 3 [Source:UniProtKB/TrEMBL;Acc:A0A4Z2CY04]	NA	male_late,vitellocyte.mature
EWB00_007823	2.09728	0.000339821	0.00172181	Sm174450-Sj007823	UP	Surfeit locus protein 4 [Source:UniProtKB/TrEMBL;Acc:C1L6W8]	ERV29,SURF4	S1_progeny,tegument_progenitor,vitellocyte.early
EWB00_002228	2.09696	1.15168189111631e-05	8.2104924902827e-05	Sm026910-Sj002228	UP	Lipase maturation factor [Source:UniProtKB/TrEMBL;Acc:A0A4Z2DCY4]	NA	S1_progeny,tegument,vitellocyte.early
EWB00_006203	2.09302	1.02756435880514e-06	9.14996340659906e-06	Sm327480-Sj006203	UP	Spectrin alpha chain isoform 1 [Source:UniProtKB/TrEMBL;Acc:A0A4Z2CZM6]	SPTAN	male_late
EWB00_004607	2.09256	1.33776973051791e-06	1.15833737895911e-05	Sm048080-Sj004607	UP		NA	NA
EWB00_003983	2.09107	0.00010637	0.000619077	Sm029940-Sj003983	UP	Ubiquitin-conjugating enzyme E2 Q2 isoform 2 [Source:UniProtKB/TrEMBL;Acc:A0A4Z2D6U9]	UBE2Q	NA
EWB00_010884	2.08969	1.33085691386639e-06	1.15525076259019e-05	Sm163560-Sj010884	UP	Symplekin isoform 3 [Source:UniProtKB/TrEMBL;Acc:A0A4Z2DMR4]	SYMPK	NA
EWB00_009567	2.08559	2.89902066240333e-07	2.83775058031849e-06	Sm022700-Sj009567	UP	Very-long-chain (3R)-3-hydroxyacyl-CoA dehydratase [Source:UniProtKB/TrEMBL;Acc:Q86FA4]	HACD,PHS1,PAS2	S1_progeny,vitellocyte.early
EWB00_001011	2.08446	4.8228516991102e-05	0.000301745	Sm044000-Sj001011	UP	Bax inhibitor 1 isoform 3 [Source:UniProtKB/TrEMBL;Acc:A0A4Z2DHK2]	TMBIM6,BI1,TEGT	S1_progeny,male_late,tegument_progenitor
EWB00_005177	2.07751	2.16101609110767e-11	3.89377860175824e-10	Sm181240-Sj005177	UP	Glutamyl-tRNA(Gln) amidotransferase subunit B, mitochondrial [Source:UniProtKB/TrEMBL;Acc:A0A4Z2D2D1]	gatB,PET112	NA
EWB00_009459	2.07334	4.05700977233272e-05	0.000256622	Sm133740-Sj009459	UP	Mediator complex subunit 23 [Source:UniProtKB/TrEMBL;Acc:A0A4Z2DRB8]	MED23	NA
EWB00_010932	2.06514	5.53678244342319e-10	8.47213650600076e-09	Sm008900-Sj010932	UP	Eukaryotic translation initiation factor 4 gamma 2 isoform 2 [Source:UniProtKB/TrEMBL;Acc:A0A4Z2DXK0]	EIF4G	NA
EWB00_008674	2.06334	2.90319137778883e-06	2.32693655030438e-05	Sm171940-Sj008674	UP	SJCHGC02185 protein; Transcription termination factor 3 [Source:UniProtKB/TrEMBL;Acc:Q5DD87]	NA	NA
EWB00_006393	2.05047	4.14224078904397e-10	6.40932818053642e-09	Sm247560-Sj006393	UP	Interferon stimulated exonuclease gene 20kDa-like 2; Protein FAM8A1 [Source:UniProtKB/TrEMBL;Acc:C1LII8]	NA	tegument_progenitor
EWB00_003129	2.04393	2.17545523647078e-06	1.79150555929414e-05	Sm142710-Sj003129	UP	Non-specific serine/threonine protein kinase [Source:UniProtKB/TrEMBL;Acc:A0A4Z2D9L9]	SMG1	NA
EWB00_008038	2.04251	6.35116941058001e-05	0.000390289	Sm181050-Sj008038	UP		NA	S1_progeny,mehlis_gland,vitellocyte.early
EWB00_008758	2.04196	0.000114004	0.000655527	Sm302650-Sj008758	UP	Zinc finger protein [Source:UniProtKB/TrEMBL;Acc:A0A4Z2CNZ3]	HIVEP	NA
EWB00_000389	2.04157	7.51124812946331e-08	8.15017662601042e-07	Sm347300-Sj000389	UP	Putative cellular senescence inhibited gene protein; Putative ribosome biogenesis protein; SJCHGC05614 protein [Source:UniProtKB/TrEMBL;Acc:Q5DEM5]	NA	GSC,S1,S1_progeny,neoblast
EWB00_004466	2.03927	3.61061168449169e-06	2.84729428982597e-05	Sm138860-Sj004466	UP	AP-3 complex subunit delta-1 [Source:UniProtKB/TrEMBL;Acc:A0A4Z2D554]	AP3D	vitellocyte.early
EWB00_002685	2.0391	3.51840050366424e-06	2.78765578367244e-05	Sm046140-Sj002685	UP	Nuclear receptor-binding protein [Source:UniProtKB/TrEMBL;Acc:A0A4Z2DBA6]	NRBP	NA
EWB00_004367	2.03535	2.72800815337996e-06	2.19774978476318e-05	Sm342240-Sj004367	UP	Transcription factor tau subunit sfc6 isoform 2 [Source:UniProtKB/TrEMBL;Acc:A0A4Z2D601]	NA	NA
EWB00_000871	2.02832	8.17578818196333e-13	1.7798458751965e-11	Sm171670-Sj000871	UP	DDB1-and CUL4-associated factor 11 isoform 1 [Source:UniProtKB/TrEMBL;Acc:A0A4Z2DHP5]	DCAF11	NA
EWB00_000094	2.02796	3.11983667663633e-12	6.38872193040573e-11	Sm035410-Sj000094	UP	Putative 39S ribosomal protein L24 [Source:UniProtKB/TrEMBL;Acc:A0A4Z2DKE9]	NA	NA
EWB00_003371	2.02607	1.98753303349577e-07	2.02002436880034e-06	Sm301780-Sj003371	UP	Dual specificity mitogen-activated protein kinase kinase 7 [Source:UniProtKB/TrEMBL;Acc:A0A4Z2DVZ2]	MAP2K7,MKK7	NA
EWB00_009065	2.02351	1.22489631102877e-06	1.07271693431593e-05	Sm177790-Sj009065	UP	NFU1 iron-sulfur cluster scaffold homolog, mitochondrial [Source:UniProtKB/TrEMBL;Acc:C1LFL5]	NFU1,HIRIP5	male_late
EWB00_002798	2.0205	0.000150176	0.00083645	Sm144070-Sj002798	UP	Putative gastric mucin [Source:UniProtKB/TrEMBL;Acc:A0A4Z2DAM4]	NA	male_late
EWB00_008753	2.01662	3.17527184751068e-06	2.53617488653602e-05	Sm248200-Sj008753	UP		NA	NA
EWB00_010169	2.01366	8.24189185216646e-06	6.10926913767999e-05	Sm343610-Sj010169	UP	Protein phosphatase 1 regulatory subunit 12B isoform 2 [Source:UniProtKB/TrEMBL;Acc:A0A4Z2DPY9]	PPP1R12A,MYPT1	NA
EWB00_008108	2.01216	1.83264399713482e-08	2.22245232245627e-07	Sm050570-Sj008108	UP	Adenylate kinase isoenzyme 6 homolog [Source:UniProtKB/TrEMBL;Acc:Q5DAB1]	AK6,FAP7	female_late
EWB00_005487	2.01216	8.54485240130412e-13	1.85434045350314e-11	Sm198520-Sj005487	UP	Transcription initiation factor TFIID subunit 8 isoform 2 [Source:UniProtKB/TrEMBL;Acc:A0A4Z2DV30]	NA	NA
EWB00_010669	2.01046	3.73574458400585e-16	1.11122299026829e-14	Sm181130-Sj010669	UP	SWIM-type domain-containing protein [Source:UniProtKB/TrEMBL;Acc:A0A4Z2DP72]	NA	NA
EWB00_005502	2.00911	0.00026654	0.00138248	Sm211300-Sj005502	UP	Component of oligomeric Golgi complex 7 [Source:UniProtKB/TrEMBL;Acc:A0A4Z2D1E1]	NA	NA
EWB00_001310	2.00651	2.87106215275051e-07	2.81837836644826e-06	Sm246990-Sj001310	UP	Dr1-associated corepressor; Dr1-associated corepressor (Dr1-associated protein 1); Dr1-associated corepressor isoform 1 [Source:UniProtKB/TrEMBL;Acc:C1LK46]	DRAP1,NC2-alpha	S1
EWB00_005985	2.00298	1.2694075849026e-05	8.96640915395379e-05	Sm337620-Sj005985	UP	Bromo adjacent homology domain-containing protein 1 [Source:UniProtKB/TrEMBL;Acc:A0A4Z2DTJ3]	NA	NA
EWB00_008836	1.99155	5.47194963983404e-08	6.0808251955708e-07	Sm245000-Sj008836	UP	Pre-mRNA-processing factor 6 [Source:UniProtKB/TrEMBL;Acc:A0A4Z2CNM4]	PRPF6,PRP6	NA
EWB00_005986	1.98944	0.000479669	0.00234766	Sm347340-Sj005986	UP	WD repeat-containing protein isoform 3 [Source:UniProtKB/TrEMBL;Acc:A0A4Z2DU09]	WDR81	NA
EWB00_006259	1.98478	7.54036915162605e-05	0.000455259	Sm040710-Sj006259	UP	DNA-directed RNA polymerase II subunit RPB11-a; Hypotherical protein [Source:UniProtKB/TrEMBL;Acc:C1LJR3]	RPB11,POLR2J	S1,neoblast
EWB00_011209	1.98424	1.59828059707527e-05	0.00011074	Sm140550-Sj011209	UP	39S ribosomal protein L35 [Source:UniProtKB/TrEMBL;Acc:A0A4Z2DL95]	RP-L35,MRPL35,rpmI	NA
EWB00_010414	1.98107	1.07930931748356e-09	1.59835055793005e-08	Sm085750-Sj010414	UP	Zinc finger protein [Source:UniProtKB/TrEMBL;Acc:A0A4Z2DXR2]	NA	NA
EWB00_002521	1.98091	2.49973230327244e-05	0.000165553	Sm032480-Sj002521	UP	Cohesin subunit SA-2 [Source:UniProtKB/TrEMBL;Acc:A0A4Z2DC32]	STAG1_2,SCC3,IRR1	NA
EWB00_010180	1.97955	2.81352901987263e-05	0.000182999	Sm143430-Sj010180	UP	Alpha-mannosidase 2 [Source:UniProtKB/TrEMBL;Acc:A0A4Z2DQT2]	MAN2	vitellocyte.early
EWB00_009100	1.97701	2.5516430401843e-08	3.02039255923016e-07	Sm032580-Sj009100	UP	Proteasome subunit alpha type [Source:UniProtKB/TrEMBL;Acc:Q86F62]	PSMA5	GSC_progeny,S1,S1_progeny,female_late,male_late
EWB00_010969	1.97678	4.78616176758988e-06	3.68630606675645e-05	Sm071000-Sj010969	UP	26 proteasome complex subunit DSS1 isoform 1 [Source:UniProtKB/TrEMBL;Acc:A0A4Z2DM78]	NA	S1,vitellocyte.late,vitellocyte.mature
EWB00_004782	1.97589	1.58600404982006e-05	0.00011	Sm044580-Sj004782	UP	60S ribosomal protein L30 [Source:UniProtKB/TrEMBL;Acc:Q5DG17]	RP-L30e,RPL30	GSC,GSC_progeny,S1,S1_progeny,female_late,neoblast,vitellocyte.early,vitellocyte.mature
EWB00_002355	1.97587	0.000106394	0.000619077	Sm024000-Sj002355	UP	Vacuolar protein sorting-associated protein isoform 2 [Source:UniProtKB/TrEMBL;Acc:A0A4Z2DCC6]	NA	female_late,vitellocyte.early
EWB00_011363	1.97088	0.00187954	0.00762982	Sm336280-Sj011363	UP	Sorting nexin-14 isoform 2 [Source:UniProtKB/TrEMBL;Acc:A0A4Z2DKN3]	SNX14	vitellocyte.mature
EWB00_006069	1.96828	7.47081469373103e-06	5.58570879755556e-05	Sm246410-Sj006069	UP	Histone-lysine N-methyltransferase 2E isoform 1 [Source:UniProtKB/TrEMBL;Acc:A0A4Z2DTQ0]	NA	male_late
EWB00_000148	1.9548	0.00116761	0.00510624	Sm101450-Sj000148	UP	60S ribosomal protein [Source:UniProtKB/TrEMBL;Acc:A0A4Z2DJU6]	RP-L7e,RPL7	NA
EWB00_002867	1.95383	4.48418352889485e-09	5.99716095598902e-08	Sm171090-Sj002867	UP		NA	NA
EWB00_002152	1.9526	1.67409874445407e-10	2.72475364044282e-09	Sm241750-Sj002152	UP	Protein SAAL1 isoform 2 [Source:UniProtKB/TrEMBL;Acc:A0A4Z2DD39]	NA	GSC
EWB00_006093	1.94911	1.47521204500398e-06	1.26622367196175e-05	Sm248160-Sj006093	UP	LIM domain-binding protein isoform 3 [Source:UniProtKB/TrEMBL;Acc:A0A4Z2D071]	LDB2	NA
EWB00_011049	1.94885	2.80027259433592e-05	0.000182826	Sm058880-Sj011049	UP	Esterase OVCA2; SJCHGC09257 protein [Source:UniProtKB/TrEMBL;Acc:Q5DHW6]	NA	S1,S1_progeny
EWB00_001573	1.94786	0.000831556	0.00380542	Sm143350-Sj001573	UP	Transcription elongation factor B polypeptide 3 [Source:UniProtKB/TrEMBL;Acc:A0A4Z2DFA7]	NA	vitellocyte.early
EWB00_000743	1.94227	8.53009124541829e-05	0.000509664	Sm212140-Sj000743	UP	Vam6/Vps39-like protein [Source:UniProtKB/TrEMBL;Acc:A0A4Z2DHY4]	VPS39,VAM6	NA
EWB00_003439	1.94221	9.28840612313842e-06	6.8045956110168e-05	Sm127010-Sj003439	UP	Histone acetyltransferase [Source:UniProtKB/TrEMBL;Acc:A0A4Z2D8G9]	EP300,CREBBP,KAT3	S1_progeny,vitellocyte.early
EWB00_003432	1.93319	2.01019582743238e-08	2.40422208060846e-07	Sm021300-Sj003432	UP	Ubiquitin carboxyl-terminal hydrolase [Source:UniProtKB/TrEMBL;Acc:A0A4Z2D8H5]	USP20_33	NA
EWB00_001758	1.93248	1.82282468473528e-08	2.2146678079856e-07	Sm052780-Sj001758	UP	SJCHGC06173 protein [Source:UniProtKB/TrEMBL;Acc:Q5C777]	NA	tegument_progenitor
EWB00_006086	1.93026	0.00116041	0.00507797	Sm149040-Sj006086	UP	Phosphorylase b kinase regulatory subunit [Source:UniProtKB/TrEMBL;Acc:A0A4Z2CZV1]	PHKA_B	vitellocyte.early,vitellocyte.mature
EWB00_010203	1.92711	1.42073190689753e-16	4.34029194796603e-15	Sm337530-Sj010203	UP	CDP-diacylglycerol--glycerol-3-phosphate 3-phosphatidyltransferase [Source:UniProtKB/TrEMBL;Acc:A0A4Z2DPF4]	pgsA,PGS1	male_late
EWB00_008895	1.92555	3.57533580961817e-07	3.38920225579327e-06	Sm156350-Sj008895	UP	Activating molecule in BECN1-regulated autophagy protein isoform 3 [Source:UniProtKB/TrEMBL;Acc:A0A4Z2DSI6]	AMBRA1	GSC,female_late
EWB00_001174	1.92292	2.42299264511607e-12	5.00630905507365e-11	Sm042920-Sj001174	UP	Serine/threonine-protein kinase 19 isoform 2 [Source:UniProtKB/TrEMBL;Acc:A0A4Z2DHB8]	NA	NA
EWB00_010552	1.92163	7.38637153607737e-11	1.25550123079975e-09	Sm043200-Sj010552	UP	Non-specific serine/threonine protein kinase [Source:UniProtKB/TrEMBL;Acc:A0A4Z2DNW5]	RIOK2	NA
EWB00_008863	1.9063	2.72927338870026e-06	2.19774978476318e-05	Sm052350-Sj008863	UP	Ubiquitin thioesterase trabid [Source:UniProtKB/TrEMBL;Acc:A0A4Z2DSB8]	ZRANB1,TRABID	NA
EWB00_004010	1.90486	8.92526944538629e-05	0.000530977	Sm013370-Sj004010	UP	Tetraspanin [Source:UniProtKB/TrEMBL;Acc:C1L6Q5]	CD151,TSPAN24	NA
EWB00_005016	1.90402	0.000988697	0.00441618	Sm131870-Sj005016	UP	SJCHGC06236 protein; Syntaxin-binding protein isoform 1 [Source:UniProtKB/TrEMBL;Acc:Q5D9U8]	STXBP1,MUNC18-1	neuron
EWB00_009148	1.89494	0.000111578	0.00064489	Sm172780-Sj009148	UP	CHY-type domain-containing protein [Source:UniProtKB/TrEMBL;Acc:A0A4Z2CMR4]	NA	NA
EWB00_009507	1.8845	1.84393343479612e-08	2.22245232245627e-07	Sm095010-Sj009507	UP	Putative anion transporter 4 isoform 1 [Source:UniProtKB/TrEMBL;Acc:A0A4Z2CLZ1]	exuT	NA
EWB00_011133	1.88109	3.27993430875517e-05	0.000211146	Sm162600-Sj011133	UP	HEAT repeat-containing protein 1 [Source:UniProtKB/TrEMBL;Acc:A0A4Z2DMM2]	UTP10,HEATR1	S1,S1_progeny
EWB00_009719	1.87309	1.71532603962926e-10	2.78528588223094e-09	Sm141000-Sj009719	UP	Interleukin enhancer-binding factor 2; Interleukin enhancer-binding factor 2 isoform 2 [Source:UniProtKB/TrEMBL;Acc:C1L669]	ILF2	GSC,GSC_progeny,S1,S1_progeny,neoblast
EWB00_008701	1.87214	9.18727655894987e-08	9.84493719461383e-07	Sm080550-Sj008701	UP	Developmentally-regulated GTP-binding protein isoform 1 [Source:UniProtKB/TrEMBL;Acc:A0A4Z2CP29]	DRG,RBG	NA
EWB00_010403	1.86984	0.000332729	0.0016896	Sm084400-Sj010403	UP	Protein RMD5A isoform 2 [Source:UniProtKB/TrEMBL;Acc:A0A4Z2DXP4]	RMND5	NA
EWB00_007414	1.86621	1.81502021191533e-08	2.2090748646257e-07	Sm130270-Sj007414	UP	U11/U12 small nuclear ribonucleoprotein 48 kDa protein isoform 1 [Source:UniProtKB/TrEMBL;Acc:A0A4Z2CUL0]	NA	GSC,GSC_progeny
EWB00_004716	1.86441	0.000755928	0.00348474	Sm099890-Sj004716	UP	Receptor expression-enhancing protein [Source:UniProtKB/TrEMBL;Acc:Q5DA91]	REEP5_6	tegument
EWB00_002815	1.86407	0.00192643	0.0077881	Sm144180-Sj002815	UP	Histone-lysine N-methyltransferase 2B [Source:UniProtKB/TrEMBL;Acc:A0A4Z2DAS5]	NA	NA
EWB00_011015	1.86403	0.000506257	0.00245515	Sm169520-Sj011015	UP	Integrator complex subunit 3 isoform 1 [Source:UniProtKB/TrEMBL;Acc:A0A4Z2DMH0]	INTS3	NA
EWB00_004268	1.86243	5.7362592759042e-09	7.58351058678447e-08	Sm019340-Sj004268	UP	Tetraspanin [Source:UniProtKB/TrEMBL;Acc:A0A4Z2D6F1]	TSPAN3	GSC_progeny,male_late
EWB00_004839	1.86218	8.45994603739007e-09	1.08516891457303e-07	Sm031360-Sj004839	UP	Nuclear cap-binding protein subunit 1 isoform 2 [Source:UniProtKB/TrEMBL;Acc:A0A4Z2D4M9]	NCBP1,CBP80	S1
EWB00_007426	1.85156	4.86924563847246e-05	0.000304372	Sm210740-Sj007426	UP	Actin-like protein 3; Actin-related protein isoform 1 [Source:UniProtKB/TrEMBL;Acc:C1LJL2]	ACTR3,ARP3	NA
EWB00_011400	1.84423	1.8358291906157e-08	2.22245232245627e-07	Sm344200-Sj011400	UP	Mitochondrial Rho GTPase 1-A [Source:UniProtKB/TrEMBL;Acc:A0A4Z2DKL7]	RHOT1,ARHT1	NA
EWB00_008114	1.84121	0.00164715	0.00679438	Sm047410-Sj008114	UP	E3 ubiquitin-protein ligase AMFR [Source:UniProtKB/TrEMBL;Acc:A0A4Z2CRJ3]	AMFR,GP78	vitellocyte.late,vitellocyte.mature
EWB00_008272	1.84094	0.00131848	0.00563013	Sm174390-Sj008272	UP	Serine-threonine kinase receptor-associated protein [Source:UniProtKB/TrEMBL;Acc:C1L586]	STRAP,UNRIP	NA
EWB00_004260	1.84039	8.40531468026048e-08	9.06329322007462e-07	Sm019430-Sj004260	UP	Zinc finger, C2H2-type domain-containing protein [Source:UniProtKB/TrEMBL;Acc:C1LKH7]	NA	GSC,neoblast
EWB00_002834	1.83798	1.17588815271438e-11	2.2232340114745e-10	Sm210380-Sj002834	UP	Cytosolic Fe-S cluster assembly factor NUBP2 isoform 1 [Source:UniProtKB/TrEMBL;Acc:A0A4Z2DBG9]	mrp,NUBPL	NA
EWB00_006355	1.82559	1.66507671680722e-12	3.51676190362151e-11	Sm134290-Sj006355	UP	RalBP1-associated Eps domain-containing protein isoform 2 [Source:UniProtKB/TrEMBL;Acc:A0A4Z2CYY7]	NA	NA
EWB00_007245	1.82519	3.10648666184039e-05	0.000200917	Sm024580-Sj007245	UP	Mannosyl-oligosaccharide glucosidase [Source:UniProtKB/TrEMBL;Acc:A0A4Z2CV10]	MOGS	S1_progeny,vitellocyte.early
EWB00_009436	1.82007	2.07761103487256e-05	0.000139607	Sm036980-Sj009436	UP	Programmed cell death protein [Source:UniProtKB/TrEMBL;Acc:A0A4Z2CM82]	NA	NA
EWB00_002420	1.81849	3.16570247638781e-07	3.06402703920789e-06	Sm081450-Sj002420	UP	Ectonucleoside triphosphate diphosphohydrolase 6 isoform 2 [Source:UniProtKB/TrEMBL;Acc:A0A4Z2DCG0]	ENTPD5_6 APY	male_late,tegument_progenitor
EWB00_002405	1.81407	1.38768802932165e-06	1.19817162064353e-05	Sm346230-Sj002405	UP		NA	NA
EWB00_006837	1.8136	0.000972516	0.00435518	Sm028140-Sj006837	UP	F-BAR domain only protein [Source:UniProtKB/TrEMBL;Acc:A0A4Z2CWT1]	FCHO	NA
EWB00_003839	1.80935	3.19278388999145e-05	0.000206112	Sm043940-Sj003839	UP	Synaptosomal-associated protein [Source:UniProtKB/TrEMBL;Acc:A0A4Z2D758]	SNAP29	vitellocyte.early
EWB00_004201	1.80796	7.43139372387573e-09	9.6580128226867e-08	Sm340800-Sj004201	UP	Protein-L-isoaspartate O-methyltransferase domain-containing protein isoform 1 [Source:UniProtKB/TrEMBL;Acc:A0A4Z2DVB5]	NA	NA
EWB00_002690	1.80555	0.000660982	0.00310724	Sm157220-Sj002690	UP	Nuclear pore complex [Source:UniProtKB/TrEMBL;Acc:A0A4Z2DBE9]	NA	NA
EWB00_009800	1.80499	8.95286837286162e-08	9.62363623693428e-07	Sm316460-Sj009800	UP	E3 ubiquitin-protein ligase [Source:UniProtKB/TrEMBL;Acc:A0A4Z2DQP0]	UBR3	male_late
EWB00_009412	1.80449	6.37948375503395e-10	9.66834637234406e-09	Sm147360-Sj009412	UP	Cleavage stimulation factor subunit 3 [Source:UniProtKB/TrEMBL;Acc:A0A4Z2DRP2]	CSTF3,RNA14	GSC,neoblast
EWB00_002643	1.80369	0.00111054	0.00489078	Sm136910-Sj002643	UP	DnaJ subfamily C member 25 isoform 3 [Source:UniProtKB/TrEMBL;Acc:A0A4Z2DBB1]	PPCDC,coaC DNAJC25	vitellocyte.early
EWB00_008433	1.80155	0.000113354	0.000652427	Sm127680-Sj008433	UP	DmX-like protein isoform 1 [Source:UniProtKB/TrEMBL;Acc:A0A4Z2CQ30]	DMXL,DMX,RAV1	NA
EWB00_004126	1.80072	0.000172804	0.000950217	Sm164500-Sj004126	UP	Golgi resident protein; Golgi resident protein GCP60 (Acyl-CoA-binding domain-containing protein 3) [Source:UniProtKB/TrEMBL;Acc:C1L3U5]	ACBD3	tegument_progenitor
EWB00_010168	1.79288	2.00798482607756e-06	1.66351780129186e-05	Sm343600-Sj010168	UP	Kelch domain-containing protein isoform 2 [Source:UniProtKB/TrEMBL;Acc:A0A4Z2DPL8]	KLHDC2	NA
EWB00_003011	1.79059	1.6939725134389e-07	1.7395988564348e-06	Sm095810-Sj003011	UP	Uracil phosphoribosyltransferase 1; Uracil phosphoribosyltransferase isoform 1 [Source:UniProtKB/TrEMBL;Acc:C1LFX9]	NA	NA
EWB00_003840	1.78931	1.20148819160356e-08	1.50207790040873e-07	Sm335010-Sj003840	UP	Metallo-beta-lactamase domain-containing protein [Source:UniProtKB/TrEMBL;Acc:A0A4Z2D777]	NA	NA
EWB00_010477	1.78668	3.43219845591453e-08	3.96743744460069e-07	Sm002840-Sj010477	UP	UPF0489 protein C5orf22 isoform 1 [Source:UniProtKB/TrEMBL;Acc:A0A4Z2DY24]	NA	NA
EWB00_006340	1.78527	2.04097382197755e-05	0.000137546	Sm138590-Sj006340	UP	3-hydroxy-3-methylglutaryl-coenzyme A reductase [Source:UniProtKB/TrEMBL;Acc:A0A4Z2CZY3]	HMGCR	NA
EWB00_002022	1.78284	1.13476179235388e-08	1.4238165689153e-07	Sm113630-Sj002022	UP	Antolefinin (Antolefinine); Protein lin-37 isoform 4 [Source:UniProtKB/TrEMBL;Acc:C1LM37]	NA	GSC,GSC_progeny,neoblast
EWB00_004679	1.78013	1.21673088330741e-08	1.51838333195378e-07	Sm244690-Sj004679	UP	Palmitoyltransferase [Source:UniProtKB/TrEMBL;Acc:A0A4Z2DYD9]	ZDHHC6	NA
EWB00_001787	1.77408	1.86061563034331e-05	0.000126628	Sm033610-Sj001787	UP	NADH dehydrogenase [ubiquinone] 1 beta subcomplex subunit 7 [Source:UniProtKB/TrEMBL;Acc:Q5DHM9]	NDUFB7	NA
EWB00_003372	1.76978	0.000195527	0.0010608	Sm139470-Sj003372	UP	Tensin-4 isoform 1 [Source:UniProtKB/TrEMBL;Acc:A0A4Z2DWL2]	SH2D5	vitellocyte.mature
EWB00_006801	1.76801	9.6769835772784e-05	0.000569803	Sm014650-Sj006801	UP	40S ribosomal protein S30 [Source:UniProtKB/TrEMBL;Acc:Q1HN44]	RP-S30e,RPS30	GSC,GSC_progeny,S1,S1_progeny,female_late,neoblast,neoblast_progeny,vitellocyte.early
EWB00_008076	1.76777	9.13409526530326e-05	0.000541963	Sm089930-Sj008076	UP	Serine/threonine-protein phosphatase 2A regulatory subunit B'' subunit beta isoform 2 [Source:UniProtKB/TrEMBL;Acc:A0A4Z2CRS0]	PPP2R3	NA
EWB00_000889	1.76644	4.85405139237333e-07	4.49635015553937e-06	Sm242230-Sj000889	UP	GPI ethanolamine phosphate transferase 3 [Source:UniProtKB/TrEMBL;Acc:A0A4Z2DIB6]	PIGO	NA
EWB00_002950	1.76508	0.00077449	0.00356079	Sm126030-Sj002950	UP	Homeobox protein isoform 1; SJCHGC06100 protein [Source:UniProtKB/TrEMBL;Acc:Q5DI69]	PBX1	NA
EWB00_000949	1.75818	3.58542147188301e-05	0.000228467	Sm126740-Sj000949	UP	SCY1-like protein [Source:UniProtKB/TrEMBL;Acc:A0A4Z2DWW0]	SCYL2	vitellocyte.early
EWB00_004411	1.75686	2.28166386577453e-09	3.19386659994119e-08	Sm122940-Sj004411	UP	Ubiquitinyl hydrolase 1 [Source:UniProtKB/TrEMBL;Acc:A0A4Z2D5C0]	ATXN3,MJD	NA
EWB00_009366	1.75676	0.000907148	0.00411046	Sm026700-Sj009366	UP	tRNA-dihydrouridine(20a/20b) synthase [NAD(P)+]-like isoform 1 [Source:UniProtKB/TrEMBL;Acc:A0A4Z2DSF2]	DUS4	NA
EWB00_005809	1.75591	2.60396814424862e-07	2.58189427635916e-06	Sm320700-Sj005809	UP	Succinate dehydrogenase assembly factor 3, mitochondrial [Source:UniProtKB/TrEMBL;Acc:A0A4Z2D0G7]	NA	NA
EWB00_011425	1.75321	4.57797738355373e-06	3.53683709995651e-05	Sm011010-Sj011425	UP	Ribosome recycling factor isoform 1 [Source:UniProtKB/TrEMBL;Acc:A0A4Z2DKY3]	NA	female_late
EWB00_005058	1.75282	4.37030718458646e-06	3.40016796852663e-05	Sm173060-Sj005058	UP	Rho guanine nucleotide exchange factor 7 isoform 3 [Source:UniProtKB/TrEMBL;Acc:A0A4Z2D2W3]	ARHGEF7,PIXB	NA
EWB00_004889	1.74937	0.000197561	0.00107015	Sm213130-Sj004889	UP	40S ribosomal protein S25 [Source:UniProtKB/TrEMBL;Acc:C1LQE8]	RP-S25e,RPS25	GSC,S1,S1_progeny,female_late,mehlis_gland,neoblast,vitellocyte.early
EWB00_006563	1.74899	1.23584488813728e-06	1.08093353270411e-05	Sm130610-Sj006563	UP	tRNA (guanine-N(7)-)-methyltransferase [Source:UniProtKB/TrEMBL;Acc:A0A4Z2CXX5]	trmB,METTL1,TRM8	female_late
EWB00_000314	1.74609	0.000222893	0.00118962	Sm165700-Sj000314	UP	USP6 N-terminal-like protein [Source:UniProtKB/TrEMBL;Acc:A0A4Z2DXK3]	USP6NL	male_late
EWB00_006013	1.74526	0.000189937	0.00103209	Sm210830-Sj006013	UP	U6 snRNA-associated Sm-like protein [Source:UniProtKB/TrEMBL;Acc:A0A4Z2DUE5]	LSM7	NA
EWB00_007763	1.74428	1.94336148696325e-05	0.00013174	Sm060940-Sj007763	UP	Eukaryotic translation initiation factor 2-alpha kinase 1 [Source:UniProtKB/TrEMBL;Acc:A0A4Z2CTV7]	EIF2AK3,PERK	S1_progeny,vitellocyte.early
EWB00_004756	1.74207	3.23656200109032e-05	0.000208548	Sm004940-Sj004756	UP	60S ribosomal protein L35 [Source:UniProtKB/TrEMBL;Acc:Q5DE26]	RP-L35e,RPL35	GSC_progeny,S1,S1_progeny,female_late,vitellocyte.early,vitellocyte.mature
EWB00_005136	1.73798	0.000240099	0.00126226	Sm341470-Sj005136	UP	Protease-associated domain-containing protein isoform 1; SJCHGC06243 protein [Source:UniProtKB/TrEMBL;Acc:Q5DBQ8]	PRADC1	male_late,tegument_progenitor
EWB00_006579	1.73691	3.54674867372392e-07	3.37601553067156e-06	Sm150470-Sj006579	UP	Erythroid differentiation-related factor 1 isoform 2 [Source:UniProtKB/TrEMBL;Acc:A0A4Z2DSZ7]	NA	NA
EWB00_004629	1.73639	6.03967084166184e-06	4.58523305591951e-05	Sm073340-Sj004629	UP	Cyclin-dependent-like kinase 5 isoform 2; Neuronal cyclin-dependent kinase 5 [Source:UniProtKB/TrEMBL;Acc:C1L6Q8]	CDK5 PHO85	NA
EWB00_009526	1.73628	0.00218609	0.00868521	Sm054730-Sj009526	UP	Brain tumor protein [Source:UniProtKB/TrEMBL;Acc:A0A4Z2DRA4]	NA	NA
EWB00_002518	1.7335	1.0344743915622e-09	1.53855771038162e-08	Sm032510-Sj002518	UP	Importin-5 [Source:UniProtKB/TrEMBL;Acc:A0A4Z2DBU1]	IPO5,KPNB3,RANBP5	S1
EWB00_006058	1.72844	2.58082839420345e-06	2.09779702572415e-05	Sm140900-Sj006058	UP	O-acetyl-ADP-ribose deacetylase MACROD2 isoform 1; SJCHGC06209 protein [Source:UniProtKB/TrEMBL;Acc:Q5DCZ3]	MACROD,ymdB	S1_progeny
EWB00_000663	1.72624	0.0001401	0.00078604	Sm165420-Sj000663	UP	Huntingtin isoform 1 [Source:UniProtKB/TrEMBL;Acc:A0A4Z2DI62]	NA	NA
EWB00_008064	1.72021	2.15854402590476e-12	4.51397343114204e-11	Sm001960-Sj008064	UP	50S ribosomal protein isoform 2 [Source:UniProtKB/TrEMBL;Acc:A0A4Z2CRX8]	NA	NA
EWB00_007262	1.71838	8.5559706348507e-09	1.09140024678567e-07	Sm247870-Sj007262	UP	Leishmanolysin-2 (M08 family) isoform 1 [Source:UniProtKB/TrEMBL;Acc:C1LHC7]	NA	vitellocyte.early
EWB00_005342	1.71767	2.55027482838499e-05	0.000168577	Sm013840-Sj005342	UP	Serine/threonine-protein kinase MARK2 isoform 2 [Source:UniProtKB/TrEMBL;Acc:A0A4Z2D1I5]	MARK	NA
EWB00_008189	1.70457	0.000145445	0.000813386	Sm027400-Sj008189	UP	Tyrosine-protein kinase [Source:UniProtKB/TrEMBL;Acc:A0A4Z2CR88]	SHARK	NA
EWB00_008531	1.70443	1.61894903761529e-07	1.6725100761352e-06	Sm032930-Sj008531	UP	UV-stimulated scaffold protein [Source:UniProtKB/TrEMBL;Acc:A0A4Z2CPN4]	UVSSA	NA
EWB00_006686	1.70439	9.30576089718016e-08	9.94103033304029e-07	Sm211200-Sj006686	UP	Putative 28S rRNA (Cytosine-C(5))-methyltransferase [Source:UniProtKB/TrEMBL;Acc:A0A4Z2CXK1]	NSUN5,WBSCR20,RCM1	NA
EWB00_008874	1.70396	0.00210276	0.00839278	Sm213150-Sj008874	UP	Ribonucleases P/MRP protein subunit POP1 isoform 1 [Source:UniProtKB/TrEMBL;Acc:A0A4Z2DSV5]	POP1	NA
EWB00_008592	1.70056	7.0975862188025e-08	7.74743436451351e-07	Sm019680-Sj008592	UP	WD repeat-containing protein isoform 2 [Source:UniProtKB/TrEMBL;Acc:A0A4Z2CPS6]	WDR13	NA
EWB00_000541	1.69639	6.93462752378402e-05	0.000423878	Sm013460-Sj000541	UP	Secretory carrier-associated membrane protein [Source:UniProtKB/TrEMBL;Acc:A0A4Z2DIM5]	SCAMP	tegument_progenitor
EWB00_000195	1.69208	4.38517416860714e-07	4.08947120777809e-06	Sm131660-Sj000195	UP	COP9 signalosome complex subunit 5 isoform 1 [Source:UniProtKB/TrEMBL;Acc:A0A4Z2DK54]	COPS5,CSN5	NA
EWB00_006593	1.69103	0.000653592	0.00307705	Sm149960-Sj006593	UP	Autophagy-related protein 9 [Source:UniProtKB/TrEMBL;Acc:A0A4Z2CXZ8]	ATG9	NA
EWB00_002977	1.69064	0.000640273	0.00303054	Sm147250-Sj002977	UP	Multidrug resistance-associated protein [Source:UniProtKB/TrEMBL;Acc:A0A4Z2DB19]	ABCC10	NA
EWB00_003484	1.68764	8.51977932898408e-06	6.28823498923199e-05	Sm150960-Sj003484	UP	Cohesin loading complex subunit SCC4 homolog [Source:UniProtKB/TrEMBL;Acc:A0A4Z2D8B8]	MAU2	NA
EWB00_008299	1.68631	7.20910612883021e-05	0.000437555	Sm153410-Sj008299	UP	Serine/threonine-protein phosphatase 2A 65 kDa regulatory subunit A alpha isoform [Source:UniProtKB/TrEMBL;Acc:A0A4Z2CQP0]	NA	vitellocyte.late,vitellocyte.mature
EWB00_005134	1.68404	3.90170555326499e-05	0.000247479	Sm210250-Sj005134	UP	Cell cycle control protein isoform 1 [Source:UniProtKB/TrEMBL;Acc:A0A4Z2D2J0]	TMEM30A,CDC50A	vitellocyte.mature
EWB00_008887	1.68122	2.75533528323529e-05	0.000180575	Sm340980-Sj008887	UP	Phosphoserine phosphatase [Source:UniProtKB/TrEMBL;Acc:A0A4Z2DS78]	serB,PSPH	female_late
EWB00_009921	1.67681	2.22758710336887e-09	3.13726093884665e-08	Sm044440-Sj009921	UP	S-(hydroxymethyl)glutathione dehydrogenase [Source:UniProtKB/TrEMBL;Acc:A0A4Z2CL99]	frmA,ADH5,adhC	NA
EWB00_011050	1.67631	5.51677453410233e-05	0.000342367	Sm153820-Sj011050	UP	ATP-dependent helicase ATRX [Source:UniProtKB/TrEMBL;Acc:A0A4Z2DM62]	ATRX	NA
EWB00_010643	1.67463	7.08541916866312e-09	9.22575050621588e-08	Sm014850-Sj010643	UP	Cytoplasmic protein isoform 1 [Source:UniProtKB/TrEMBL;Acc:A0A4Z2DN24]	NCK2,GRB4	female_late
EWB00_009319	1.67125	3.41636193335247e-06	2.71303955144596e-05	Sm005320-Sj009319	UP	SJCHGC05367 protein [Source:UniProtKB/TrEMBL;Acc:Q5DA45]	NA	NA
EWB00_010994	1.66901	0.000153548	0.000852483	Sm167890-Sj010994	UP	Peptide-methionine (R)-S-oxide reductase [Source:UniProtKB/TrEMBL;Acc:Q86F85]	msrB	S1_progeny,tegument_progenitor
EWB00_004053	1.66825	0.000421397	0.00208613	Sm095910-Sj004053	UP	Signal recognition particle receptor subunit alpha isoform 1 [Source:UniProtKB/TrEMBL;Acc:A0A4Z2D6P2]	SRPR	tegument_progenitor
EWB00_002324	1.66462	0.000501974	0.00243745	Sm045780-Sj002324	UP	Ubiquitin-like modifier-activating enzyme 5 isoform 2 [Source:UniProtKB/TrEMBL;Acc:A0A4Z2DC97]	UBA5,UBE1DC1	male_late,vitellocyte.early
EWB00_006275	1.66026	0.000488445	0.00238553	Sm177120-Sj006275	UP	Cell division cycle 7-related protein [Source:UniProtKB/TrEMBL;Acc:A0A4Z2D094]	CDC7	GSC,S1,female_late,neoblast
EWB00_008228	1.65903	0.000131396	0.000739625	Sm069160-Sj008228	UP	Peptidyl-prolyl cis-trans isomerase D [Source:UniProtKB/TrEMBL;Acc:A0A4Z2CRR0]	PPIG	ambiguous2
EWB00_005536	1.65604	7.97202990378792e-06	5.9322909507189e-05	Sm103100-Sj005536	UP	Nuclear pore protein [Source:UniProtKB/TrEMBL;Acc:A0A4Z2D1H4]	NUP93,NIC96	GSC
EWB00_005326	1.65531	1.12595425142685e-05	8.04726424867407e-05	Sm156450-Sj005326	UP	Regulator of nonsense transcripts 2 [Source:UniProtKB/TrEMBL;Acc:A0A4Z2D256]	UPF2,RENT2	NA
EWB00_004498	1.65302	2.81674922178167e-05	0.000183036	Sm176760-Sj004498	UP	Metaxin-3 isoform 1 [Source:UniProtKB/TrEMBL;Acc:A0A4Z2D523]	NA	S1
EWB00_007090	1.65168	0.000329754	0.00167572	Sm086060-Sj007090	UP	Fungal specific transcription isoform 1 [Source:UniProtKB/TrEMBL;Acc:C1LGU3]	NA	NA
EWB00_009542	1.64958	7.03323330662567e-06	5.27568946185041e-05	Sm079650-Sj009542	UP	Chromodomain-helicase-DNA-binding protein isoform 3 [Source:UniProtKB/TrEMBL;Acc:A0A4Z2DRI3]	CHD5	S1
EWB00_007562	1.64868	2.72015755100088e-05	0.000178779	Sm099240-Sj007562	UP	Hydrolethalus syndrome protein 1 [Source:UniProtKB/TrEMBL;Acc:A0A4Z2CTV2]	NA	NA
EWB00_005305	1.64473	1.61054735347166e-06	1.36876690718078e-05	Sm074330-Sj005305	UP	PEST proteolytic signal-containing nuclear protein [Source:UniProtKB/TrEMBL;Acc:C1LFL1]	NA	NA
EWB00_005701	1.6437	0.000734357	0.00340349	Sm016990-Sj005701	UP	Chloride channel, nucleotide-sensitive, 1A; Methylosome subunit pICln isoform 1 [Source:UniProtKB/TrEMBL;Acc:C1L5X9]	NA	GSC,S1,S1_progeny,female_late,neoblast
EWB00_000090	1.64185	0.000877246	0.00399069	Sm035270-Sj000090	UP	Malate dehydrogenase [Source:UniProtKB/TrEMBL;Acc:Q5DF59]	MDH1	GSC_progeny,S1,S1_progeny,female_late
EWB00_010618	1.63803	1.97901955785004e-05	0.000133763	Sm148370-Sj010618	UP	Beta-actin-binding protein [Source:UniProtKB/TrEMBL;Acc:A0A4Z2DMX7]	NA	ambiguous2
EWB00_008374	1.63769	2.68786620674783e-06	2.17455623596328e-05	Sm180910-Sj008374	UP	Pumilio 1 isoform 2 [Source:UniProtKB/TrEMBL;Acc:A0A4Z2CQ92]	PUM	NA
EWB00_007438	1.63715	0.000411568	0.00204825	Sm128890-Sj007438	UP	Helicase SRCAP [Source:UniProtKB/TrEMBL;Acc:A0A4Z2CUY7]	SRCAP,SWR1	NA
EWB00_001278	1.63464	0.00148762	0.00623318	Sm041060-Sj001278	UP	Septin [Source:UniProtKB/TrEMBL;Acc:A0A4Z2DFX4]	SEPT4	NA
EWB00_007355	1.63409	2.63316028023327e-05	0.000173723	Sm172540-Sj007355	UP	GATOR complex protein [Source:UniProtKB/TrEMBL;Acc:A0A4Z2CUM3]	MIOS,MIO,SEA4	NA
EWB00_008037	1.63407	0.00120101	0.00521599	Sm175950-Sj008037	UP	tRNA (cytosine(34)-C(5))-methyltransferase [Source:UniProtKB/TrEMBL;Acc:A0A4Z2CS07]	NSUN2,TRM4	S1,S1_progeny
EWB00_010816	1.62268	5.91418188482198e-08	6.55116680371693e-07	Sm011150-Sj010816	UP	Threonine aspartase 1 [Source:UniProtKB/TrEMBL;Acc:A0A4Z2DN52]	TASP1	female_late
EWB00_005948	1.61829	1.16668918138062e-05	8.29178377003881e-05	Sm045060-Sj005948	UP	Mitotic checkpoint protein isoform 1 [Source:UniProtKB/TrEMBL;Acc:A0A4Z2DU47]	BUB3	NA
EWB00_009329	1.61647	0.000122502	0.00069694	Sm342870-Sj009329	UP	ATP binding region ATPase isoform 4 [Source:UniProtKB/TrEMBL;Acc:A0A4Z2CM51]	NA	NA
EWB00_001797	1.61528	0.000265859	0.00138155	Sm332690-Sj001797	UP	Protein AF-10 isoform 3 [Source:UniProtKB/TrEMBL;Acc:A0A4Z2DEF8]	NA	NA
EWB00_002314	1.6142	6.63604613931236e-05	0.000406708	Sm045920-Sj002314	UP	CKLF-like MARVEL transmembrane domain-containing 4 isoform 2 [Source:UniProtKB/TrEMBL;Acc:C1L5J1]	NA	NA
EWB00_003038	1.6133	0.000209114	0.00112479	Sm248080-Sj003038	UP	Zinc finger protein isoform 1 [Source:UniProtKB/TrEMBL;Acc:A0A4Z2DA02]	NA	NA
EWB00_009791	1.61172	1.11562819183608e-05	7.98646281313363e-05	Sm212540-Sj009791	UP	Suppressor of tumorigenicity 7 protein isoform 1 [Source:UniProtKB/TrEMBL;Acc:A0A4Z2DQG0]	NA	NA
EWB00_007988	1.6078	0.00125512	0.00540336	Sm091360-Sj007988	UP	Partner of Y14 and mago isoform 2 [Source:UniProtKB/TrEMBL;Acc:A0A4Z2CSQ1]	WIBG,PYM	male_late,vitellocyte.mature
EWB00_004454	1.60446	0.000110047	0.000637107	Sm169980-Sj004454	UP	Endoribonuclease [Source:UniProtKB/TrEMBL;Acc:A0A4Z2D526]	ERN1 ERN2	male_late,vitellocyte.early
EWB00_007345	1.6034	0.000893944	0.00405862	Sm322220-Sj007345	UP	60S ribosomal protein L18a [Source:UniProtKB/TrEMBL;Acc:Q5DH26]	RP-L18Ae,RPL18A	GSC,GSC_progeny,S1,S1_progeny,female_late,neoblast,vitellocyte.early
EWB00_006290	1.60189	8.56099094878942e-06	6.31190155316194e-05	Sm166600-Sj006290	UP	Ubiquitin-conjugating enzyme E; Ubiquitin-conjugating enzyme E2 variant 2 isoform 1 [Source:UniProtKB/TrEMBL;Acc:Q7Z1I1]	UBE2V	NA
EWB00_003014	1.59886	1.10093068554577e-05	7.90585084386198e-05	Sm332160-Sj003014	UP	Proteasome maturation protein isoform 2 [Source:UniProtKB/TrEMBL;Acc:A0A4Z2DA11]	NA	GSC_progeny,tegument_progenitor
EWB00_010047	1.59387	0.000139588	0.000783806	Sm001180-Sj010047	UP	Helicase ARIP4 [Source:UniProtKB/TrEMBL;Acc:A0A4Z2DPT8]	RAD54L2	NA
EWB00_005942	1.59309	2.87657595377119e-07	2.81977992286576e-06	Sm345300-Sj005942	UP	Mannosyltransferase [Source:UniProtKB/TrEMBL;Acc:A0A4Z2D025]	ALG12	NA
EWB00_005531	1.59127	2.51224429230403e-07	2.49812649296688e-06	Sm165830-Sj005531	UP	28S ribosomal protein S7 [Source:UniProtKB/TrEMBL;Acc:A0A4Z2D1I6]	NA	NA
EWB00_008990	1.58957	2.64264231673695e-06	2.14299349327869e-05	Sm085650-Sj008990	UP	Neurocalcin; Neurocalcin homolog; SJCHGC05658 protein [Source:UniProtKB/TrEMBL;Acc:Q5DEA5]	HPCAL1	tegument_progenitor
EWB00_008682	1.58865	2.27142505221169e-06	1.86830801970356e-05	Sm049970-Sj008682	UP	E3 ubiquitin-protein ligase isoform 2; Heavy metal transport/detoxification protein,domain-containing protein [Source:UniProtKB/TrEMBL;Acc:C1LDQ7]	RNF115_126	tegument
EWB00_001666	1.58858	1.44307026921807e-05	0.000100592	Sm247680-Sj001666	UP		NA	NA
EWB00_000688	1.5884	4.08594580778708e-06	3.19695147613817e-05	Sm065980-Sj000688	UP	Small glutamine-rich tetratricopeptide; Small glutamine-rich tetratricopeptide repeat-containing protein [Source:UniProtKB/TrEMBL;Acc:Q7YW78]	SGTA	tegument_progenitor
EWB00_010294	1.58042	1.81101059574182e-08	2.20808906735235e-07	Sm054450-Sj010294	UP	Protein archease isoform 2 [Source:UniProtKB/TrEMBL;Acc:Q5D923]	ZBTB8OS	NA
EWB00_000727	1.57943	0.000296731	0.00152655	Sm315910-Sj000727	UP	Transmembrane 9 superfamily member [Source:UniProtKB/TrEMBL;Acc:A0A4Z2DX26]	TM9SF3	S1_progeny,vitellocyte.early
EWB00_000012	1.57791	1.00364268584517e-05	7.28300544165878e-05	Sm105210-Sj000012	UP	AN1-type zinc finger protein 6; AN1-type zinc finger protein 6 (Zinc finger A20 domain-containing protein 3); SJCHGC06346 protein; Zinc finger A20 and AN1 domain-containing stress-associated protein [Source:UniProtKB/TrEMBL;Acc:Q86EX8]	NA	male_late
EWB00_009426	1.57759	6.13564443543915e-06	4.64786852348689e-05	Sm342490-Sj009426	UP	Palmitoyltransferase [Source:UniProtKB/TrEMBL;Acc:A0A4Z2CM56]	ZDHHC	NA
EWB00_003318	1.57576	0.00117309	0.00511773	Sm073590-Sj003318	UP	GTP-binding protein; SAR1 gene homolog B [Source:UniProtKB/TrEMBL;Acc:B3GUT0]	SAR1	S1_progeny,tegument_progenitor
EWB00_007830	1.57502	0.00190373	0.00771398	Sm333960-Sj007830	UP	Stromal cell-derived factor 2 isoform 2 [Source:UniProtKB/TrEMBL;Acc:B3GUY9]	NA	S1_progeny,tegument_progenitor
EWB00_002275	1.57451	3.47963762266059e-05	0.000222137	Sm337490-Sj002275	UP	Orotidine 5'-phosphate decarboxylase [Source:UniProtKB/TrEMBL;Acc:A0A4Z2DD18]	NA	NA
EWB00_008781	1.56655	2.76265656722696e-07	2.72748111164996e-06	Sm085480-Sj008781	UP	Histone deacetylase complex subunit SAP18 [Source:UniProtKB/TrEMBL;Acc:C1LGS3]	SAP18	S1,neoblast
EWB00_005162	1.56625	0.000323045	0.00164891	Sm242120-Sj005162	UP	Mediator of RNA polymerase II transcription subunit 12 [Source:UniProtKB/TrEMBL;Acc:A0A4Z2D2P6]	MED12	NA
EWB00_007348	1.56155	7.07846438649205e-05	0.000431524	Sm028330-Sj007348	UP	Coiled-coil domain-containing protein 25 [Source:UniProtKB/TrEMBL;Acc:A0A4Z2CUZ1]	CCDC25	female_late,tegument_progenitor
EWB00_010901	1.55946	0.000273567	0.00141309	Sm006560-Sj010901	UP	Heat shock protein 67B2; Thiosulfate sulfurtransferase/rhodanese-like domain-containing protein isoform 2 [Source:UniProtKB/TrEMBL;Acc:C1L7V3]	TST,MPST,sseA	GSC,S1,male_late,neoblast
EWB00_008284	1.55914	7.76481507407907e-05	0.000467575	Sm342630-Sj008284	UP	Regulation of nuclear pre-mRNA domain-containing protein isoform 1 [Source:UniProtKB/TrEMBL;Acc:A0A4Z2CRA5]	NA	NA
EWB00_002705	1.55457	4.81157587958436e-05	0.000301313	Sm038700-Sj002705	UP	RING finger protein 10 [Source:UniProtKB/TrEMBL;Acc:A0A4Z2DAT8]	RNF10	tegument_progenitor
EWB00_002852	1.55389	4.42162289176569e-06	3.43621842072917e-05	Sm163620-Sj002852	UP	Chromatin-remodeling ATPase INO80 [Source:UniProtKB/TrEMBL;Acc:A0A4Z2DBC4]	INO80,INOC1	NA
EWB00_000751	1.55358	0.000315825	0.00161565	Sm140700-Sj000751	UP	Mitogen-activated protein kinase [Source:UniProtKB/TrEMBL;Acc:A0A4Z2DI18]	NA	NA
EWB00_009447	1.55078	0.0019312	0.00780283	Sm304140-Sj009447	UP	Membrane-bound transcription factor site-1 protease [Source:UniProtKB/TrEMBL;Acc:A0A4Z2CM10]	wprA	NA
EWB00_005869	1.54778	0.000492216	0.00239886	Sm127840-Sj005869	UP	Dipeptidyl peptidase 9 isoform 2 [Source:UniProtKB/TrEMBL;Acc:A0A4Z2D0K1]	DPP9	NA
EWB00_010689	1.54661	1.80130330096173e-05	0.000123077	Sm012340-Sj010689	UP	U3 small nucleolar RNA-associated protein 14 isoform 2 [Source:UniProtKB/TrEMBL;Acc:A0A4Z2DNC7]	UTP14	S1,S1_progeny
EWB00_002622	1.54634	0.000158237	0.000875699	Sm064520-Sj002622	UP	Protein AE7; SJCHGC01647 protein [Source:UniProtKB/TrEMBL;Acc:Q5DF85]	CIAO2,CIA2,FAM96	NA
EWB00_005524	1.54462	0.00113532	0.004984	Sm207020-Sj005524	UP	HECT-type E3 ubiquitin transferase [Source:UniProtKB/TrEMBL;Acc:A0A4Z2D1H3]	NEDD4,RSP5	NA
EWB00_007650	1.54212	0.00022124	0.00118172	Sm096640-Sj007650	UP	Serine/threonine-protein kinase 25 isoform 1 [Source:UniProtKB/TrEMBL;Acc:A0A4Z2CTZ5]	STK24_25_MST4	NA
EWB00_002005	1.54091	0.000824372	0.00377755	Sm062510-Sj002005	UP	Ras-related protein [Source:UniProtKB/TrEMBL;Acc:A0A4Z2DDU6]	RALA	NA
EWB00_004288	1.53815	1.43172664413478e-07	1.48800385108044e-06	Sm019130-Sj004288	UP	Protein CLP1 homolog [Source:UniProtKB/TrEMBL;Acc:C1LK22]	CLP1,HERB	male_late
EWB00_004513	1.53675	0.00142813	0.00603523	Sm045590-Sj004513	UP	Dynein assembly factor 5, axonemal isoform 1 [Source:UniProtKB/TrEMBL;Acc:A0A4Z2D4Y3]	DNAAF5	NA
EWB00_007504	1.53624	0.000625213	0.00296739	Sm150280-Sj007504	UP	F-box/LRR-repeat protein; Putative leucine-rich repeats containing F-box protein FBL3 [Source:UniProtKB/TrEMBL;Acc:C7TZ26]	FBXL17	NA
EWB00_010348	1.53339	2.77414209835791e-05	0.000181635	Sm066200-Sj010348	UP	Cytochrome c oxidase subunit 5B isoform 2; Cytochrome c oxidase subunit Vb 68.6; SJCHGC01711 protein [Source:UniProtKB/TrEMBL;Acc:Q5DB28]	COX5B	NA
EWB00_000493	1.53307	0.00180595	0.00737448	Sm004310-Sj000493	UP	V-type proton ATPase proteolipid subunit [Source:UniProtKB/TrEMBL;Acc:Q5DCL7]	ATPeV0C,ATP6L	gut,neuron,tegument_progenitor
EWB00_009302	1.53165	9.53551395828801e-07	8.54604958781111e-06	Sm084910-Sj009302	UP	Protein FMC1 homolog [Source:UniProtKB/TrEMBL;Acc:C1L4V7]	NA	NA
EWB00_006416	1.52986	3.38081398331669e-07	3.22959213909878e-06	Sm307080-Sj006416	UP	Putative rhoptry protein [Source:UniProtKB/TrEMBL;Acc:A0A4Z2CY81]	NA	male_late
EWB00_002845	1.5277	1.83312285330881e-07	1.87413049047172e-06	Sm163640-Sj002845	UP	Phosphatidylinositol N-acetylglucosaminyltransferase subunit P [Source:UniProtKB/TrEMBL;Acc:A0A4Z2DAJ3]	PIGP,GPI19,DSCR5	NA
EWB00_005968	1.52698	1.9800821701433e-06	1.64434982625258e-05	Sm337800-Sj005968	UP	Bromodomain-containing protein [Source:UniProtKB/TrEMBL;Acc:A0A4Z2DTI1]	BRD8	NA
EWB00_000809	1.52666	0.000109475	0.000634328	Sm084740-Sj000809	UP	Ubiquitin carboxyl-terminal hydrolase [Source:UniProtKB/TrEMBL;Acc:A0A4Z2DHU5]	USP14,UBP6	NA
EWB00_007519	1.52658	0.00187442	0.00761354	Sm172240-Sj007519	UP	Mitogen-activated protein kinase [Source:UniProtKB/TrEMBL;Acc:Q5D9F6]	JNK	NA
EWB00_000473	1.52492	1.70449961422983e-09	2.43535234737061e-08	Sm029700-Sj000473	UP	NKAP-like protein [Source:UniProtKB/TrEMBL;Acc:A0A4Z2DIR8]	NKAP	male_late,vitellocyte.mature
EWB00_001194	1.52472	7.97734531555882e-06	5.9322909507189e-05	Sm104860-Sj001194	UP	Ribonuclease P protein subunit p30 [Source:UniProtKB/TrEMBL;Acc:A0A4Z2DHE5]	RPP1,RPP30	GSC,GSC_progeny,S1,male_late
EWB00_009495	1.52368	8.84006952357715e-05	0.000526362	Sm094480-Sj009495	UP	Guanine nucleotide-binding protein subunit beta; SJCHGC06010 protein [Source:UniProtKB/TrEMBL;Acc:Q5DDP3]	NA	male_late
EWB00_010727	1.52366	0.00109643	0.00483788	Sm143470-Sj010727	UP	Spectrin beta chain isoform 2 [Source:UniProtKB/TrEMBL;Acc:A0A4Z2DNH6]	SPTBN1_4_5	NA
EWB00_009519	1.51962	1.71949523843946e-05	0.000118307	Sm050350-Sj009519	UP	Vacuolar protein sorting-associated protein 29 [Source:UniProtKB/TrEMBL;Acc:Q86E47]	K07095 VPS29	NA
EWB00_004134	1.51946	0.000394204	0.00197417	Sm128950-Sj004134	UP	Poly [ADP-ribose] polymerase [Source:UniProtKB/TrEMBL;Acc:A0A4Z2D6E8]	TNKS	NA
EWB00_008251	1.51883	5.77763461989359e-07	5.30911538107666e-06	Sm087330-Sj008251	UP		NA	NA
EWB00_001335	1.51314	6.46564855979315e-10	9.74223596312937e-09	Sm143630-Sj001335	UP		NA	NA
EWB00_000228	1.50993	1.93877431526393e-06	1.61783331918215e-05	Sm246900-Sj000228	UP	DNA-directed RNA polymerase I subunit RPA49 [Source:UniProtKB/TrEMBL;Acc:A0A4Z2DJP2]	RPA49,POLR1E	NA
EWB00_005343	1.50942	0.000549234	0.00263762	Sm129650-Sj005343	UP	Isoleucyl-tRNA synthetase [Source:UniProtKB/TrEMBL;Acc:A0A4Z2D1L0]	IARS,ileS	NA
EWB00_008254	1.50737	2.349527625965e-10	3.7273770452378e-09	Sm169670-Sj008254	UP	DNA-binding death effector domain-containing protein isoform 2 [Source:UniProtKB/TrEMBL;Acc:A0A4Z2CQY4]	NA	NA
EWB00_008226	1.50675	1.8338409852654e-16	5.57503816709978e-15	Sm159690-Sj008226	UP	Nuclear pore complex protein Nup85 [Source:UniProtKB/TrEMBL;Acc:A0A4Z2CR26]	NUP85	GSC,S1
EWB00_005167	1.50242	0.000122363	0.000696802	Sm210920-Sj005167	UP	Mitochondrial RNA pseudouridine synthase RPUSD4 [Source:UniProtKB/TrEMBL;Acc:A0A4Z2D2X0]	RPUSD4	NA
EWB00_002362	1.50194	1.02064936907334e-05	7.39087229378292e-05	Sm244410-Sj002362	UP	Phosphatidylinositol N-acetylglucosaminyltransferase subunit C [Source:UniProtKB/TrEMBL;Acc:A0A4Z2DCH7]	PIGC,GPI2	NA
EWB00_002897	1.50036	8.03760269044597e-08	8.68035933752232e-07	Sm012790-Sj002897	UP		NA	NA
EWB00_011082	1.50014	0.000177784	0.000976046	Sm078320-Sj011082	UP	Eukaryotic translation initiation factor 3 subunit 5; Eukaryotic translation initiation factor 3 subunit F; SJCHGC06192 protein [Source:UniProtKB/TrEMBL;Acc:Q5DDP2]	EIF3F	GSC,GSC_progeny,male_late,neoblast
EWB00_005758	1.49764	0.00160059	0.00663803	Sm345530-Sj005758	UP		NA	NA
EWB00_000869	1.49715	0.000209707	0.00112622	Sm171640-Sj000869	UP	Epidermal growth factor receptor substrate 15-like 1 isoform 1 [Source:UniProtKB/TrEMBL;Acc:A0A4Z2DIF3]	EPS15	NA
EWB00_007710	1.49335	0.000214758	0.00115245	Sm068120-Sj007710	UP	AH receptor-interacting protein [Source:UniProtKB/TrEMBL;Acc:A0A4Z2CU27]	AIP,XAP2	NA
EWB00_010199	1.48849	0.000671139	0.00314553	Sm242430-Sj010199	UP	RING finger protein [Source:UniProtKB/TrEMBL;Acc:A0A4Z2DQH6]	RNF11	NA
EWB00_001188	1.48431	3.40684249034416e-10	5.29518469051015e-09	Sm043070-Sj001188	UP	Phosphorylated adapter RNA export protein [Source:UniProtKB/TrEMBL;Acc:A0A4Z2DHE0]	PHAX	neoblast
EWB00_007195	1.48425	0.000101328	0.000593224	Sm180480-Sj007195	UP	Clone ZZD1362 mRNA sequence; ELL-associated factor 1; ELL-associated factor 2 (Testosterone-regulated apoptosis inducer and tumor suppressor protein) [Source:UniProtKB/TrEMBL;Acc:Q86EW0]	EAF	tegument_progenitor
EWB00_005612	1.46983	1.91045204147527e-05	0.000129764	Sm008140-Sj005612	UP	SJCHGC05043 protein [Source:UniProtKB/TrEMBL;Acc:Q5DE35]	NA	NA
EWB00_004314	1.46114	0.000329269	0.00167449	Sm127440-Sj004314	UP	Serine rich adhesin for platelets isoform 4 [Source:UniProtKB/TrEMBL;Acc:A0A4Z2D5S5]	NA	NA
EWB00_005674	1.45951	3.14119860672695e-13	7.10734806066318e-12	Sm015850-Sj005674	UP	Putative RNA-binding protein Luc7-like 2 isoform 2 [Source:UniProtKB/TrEMBL;Acc:A0A4Z2DUF6]	LUC7L2	NA
EWB00_005811	1.45815	0.000752257	0.00347246	Sm138010-Sj005811	UP	SJCHGC06502 protein [Source:UniProtKB/TrEMBL;Acc:Q5DFS7]	NA	S1_progeny
EWB00_000343	1.45475	0.000327936	0.00167018	Sm079230-Sj000343	UP	Peptidylprolyl isomerase [Source:UniProtKB/TrEMBL;Acc:C7TYC0]	FKBP1	GSC,GSC_progeny,S1,S1_progeny,female_late
EWB00_007873	1.45473	0.000949249	0.00425928	Sm006920-Sj007873	UP	Tyrosine-protein kinase [Source:UniProtKB/TrEMBL;Acc:C1LGZ6]	NA	NA
EWB00_007962	1.45439	4.9700520569896e-06	3.81092547169836e-05	Sm341170-Sj007962	UP	SJCHGC04975 protein [Source:UniProtKB/TrEMBL;Acc:Q5DEA7]	NA	NA
EWB00_004455	1.45415	0.000687762	0.00321344	Sm169990-Sj004455	UP	Golgi reassembly-stacking protein isoform 2 [Source:UniProtKB/TrEMBL;Acc:A0A4Z2D525]	GORASP,GRASP65_55	S1_progeny,tegument_progenitor,vitellocyte.early
EWB00_009476	1.45072	0.000179952	0.000986377	Sm173550-Sj009476	UP	Inositol monophosphatase,domain-containing protein; Putative inositol monophosphatase 3; SJCHGC06024 protein [Source:UniProtKB/TrEMBL;Acc:Q5DAP1]	IMPAD1,IMPA3	NA
EWB00_000975	1.44988	2.88887858799303e-06	2.32356073843122e-05	Sm346940-Sj000975	UP	SEC23-interacting protein isoform 2 [Source:UniProtKB/TrEMBL;Acc:A0A4Z2DXB7]	DDHD2	NA
EWB00_004962	1.44836	2.37708790619578e-06	1.94825221385476e-05	Sm077540-Sj004962	UP	FAS-associated factor 1 isoform 1 [Source:UniProtKB/TrEMBL;Acc:A0A4Z2D3E8]	FAF1	male_late
EWB00_008129	1.44808	5.41839501199956e-08	6.05054109673285e-07	Sm213320-Sj008129	UP	2',3'-cyclic-nucleotide 3'-phosphodiesterase [Source:UniProtKB/TrEMBL;Acc:A0A4Z2CRP2]	CNP N4BP2	NA
EWB00_001400	1.44675	1.01620074361318e-05	7.36638795343966e-05	Sm213190-Sj001400	UP	Negative elongation factor A [Source:UniProtKB/TrEMBL;Acc:A0A4Z2DXT0]	WHSC2,NELFA	NA
EWB00_001149	1.44669	0.000447112	0.0022071	Sm076950-Sj001149	UP	Acetyl-coenzyme A transporter 1 isoform 1 [Source:UniProtKB/TrEMBL;Acc:A0A4Z2DH12]	SLC33A1,ACATN	S1_progeny,vitellocyte.early
EWB00_011139	1.44374	0.000490553	0.00239244	Sm074940-Sj011139	UP	Kynurenine formamidase [Source:UniProtKB/TrEMBL;Acc:A0A4Z2DMN2]	AFMID	NA
EWB00_007686	1.44157	0.000412764	0.00205075	Sm065770-Sj007686	UP	UDP-N-acetylglucosamine transporter isoform 3 [Source:UniProtKB/TrEMBL;Acc:A0A4Z2CTE2]	SLC35A1_2_3	male_late
EWB00_000884	1.44035	9.86115294126568e-07	8.79222434724476e-06	Sm134060-Sj000884	UP	DDB1-and CUL4-associated factor 13 [Source:UniProtKB/TrEMBL;Acc:A0A4Z2DHJ2]	DCAF13,WDSOF1	NA
EWB00_000616	1.43767	3.4681157212941e-08	4.00225193857034e-07	Sm162220-Sj000616	UP	Zinc finger C2H2 isoform 1 [Source:UniProtKB/TrEMBL;Acc:A0A4Z2DJ35]	NA	NA
EWB00_005543	1.43732	0.00115405	0.00505658	Sm080420-Sj005543	UP	BZIP transcription factor [Source:UniProtKB/TrEMBL;Acc:A0A4Z2D1I3]	NA	NA
EWB00_011167	1.43698	0.00140367	0.00594277	Sm194680-Sj011167	UP	SJCHGC06129 protein [Source:UniProtKB/TrEMBL;Acc:Q5DAP2]	NA	tegument_progenitor
EWB00_009021	1.43182	0.00110018	0.00485135	Sm139030-Sj009021	UP		NA	NA
EWB00_005681	1.42919	0.000172003	0.000946567	Sm088390-Sj005681	UP	PITH domain-containing protein; SJCHGC01693 protein [Source:UniProtKB/TrEMBL;Acc:Q5DFL9]	NA	NA
EWB00_010088	1.4282	7.87434491679241e-05	0.000472529	Sm122490-Sj010088	UP	39S ribosomal protein L32 isoform 2 [Source:UniProtKB/TrEMBL;Acc:A0A4Z2DQ80]	NA	NA
EWB00_004776	1.42752	4.72014031474333e-06	3.63951824715572e-05	Sm041490-Sj004776	UP	Nucleic acid dioxygenase ALKBH1 [Source:UniProtKB/TrEMBL;Acc:A0A4Z2D403]	ALKBH1	NA
EWB00_000529	1.42737	0.000495968	0.00241203	Sm142210-Sj000529	UP	Vacuolar protein sorting-associated protein 18 homolog [Source:UniProtKB/TrEMBL;Acc:A0A4Z2DIL9]	VPS18,PEP3	NA
EWB00_006295	1.42547	0.000101847	0.000595128	Sm104710-Sj006295	UP	SJCHGC05740 protein [Source:UniProtKB/TrEMBL;Acc:Q5DGW9]	NA	NA
EWB00_006248	1.42292	3.61430198215846e-06	2.84729428982597e-05	Sm083930-Sj006248	UP	Chromatin modification-related protein MEAF6 [Source:UniProtKB/TrEMBL;Acc:A0A4Z2CZ57]	MEAF6,EAF6	NA
EWB00_010715	1.41984	0.000185074	0.00100964	Sm072080-Sj010715	UP	6-pyruvoyltetrahydropterin synthase [Source:UniProtKB/TrEMBL;Acc:Q5DCA1]	queD,ptpS,PTS	NA
EWB00_005929	1.41598	1.73752130495183e-05	0.000119191	Sm331710-Sj005929	UP	RNA/RNP complex-1-interacting phosphatase isoform 2 [Source:UniProtKB/TrEMBL;Acc:A0A4Z2D021]	K14165	NA
EWB00_002784	1.4131	0.000880512	0.00400291	Sm067780-Sj002784	UP	Vesicle transport protein [Source:UniProtKB/TrEMBL;Acc:A0A4Z2DB38]	NA	tegument_progenitor
EWB00_006482	1.41052	0.000106916	0.000621592	Sm002380-Sj006482	UP	SJCHGC01279 protein; Ubiquitin domain-containing protein; Ubiquitin domain-containing protein UBFD1 [Source:UniProtKB/TrEMBL;Acc:Q5DG41]	NA	GSC
EWB00_004580	1.41032	2.35256370227536e-05	0.000156496	Sm042080-Sj004580	UP	SJCHGC04833 protein [Source:UniProtKB/TrEMBL;Acc:Q5DHR1]	NA	NA
EWB00_004292	1.40979	0.000102642	0.000599264	Sm019100-Sj004292	UP	EH domain-containing protein [Source:UniProtKB/TrEMBL;Acc:A0A4Z2D5P0]	EHD1	female_late,vitellocyte.early,vitellocyte.mature
EWB00_002655	1.40883	0.000910895	0.00411663	Sm097020-Sj002655	UP	F-box and leucine-rich repeat protein 20; F-box/LRR-repeat protein [Source:UniProtKB/TrEMBL;Acc:C1LEF8]	FBXL2_20	NA
EWB00_000113	1.40701	9.78391833540924e-06	7.11473344917378e-05	Sm007630-Sj000113	UP	Polyadenylate-binding protein 2; Polyadenylate-binding protein isoform 1; SJCHGC09749 protein [Source:UniProtKB/TrEMBL;Acc:Q5BQZ4]	PABPN1,PABP2	GSC,GSC_progeny,S1,female_late,neoblast
EWB00_006798	1.39966	0.0013677	0.00580635	Sm014670-Sj006798	UP	Alpha-adducin isoform 2 [Source:UniProtKB/TrEMBL;Acc:A0A4Z2CXE9]	ADD	vitellocyte.mature
EWB00_007715	1.39929	0.00144918	0.00610551	Sm158450-Sj007715	UP	Kelch-like protein isoform 2 [Source:UniProtKB/TrEMBL;Acc:A0A4Z2CTU7]	KLHL12,C3IP1	vitellocyte.mature
EWB00_003304	1.39377	2.09208113702986e-06	1.72490465073394e-05	Sm035030-Sj003304	UP	RNA helicase [Source:UniProtKB/TrEMBL;Acc:A0A4Z2D9U6]	DHX9	NA
EWB00_006491	1.39285	6.40260004660373e-10	9.66834637234406e-09	Sm146410-Sj006491	UP	DUF4477 domain-containing protein [Source:UniProtKB/TrEMBL;Acc:A0A4Z2CY60]	NA	NA
EWB00_004118	1.38378	2.7205374892706e-06	2.19774978476318e-05	Sm133300-Sj004118	UP	5'-3' exoribonuclease [Source:UniProtKB/TrEMBL;Acc:A0A4Z2D786]	XRN2,RAT1	S1
EWB00_001312	1.38233	3.49299340748195e-08	4.01752458417216e-07	Sm103830-Sj001312	UP	Zinc finger HIT domain-containing protein; Zinc finger HIT domain-containing protein 1 [Source:UniProtKB/TrEMBL;Acc:C1LMS8]	ZNHIT1,VPS71	NA
EWB00_010445	1.3819	1.82412713849919e-05	0.000124268	Sm078730-Sj010445	UP	Dihydroorotate dehydrogenase (quinone), mitochondrial [Source:UniProtKB/TrEMBL;Acc:A0A4Z2DXY0]	DHODH,pyrD	NA
EWB00_006848	1.37604	5.01244391112418e-08	5.62453259035251e-07	Sm137380-Sj006848	UP	Smad nuclear-interacting protein isoform 2 [Source:UniProtKB/TrEMBL;Acc:A0A4Z2CWR0]	SNIP1	NA
EWB00_003152	1.37528	1.77047298834221e-05	0.000121211	Sm310870-Sj003152	UP	Dual-specificity kinase [Source:UniProtKB/TrEMBL;Acc:A0A4Z2D9D4]	DYRK1	male_late
EWB00_002510	1.37386	0.000364136	0.0018329	Sm073410-Sj002510	UP	Proteasome subunit beta [Source:UniProtKB/TrEMBL;Acc:Q5DEZ9]	PSMB7	tegument_progenitor
EWB00_006038	1.3729	9.89260527218636e-10	1.47448961087167e-08	Sm034450-Sj006038	UP	Putative Round spermatid basic protein 1-like 296; Round spermatid basic protein 1-like protein isoform 2 [Source:UniProtKB/TrEMBL;Acc:C1LH33]	RSBN1,KDM9	NA
EWB00_000573	1.36935	3.42072579880784e-05	0.000218984	Sm041450-Sj000573	UP	Asparagine--tRNA ligase [Source:UniProtKB/TrEMBL;Acc:C1LGM4]	NARS,asnS	GSC_progeny,female_late,tegument_progenitor
EWB00_005163	1.35688	9.72979270056778e-05	0.000572124	Sm166400-Sj005163	UP	RNA helicase [Source:UniProtKB/TrEMBL;Acc:A0A4Z2D2X3]	EIF4A	NA
EWB00_002376	1.35358	0.00237689	0.00935173	Sm135240-Sj002376	UP		NA	NA
EWB00_006354	1.34957	0.000256195	0.00133636	Sm022660-Sj006354	UP	Glutamate-rich WD repeat-containing protein isoform 1 [Source:UniProtKB/TrEMBL;Acc:A0A4Z2CZ19]	RRB1,GRWD1	NA
EWB00_000885	1.34486	5.72327697496573e-05	0.000353593	Sm022020-Sj000885	UP	CXXC-type zinc finger protein [Source:UniProtKB/TrEMBL;Acc:A0A4Z2DHN4]	CXXC1,SPP1,CPS40	NA
EWB00_002222	1.34337	0.000416261	0.00206515	Sm137650-Sj002222	UP	Exportin-T [Source:UniProtKB/TrEMBL;Acc:A0A4Z2DCX5]	XPOT	S1,S1_progeny,vitellocyte.early,vitellocyte.mature
EWB00_005411	1.34183	0.00222187	0.00881215	Sm212080-Sj005411	UP	Protein MON2 homolog [Source:UniProtKB/TrEMBL;Acc:A0A4Z2D1T5]	MON2	NA
EWB00_002884	1.34117	5.23411856823765e-12	1.0371802450639e-10	Sm012900-Sj002884	UP	Poly(U)-binding-splicing factor PUF60 isoform 2 [Source:UniProtKB/TrEMBL;Acc:A0A4Z2DW67]	PUF60	male_late
EWB00_007616	1.33702	0.000935397	0.00420555	Sm147330-Sj007616	UP	Putative ATP-dependent RNA helicase DHX34 isoform 2 [Source:UniProtKB/TrEMBL;Acc:A0A4Z2CTT8]	DHX34	NA
EWB00_007975	1.33283	0.00123477	0.00532906	Sm172130-Sj007975	UP	E3 SUMO-protein ligase PIAS1 isoform 2 [Source:UniProtKB/TrEMBL;Acc:A0A4Z2CS40]	PIAS1	NA
EWB00_007611	1.32575	0.00213277	0.00850276	Sm046910-Sj007611	UP	DNA polymerase epsilon subunit 4; SJCHGC04470 protein [Source:UniProtKB/TrEMBL;Acc:Q5DCN4]	NA	GSC,S1,neoblast
EWB00_011141	1.32384	0.000113353	0.000652427	Sm162630-Sj011141	UP	Ubiquitin-activating enzyme E1 [Source:UniProtKB/TrEMBL;Acc:A0A4Z2DM03]	UBE1,UBA1	male_late
EWB00_007561	1.32082	1.6610736792274e-05	0.000114631	Sm176620-Sj007561	UP	Cyclin-dependent kinase 11B isoform 2 [Source:UniProtKB/TrEMBL;Acc:A0A4Z2CU99]	CDC2L	NA
EWB00_003290	1.32021	7.3651957362121e-06	5.51271320776569e-05	Sm034870-Sj003290	UP	AP complex subunit beta [Source:UniProtKB/TrEMBL;Acc:A0A4Z2D8U3]	AP1B1	NA
EWB00_010313	1.3171	1.39226352523738e-07	1.4513611159612e-06	Sm020760-Sj010313	UP	Ankyrin repeat domain-containing protein isoform 1; SJCHGC04364 protein [Source:UniProtKB/TrEMBL;Acc:Q5D8Z6]	NA	NA
EWB00_007682	1.31625	7.19662632846772e-05	0.000437182	Sm157680-Sj007682	UP	U6 snRNA-associated Sm-like protein LSm4 [Source:UniProtKB/TrEMBL;Acc:Q5DBQ4]	LSM4	NA
EWB00_009169	1.31505	8.54884761818627e-09	1.09140024678567e-07	Sm013520-Sj009169	UP	Nuclear cap-binding protein subunit 3 [Source:UniProtKB/TrEMBL;Acc:A0A4Z2DS04]	NA	NA
EWB00_011239	1.30807	3.53244751749566e-05	0.0002253	Sm006190-Sj011239	UP	M7GpppN-mRNA hydrolase isoform 1 [Source:UniProtKB/TrEMBL;Acc:A0A4Z2DLS3]	DCP2	NA
EWB00_003056	1.30517	0.000668724	0.00313936	Sm011720-Sj003056	UP	PHD finger-like domain-containing protein 5A; PHD finger-like domain-containing protein isoform 1; SJCHGC07485 protein [Source:UniProtKB/TrEMBL;Acc:Q5DH97]	PHF5A	NA
EWB00_004389	1.30489	0.00129011	0.00552984	Sm036250-Sj004389	UP	PRELI domain containing protein; Putative cellular retinaldehyde-binding protein [Source:UniProtKB/TrEMBL;Acc:C1L5S8]	NA	tegument_progenitor
EWB00_010547	1.29983	0.000411667	0.00204825	Sm043150-Sj010547	UP	Calcium-binding protein Sj66; Calnexin isoform 1 [Source:UniProtKB/TrEMBL;Acc:Q9TVF3]	CANX	GSC_progeny,vitellocyte.mature
EWB00_003299	1.2978	0.000119749	0.000684095	Sm034980-Sj003299	UP	Serine/threonine-protein phosphatase 1 regulatory subunit 10 [Source:UniProtKB/TrEMBL;Acc:A0A4Z2D8W8]	PPP1R10	ambiguous2,vitellocyte.mature
EWB00_010814	1.29558	0.000115183	0.000661299	Sm128160-Sj010814	UP	CST complex subunit STN1 isoform 1; Nucleic acid-binding, OB-fold,domain-containing protein [Source:UniProtKB/TrEMBL;Acc:C1LGY8]	NA	NA
EWB00_004333	1.29355	2.3532498829528e-05	0.000156496	Sm121430-Sj004333	UP	Proteasome subunit beta type-3 [Source:UniProtKB/TrEMBL;Acc:Q5DHW5]	PSMB3	NA
EWB00_002217	1.29289	1.81212988021457e-05	0.000123572	Sm194520-Sj002217	UP	Histone acetyltransferase [Source:UniProtKB/TrEMBL;Acc:A0A4Z2DD38]	MYST1,MOF,KAT8	NA
EWB00_004127	1.29265	0.000249964	0.00130583	Sm078520-Sj004127	UP	Hypotheticial protein; MKI67 FHA domain-interacting nucleolar phosphoprotein isoform 1 [Source:UniProtKB/TrEMBL;Acc:C1LJ37]	NA	GSC,S1,neoblast
EWB00_002708	1.29101	0.000571235	0.00273756	Sm038680-Sj002708	UP	Small nuclear ribonucleoprotein G [Source:UniProtKB/TrEMBL;Acc:Q5BS47]	SNRPG,SMG	GSC,GSC_progeny,S1,S1_progeny,neoblast
EWB00_009125	1.29046	8.16792640545076e-05	0.000489296	Sm210570-Sj009125	UP	Eukaryotic translation initiation factor 3 subunit H [Source:UniProtKB/TrEMBL;Acc:Q5DFV0]	EIF3H	GSC_progeny
EWB00_009560	1.28752	0.000523781	0.00252594	Sm146200-Sj009560	UP	Lipoma-preferred partner [Source:UniProtKB/TrEMBL;Acc:A0A4Z2CLW6]	LPP	male_late
EWB00_001244	1.2834	0.000912601	0.00412164	Sm055090-Sj001244	UP	NAD-dependent protein deacylase [Source:UniProtKB/TrEMBL;Acc:A0A4Z2DG79]	SIRT5,SIR2L5	NA
EWB00_002056	1.27282	0.00223865	0.0088634	Sm033110-Sj002056	UP	Zinc finger protein [Source:UniProtKB/TrEMBL;Acc:A0A4Z2DDJ6]	GL	NA
EWB00_010873	1.27225	0.00198672	0.0080084	Sm097790-Sj010873	UP	SJCHGC05883 protein [Source:UniProtKB/TrEMBL;Acc:Q5D8I6]	NA	tegument_progenitor
EWB00_005339	1.27192	0.000235288	0.00124423	Sm129630-Sj005339	UP	Pseudouridylate synthase 7 isoform 5 [Source:UniProtKB/TrEMBL;Acc:A0A4Z2D1H8]	truD,PUS7	NA
EWB00_003848	1.26988	0.000351598	0.00177757	Sm062950-Sj003848	UP	Clone ZZD1053 mRNA sequence; Growth factor receptor bound protein 2; Growth factor receptor-bound protein isoform 1 [Source:UniProtKB/TrEMBL;Acc:Q86F73]	GRB2	NA
EWB00_001837	1.2671	0.00035868	0.00181072	Sm092180-Sj001837	UP	RPA_interact_C domain-containing protein [Source:UniProtKB/TrEMBL;Acc:A0A4Z2DE28]	NA	NA
EWB00_001234	1.25378	0.00244305	0.00959017	Sm165350-Sj001234	UP	CLIP-associating protein isoform 2 [Source:UniProtKB/TrEMBL;Acc:A0A4Z2DGD7]	CLASP1_2	NA
EWB00_002628	1.25119	0.000224046	0.00119393	Sm156900-Sj002628	UP	Transmembrane protein 208 [Source:UniProtKB/TrEMBL;Acc:C1L467]	SND2,TMEM208	NA
EWB00_009751	1.2483	2.73375187975552e-05	0.000179502	Sm058980-Sj009751	UP	Oxysterol-binding protein [Source:UniProtKB/TrEMBL;Acc:A0A4Z2CLE6]	OSBP	NA
EWB00_003843	1.24494	0.000123099	0.00069976	Sm145800-Sj003843	UP	Ribosome production factor 1 [Source:UniProtKB/TrEMBL;Acc:A0A4Z2D755]	RPF1	NA
EWB00_003497	1.24476	0.000368077	0.00184869	Sm151050-Sj003497	UP	Speckle-type POZ protein-like B [Source:UniProtKB/TrEMBL;Acc:A0A4Z2D8B5]	SPOP	NA
EWB00_004549	1.24172	1.92326993918428e-06	1.60878616367403e-05	Sm027550-Sj004549	UP	Putative RNA-binding protein 15B; Putative RNA-binding protein isoform 3 [Source:UniProtKB/TrEMBL;Acc:C1LJQ9]	RBM15	NA
EWB00_005217	1.23518	4.50471393130268e-06	3.49292481347414e-05	Sm122890-Sj005217	UP	WD repeat-containing protein isoform 2 [Source:UniProtKB/TrEMBL;Acc:A0A4Z2D291]	WDR20	NA
EWB00_002291	1.22811	8.67539206896226e-06	6.38942162944595e-05	Sm247450-Sj002291	UP	Major facilitator superfamily domain-containing protein isoform 2 [Source:UniProtKB/TrEMBL;Acc:A0A4Z2DCX2]	NA	NA
EWB00_007157	1.22528	0.000876687	0.00399069	Sm053610-Sj007157	UP	Seryl-tRNA synthetase [Source:UniProtKB/TrEMBL;Acc:A0A4Z2CVN2]	SARS,serS	NA
EWB00_004958	1.22174	2.46314796645308e-09	3.43397658919045e-08	Sm077590-Sj004958	UP	BUD13 homolog [Source:UniProtKB/TrEMBL;Acc:A0A4Z2D495]	BUD13,CWC26	NA
EWB00_001786	1.2122	2.17166054478386e-07	2.19102769291716e-06	Sm033600-Sj001786	UP	Endoribonuclease Dicer 4 [Source:UniProtKB/TrEMBL;Acc:A0A4Z2DEU8]	DICER1,DCR1	NA
EWB00_006828	1.21098	0.00251219	0.00983916	Sm005190-Sj006828	UP	Non-specific serine/threonine protein kinase [Source:UniProtKB/TrEMBL;Acc:A0A4Z2CWM1]	MAP4K5,KHS1	male_late
EWB00_002445	1.21095	0.00154981	0.00645587	Sm154470-Sj002445	UP	Phosphatidylinositol 3,4,5-trisphosphate 3-phosphatase and dual-specificity protein phosphatase PTEN isoform 1 [Source:UniProtKB/TrEMBL;Acc:A0A4Z2DCP9]	PTEN	NA
EWB00_002955	1.20599	9.38652639081956e-12	1.8043570647088e-10	Sm093950-Sj002955	UP	Deubiquitinating enzyme A [Source:UniProtKB/TrEMBL;Acc:A0A4Z2DXB9]	OTUD5,DUBA	NA
EWB00_002499	1.20384	0.00108334	0.0047924	Sm061310-Sj002499	UP	ER membrane protein complex subunit 7; SJCHGC05863 protein [Source:UniProtKB/TrEMBL;Acc:Q5DFB7]	EMC7	male_late,tegument_progenitor
EWB00_001140	1.19596	0.000269567	0.00139556	Sm196600-Sj001140	UP	BTB/POZ domain-containing protein isoform 2 [Source:UniProtKB/TrEMBL;Acc:A0A4Z2DH03]	KCTD3	NA
EWB00_006769	1.19555	0.000240054	0.00126226	Sm341090-Sj006769	UP	Zinc finger, C2H2-type domain-containing protein isoform 1 [Source:UniProtKB/TrEMBL;Acc:A0A4Z2CXA1]	NA	NA
EWB00_008513	1.19482	0.000379941	0.00190689	Sm333030-Sj008513	UP	Superkiller viralicidic activity 2-like 2 isoform 1 [Source:UniProtKB/TrEMBL;Acc:A0A4Z2CPT4]	K03725 MTR4,SKIV2L2	NA
EWB00_000476	1.19475	0.000470191	0.00230782	Sm029740-Sj000476	UP	Succinate dehydrogenase assembly factor 2, mitochondrial [Source:UniProtKB/TrEMBL;Acc:A0A4Z2DIN5]	SDHAF2,SDH5	NA
EWB00_007856	1.18837	2.12090034951464e-05	0.0001421	Sm317550-Sj007856	UP	SJCHGC05822 protein; Serine/arginine-rich splicing factor 1; Splicing factor, arginine/serine-rich 1 [Source:UniProtKB/TrEMBL;Acc:Q5D9F5]	SRSF1,SFRS1,ASF,SF2	GSC,S1,neoblast
EWB00_002063	1.18717	0.00108417	0.00479299	Sm198380-Sj002063	UP	Protein argonaute-2 isoform 2 [Source:UniProtKB/TrEMBL;Acc:A0A4Z2DDX1]	ELF2C,AGO	NA
EWB00_009684	1.18578	0.00228629	0.00903129	Sm174240-Sj009684	UP	p11 protein isoform 5 [Source:UniProtKB/TrEMBL;Acc:A0A4Z2CLI0]	NA	NA
EWB00_002680	1.18502	0.00127123	0.0054659	Sm146900-Sj002680	UP	DnaJ subfamily C member 11 [Source:UniProtKB/TrEMBL;Acc:A0A4Z2DBE4]	DNAJC11	NA
EWB00_001618	1.18141	5.24136782572209e-05	0.000326156	Sm063040-Sj001618	UP	Actin-like protein 6A; Actin-like protein isoform 1 [Source:UniProtKB/TrEMBL;Acc:C1LH78]	ACTL6A,INO80K	neoblast
EWB00_007052	1.17565	0.000816525	0.00374657	Sm089640-Sj007052	UP	Succinate dehydrogenase [ubiquinone] iron-sulfur subunit, mitochondrial [Source:UniProtKB/TrEMBL;Acc:Q5MB10]	SDHB,SDH2 sdhB,frdB	NA
EWB00_005667	1.17427	0.00010879	0.00063089	Sm015800-Sj005667	UP	Elongator complex protein; SJCHGC00647 protein [Source:UniProtKB/TrEMBL;Acc:Q5DBL9]	ELP4	NA
EWB00_004596	1.16619	0.00101877	0.00452706	Sm344030-Sj004596	UP	Acyl-CoA-binding domain-containing protein 6 [Source:UniProtKB/TrEMBL;Acc:A0A4Z2D4M4]	LPIN	S1,S1_progeny,vitellocyte.early
EWB00_006154	1.15951	0.00149251	0.00624729	Sm344060-Sj006154	UP	Glutaminyl-tRNA synthetase [Source:UniProtKB/TrEMBL;Acc:C1L4U3]	QARS,glnS	GSC,GSC_progeny,S1,S1_progeny
EWB00_000397	1.15535	0.000902662	0.00409282	Sm168340-Sj000397	UP	Protein cramped-like [Source:UniProtKB/TrEMBL;Acc:A0A4Z2DJ50]	NA	NA
EWB00_004893	1.14897	5.78676976490005e-09	7.63565930163962e-08	Sm131770-Sj004893	UP	RNA helicase [Source:UniProtKB/TrEMBL;Acc:A0A4Z2D3M2]	DDX42,SF3B125	NA
EWB00_010070	1.1458	9.04292922146145e-05	0.000537513	Sm000990-Sj010070	UP	Exocyst complex component 1 isoform 3 [Source:UniProtKB/TrEMBL;Acc:A0A4Z2DPX8]	EXOC1,SEC3	NA
EWB00_010668	1.14437	0.00146482	0.00614885	Sm105540-Sj010668	UP	SH2 domain-containing protein isoform 2 [Source:UniProtKB/TrEMBL;Acc:A0A4Z2DNL3]	NA	NA
EWB00_001391	1.14331	0.00160965	0.00666759	Sm145190-Sj001391	UP	Serine/threonine-protein kinase ULK3 [Source:UniProtKB/TrEMBL;Acc:A0A4Z2DWQ9]	ULK3	S1_progeny,vitellocyte.early
EWB00_001186	1.14241	0.000908111	0.00411212	Sm145440-Sj001186	UP		NA	female_late
EWB00_007086	1.13656	1.50182417017884e-06	1.28746442216201e-05	Sm154980-Sj007086	UP	Nucleolar complex protein 2 [Source:UniProtKB/TrEMBL;Acc:A0A4Z2DT77]	NOC2	S1
EWB00_008815	1.13434	0.00154143	0.00642743	Sm054240-Sj008815	UP	Translationally-controlled tumor protein homolog [Source:UniProtKB/Swiss-Prot;Acc:P91800]	NA	GSC_progeny,S1,S1_progeny,female_late,neoblast,neoblast_progeny,vitellocyte.early
EWB00_005839	1.13391	0.000272296	0.00140758	Sm213810-Sj005839	UP	Centromere/kinetochore protein zw10 isoform 1 [Source:UniProtKB/TrEMBL;Acc:A0A4Z2D185]	ZW10,DSL1	NA
EWB00_002395	1.13302	0.000152723	0.000848582	Sm173140-Sj002395	UP	Subfamily M3A non-peptidase (M03 family) isoform 1 [Source:UniProtKB/TrEMBL;Acc:A0A4Z2DCG5]	prlC	vitellocyte.mature
EWB00_011204	1.10932	0.000893455	0.00405862	Sm119980-Sj011204	UP	Translocation protein SEC62 [Source:UniProtKB/TrEMBL;Acc:C1L6I1]	SEC62	NA
EWB00_005424	1.1071	0.00157279	0.00653847	Sm198850-Sj005424	UP	Vacuolar-sorting protein SNF8 [Source:UniProtKB/TrEMBL;Acc:A0A4Z2DUR8]	SNF8,EAP30	NA
EWB00_008147	1.10702	0.00024016	0.00126226	Sm136090-Sj008147	UP	60S ribosomal protein; 60S ribosomal protein L7 [Source:UniProtKB/TrEMBL;Acc:C1LIY0]	RP-L7e,RPL7	GSC,S1,S1_progeny,neoblast
EWB00_004267	1.10667	2.04671815513853e-05	0.000137682	Sm019380-Sj004267	UP	eIF-2B GDP-GTP exchange factor subunit epsilon [Source:UniProtKB/TrEMBL;Acc:A0A4Z2D5I6]	EIF2B5	NA
EWB00_000674	1.10659	4.24591222902355e-08	4.82718950452908e-07	Sm180040-Sj000674	UP	Fructose-2,6-bisphosphatase TIGAR isoform 2 [Source:UniProtKB/TrEMBL;Acc:A0A4Z2DI80]	cobC,phpB	GSC_progeny
EWB00_005128	1.10637	5.65865270919331e-06	4.31973034802467e-05	Sm032820-Sj005128	UP	WD40 repeat-containing protein isoform 2 [Source:UniProtKB/TrEMBL;Acc:A0A4Z2D2Q4]	SMU1	GSC,male_late
EWB00_004102	1.10485	0.00161716	0.00669469	Sm161970-Sj004102	UP	EH domain-binding protein isoform 3 [Source:UniProtKB/TrEMBL;Acc:A0A4Z2DVE2]	EHBP1	NA
EWB00_004355	1.09764	0.00052531	0.00253154	Sm319120-Sj004355	UP	PHD and RING finger domain-containing protein isoform 2 [Source:UniProtKB/TrEMBL;Acc:A0A4Z2D5Y5]	PHRF1	GSC_progeny
EWB00_007337	1.0971	0.000204128	0.00110054	Sm137530-Sj007337	UP	TATA element modulatory factor [Source:UniProtKB/TrEMBL;Acc:A0A4Z2CV83]	TMF1	male_late
EWB00_007731	1.09426	0.00150792	0.00629532	Sm333550-Sj007731	UP	Pyridoxal phosphate homeostasis protein [Source:UniProtKB/TrEMBL;Acc:A0A4Z2CTQ3]	yggS,PROSC	S1
EWB00_005126	1.09206	5.95807274408247e-12	1.16477790387856e-10	Sm032800-Sj005126	UP	WD40 repeat-containing protein isoform 1 [Source:UniProtKB/TrEMBL;Acc:A0A4Z2D2P0]	SMU1	NA
EWB00_000400	1.08746	0.00253669	0.00991823	Sm010140-Sj000400	UP	PIN2/TERF1-interacting telomerase inhibitor 1 isoform 1; SJCHGC02410 protein [Source:UniProtKB/TrEMBL;Acc:Q5DF31]	NA	NA
EWB00_001201	1.0865	0.000386472	0.00193685	Sm043780-Sj001201	UP	SJCHGC05270 protein [Source:UniProtKB/TrEMBL;Acc:Q5D8K8]	NA	NA
EWB00_008465	1.08161	0.00115884	0.00507433	Sm341330-Sj008465	UP	Adhesion regulating molecule 1; Proteasomal ubiquitin receptor ADRM1 [Source:UniProtKB/TrEMBL;Acc:C1L6K9]	RPN13	neoblast,tegument_progenitor
EWB00_009664	1.07747	0.00217951	0.00866406	Sm056500-Sj009664	UP	Proteasome subunit beta [Source:UniProtKB/TrEMBL;Acc:A0A4Z2DY89]	PSMB4	NA
EWB00_007704	1.07626	0.00066529	0.00312537	Sm068060-Sj007704	UP	Serine/threonine-protein kinase Tao [Source:UniProtKB/TrEMBL;Acc:A0A4Z2CTN8]	TAO	NA
EWB00_000455	1.07097	0.000100766	0.000590813	Sm126490-Sj000455	UP	Lon protease homolog [Source:UniProtKB/TrEMBL;Acc:A0A4Z2DIZ8]	PRSS15,PIM1	male_late
EWB00_004030	1.07024	0.0020642	0.00826759	Sm196150-Sj004030	UP	Selenoprotein O [Source:UniProtKB/TrEMBL;Acc:A0A4Z2D6L8]	SELENOO,selO	NA
EWB00_008975	1.06566	0.000974657	0.00435911	Sm318010-Sj008975	UP		NA	NA
EWB00_008261	1.06563	0.00048546	0.00237431	Sm161540-Sj008261	UP		NA	female_late
EWB00_000390	1.06496	3.89097737730912e-06	3.05479350179866e-05	Sm181290-Sj000390	UP	39S ribosomal protein L28, mitochondrial [Source:UniProtKB/TrEMBL;Acc:Q5D9B2]	RP-L28,MRPL28,rpmB	NA
EWB00_004469	1.06146	0.000264278	0.0013754	Sm138890-Sj004469	UP	AN1-type zinc finger protein isoform 2; Zinc finger, AN1-type domain 1 isoform 4 [Source:UniProtKB/TrEMBL;Acc:Q5DH29]	ZFAND2	NA
EWB00_007726	1.05582	0.00133721	0.00569635	Sm106130-Sj007726	UP	Stress-70 protein isoform 1 [Source:UniProtKB/TrEMBL;Acc:A0A4Z2CT44]	dnaK,HSPA9	GSC,S1,neoblast
EWB00_010474	1.05161	0.0013444	0.0057199	Sm002880-Sj010474	UP	ATP synthase subunit alpha [Source:UniProtKB/TrEMBL;Acc:A0A4Z2DYK2]	ATPeF1A,ATP5A1,ATP1	S1
EWB00_009423	1.05105	0.000639843	0.00303054	Sm140100-Sj009423	UP	Zinc finger RNA-binding protein isoform 2 [Source:UniProtKB/TrEMBL;Acc:A0A4Z2CM94]	ZFR	NA
EWB00_003239	1.04844	0.000451401	0.00222667	Sm302740-Sj003239	UP	WW domain-containing adapter protein isoform 2 [Source:UniProtKB/TrEMBL;Acc:A0A4Z2DA36]	NA	NA
EWB00_006502	1.04275	9.01901008282923e-07	8.1253509897656e-06	Sm044810-Sj006502	UP	Zinc finger CCCH domain-containing protein 14 [Source:UniProtKB/TrEMBL;Acc:A0A4Z2CZ31]	ZC3H14	NA
EWB00_005624	1.04015	1.25713935190966e-05	8.89796786413189e-05	Sm156990-Sj005624	UP	Cyclin-dependent kinase 8 isoform 2 [Source:UniProtKB/TrEMBL;Acc:A0A4Z2DU38]	CDK8_11	NA
EWB00_010387	1.03843	0.00127885	0.00548841	Sm347400-Sj010387	UP	E3 ubiquitin-protein isoform 1 [Source:UniProtKB/TrEMBL;Acc:A0A4Z2DXC2]	ZNF598	NA
EWB00_002724	1.03699	0.000908742	0.00411228	Sm089230-Sj002724	UP	BMI1-like protein; Polycomb complex protein [Source:UniProtKB/TrEMBL;Acc:B5LUQ2]	PCGF4,BMI1	NA
EWB00_010248	1.03542	0.000131001	0.000738594	Sm176230-Sj010248	UP	Eukaryotic translation initiation factor 3 subunit E [Source:UniProtKB/TrEMBL;Acc:C1LGB5]	EIF3E,INT6	NA
EWB00_004508	1.03502	0.00190474	0.00771398	Sm020800-Sj004508	UP	Cysteine and histidine-rich domain-containing protein isoform 2 [Source:UniProtKB/TrEMBL;Acc:A0A4Z2D524]	CHORDC1,CHP1	NA
EWB00_004874	1.02835	0.00136367	0.00579477	Sm046550-Sj004874	UP	Bystin [Source:UniProtKB/TrEMBL;Acc:A0A4Z2DUE6]	NA	S1
EWB00_000436	1.02487	0.000653668	0.00307705	Sm328600-Sj000436	UP	Phosphatidylinositol 5-phosphate 4-kinase type-2 beta isoform 2 [Source:UniProtKB/TrEMBL;Acc:A0A4Z2DJ03]	PIP4K2	NA
EWB00_000790	1.02044	4.28933846888644e-06	3.34471466370456e-05	Sm212340-Sj000790	UP	Integrator complex subunit 14 isoform 1 [Source:UniProtKB/TrEMBL;Acc:A0A4Z2DI16]	NA	NA
EWB00_005228	1.01973	0.000230733	0.00122295	Sm124160-Sj005228	UP	Alkylated DNA repair protein alkB8 isoform 1 [Source:UniProtKB/TrEMBL;Acc:A0A4Z2D2F6]	ALKBH8,TRM9	NA
EWB00_003837	1.00841	7.42581679740251e-05	0.000449917	Sm043970-Sj003837	UP	DnaJ homolog, subfamily C, member 8; DnaJ subfamily C member 8 isoform 1; SJCHGC05314 protein [Source:UniProtKB/TrEMBL;Acc:Q5DFS3]	DNAJC8	GSC,male_late,neoblast
EWB00_004149	1.00678	1.5085195356633e-05	0.000104731	Sm072360-Sj004149	UP	A-kinase anchor protein [Source:UniProtKB/TrEMBL;Acc:A0A4Z2D740]	NA	NA
EWB00_002826	1.00039	0.00110994	0.00489078	Sm040500-Sj002826	UP	Peptidylprolyl isomerase [Source:UniProtKB/TrEMBL;Acc:A0A4Z2DAS3]	FKBP8	NA

## Sheet: GSC Sj vs Sm
	Table S9 The lists of differentially expressed genes of germinal stem cells between S. mansoni and S. japonicum
Sj_genes	log2FoldChange	pvalue	padj	Genes	Threshold	Description	KEGG_name	Cluster_marker
EWB00_005749	16.3771	6.8448367189651e-15	1.80981678917924e-13	Sm103330-Sj005749	UP	Nuclear migration nudC [Source:UniProtKB/TrEMBL;Acc:A0A4Z2D0R4]	NA	tegument_progenitor
EWB00_001720	16.2342	8.38381865878611e-15	2.1750651339956e-13	Sm301340-Sj001720	UP	Proteasome subunit beta [Source:UniProtKB/TrEMBL;Acc:Q5DA88]	PSMB1	S1
EWB00_008670	16.1776	7.57814223105401e-15	1.98846994435375e-13	Sm311580-Sj008670	UP	NADH dehydrogenase (Ubiquinone) Fe-S protein 10; NADH dehydrogenase (Ubiquinone) Fe-S protein 11; NADH dehydrogenase (Ubiquinone) Fe-S protein 12; NADH dehydrogenase (Ubiquinone) Fe-S protein 13; NADH dehydrogenase (Ubiquinone) Fe-S protein 6; NADH dehydrogenase (Ubiquinone) Fe-S protein 7; NADH dehydrogenase (Ubiquinone) Fe-S protein 8; NADH dehydrogenase (Ubiquinone) Fe-S protein 9; Putative NA…	NDUFS6	NA
EWB00_004532	15.6828	0.00084277	0.00384908	Sm321090-Sj004532	UP	Hypotheticial protein [Source:UniProtKB/TrEMBL;Acc:C1L3T9]	NA	S1_progeny,vitellocyte.early,vitellocyte.late,vitellocyte.mature
EWB00_002762	15.1985	7.6098087657376e-13	1.66715207277318e-11	Sm062830-Sj002762	UP	SJCHGC03688 protein [Source:UniProtKB/TrEMBL;Acc:Q5DHF3]	NA	GSC
EWB00_009263	15.144	6.20010093424952e-12	1.20866939399028e-10	Sm185680-Sj009263	UP	Major egg antigen; Major egg antigen (P40); SJCHGC06324 protein [Source:UniProtKB/TrEMBL;Acc:Q5DE66]	NA	GSC_progeny,female_late,mehlis_gland,vitellocyte.early,vitellocyte.late,vitellocyte.mature
EWB00_010625	14.8646	9.70386924920443e-13	2.09270005277374e-11	Sm048870-Sj010625	UP	Protein CutA [Source:UniProtKB/TrEMBL;Acc:A0A4Z2DNE5]	cutA	NA
EWB00_007878	14.7617	4.37535293039252e-12	8.77741586413919e-11	Sm006980-Sj007878	UP	Mediator of RNA polymerase II transcription subunit 11 [Source:UniProtKB/TrEMBL;Acc:C1L439]	NA	mehlis_gland
EWB00_011225	14.148	6.77766881751076e-22	2.85199344570986e-20	Sm154120-Sj011225	UP	Lamin-B2 isoform 3 [Source:UniProtKB/TrEMBL;Acc:A0A4Z2DLB2]	LMNB	GSC_progeny
EWB00_009574	13.9985	3.64202024809844e-11	6.42802601844689e-10	Sm106050-Sj009574	UP	Thioredoxin-like protein [Source:UniProtKB/TrEMBL;Acc:Q5DGY8]	TXNL4A,DIB1	NA
EWB00_001049	13.7211	5.92821440179366e-11	1.02790471323563e-09	Sm341610-Sj001049	UP	40S ribosomal protein S12; SJCHGC01877 protein [Source:UniProtKB/TrEMBL;Acc:Q5DGP4]	RP-S12,MRPS12,rpsL	NA
EWB00_001143	13.1145	0.00249551	0.00977939	Sm331680-Sj001143	UP	IL4_i_Ig domain-containing protein [Source:UniProtKB/TrEMBL;Acc:A0A4Z2DH90]	NA	ambiguous2,female_late,vitellocyte.late,vitellocyte.mature
EWB00_000516	13.1055	5.45103898935477e-09	7.24809635174129e-08	Sm094250-Sj000516	UP	3-phosphoinositide-dependent protein kinase 1 [Source:UniProtKB/TrEMBL;Acc:A0A4Z2DIX5]	PDPK1	female_late,vitellocyte.late,vitellocyte.mature
EWB00_010595	12.962	6.22803161310646e-10	9.46688241454795e-09	Sm052460-Sj010595	UP	Cullin-1 isoform 2 [Source:UniProtKB/TrEMBL;Acc:A0A4Z2DP56]	CUL1,CDC53	vitellocyte.mature
EWB00_010489	12.9357	2.70904559925483e-10	4.26829307773004e-09	Sm062240-Sj010489	UP	Putative RNA-binding protein [Source:UniProtKB/TrEMBL;Acc:A0A4Z2DXP9]	RBM15	NA
EWB00_002361	12.7898	4.95771551875024e-10	7.61986521044441e-09	Sm024030-Sj002361	UP	39S ribosomal protein L49 [Source:UniProtKB/TrEMBL;Acc:A0A4Z2DCC5]	MRPL49,NOF1	NA
EWB00_006556	12.7567	6.39720975496015e-10	9.66834637234406e-09	Sm111800-Sj006556	UP	Zinc finger HIT type [Source:UniProtKB/TrEMBL;Acc:A0A4Z2CXX6]	NA	NA
EWB00_008571	12.6794	3.73656562950931e-09	5.06601953030329e-08	Sm300370-Sj008571	UP	Leucine-rich repeat-containing protein [Source:UniProtKB/TrEMBL;Acc:A0A4Z2CPF9]	NA	NA
EWB00_002007	12.5676	3.74428741300751e-09	5.06653479160094e-08	Sm247570-Sj002007	UP	Mitochondrial import inner membrane translocase subunit Tim17-A [Source:UniProtKB/TrEMBL;Acc:A0A4Z2DDP4]	TIM17	NA
EWB00_007845	12.3194	1.26022741440906e-15	3.62367891118206e-14	Sm033990-Sj007845	UP	Dynactin subunit 5; SJCHGC05724 protein [Source:UniProtKB/TrEMBL;Acc:Q5DCG0]	DCTN5	tegument_progenitor
EWB00_000261	12.1709	1.02612651762788e-07	1.09279307070216e-06	Sm123920-Sj000261	UP	SJCHGC01922 protein [Source:UniProtKB/TrEMBL;Acc:Q5DDP8]	NA	gut
EWB00_000253	12.0533	1.10159964068712e-08	1.38725166430325e-07	Sm321580-Sj000253	UP	Putative C-mannosyltransferase DPY19L1 isoform 2 [Source:UniProtKB/TrEMBL;Acc:A0A4Z2DJ94]	DPY19L	NA
EWB00_005148	12.0007	7.10639900411108e-08	7.74743436451351e-07	Sm094390-Sj005148	UP	Sodium/potassium/calcium exchanger 4 isoform 2 [Source:UniProtKB/TrEMBL;Acc:A0A4Z2D2L4]	SLC24A2,NCKX2	neuron
EWB00_002147	11.5996	1.27336814962451e-06	1.11093724406558e-05	Sm047640-Sj002147	UP	Ferritin [Source:UniProtKB/TrEMBL;Acc:C1L7G5]	FTH1	gut,mehlis_gland,muscle,neuron
EWB00_003905	11.5771	3.16055574821533e-08	3.68428973284358e-07	Sm093670-Sj003905	UP	Ubiquitin-like protein ATG12 [Source:UniProtKB/TrEMBL;Acc:Q5DBF6]	ATG12	NA
EWB00_001428	11.4327	2.94597869803688e-07	2.87149703321363e-06	Sm203680-Sj001428	UP	Isocitrate dehydrogenase [NAD] subunit, mitochondrial [Source:UniProtKB/TrEMBL;Acc:A0A4Z2DFP5]	IDH3	NA
EWB00_005361	11.2981	5.46096726970009e-08	6.07840889164521e-07	Sm316650-Sj005361	UP	E3 ubiquitin-protein ligase RFWD3 [Source:UniProtKB/TrEMBL;Acc:A0A4Z2D1T6]	RFWD3	NA
EWB00_006549	11.2227	1.18187510451621e-07	1.2433109902845e-06	Sm194930-Sj006549	UP	TBC1 domain family member 20 [Source:UniProtKB/TrEMBL;Acc:A0A4Z2CXW3]	TBC1D20,GYP8	NA
EWB00_007797	11.1216	6.34021236540367e-25	3.03845871761463e-23	Sm311890-Sj007797	UP	Histidine protein methyltransferase 1 isoform 2 [Source:UniProtKB/TrEMBL;Acc:C1L774]	NA	NA
EWB00_003511	11.0588	8.09674910702931e-06	6.00813608468917e-05	Sm131580-Sj003511	UP	Alpha-mannosidase [Source:UniProtKB/TrEMBL;Acc:A0A4Z2D8B3]	MAN2B1,LAMAN	gut,parenchyma
EWB00_003194	10.9118	2.66226774438446e-13	6.06346854917398e-12	Sm325350-Sj003194	UP	Hypotheticial protein [Source:UniProtKB/TrEMBL;Acc:C1LD77]	NA	GSC,S1,neoblast
EWB00_007846	10.8984	4.45509660630121e-22	1.88617310920765e-20	Sm140530-Sj007846	UP	Replication factor C subunit 2 isoform 4; SJCHGC05804 protein [Source:UniProtKB/TrEMBL;Acc:Q5DFI2]	dnaX RFC2_4	GSC,GSC_progeny,S1,female_late,male_late,neoblast
EWB00_006435	10.7794	9.69247080667739e-24	4.42965172429673e-22	Sm051300-Sj006435	UP	TAR DNA-binding protein; TAR DNA-binding protein 43 [Source:UniProtKB/TrEMBL;Acc:C1LHY1]	TARDBP,TDP43	NA
EWB00_004645	10.7717	2.69838010415561e-07	2.67166730255063e-06	Sm038430-Sj004645	UP		NA	NA
EWB00_000861	10.7177	3.85798181497453e-07	3.62230374219581e-06	Sm317240-Sj000861	UP	Glyco_hydro_5_C domain-containing protein [Source:UniProtKB/TrEMBL;Acc:A0A4Z2DHM4]	NA	NA
EWB00_000867	10.6456	5.34457774413653e-08	5.98748880069582e-07	Sm304250-Sj000867	UP	Purine nucleoside phosphorylase [Source:UniProtKB/TrEMBL;Acc:C1LK99]	punA,PNP	GSC_progeny,tegument,vitellocyte.late,vitellocyte.mature
EWB00_008344	10.5965	3.78248714260254e-16	1.12029801592705e-14	Sm045490-Sj008344	UP	Annexin [Source:UniProtKB/TrEMBL;Acc:A0A4Z2CR81]	ANXA7_11	female_late,tegument
EWB00_009871	10.3955	4.72280717464259e-42	6.39060633572716e-40	Sm214060-Sj009871	UP	Phosphoglycerate kinase [Source:UniProtKB/TrEMBL;Acc:B3W661]	PGK,pgk	muscle,parenchyma,tegument_progenitor
EWB00_006280	10.2819	4.92749184599639e-06	3.78249401882326e-05	Sm202190-Sj006280	UP	SJCHGC07515 protein [Source:UniProtKB/TrEMBL;Acc:Q5DDD6]	NA	parenchyma
EWB00_011213	10.1549	1.63758982450819e-45	2.75634326315391e-43	Sm034100-Sj011213	UP	DNA-directed RNA polymerase subunit [Source:UniProtKB/TrEMBL;Acc:Q5DC18]	RPC11,POLR3K	GSC,S1,S1_progeny,female_late,neoblast
EWB00_004340	10.045	1.3899808182973e-56	4.79612881353482e-54	Sm173840-Sj004340	UP	26S proteasome regulatory subunit 4 [Source:UniProtKB/TrEMBL;Acc:A0A4Z2D5V9]	PSMC1,RPT2	NA
EWB00_009799	9.76959	3.76809325307295e-52	1.13059180606332e-49	Sm321540-Sj009799	UP	Exosome complex component MTR3 isoform 1; Exosome complex exonuclease MTR3 [Source:UniProtKB/TrEMBL;Acc:C1LKS1]	NA	NA
EWB00_007308	9.55235	5.54240756851541e-16	1.6206845182341e-14	Sm013210-Sj007308	UP	Kinase [Source:UniProtKB/TrEMBL;Acc:A0A4Z2CVH0]	NA	S1_progeny,vitellocyte.early
EWB00_002271	9.54976	6.82975435530647e-57	2.48063867399842e-54	Sm050590-Sj002271	UP	N-acetyltransferase ARD1 homolog; N-alpha-acetyltransferase 10 isoform 1; SJCHGC06121 protein [Source:UniProtKB/TrEMBL;Acc:Q5DF52]	NAA10_11,ARD1_2	NA
EWB00_003758	9.43427	9.52403555100298e-18	3.20611557743764e-16	Sm241430-Sj003758	UP	Aquaporin-like domain-containing protein [Source:UniProtKB/TrEMBL;Acc:A0A4Z2DVQ2]	NA	NA
EWB00_004155	9.32542	2.80711831931906e-05	0.000182904	Sm212320-Sj004155	UP	DNA-directed RNA polymerase subunit [Source:UniProtKB/TrEMBL;Acc:A0A4Z2DUR3]	RPC1,POLR3A	NA
EWB00_004496	9.13207	3.68435832908927e-55	1.15571621950205e-52	Sm144000-Sj004496	UP	Cytochrome c oxidase subunit 6B [Source:UniProtKB/TrEMBL;Acc:A0A4Z2D501]	COX6B	GSC_progeny
EWB00_001053	9.09822	9.29216383419237e-47	1.78125618388226e-44	Sm306710-Sj001053	UP	Signal sequence receptor subunit alpha [Source:UniProtKB/TrEMBL;Acc:C1L6V8]	NA	S1_progeny,tegument_progenitor,vitellocyte.early
EWB00_011022	9.06266	9.86252206827037e-15	2.53959943257962e-13	Sm175200-Sj011022	UP	Protein TAPT1 [Source:UniProtKB/TrEMBL;Acc:A0A4Z2DM53]	TAPT1	vitellocyte.early
EWB00_002004	9.054	5.92205161244076e-06	4.50088966712045e-05	Sm155860-Sj002004	UP	SJCHGC03511 protein [Source:UniProtKB/TrEMBL;Acc:Q5DB49]	NA	GSC,S1,male_late
EWB00_003713	8.93678	4.0746394394964e-139	1.40595433859823e-135	Sm305200-Sj003713	UP	RNA-binding protein isoform 2 [Source:UniProtKB/TrEMBL;Acc:A0A4Z2D7M8]	RBM4	S1,neoblast
EWB00_004381	8.88573	0.00168826	0.00693079	Sm247080-Sj004381	UP	Aminopeptidase [Source:UniProtKB/TrEMBL;Acc:A0A4Z2D655]	ANPEP,CD13	vitellocyte.late,vitellocyte.mature
EWB00_005853	8.64734	0.00185945	0.00755717	Sm125400-Sj005853	UP	Neurogenic differentiation factor 1 [Source:UniProtKB/TrEMBL;Acc:A0A4Z2D0G3]	NEUROD1	NA
EWB00_003095	8.61818	0.000922009	0.0041614	Sm154390-Sj003095	UP		NA	GSC_progeny,female_late
EWB00_000946	8.61661	3.93077782158284e-36	3.87518539239188e-34	Sm312440-Sj000946	UP	Aldehyde dehydrogenase X isoform 1 [Source:UniProtKB/TrEMBL;Acc:A0A4Z2DX75]	hpaE,hpcC REF1	GSC,neoblast,parenchyma,tegument_progenitor
EWB00_003287	8.56645	3.50303373220834e-20	1.3581143699983e-18	Sm310240-Sj003287	UP	ATP-dependent Clp protease proteolytic subunit [Source:UniProtKB/TrEMBL;Acc:A0A4Z2D8Z9]	clpP,CLPP	NA
EWB00_004067	8.41255	0.00065043	0.00306809	Sm333750-Sj004067	UP	Potassium voltage-gated channel protein [Source:UniProtKB/TrEMBL;Acc:A0A4Z2D6L9]	NA	S1_progeny,vitellocyte.early
EWB00_011021	8.26872	1.17223171831658e-35	1.13937620959193e-33	Sm096720-Sj011021	UP	Lissencephaly type-1-like homology motif,domain-containing protein; WD repeat-containing protein isoform 1 [Source:UniProtKB/TrEMBL;Acc:C1LMH4]	NA	tegument_progenitor
EWB00_002923	8.26358	2.19235859695796e-47	4.44984314047262e-45	Sm210440-Sj002923	UP	Aldehyde dehydrogenase family 9 member A1-A isoform 1 [Source:UniProtKB/TrEMBL;Acc:A0A4Z2DX60]	ALDH9A1	NA
EWB00_011005	8.23089	2.45222532866267e-07	2.45258072363784e-06	Sm344440-Sj011005	UP	Tetraspanin 74F; Tetraspanin-15 isoform 2 [Source:UniProtKB/TrEMBL;Acc:C1LIF6]	TSPAN11	flame,mehlis_gland
EWB00_010281	8.22604	1.23755560233716e-49	2.84679040390957e-47	Sm321310-Sj010281	UP	Prefoldin subunit 4 [Source:UniProtKB/TrEMBL;Acc:Q5DCP8]	PFDN4	NA
EWB00_000341	8.21291	0.00113245	0.00497775	Sm317520-Sj000341	UP	GLIPR1-like protein isoform 3 [Source:UniProtKB/TrEMBL;Acc:A0A4Z2DJ74]	PI16,CRISP9,CD364	NA
EWB00_008808	8.20179	1.25280107010909e-07	1.31391796121927e-06	Sm306860-Sj008808	UP	Glutathione transferase [Source:UniProtKB/TrEMBL;Acc:Q26513]	GST,gst	female_late,parenchyma,tegument_progenitor
EWB00_003068	8.13067	3.33724813747847e-07	3.20310840010277e-06	Sm128390-Sj003068	UP	Connector enhancer of kinase suppressor of ras 2 [Source:UniProtKB/TrEMBL;Acc:A0A4Z2DA01]	CNKSR2,CNK2,KSR2	NA
EWB00_002809	8.08829	0.00056735	0.00272273	Sm144140-Sj002809	UP	Zinc transporter ZIP3 [Source:UniProtKB/TrEMBL;Acc:A0A4Z2DAP5]	SLC39A1_2_3,ZIP1_2_3	vitellocyte.early,vitellocyte.mature
EWB00_002090	8.06453	5.13231092169025e-82	5.9030129450974e-79	Sm093830-Sj002090	UP	Calcium-regulated heat stable protein 1 (Calcium-regulated heat-stable protein of 24 kDa); Cold shock domain-containing protein isoform 1 [Source:UniProtKB/TrEMBL;Acc:C1LM05]	NA	NA
EWB00_002583	8.05229	1.80112938892608e-24	8.45550606325093e-23	Sm314730-Sj002583	UP	SJCHGC00791 protein [Source:UniProtKB/TrEMBL;Acc:Q5D914]	NA	neoblast
EWB00_010677	8.04787	0.00117553	0.00512253	Sm328220-Sj010677	UP	Saposin B-type domain-containing protein [Source:UniProtKB/TrEMBL;Acc:A0A4Z2DN55]	NA	gut
EWB00_003680	8.0373	7.82047642015969e-46	1.34922769438805e-43	Sm023160-Sj003680	UP	V-type proton ATPase subunit F [Source:UniProtKB/TrEMBL;Acc:C1LGC7]	ATPeV1F,ATP6S14	NA
EWB00_002135	8.00598	6.44296005289397e-17	2.03026791438453e-15	Sm008490-Sj002135	UP	Glycogenin-1 isoform 2 [Source:UniProtKB/TrEMBL;Acc:A0A4Z2DDB4]	GYG1,GYG2	S1_progeny,muscle,vitellocyte.mature
EWB00_008326	8.00348	0.00163552	0.00675448	Sm331060-Sj008326	UP	Adenylate cyclase isoform 2 [Source:UniProtKB/TrEMBL;Acc:A0A4Z2CQP3]	NA	NA
EWB00_010303	7.93585	0.000187084	0.0010198	Sm120070-Sj010303	UP	Retinol dehydrogenase 12 isoform 1 [Source:UniProtKB/TrEMBL;Acc:A0A4Z2DPB7]	RDH12	vitellocyte.mature
EWB00_002177	7.86982	3.78331903749521e-45	5.93379197221692e-43	Sm064320-Sj002177	UP	26S proteasome non-ATPase regulatory subunit 10 [Source:UniProtKB/TrEMBL;Acc:A0A4Z2DD34]	PSMD10	neoblast
EWB00_006766	7.81083	0.00188425	0.00764446	Sm158980-Sj006766	UP	Neuronal calcium sensor 2 [Source:UniProtKB/TrEMBL;Acc:A0A4Z2CX01]	NCS1	neuron
EWB00_003909	7.73044	8.82041188852867e-106	2.02898874809121e-102	Sm059790-Sj003909	UP	Transketolase; Transketolase isoform 2 [Source:UniProtKB/TrEMBL;Acc:C1LGS7]	E2.2.1.1,tktA,tktB	NA
EWB00_002225	7.71057	8.2654027355587e-07	7.46590893692286e-06	Sm137660-Sj002225	UP	Kinesin-like protein [Source:UniProtKB/TrEMBL;Acc:A0A4Z2DCZ3]	KIF20	GSC,S1,female_late,male_late
EWB00_004943	7.71055	0.00255558	0.00998646	Sm156180-Sj004943	UP	EF-hand calcium-binding domain-containing protein 6 [Source:UniProtKB/TrEMBL;Acc:A0A4Z2D3C2]	NA	NA
EWB00_007580	7.65237	8.83803586031894e-08	9.51502113448689e-07	Sm322130-Sj007580	UP	Chromatin assembly factor 1 subunit A-A isoform 2 [Source:UniProtKB/TrEMBL;Acc:A0A4Z2CU59]	CHAF1A	GSC,GSC_progeny,S1,female_late,neoblast
EWB00_009146	7.53105	9.2089448359933e-87	1.2710185662638e-83	Sm328240-Sj009146	UP	Zinc C2H2 type [Source:UniProtKB/TrEMBL;Acc:A0A4Z2CMS6]	NA	NA
EWB00_011143	7.5259	2.49177529385898e-49	5.54701332352284e-47	Sm074990-Sj011143	UP	Putative E3 ubiquitin-protein ligase HERC5; RCC1 domain-containing protein [Source:UniProtKB/TrEMBL;Acc:C1LGT4]	NA	NA
EWB00_011148	7.47072	1.65312516557206e-09	2.376711826586e-08	Sm075060-Sj011148	UP	Glutamine-dependent NAD(+) synthetase [Source:UniProtKB/TrEMBL;Acc:A0A4Z2DLM5]	E6.3.5.1,NADSYN1,QNS1,nadE	male_late
EWB00_007578	7.46849	0.000146163	0.000816078	Sm242540-Sj007578	UP	Glycerol-3-phosphate dehydrogenase [NAD(+)] [Source:UniProtKB/TrEMBL;Acc:A0A4Z2CUI4]	gpsA	GSC_progeny,S1,S1_progeny,vitellocyte.early
EWB00_010353	7.46371	9.76392624243359e-31	7.40448956033343e-29	Sm163110-Sj010353	UP	ATP-dependent RNA helicase DDX1 [Source:UniProtKB/TrEMBL;Acc:A0A4Z2DP82]	DDX1	NA
EWB00_004717	7.41469	6.96017194935668e-77	6.00401832781381e-74	Sm303500-Sj004717	UP	Elongation factor 1-alpha [Source:UniProtKB/TrEMBL;Acc:A0A4Z2D4A8]	EEF1A	GSC_progeny,S1,S1_progeny,female_late,neoblast,neoblast_progeny
EWB00_005038	7.3958	0.0014928	0.00624729	Sm337250-Sj005038	UP	SJCHGC02803 protein [Source:UniProtKB/TrEMBL;Acc:Q5DHT7]	NA	parenchyma
EWB00_005052	7.36172	0.000207205	0.00111539	Sm105340-Sj005052	UP	Cyclic nucleotide-gated cation channel subunit A isoform 2 [Source:UniProtKB/TrEMBL;Acc:A0A4Z2D3C9]	NA	NA
EWB00_010435	7.3334	0.00166648	0.00684954	Sm087690-Sj010435	UP	Metalloproteinase inhibitor 1 [Source:UniProtKB/TrEMBL;Acc:A0A4Z2DXU3]	NA	NA
EWB00_008812	7.19496	0.00147194	0.00617125	Sm344360-Sj008812	UP	Stress protein DDR48 (DNA damage-responsive protein 48) [Source:UniProtKB/TrEMBL;Acc:C1LDQ6]	NA	S1,S1_progeny,ambiguous2,female_late,vitellocyte.early,vitellocyte.late,vitellocyte.mature
EWB00_005077	7.17598	5.04911860760733e-67	2.6803051931614e-64	Sm156780-Sj005077	UP	Ribosome biogenesis protein BRX1 homolog [Source:UniProtKB/TrEMBL;Acc:A0A4Z2D2Y3]	BRX1,BRIX1	GSC,S1,neoblast
EWB00_004745	7.17259	3.0154325365084e-12	6.19330355191801e-11	Sm340540-Sj004745	UP	Lysosome membrane protein [Source:UniProtKB/TrEMBL;Acc:A0A4Z2D474]	SCARB2,LIMP2,CD36L2	S1_progeny,parenchyma,tegument
EWB00_008728	7.10951	3.00718592762833e-17	9.88218575550624e-16	Sm310770-Sj008728	UP	Ribosomal protein S6 kinase 2 alpha [Source:UniProtKB/TrEMBL;Acc:A0A4Z2DSS2]	NA	NA
EWB00_003351	7.09999	8.21393206729499e-09	1.0595204709608e-07	Sm345660-Sj003351	UP	Serine arginine repetitive matrix 1 isoform 1 [Source:UniProtKB/TrEMBL;Acc:A0A4Z2D8V3]	NA	vitellocyte.mature
EWB00_007276	6.9959	2.03657249374383e-55	6.69256513301247e-53	Sm070110-Sj007276	UP	Putative 39S ribosomal protein L45 isoform 3 [Source:UniProtKB/TrEMBL;Acc:A0A4Z2CVA0]	MRPL45	NA
EWB00_007560	6.99157	4.90758411014365e-57	1.88151321911674e-54	Sm176630-Sj007560	UP	Selenocysteine-specific elongation factor isoform 2 [Source:UniProtKB/TrEMBL;Acc:A0A4Z2CU95]	selB,EEFSEC	NA
EWB00_003504	6.80241	3.38445632719733e-05	0.000216863	Sm070370-Sj003504	UP	Neutral sphingomyelinase [Source:UniProtKB/TrEMBL;Acc:A0A4Z2D8A3]	NA	NA
EWB00_005947	6.79027	2.2634410646915e-47	4.46285908212458e-45	Sm045070-Sj005947	UP	U3 small nucleolar RNA-associated protein 15 homolog [Source:UniProtKB/TrEMBL;Acc:A0A4Z2DTA9]	NA	S1,S1_progeny
EWB00_009807	6.68057	1.23643211607279e-20	4.96082443780136e-19	Sm030030-Sj009807	UP	TM2 domain-containing protein [Source:UniProtKB/TrEMBL;Acc:A0A4Z2DQR7]	NA	mehlis_gland,neuron
EWB00_004836	6.65637	0.00027751	0.00143238	Sm031300-Sj004836	UP	Universal stress protein [Source:UniProtKB/TrEMBL;Acc:A0A4Z2D3Q0]	NA	S1_progeny,parenchyma,vitellocyte.early,vitellocyte.late,vitellocyte.mature
EWB00_007112	6.63188	2.21631723314736e-34	2.09517879807533e-32	Sm308630-Sj007112	UP	Enoyl-[acyl-carrier-protein] reductase isoform 1 [Source:UniProtKB/TrEMBL;Acc:A0A4Z2CVV8]	MECR,NRBF1	NA
EWB00_002397	6.51502	0.000227964	0.00121107	Sm307270-Sj002397	UP	Innexin [Source:UniProtKB/TrEMBL;Acc:A0A4Z2DD80]	NA	vitellocyte.early,vitellocyte.late,vitellocyte.mature
EWB00_003982	6.49157	3.3835605224872e-07	3.22959213909878e-06	Sm029970-Sj003982	UP		NA	NA
EWB00_006242	6.48637	8.27804148304001e-29	5.77038022974334e-27	Sm083870-Sj006242	UP	Putative aminopeptidase W07G4.4 isoform 2 [Source:UniProtKB/TrEMBL;Acc:A0A4Z2CZ99]	CARP,pepA	parenchyma
EWB00_001730	6.39283	0.000434921	0.00214999	Sm136210-Sj001730	UP	WD repeat-containing protein [Source:UniProtKB/TrEMBL;Acc:A0A4Z2DEQ3]	DNAI3,WDR63	male_late
EWB00_007690	6.38839	1.09267042809777e-28	7.46586002406206e-27	Sm178360-Sj007690	UP	E3 UFM1-protein ligase 1 [Source:UniProtKB/TrEMBL;Acc:A0A4Z2CTT2]	NA	S1_progeny,tegument_progenitor,vitellocyte.early
EWB00_002076	6.36657	0.00242855	0.00954409	Sm131160-Sj002076	UP		NA	S1_progeny,vitellocyte.early,vitellocyte.late,vitellocyte.mature
EWB00_011317	6.27371	6.51641243708169e-28	4.08816020257279e-26	Sm132200-Sj011317	UP	Leucine-rich repeat protein isoform 3 [Source:UniProtKB/TrEMBL;Acc:A0A4Z2DL22]	NA	vitellocyte.early
EWB00_007920	6.27049	4.68065878898481e-07	4.3415626751054e-06	Sm079010-Sj007920	UP	SJCHGC02266 protein; cAMP-dependent protein kinase type II regulatory subunit [Source:UniProtKB/TrEMBL;Acc:Q5DI18]	PRKAR	mehlis_gland
EWB00_003535	6.26126	0.000183859	0.0010046	Sm014410-Sj003535	UP	TIR domain-containing protein [Source:UniProtKB/TrEMBL;Acc:A0A4Z2D851]	NA	NA
EWB00_009403	6.2238	6.92414706468306e-20	2.59693146159662e-18	Sm177290-Sj009403	UP	CDK5 regulatory subunit-associated protein isoform 2 [Source:UniProtKB/TrEMBL;Acc:A0A4Z2DRL8]	miaB	NA
EWB00_005371	6.12718	1.9654576641088e-11	3.57879243799863e-10	Sm245890-Sj005371	UP	Cation-transporting ATPase [Source:UniProtKB/TrEMBL;Acc:A0A4Z2D1N9]	ATP13A2 ATP13A3_4_5	vitellocyte.early,vitellocyte.mature
EWB00_009318	6.08439	3.8172123788139e-12	7.74781841946904e-11	Sm342100-Sj009318	UP	SET and MYND domain-containing protein [Source:UniProtKB/TrEMBL;Acc:A0A4Z2CMB0]	NA	NA
EWB00_002650	6.06562	0.000145273	0.00081308	Sm347270-Sj002650	UP	Universal stress protein [Source:UniProtKB/TrEMBL;Acc:Q86DX1]	NA	S1_progeny,tegument
EWB00_001067	6.0546	1.11038355175548e-07	1.17366665030931e-06	Sm169970-Sj001067	UP	Kinetochore protein NDC80 isoform 1 [Source:UniProtKB/TrEMBL;Acc:A0A4Z2DHV1]	NA	GSC,GSC_progeny,S1,female_late,male_late,neoblast
EWB00_004474	5.88902	4.94408015979585e-71	3.41190971827512e-68	Sm330740-Sj004474	UP	Alpha-taxilin [Source:UniProtKB/TrEMBL;Acc:A0A4Z2D528]	TXLN	NA
EWB00_003956	5.82354	1.75040330979394e-27	1.06898524255646e-25	Sm302330-Sj003956	UP	Phosphatidate cytidylyltransferase, mitochondrial [Source:UniProtKB/TrEMBL;Acc:C1L4F3]	TAM41,MMP37	female_late,male_late
EWB00_006548	5.77027	0.000678538	0.00317679	Sm194920-Sj006548	UP	T-cell immunomodulatory protein [Source:UniProtKB/TrEMBL;Acc:A0A4Z2CXV5]	ITFG1	NA
EWB00_006347	5.76502	2.48879496481632e-24	1.16048473325658e-22	Sm316430-Sj006347	UP	60S ribosomal protein L21 [Source:UniProtKB/TrEMBL;Acc:C1LUH0]	RP-L21e,RPL21	GSC,GSC_progeny,S1,S1_progeny,female_late,neoblast
EWB00_009374	5.76304	0.00123245	0.00532569	Sm345880-Sj009374	UP	Cilia-and flagella-associated protein isoform 2 [Source:UniProtKB/TrEMBL;Acc:A0A4Z2DRH4]	CFAP47	NA
EWB00_010410	5.75922	1.8428926154138e-09	2.62222720391147e-08	Sm326250-Sj010410	UP	SJCHGC09521 protein [Source:UniProtKB/TrEMBL;Acc:Q5D9W2]	NA	GSC,S1,neoblast
EWB00_004361	5.72883	2.36005853086328e-25	1.18881488478011e-23	Sm319060-Sj004361	UP	U1-type domain-containing protein [Source:UniProtKB/TrEMBL;Acc:A0A4Z2D5Z6]	NA	GSC,S1,female_late,neoblast
EWB00_004239	5.67257	2.55070076264628e-09	3.53461565522529e-08	Sm057620-Sj004239	UP	Polypeptide N-acetylgalactosaminyltransferase [Source:UniProtKB/TrEMBL;Acc:A0A4Z2D5F8]	GALNT	S1_progeny,vitellocyte.early,vitellocyte.late,vitellocyte.mature
EWB00_001068	5.66987	7.70198119126493e-51	2.0442835461892e-48	Sm169960-Sj001068	UP	Dual specificity protein phosphatase 22; SJCHGC01353 protein [Source:UniProtKB/TrEMBL;Acc:Q5DGN0]	K14165	NA
EWB00_005573	5.65623	2.36880246166902e-29	1.70282351958103e-27	Sm333460-Sj005573	UP	39S ribosomal protein L2 [Source:UniProtKB/TrEMBL;Acc:A0A4Z2D173]	RP-L2,MRPL2,RML2,rplB	NA
EWB00_009124	5.63783	0.00117954	0.00513239	Sm344950-Sj009124	UP	Acyltransferase [Source:UniProtKB/TrEMBL;Acc:A0A4Z2CNH7]	MOGAT2,MGAT2	S1,S1_progeny,female_late,vitellocyte.early,vitellocyte.late
EWB00_002408	5.58728	0.000461165	0.00226836	Sm316640-Sj002408	UP	SJCHGC04318 protein [Source:UniProtKB/TrEMBL;Acc:Q5DH59]	NA	S1_progeny,female_late,flame,mehlis_gland,vitellocyte.early,vitellocyte.late,vitellocyte.mature
EWB00_006408	5.55562	3.90150357299153e-25	1.9369982846917e-23	Sm301320-Sj006408	UP	ATP-binding cassette sub-family F member 2 [Source:UniProtKB/TrEMBL;Acc:A0A4Z2CYP3]	ABCF2	NA
EWB00_006124	5.50204	0.00236304	0.00931317	Sm163820-Sj006124	UP	Putative phospholipid-transporting ATPase IF isoform 3 [Source:UniProtKB/TrEMBL;Acc:A0A4Z2D040]	ATP11	NA
EWB00_000149	5.49157	1.54706416146573e-11	2.86227607996649e-10	Sm101230-Sj000149	UP	Phenylalanine--tRNA ligase [Source:UniProtKB/TrEMBL;Acc:A0A4Z2DJZ9]	FARSA,pheS	NA
EWB00_003747	5.46031	1.00245257798677e-10	1.675042431159e-09	Sm331960-Sj003747	UP	Tyrosine-protein kinase [Source:UniProtKB/TrEMBL;Acc:A0A4Z2DVH8]	FER,TYK3	NA
EWB00_002391	5.45454	0.000362817	0.00182893	Sm243800-Sj002391	UP		NA	tegument_progenitor,vitellocyte.early
EWB00_002840	5.28329	0.00022608	0.00120291	Sm158550-Sj002840	UP	Semaphorin-5A isoform 3 [Source:UniProtKB/TrEMBL;Acc:A0A4Z2DAN0]	SEMA5	tegument
EWB00_004547	5.27991	4.32611308455649e-33	3.68574153043511e-31	Sm312950-Sj004547	UP	Transmembrane emp24 domain-containing protein isoform 1 [Source:UniProtKB/TrEMBL;Acc:A0A4Z2DV04]	NA	S1_progeny,vitellocyte.early
EWB00_010886	5.22606	9.76042195189841e-07	8.71367036093802e-06	Sm163570-Sj010886	UP	Ryanodine receptor isoform 2 [Source:UniProtKB/TrEMBL;Acc:A0A4Z2DMG0]	RYR2	S1_progeny,muscle
EWB00_004564	5.20468	0.00183435	0.00747718	Sm321680-Sj004564	UP	Adenosine monophosphate-protein transferase FICD [Source:UniProtKB/TrEMBL;Acc:A0A4Z2D4S4]	fic,FICD,HYPE	NA
EWB00_001378	5.1778	0.00227392	0.00899274	Sm343810-Sj001378	UP	FMRFamide receptor isoform 2 [Source:UniProtKB/TrEMBL;Acc:A0A4Z2DWN8]	NA	S1_progeny,male_late,vitellocyte.early
EWB00_002080	5.17554	0.000148877	0.000829886	Sm016490-Sj002080	UP	Saposin B domain-containing protein isoform 3 [Source:UniProtKB/TrEMBL;Acc:A0A4Z2DDU1]	NA	gut
EWB00_002480	5.1621	7.23436603336388e-05	0.000438703	Sm343930-Sj002480	UP	Calcium activated potassium channel subunit isoform 1 [Source:UniProtKB/TrEMBL;Acc:A0A4Z2DBM8]	NA	NA
EWB00_002770	5.1458	1.17072851788627e-09	1.72264339060409e-08	Sm156050-Sj002770	UP		NA	NA
EWB00_005748	5.06681	4.46068541679771e-68	2.56526583844342e-65	Sm199340-Sj005748	UP	Aspartate--tRNA ligase isoform 1 [Source:UniProtKB/TrEMBL;Acc:A0A4Z2D0Q3]	DARS2,aspS	NA
EWB00_000342	5.02026	0.00185272	0.00753424	Sm156740-Sj000342	UP	Inositol polyphosphate 5-phosphatase OCRL-1 [Source:UniProtKB/TrEMBL;Acc:A0A4Z2DK72]	NA	NA
EWB00_004935	5.01353	6.77336252154195e-72	5.19366386235122e-69	Sm020590-Sj004935	UP	Proteasomal ATPase-associated factor 1 [Source:UniProtKB/TrEMBL;Acc:A0A4Z2D4B7]	PAAF1,RPN14	NA
EWB00_004666	5.01204	0.000452899	0.00223247	Sm305220-Sj004666	UP		NA	NA
EWB00_009154	4.99217	5.13806098063454e-26	2.72751990979684e-24	Sm311150-Sj009154	UP	PKC-activated phosphatase-1 inhibitor isoform 3 [Source:UniProtKB/TrEMBL;Acc:A0A4Z2CMU0]	NA	NA
EWB00_006068	4.91024	0.000112869	0.000650719	Sm246400-Sj006068	UP	Glycosyltransferase 1 domain-containing protein isoform 1 [Source:UniProtKB/TrEMBL;Acc:C1L7I0]	NA	GSC_progeny,parenchyma,tegument
EWB00_002221	4.84908	6.70099717556318e-20	2.52697166713451e-18	Sm137640-Sj002221	UP	Temptin [Source:UniProtKB/TrEMBL;Acc:A0A4Z2DCY8]	NA	NA
EWB00_002260	4.83385	7.55159102895506e-05	0.000455538	Sm336900-Sj002260	UP	Inositol 1,4,5-trisphosphate receptor type 2 isoform 2 [Source:UniProtKB/TrEMBL;Acc:A0A4Z2DCQ2]	ITPR2	GSC_progeny,female_late,vitellocyte.early,vitellocyte.late,vitellocyte.mature
EWB00_007371	4.81956	0.00151704	0.00632957	Sm172580-Sj007371	UP	Mucin-like protein [Source:UniProtKB/TrEMBL;Acc:A0A4Z2CV41]	NA	male_late,tegument
EWB00_005880	4.80538	3.47464814404904e-27	2.06711610707607e-25	Sm010620-Sj005880	UP	Ester hydrolase C11orf54 isoform 2 [Source:UniProtKB/TrEMBL;Acc:A0A4Z2D0M0]	NA	NA
EWB00_009080	4.78734	0.000202464	0.00109413	Sm179110-Sj009080	UP	Inosine-guanosine phosphorylase [Source:UniProtKB/TrEMBL;Acc:A0A4Z2DS28]	punA,PNP	NA
EWB00_010792	4.78075	5.30522531004266e-35	5.08491109230617e-33	Sm162890-Sj010792	UP	Peptidyl-prolyl cis-trans isomerase [Source:UniProtKB/TrEMBL;Acc:Q5DFQ6]	PIN1	GSC,GSC_progeny
EWB00_010795	4.73075	0.00201001	0.00807866	Sm154180-Sj010795	UP	25 kDa integral membrane protein isoform 2; SJCHGC02261 protein [Source:UniProtKB/TrEMBL;Acc:Q5DDB8]	NA	tegument
EWB00_011370	4.71754	1.58622635776751e-06	1.35644957806117e-05	Sm155530-Sj011370	UP	Serpin B8 isoform 3 [Source:UniProtKB/TrEMBL;Acc:A0A4Z2DKS0]	SERPINB8	tegument_progenitor,vitellocyte.mature
EWB00_001110	4.68421	0.000267699	0.00138693	Sm320230-Sj001110	UP		NA	GSC_progeny,male_late
EWB00_009452	4.67293	2.04069585916934e-16	6.12297483657724e-15	Sm154160-Sj009452	UP	ER lumen protein-retaining receptor [Source:UniProtKB/TrEMBL;Acc:Q5DF89]	KDELR	mehlis_gland,tegument_progenitor
EWB00_003491	4.66964	0.000279384	0.00144098	Sm054010-Sj003491	UP	Large neutral amino acids transporter small subunit 2 [Source:UniProtKB/TrEMBL;Acc:A0A4Z2D8C7]	SLC7A8,LAT2	GSC_progeny,S1,S1_progeny,female_late,male_late,vitellocyte.early,vitellocyte.late,vitellocyte.mature
EWB00_005896	4.66443	2.96227088916893e-17	9.78116335222717e-16	Sm140080-Sj005896	UP	Coiled-coil domain-containing protein 47 [Source:UniProtKB/TrEMBL;Acc:A0A4Z2D0B5]	CCDC47	S1_progeny,vitellocyte.early
EWB00_003106	4.62867	0.000933719	0.00420326	Sm323770-Sj003106	UP	Chaperone protein isoform 5; Clone ZZD1402 mRNA sequence; DnaJ (Hsp40) homolog, subfamily C, member 12 [Source:UniProtKB/TrEMBL;Acc:Q86EU8]	DNAJC12	GSC,GSC_progeny,S1,female_late,male_late,neoblast,vitellocyte.mature
EWB00_007393	4.60802	4.26146479961912e-16	1.25141993966687e-14	Sm247540-Sj007393	UP	Cyclin-dependent kinase 16 isoform 2 [Source:UniProtKB/TrEMBL;Acc:A0A4Z2CUJ0]	CDK17,PCTK2	NA
EWB00_006372	4.60769	6.11878981479172e-25	2.95285094488655e-23	Sm051530-Sj006372	UP	Heterogeneous nuclear ribonucleoprotein L; Heterogeneous nuclear ribonucleoprotein L isoform 2 [Source:UniProtKB/TrEMBL;Acc:C1LFX1]	HNRNPL PTBP2,NPTB	NA
EWB00_005838	4.57251	1.76780883373407e-05	0.000121148	Sm005880-Sj005838	UP	Phosphoenolpyruvate carboxykinase (GTP) [Source:UniProtKB/TrEMBL;Acc:A0A4Z2D0C5]	E4.1.1.32,pckA,PCK	S1_progeny,vitellocyte.early,vitellocyte.mature
EWB00_007983	4.56083	0.000641976	0.00303444	Sm332610-Sj007983	UP	E3 ubiquitin-protein ligase TRIM56 [Source:UniProtKB/TrEMBL;Acc:A0A4Z2CS03]	NA	NA
EWB00_009407	4.54573	0.000327104	0.00166717	Sm323090-Sj009407	UP		NA	GSC,female_late,neoblast
EWB00_002392	4.53811	0.00143104	0.00604384	Sm026400-Sj002392	UP	Hepatic leukemia factor [Source:UniProtKB/TrEMBL;Acc:A0A4Z2DCE9]	DBP	female_late
EWB00_001804	4.50345	2.34415201529118e-10	3.7273770452378e-09	Sm051360-Sj001804	UP	GlcNAc-1-P transferase [Source:UniProtKB/TrEMBL;Acc:A0A4Z2DEG1]	ALG7	S1_progeny,tegument,vitellocyte.early,vitellocyte.late,vitellocyte.mature
EWB00_003757	4.41882	3.20791953133624e-07	3.09187886672506e-06	Sm267210-Sj003757	UP	SJCHGC06944 protein [Source:UniProtKB/TrEMBL;Acc:Q5DBS2]	NA	tegument_progenitor
EWB00_002853	4.39902	2.55877484720037e-09	3.53869844098793e-08	Sm163610-Sj002853	UP	Glutathione transferase [Source:UniProtKB/TrEMBL;Acc:A0A4Z2DAE1]	GST,gst	female_late,parenchyma,tegument_progenitor
EWB00_008125	4.39878	1.51824754021422e-20	6.02150935345881e-19	Sm047450-Sj008125	UP	Synaptobrevin YKT6 isoform 1 [Source:UniProtKB/TrEMBL;Acc:A0A4Z2CRI5]	YKT6	GSC_progeny
EWB00_000198	4.38526	0.00101767	0.00452509	Sm340270-Sj000198	UP		NA	male_late
EWB00_000091	4.37122	0.000412492	0.00205075	Sm035260-Sj000091	UP	Epidermal growth factor receptor kinase substrate 8-like protein isoform 4; Epidermal growth factor receptor pathway substrate 8 [Source:UniProtKB/TrEMBL;Acc:C1LEA3]	EPS8	female_late,male_late,tegument,vitellocyte.early
EWB00_010790	4.3398	0.00206822	0.00827889	Sm324280-Sj010790	UP	BHLH domain-containing protein [Source:UniProtKB/TrEMBL;Acc:A0A4Z2DMV6]	NA	vitellocyte.early
EWB00_004638	4.31572	0.00184518	0.00750802	Sm305770-Sj004638	UP	SJCHGC00951 protein [Source:UniProtKB/TrEMBL;Acc:Q5DB26]	NA	NA
EWB00_009009	4.24975	4.14365088978199e-20	1.57985275085003e-18	Sm133330-Sj009009	UP	Acid sphingomyelinase-like phosphodiesterase 3b isoform 1 [Source:UniProtKB/TrEMBL;Acc:A0A4Z2CN43]	SMPDL3	vitellocyte.early
EWB00_011338	4.22879	1.42139687036708e-16	4.34029194796603e-15	Sm018500-Sj011338	UP	Gluconokinase [Source:UniProtKB/TrEMBL;Acc:A0A4Z2DL59]	idnK,gntK	NA
EWB00_004647	4.2238	1.83453504515585e-33	1.60254763881273e-31	Sm214120-Sj004647	UP	5-methylcytosine rRNA methyltransferase NSUN4 [Source:UniProtKB/TrEMBL;Acc:A0A4Z2D4C9]	NA	NA
EWB00_009108	4.22034	5.84492282285506e-13	1.29281450001675e-11	Sm342260-Sj009108	UP	Ubiquitin domain-containing protein [Source:UniProtKB/TrEMBL;Acc:A0A4Z2CNL8]	NA	NA
EWB00_005837	4.22033	3.25516276905777e-34	3.03565922557671e-32	Sm247020-Sj005837	UP	Heterogeneous nuclear ribonucleoprotein K; Heterogeneous nuclear ribonucleoprotein K isoform 3 [Source:UniProtKB/TrEMBL;Acc:C1LR28]	NA	GSC,S1,neoblast
EWB00_002545	4.21904	0.00200459	0.0080663	Sm245530-Sj002545	UP	Tegumental antigen [Source:UniProtKB/TrEMBL;Acc:A0A4Z2DBX3]	NA	NA
EWB00_006733	4.1966	6.35524915678071e-09	8.32212038537831e-08	Sm212250-Sj006733	UP	Sepiapterin reductase isoform 3 [Source:UniProtKB/TrEMBL;Acc:A0A4Z2CWX3]	SPR	NA
EWB00_008943	4.1702	1.88888408988434e-37	1.97502865216543e-35	Sm247650-Sj008943	UP	Eukaryotic translation initiation factor 3 subunit D isoform 2 [Source:UniProtKB/TrEMBL;Acc:A0A4Z2CNY1]	EIF3D	NA
EWB00_000864	4.16964	0.0006136	0.00292031	Sm134390-Sj000864	UP	O-acyltransferase [Source:UniProtKB/TrEMBL;Acc:A0A4Z2DIE2]	SOAT	vitellocyte.early,vitellocyte.late,vitellocyte.mature
EWB00_008814	4.14304	1.43366157763833e-13	3.33121163208151e-12	Sm054230-Sj008814	UP	Centromere protein [Source:UniProtKB/TrEMBL;Acc:A0A4Z2CP72]	APITD1,CENPS,MHF1	NA
EWB00_000074	4.11047	1.45627234027824e-14	3.70838945397054e-13	Sm345350-Sj000074	UP	Nuclear RNA export factor 1 [Source:UniProtKB/TrEMBL;Acc:A0A4Z2DKG7]	NXF,TAP,MEX67	NA
EWB00_006546	4.10677	2.00718050923233e-36	2.00747140495831e-34	Sm142300-Sj006546	UP	Polypyrimidine tract-binding protein isoform 2 [Source:UniProtKB/TrEMBL;Acc:A0A4Z2CY36]	PTBP2,NPTB	NA
EWB00_002755	4.10373	0.000112413	0.000649174	Sm170760-Sj002755	UP	Bromodomain adjacent to zinc finger domain protein [Source:UniProtKB/TrEMBL;Acc:A0A4Z2DAZ8]	BAZ2B	NA
EWB00_001264	4.08887	3.9644993274625e-20	1.5199449921566e-18	Sm152520-Sj001264	UP	CXXC-type zinc finger protein 1 [Source:UniProtKB/TrEMBL;Acc:A0A4Z2DGD2]	CXXC1,SPP1,CPS40	NA
EWB00_000435	4.0853	1.11189574491166e-25	5.81302464820862e-24	Sm062270-Sj000435	UP	Lin-52 homolog; Protein lin-52; SJCHGC04604 protein [Source:UniProtKB/TrEMBL;Acc:Q5DFG3]	LIN52	GSC_progeny,tegument_progenitor
EWB00_007392	4.06264	1.90026402931547e-33	1.63921525828826e-31	Sm167800-Sj007392	UP	CCHC-type zinc finger protein isoform 2; Cellular nucleic acid-binding protein [Source:UniProtKB/TrEMBL;Acc:C1LSW0]	CNBP	GSC,GSC_progeny,S1,S1_progeny,neoblast
EWB00_004199	4.02331	0.00208014	0.00832178	Sm147430-Sj004199	UP	Glutamate receptor ionotropic, kainate 3 [Source:UniProtKB/TrEMBL;Acc:A0A4Z2DUZ1]	GRIK3	vitellocyte.mature
EWB00_003972	3.99082	4.51355493426713e-05	0.000283938	Sm321530-Sj003972	UP	Inhibitor of growth protein [Source:UniProtKB/TrEMBL;Acc:A0A4Z2D6T8]	ING5	NA
EWB00_000471	3.91969	0.000117378	0.00067278	Sm029670-Sj000471	UP	SJCHGC05108 protein [Source:UniProtKB/TrEMBL;Acc:Q3KZC1]	NA	S1_progeny,vitellocyte.early
EWB00_007734	3.91874	1.19541625716359e-05	8.4872094554382e-05	Sm070780-Sj007734	UP	UDP-glucose 4-epimerase [Source:UniProtKB/TrEMBL;Acc:C1L779]	galE,GALE	parenchyma
EWB00_001408	3.89944	9.47880004014832e-22	3.94055416126889e-20	Sm135570-Sj001408	UP	Actin-related protein [Source:UniProtKB/TrEMBL;Acc:A0A4Z2DX44]	ACTR6,ARP6	NA
EWB00_005476	3.89825	1.02078201228292e-08	1.28782754419825e-07	Sm129820-Sj005476	UP	ABC transporter C family member 2 [Source:UniProtKB/TrEMBL;Acc:A0A4Z2DV95]	NA	vitellocyte.early,vitellocyte.late,vitellocyte.mature
EWB00_001184	3.88987	0.00111602	0.00491178	Sm043030-Sj001184	UP	Phosphotransferase [Source:UniProtKB/TrEMBL;Acc:A0A4Z2DGI9]	HK	parenchyma,tegument,vitellocyte.late,vitellocyte.mature
EWB00_009427	3.88911	0.00166141	0.00683937	Sm158690-Sj009427	UP	Enkurin domain-containing protein isoform 2 [Source:UniProtKB/TrEMBL;Acc:A0A4Z2CLZ8]	NA	NA
EWB00_005827	3.88791	3.25939546607096e-51	8.99723524454229e-49	Sm244130-Sj005827	UP	Elongation factor G, mitochondrial [Source:UniProtKB/TrEMBL;Acc:A0A4Z2D0K9]	fusA,GFM,EFG	NA
EWB00_011100	3.84624	5.8654803005968e-07	5.3826701535131e-06	Sm320020-Sj011100	UP	SJCHGC00947 protein [Source:UniProtKB/TrEMBL;Acc:Q5DGU8]	NA	NA
EWB00_004291	3.8325	6.71814561166393e-31	5.22516193376089e-29	Sm132620-Sj004291	UP	Mitofusin-2 isoform 2 [Source:UniProtKB/TrEMBL;Acc:A0A4Z2D6I9]	MFN2,FZO1	NA
EWB00_002922	3.81322	3.79600816632421e-13	8.47775157145741e-12	Sm196480-Sj002922	UP	Small integral membrane protein 15 [Source:UniProtKB/TrEMBL;Acc:A0A4Z2DWK9]	NA	NA
EWB00_008561	3.80369	5.22272395351107e-29	3.67775693909999e-27	Sm184350-Sj008561	UP	Component of oligomeric Golgi complex 4 [Source:UniProtKB/TrEMBL;Acc:A0A4Z2CPG1]	COG4,COD1	tegument_progenitor
EWB00_009187	3.8024	1.90125486908139e-28	1.24957712871721e-26	Sm304360-Sj009187	UP	Protein farnesyltransferase/geranylgeranyltransferase type-1 subunit alpha [Source:UniProtKB/TrEMBL;Acc:A0A4Z2CMP8]	FNTA	NA
EWB00_006759	3.77755	1.20259778071036e-11	2.26134258438208e-10	Sm347940-Sj006759	UP	Protein Hook [Source:UniProtKB/TrEMBL;Acc:A0A4Z2CX99]	HOOK3	NA
EWB00_001658	3.76704	3.85105402248266e-38	4.35674160805785e-36	Sm266900-Sj001658	UP	rRNAD1-like isoform X1 [Source:UniProtKB/TrEMBL;Acc:A0A4Z2DF01]	NA	NA
EWB00_003890	3.76119	6.73872499789479e-31	5.22516193376089e-29	Sm070170-Sj003890	UP	Histone-lysine N-methyltransferase 2C [Source:UniProtKB/TrEMBL;Acc:A0A4Z2D6Y7]	NA	GSC_progeny,S1
EWB00_009076	3.71391	5.74431762114013e-11	9.98527352732696e-10	Sm022500-Sj009076	UP	SJCHGC04893 protein [Source:UniProtKB/TrEMBL;Acc:Q5DB13]	NA	NA
EWB00_007468	3.71219	5.15092071718767e-13	1.1466614151391e-11	Sm330190-Sj007468	UP	RAS-like GTP-binding protein; Ras-like GTP-binding protein isoform 2; Rho GTPase-like protein [Source:UniProtKB/TrEMBL;Acc:Q8MUI8]	RHOA	GSC,flame,parenchyma
EWB00_008340	3.71178	4.28231247415577e-06	3.34301339187205e-05	Sm211060-Sj008340	UP	Acyl-peptide hydrolase [Source:UniProtKB/TrEMBL;Acc:A0A4Z2CQM4]	APEH	NA
EWB00_005480	3.70954	2.1523449618502e-09	3.0437156929771e-08	Sm210530-Sj005480	UP	Tyrosyl-DNA phosphodiesterase 1 isoform 2 [Source:UniProtKB/TrEMBL;Acc:A0A4Z2DUA8]	TFDP1 TDP1	NA
EWB00_001982	3.69834	3.38162286565375e-05	0.000216863	Sm315480-Sj001982	UP		NA	GSC_progeny
EWB00_008616	3.68737	0.00145368	0.00611797	Sm192400-Sj008616	UP		NA	vitellocyte.mature
EWB00_001437	3.65736	9.15794510863585e-05	0.000542481	Sm134530-Sj001437	UP	Solute carrier organic anion transporter family member 5A1 [Source:UniProtKB/TrEMBL;Acc:A0A4Z2DFR0]	NA	vitellocyte.late,vitellocyte.mature
EWB00_002482	3.65705	3.33695722963263e-08	3.8638157452508e-07	Sm044680-Sj002482	UP	PUR alpha beta gamma DNA RNA binding [Source:UniProtKB/TrEMBL;Acc:C1LH88]	NA	GSC,GSC_progeny,male_late
EWB00_003498	3.60475	1.46972777660117e-43	2.15799816730312e-41	Sm053940-Sj003498	UP	Heterogeneous nuclear ribonucleoprotein A2 homolog 1; Heterogeneous nuclear ribonucleoproteins A2/B1 isoform 1; SJCHGC06206 protein [Source:UniProtKB/TrEMBL;Acc:Q86ER1]	HNRNPA1_3	GSC,GSC_progeny,S1,neoblast
EWB00_001061	3.55019	1.01186123992052e-28	6.9828544166915e-27	Sm161130-Sj001061	UP	Component of oligomeric Golgi complex 8 [Source:UniProtKB/TrEMBL;Acc:A0A4Z2DH98]	COG8	NA
EWB00_010319	3.54305	2.69082146223383e-05	0.000177189	Sm143830-Sj010319	UP	Long-chain fatty acid transport protein isoform 2 [Source:UniProtKB/TrEMBL;Acc:A0A4Z2DQ45]	K00666 SLC27A1_4,FATP1_4	S1_progeny,vitellocyte.early,vitellocyte.late,vitellocyte.mature
EWB00_008243	3.50176	1.43880315556221e-13	3.33193979078349e-12	Sm341450-Sj008243	UP	5-formyltetrahydrofolate cyclo-ligase [Source:UniProtKB/TrEMBL;Acc:C1LE23]	MTHFS	NA
EWB00_001747	3.49658	1.48694807862858e-05	0.000103442	Sm172400-Sj001747	UP	Phosphatidylinositol 4-phosphate 3-kinase C2 domain-containing subunit alpha [Source:UniProtKB/TrEMBL;Acc:A0A4Z2DER5]	PIK3C2	vitellocyte.early
EWB00_000510	3.49543	2.15135814917571e-30	1.61375245515887e-28	Sm167500-Sj000510	UP	DNA-(apurinic or apyrimidinic site) endonuclease [Source:UniProtKB/TrEMBL;Acc:A0A4Z2DJR8]	APEX2	NA
EWB00_000575	3.48939	5.03489200486001e-05	0.000314157	Sm144770-Sj000575	UP	Integral membrane protein [Source:UniProtKB/TrEMBL;Acc:A0A4Z2DIM3]	NA	GSC_progeny,S1_progeny,female_late,vitellocyte.early,vitellocyte.mature
EWB00_002538	3.48511	3.70671107919936e-09	5.03543566093598e-08	Sm021070-Sj002538	UP	Guanine nucleotide-binding protein-like 3 [Source:UniProtKB/TrEMBL;Acc:A0A4Z2DBZ6]	NUG1,GNL3	NA
EWB00_006297	3.47375	6.71983522703917e-06	5.05709737206078e-05	Sm104730-Sj006297	UP	DnaJ subfamily B member 13 isoform 1 [Source:UniProtKB/TrEMBL;Acc:A0A4Z2CZ42]	DNAJB13	male_late
EWB00_000222	3.46594	1.21722142890211e-05	8.63313985699228e-05	Sm016380-Sj000222	UP	IQ motif and SEC7 domain-containing protein [Source:UniProtKB/TrEMBL;Acc:A0A4Z2DJJ6]	IQSEC	NA
EWB00_001536	3.46515	2.76472824826406e-10	4.33622491847052e-09	Sm347660-Sj001536	UP	Putative rRNA-processing protein [Source:UniProtKB/TrEMBL;Acc:A0A4Z2DFB7]	EBP2,EBNA1BP2	GSC,S1,S1_progeny,female_late,neoblast
EWB00_007894	3.46013	1.47337523582419e-15	4.18426440428919e-14	Sm344560-Sj007894	UP	SJCHGC04628 protein [Source:UniProtKB/TrEMBL;Acc:Q5DHB2]	NA	GSC
EWB00_005434	3.42473	1.17055521298691e-12	2.51651137844943e-11	Sm168660-Sj005434	UP	General vesicular transport factor isoform 2 [Source:UniProtKB/TrEMBL;Acc:A0A4Z2DUA6]	NA	tegument_progenitor
EWB00_000870	3.41584	2.06109472632843e-19	7.64710468085617e-18	Sm171660-Sj000870	UP	E3 ubiquitin-protein ligase RNF170 [Source:UniProtKB/TrEMBL;Acc:A0A4Z2DHT1]	RNF170	female_late,neoblast
EWB00_009906	3.39637	2.12568858766752e-07	2.14778578967694e-06	Sm031560-Sj009906	UP	NEDD4-like E3 ubiquitin-protein ligase WWP2 [Source:UniProtKB/TrEMBL;Acc:A0A4Z2DQQ1]	NA	vitellocyte.late,vitellocyte.mature
EWB00_005944	3.37413	3.00644334175607e-07	2.92629978864015e-06	Sm307640-Sj005944	UP		NA	NA
EWB00_005829	3.33914	2.11303992120206e-11	3.81730065345953e-10	Sm163000-Sj005829	UP	Prolactin regulatory element-binding isoform 1 [Source:UniProtKB/TrEMBL;Acc:A0A4Z2D0G5]	NA	vitellocyte.early,vitellocyte.mature
EWB00_006558	3.33327	1.79276094916513e-05	0.000122615	Sm130620-Sj006558	UP	Asteroid 1 [Source:UniProtKB/TrEMBL;Acc:A0A4Z2CXX9]	NA	GSC,GSC_progeny,S1,female_late,male_late,neoblast,vitellocyte.mature
EWB00_007579	3.31589	3.73230603129795e-07	3.51866720245726e-06	Sm242530-Sj007579	UP	C-type mannose receptor 2 isoform 1 [Source:UniProtKB/TrEMBL;Acc:A0A4Z2CTL0]	MRC,CD206,CD280	S1_progeny,female_late,tegument,vitellocyte.early,vitellocyte.late,vitellocyte.mature
EWB00_008710	3.3141	5.85505669177283e-12	1.1511608612514e-10	Sm304910-Sj008710	UP	SJCHGC01295 protein [Source:UniProtKB/TrEMBL;Acc:Q5DD52]	NA	NA
EWB00_009137	3.28876	1.28859520986167e-05	9.09263347981121e-05	Sm066970-Sj009137	UP	Oxidoreductase-like domain-containing 1 [Source:UniProtKB/TrEMBL;Acc:A0A4Z2CNQ8]	NA	NA
EWB00_009328	3.28738	6.86395126934039e-07	6.24086004080606e-06	Sm000260-Sj009328	UP	Prosaposin isoform 3 [Source:UniProtKB/TrEMBL;Acc:A0A4Z2CMW1]	PSAP,SGP1	GSC,GSC_progeny,parenchyma,vitellocyte.early
EWB00_007367	3.27895	1.54935068744113e-46	2.88974840379223e-44	Sm213490-Sj007367	UP	CCR4-NOT transcription complex subunit 11 [Source:UniProtKB/TrEMBL;Acc:A0A4Z2CUW7]	NA	NA
EWB00_002487	3.27355	3.66324501445616e-09	4.98620391415423e-08	Sm155020-Sj002487	UP	Tetratricopeptide repeat protein 12 [Source:UniProtKB/TrEMBL;Acc:A0A4Z2DCJ0]	TTC12	NA
EWB00_008245	3.2559	1.16747727921462e-13	2.74039479723133e-12	Sm169630-Sj008245	UP	Exportin-6 [Source:UniProtKB/TrEMBL;Acc:A0A4Z2CQY9]	NA	NA
EWB00_008173	3.24943	2.46961320295203e-20	9.68340949634772e-19	Sm032120-Sj008173	UP	SJCHGC04524 protein [Source:UniProtKB/TrEMBL;Acc:Q5DEH0]	NA	NA
EWB00_000572	3.24162	9.52750468579305e-06	6.93558120639851e-05	Sm041430-Sj000572	UP	14-3-3 protein; Putative tyrosine 3-monooxygenase; SJCHGC01745 protein [Source:UniProtKB/TrEMBL;Acc:Q86DY0]	YWHAE	S1_progeny,tegument,tegument_progenitor,vitellocyte.early
EWB00_005849	3.24096	1.80993364730288e-08	2.20808906735235e-07	Sm125360-Sj005849	UP	Tyrosine-protein kinase [Source:UniProtKB/TrEMBL;Acc:A0A4Z2D0D0]	NA	NA
EWB00_004844	3.24022	3.69579875806499e-13	8.28074910045666e-12	Sm126170-Sj004844	UP	Rab GTPase-binding effector protein isoform 3 [Source:UniProtKB/TrEMBL;Acc:A0A4Z2D3W6]	RABEP1	S1_progeny,vitellocyte.early
EWB00_001367	3.22905	0.00081853	0.00375327	Sm042770-Sj001367	UP	TBC1 domain family member 30 [Source:UniProtKB/TrEMBL;Acc:A0A4Z2DXH1]	TBC1D30	mehlis_gland,vitellocyte.mature
EWB00_003255	3.22811	4.28268677301582e-19	1.55706019901072e-17	Sm343580-Sj003255	UP	Protein CLEC16A [Source:UniProtKB/TrEMBL;Acc:A0A4Z2D929]	CLEC16A	NA
EWB00_011322	3.22682	3.43808451905611e-14	8.41355364042773e-13	Sm018310-Sj011322	UP	SJCHGC05159 protein [Source:UniProtKB/TrEMBL;Acc:Q5DF97]	NA	NA
EWB00_005742	3.17859	1.08212548051899e-05	7.79034676611377e-05	Sm337280-Sj005742	UP	Non-specific serine/threonine protein kinase [Source:UniProtKB/TrEMBL;Acc:A0A4Z2D0S8]	MAST,IREH1	NA
EWB00_006914	3.17679	8.28275682072568e-09	1.06640494066843e-07	Sm002080-Sj006914	UP	S-adenosylmethionine synthase [Source:UniProtKB/TrEMBL;Acc:C1LK83]	metK,MAT	S1,S1_progeny,neoblast,vitellocyte.early
EWB00_006147	3.17316	5.93865989507871e-19	2.14569067727425e-17	Sm148010-Sj006147	UP	E3 ubiquitin-protein ligase SHPRH isoform 1 [Source:UniProtKB/TrEMBL;Acc:A0A4Z2CZC5]	SHPRH	NA
EWB00_000153	3.16529	5.76394386800601e-39	6.62949610551825e-37	Sm129970-Sj000153	UP	HMG box domain-containing protein [Source:UniProtKB/TrEMBL;Acc:A0A4Z2DJY8]	NA	NA
EWB00_006175	3.15395	1.44570174025141e-05	0.000100674	Sm090890-Sj006175	UP	Serine/threonine-protein kinase pim-1 [Source:UniProtKB/TrEMBL;Acc:A0A4Z2CZK0]	PIM1	vitellocyte.early,vitellocyte.late,vitellocyte.mature
EWB00_004744	3.15228	3.57328358024619e-19	1.31166116953612e-17	Sm343050-Sj004744	UP	Leucine-rich PPR motif-containing protein [Source:UniProtKB/TrEMBL;Acc:A0A4Z2D467]	NA	NA
EWB00_006734	3.15111	9.97568664705228e-06	7.2465487948745e-05	Sm070610-Sj006734	UP	MOB kinase activator-like 1 isoform 1 [Source:UniProtKB/TrEMBL;Acc:A0A4Z2CWV5]	MOB1,Mats	tegument,tegument_progenitor
EWB00_011174	3.14617	1.0914938596818e-13	2.57958874166579e-12	Sm068440-Sj011174	UP	RNA helicase [Source:UniProtKB/TrEMBL;Acc:A0A4Z2DM43]	DDX3X,bel	NA
EWB00_009805	3.14198	1.15189088719889e-06	1.01392844547954e-05	Sm308980-Sj009805	UP	PAX transactivation activation domain-interacting protein [Source:UniProtKB/TrEMBL;Acc:A0A4Z2DQL3]	PAXIP1,PTIP	NA
EWB00_008949	3.1324	8.98572692058685e-24	4.13403343193132e-22	Sm026190-Sj008949	UP	U3 small nucleolar RNA-associated protein 11 [Source:UniProtKB/TrEMBL;Acc:C1L464]	UTP11	NA
EWB00_008709	3.1319	4.66149207385062e-07	4.3296038763988e-06	Sm346720-Sj008709	UP	E3 ubiquitin-protein ligase listerin [Source:UniProtKB/TrEMBL;Acc:A0A4Z2CP26]	LTN1	NA
EWB00_001745	3.11397	1.26483222948872e-07	1.32251624480328e-06	Sm172420-Sj001745	UP	E3 ubiquitin-protein ligase TRIP12 isoform 2 [Source:UniProtKB/TrEMBL;Acc:A0A4Z2DEP4]	TRIP12	male_late
EWB00_005182	3.1014	9.05381150637903e-10	1.35532219534754e-08	Sm346440-Sj005182	UP	Myotubularin-related protein [Source:UniProtKB/TrEMBL;Acc:A0A4Z2D2C9]	NA	NA
EWB00_011321	3.09135	9.57527737622508e-05	0.000564778	Sm132210-Sj011321	UP	F-box only protein isoform 3 [Source:UniProtKB/TrEMBL;Acc:B5B7R2]	FBXO25_32	NA
EWB00_008732	3.08389	3.17808975928418e-09	4.36023805741951e-08	Sm157350-Sj008732	UP	Serine/threonine-protein kinase unc-51 isoform 1 [Source:UniProtKB/TrEMBL;Acc:A0A4Z2DSM6]	ULK2,ATG1	male_late
EWB00_007976	3.0798	8.85154799054124e-22	3.70209288986213e-20	Sm172120-Sj007976	UP	UPF0565 protein C2orf69 [Source:UniProtKB/TrEMBL;Acc:A0A4Z2CRY6]	NA	NA
EWB00_000466	3.07673	2.07513842573104e-21	8.57516782992211e-20	Sm159120-Sj000466	UP	Sentrin-specific protease 7 isoform 2 [Source:UniProtKB/TrEMBL;Acc:A0A4Z2DJ68]	SENP7	NA
EWB00_006675	3.05924	6.70702588081328e-09	8.76613363702508e-08	Sm327150-Sj006675	UP	DnaJ subfamily C member 13 isoform 2 [Source:UniProtKB/TrEMBL;Acc:A0A4Z2CXK8]	DNAJC13	NA
EWB00_010358	3.05862	1.68135858875646e-14	4.26582927242954e-13	Sm243910-Sj010358	UP	Transmembrane 9 superfamily member [Source:UniProtKB/TrEMBL;Acc:A0A4Z2DP99]	TM9SF2_4	NA
EWB00_007026	3.05861	6.35952900677051e-17	2.01317016861116e-15	Sm145670-Sj007026	UP	Translocation protein SEC63 isoform 2 [Source:UniProtKB/TrEMBL;Acc:A0A4Z2CW64]	SEC63,DNAJC23	NA
EWB00_007695	3.0433	1.8937686607004e-12	3.98441997789435e-11	Sm154640-Sj007695	UP	SWI/SNF-related matrix-associated actin-dependent regulator of chromatin E1 isoform 2 [Source:UniProtKB/TrEMBL;Acc:A0A4Z2CT90]	SMARCE1	NA
EWB00_007759	2.99747	0.000955405	0.00428133	Sm154910-Sj007759	UP	Zinc finger C2H2 isoform 1 [Source:UniProtKB/TrEMBL;Acc:A0A4Z2CT52]	NA	vitellocyte.early
EWB00_009225	2.99469	0.000739047	0.00342063	Sm150230-Sj009225	UP	Metal tolerance protein [Source:UniProtKB/TrEMBL;Acc:A0A4Z2CML5]	NA	NA
EWB00_003538	2.99027	5.47085452014649e-13	1.21396678596563e-11	Sm014400-Sj003538	UP	Enhancer of polycomb 1 isoform 2 [Source:UniProtKB/TrEMBL;Acc:A0A4Z2D7Y6]	EPC	GSC_progeny
EWB00_005643	2.98907	0.000828053	0.0037919	Sm021600-Sj005643	UP	Trimeric intracellular cation channel type 1B isoform 3 [Source:UniProtKB/TrEMBL;Acc:A0A4Z2DUJ9]	TMEM38,TRIC	muscle
EWB00_001496	2.98832	2.06816489363491e-10	3.31712089959078e-09	Sm150510-Sj001496	UP	WD repeat domain phosphoinositide-interacting protein isoform 1 [Source:UniProtKB/TrEMBL;Acc:A0A4Z2DFJ2]	WIPI1_2,ATG18	vitellocyte.early
EWB00_007281	2.98545	2.04570178496676e-07	2.07303788811389e-06	Sm198790-Sj007281	UP	DNA polymerase epsilon subunit 3 [Source:UniProtKB/TrEMBL;Acc:A0A4Z2CV23]	POLE3	NA
EWB00_004565	2.98211	8.43991623079346e-06	6.23595951913337e-05	Sm214350-Sj004565	UP	Glycerol-3-phosphate acyltransferase 3 isoform 1 [Source:UniProtKB/TrEMBL;Acc:A0A4Z2D4T4]	GPAT3_4,AGPAT9,AGPAT6	female_late
EWB00_010065	2.98197	0.000360613	0.00181915	Sm001020-Sj010065	UP	Adenine DNA glycosylase [Source:UniProtKB/TrEMBL;Acc:A0A4Z2DQ70]	mutY	S1
EWB00_008286	2.97971	1.30647026250695e-08	1.61866270764101e-07	Sm131800-Sj008286	UP	Non-specific serine/threonine protein kinase [Source:UniProtKB/TrEMBL;Acc:A0A4Z2CQZ5]	OXSR1,STK39	NA
EWB00_001092	2.96616	6.91385766673891e-06	5.19744354664109e-05	Sm163210-Sj001092	UP	Echinoderm microtubule-associated protein-like 1 isoform 3 [Source:UniProtKB/TrEMBL;Acc:A0A4Z2DGS6]	EML1_2	tegument_progenitor
EWB00_006936	2.96583	0.00122813	0.0053137	Sm123290-Sj006936	UP	cGMP-dependent protein kinase [Source:UniProtKB/TrEMBL;Acc:A0A4Z2CWJ9]	PRKG1	vitellocyte.mature
EWB00_001107	2.95277	8.18130596277733e-14	1.94686870514229e-12	Sm129550-Sj001107	UP	Golgin subfamily A member 2 isoform 1 [Source:UniProtKB/TrEMBL;Acc:A0A4Z2DGU7]	NA	vitellocyte.early,vitellocyte.mature
EWB00_008164	2.93448	4.91853482511479e-07	4.54388337725799e-06	Sm031990-Sj008164	UP	Glutamyl-tRNA(Gln) amidotransferase subunit A isoform 1 [Source:UniProtKB/TrEMBL;Acc:A0A4Z2CRC6]	gatA,QRSL1	NA
EWB00_004305	2.92236	9.98891637732066e-12	1.90951556564792e-10	Sm127580-Sj004305	UP	DIS3-like exonuclease 2 [Source:UniProtKB/TrEMBL;Acc:A0A4Z2D5Q5]	DIS3L2	NA
EWB00_007728	2.91938	7.06837681039692e-08	7.7304070314658e-07	Sm186670-Sj007728	UP	CAD protein isoform 1 [Source:UniProtKB/TrEMBL;Acc:A0A4Z2CT91]	CAD URA2	S1
EWB00_005698	2.9012	3.6632166952671e-13	8.23448156809065e-12	Sm017010-Sj005698	UP	Eukaryotic translation initiation factor 4 gamma 3 isoform 2 [Source:UniProtKB/TrEMBL;Acc:A0A4Z2D0Z4]	EIF4G	S1,S1_progeny,ambiguous2,female_late
EWB00_010997	2.90069	2.79214125759664e-05	0.00018264	Sm341620-Sj010997	UP	FERM domain-containing protein [Source:UniProtKB/TrEMBL;Acc:A0A4Z2DM46]	NA	tegument,vitellocyte.early,vitellocyte.late,vitellocyte.mature
EWB00_009870	2.89916	1.24746093815017e-10	2.05950429047232e-09	Sm342690-Sj009870	UP	Polyprenol reductase [Source:UniProtKB/TrEMBL;Acc:A0A4Z2DQG1]	SRD5A3	NA
EWB00_000741	2.89617	1.60199655675523e-12	3.40165484251319e-11	Sm034190-Sj000741	UP	RNA helicase [Source:UniProtKB/TrEMBL;Acc:Q5DC56]	EIF4A3,FAL1	NA
EWB00_009856	2.88793	1.42227016145951e-17	4.76460504088936e-16	Sm000720-Sj009856	UP	Homeodomain-interacting protein kinase 3 isoform 4 [Source:UniProtKB/TrEMBL;Acc:A0A4Z2DR65]	HIPK	male_late
EWB00_007543	2.87581	5.40740616493036e-17	1.7356516253109e-15	Sm099570-Sj007543	UP	SJCHGC01730 protein [Source:UniProtKB/TrEMBL;Acc:Q5DD47]	NA	tegument_progenitor
EWB00_010608	2.86988	3.48069146725778e-08	4.01005873381402e-07	Sm134670-Sj010608	UP	Ral GTPase-activating protein subunit beta isoform 1 [Source:UniProtKB/TrEMBL;Acc:A0A4Z2DMX3]	RALGAPB	vitellocyte.early
EWB00_005641	2.85852	0.000457605	0.00225406	Sm133860-Sj005641	UP	Mediator of RNA polymerase II transcription subunit 18 [Source:UniProtKB/TrEMBL;Acc:A0A4Z2DU62]	NA	NA
EWB00_006557	2.85646	4.42286552283964e-09	5.93817022823276e-08	Sm180180-Sj006557	UP	Nucleotide exchange factor SIL1 [Source:UniProtKB/TrEMBL;Acc:A0A4Z2CXW5]	SIL1,SLS1	S1_progeny
EWB00_011205	2.85279	1.94646176489193e-06	1.62228655066657e-05	Sm173940-Sj011205	UP	Frizzled-7 [Source:UniProtKB/TrEMBL;Acc:A0A4Z2DLK2]	FZD1_7,fz	NA
EWB00_010705	2.8523	3.65738312264696e-07	3.46222234971011e-06	Sm341110-Sj010705	UP	Chloride channel protein [Source:UniProtKB/TrEMBL;Acc:A0A4Z2DNP0]	CLCN3_4_5	male_late,vitellocyte.early
EWB00_010735	2.84967	1.44856377487249e-06	1.24489895521731e-05	Sm143560-Sj010735	UP	E3 ubiquitin-protein ligase [Source:UniProtKB/TrEMBL;Acc:Q5DDM0]	RNF146	NA
EWB00_000991	2.84178	2.01820940394988e-05	0.000136145	Sm023840-Sj000991	UP	SJCHGC02564 protein [Source:UniProtKB/TrEMBL;Acc:Q5D9X2]	NA	S1_progeny,tegument_progenitor,vitellocyte.late,vitellocyte.mature
EWB00_007480	2.82727	1.70076983818974e-15	4.77114335501927e-14	Sm089050-Sj007480	UP	Clone ZZD1160 mRNA sequence; Zinc finger matrin-type protein [Source:UniProtKB/TrEMBL;Acc:Q86F30]	ZMAT5	NA
EWB00_003490	2.80441	7.89140979552755e-08	8.53583369889273e-07	Sm213560-Sj003490	UP	RNA exonuclease 4 [Source:UniProtKB/TrEMBL;Acc:A0A4Z2D8D9]	REXO4,REX4	S1
EWB00_006934	2.80184	3.23703135913096e-20	1.26207646380581e-18	Sm002230-Sj006934	UP	ESF1 isoform 2 [Source:UniProtKB/TrEMBL;Acc:A0A4Z2CWG2]	NA	GSC_progeny,S1,S1_progeny
EWB00_005427	2.79304	1.98651088735594e-27	1.20253610821433e-25	Sm242930-Sj005427	UP	Long-chain-fatty-acid--ligase isoform 2 [Source:UniProtKB/TrEMBL;Acc:C1LH59]	NA	NA
EWB00_008044	2.79285	6.19479798599349e-11	1.06875752253353e-09	Sm123060-Sj008044	UP	Protein transport protein isoform 1 [Source:UniProtKB/TrEMBL;Acc:A0A4Z2CSG6]	SEC16	S1_progeny,ambiguous2,vitellocyte.early
EWB00_000965	2.78716	3.91786498447261e-10	6.07577219277426e-09	Sm343450-Sj000965	UP	UHRF1-binding protein isoform 4 [Source:UniProtKB/TrEMBL;Acc:A0A4Z2DX37]	NA	NA
EWB00_004092	2.78533	7.77145677937932e-05	0.000467575	Sm245520-Sj004092	UP		NA	NA
EWB00_004860	2.78323	2.28527890326705e-07	2.29893727572098e-06	Sm304320-Sj004860	UP	(E3-independent) E2 ubiquitin-conjugating enzyme UBE2O [Source:UniProtKB/TrEMBL;Acc:A0A4Z2D4R1]	UBE2O	NA
EWB00_008105	2.76694	2.36282836995751e-05	0.000156938	Sm137120-Sj008105	UP	Histone acetyltransferase KAT6A [Source:UniProtKB/TrEMBL;Acc:A0A4Z2CS41]	NA	male_late
EWB00_003177	2.76322	7.98552057839962e-05	0.000478784	Sm016920-Sj003177	UP	RING finger protein 11; RING finger protein isoform 2 [Source:UniProtKB/TrEMBL;Acc:C1L4C0]	RNF11	NA
EWB00_001721	2.7613	1.49964102238995e-26	8.41383958984801e-25	Sm303770-Sj001721	UP	Negative elongation factor E [Source:UniProtKB/TrEMBL;Acc:A0A4Z2DEM4]	NA	S1
EWB00_010228	2.75621	3.44523864494378e-31	2.73282665388012e-29	Sm244800-Sj010228	UP	Ubiquitin-protein ligase E3C [Source:UniProtKB/TrEMBL;Acc:A0A4Z2DPV8]	UBE3C	NA
EWB00_008929	2.75266	4.46196973610247e-09	5.97903944637731e-08	Sm309680-Sj008929	UP		NA	NA
EWB00_006580	2.75117	8.31051734628562e-06	6.15352791917565e-05	Sm052890-Sj006580	UP	Thioredoxin domain-containing protein isoform 1 [Source:UniProtKB/TrEMBL;Acc:A0A4Z2DT09]	NA	S1_progeny,vitellocyte.early
EWB00_002589	2.74648	4.0461026557164e-11	7.11627283140399e-10	Sm210770-Sj002589	UP	Vacuolar protein sorting-associated protein 26B; Vacuolar protein sorting-associated protein isoform 1 [Source:UniProtKB/TrEMBL;Acc:C1LH13]	VPS26A_B	NA
EWB00_005165	2.74217	2.79596919044897e-05	0.000182718	Sm312150-Sj005165	UP	DUF4210 domain-containing protein [Source:UniProtKB/TrEMBL;Acc:A0A4Z2D2Q9]	NA	NA
EWB00_002656	2.73512	0.000135165	0.000760205	Sm180790-Sj002656	UP	Major facilitator superfamily general substrate transporter [Source:UniProtKB/TrEMBL;Acc:A0A4Z2DBC9]	NA	S1_progeny,vitellocyte.early,vitellocyte.late
EWB00_009794	2.73127	1.16632531952204e-08	1.46076425227252e-07	Sm246450-Sj009794	UP	CDK5RAP3-like protein isoform 1 [Source:UniProtKB/TrEMBL;Acc:A0A4Z2DQQ2]	NA	S1_progeny,tegument_progenitor,vitellocyte.early
EWB00_006041	2.73048	1.63713553721317e-15	4.6113764662482e-14	Sm318110-Sj006041	UP		NA	NA
EWB00_010662	2.7242	0.000767526	0.00353349	Sm148510-Sj010662	UP	Protein phosphatase 1B isoform 1 [Source:UniProtKB/TrEMBL;Acc:A0A4Z2DN28]	PPM1B,PP2CB	tegument_progenitor
EWB00_011278	2.72083	0.000718825	0.00333823	Sm162080-Sj011278	UP	MLX-interacting protein isoform 1 [Source:UniProtKB/TrEMBL;Acc:A0A4Z2DLX9]	MLX	vitellocyte.mature
EWB00_007007	2.71369	1.69690690174967e-11	3.11445599174854e-10	Sm097740-Sj007007	UP	SJCHGC05666 protein [Source:UniProtKB/TrEMBL;Acc:Q5DAF9]	NA	male_late,tegument_progenitor
EWB00_004598	2.70523	1.66084387579988e-07	1.71322624617264e-06	Sm147920-Sj004598	UP	Ubiquitinyl hydrolase 1 [Source:UniProtKB/TrEMBL;Acc:A0A4Z2D4M8]	BAP1,UCHL2	NA
EWB00_006206	2.6823	3.66962171570206e-07	3.46904924110409e-06	Sm170300-Sj006206	UP	Dehydrogenase/reductase SDR family member 12 isoform 3 [Source:UniProtKB/TrEMBL;Acc:A0A4Z2CZP4]	DHRS12	NA
EWB00_011089	2.65826	6.57135236600643e-11	1.12808215616444e-09	Sm018680-Sj011089	UP	Isocitrate dehydrogenase [NAD] subunit, mitochondrial [Source:UniProtKB/TrEMBL;Acc:Q5DCR3]	IDH3	NA
EWB00_002265	2.65797	3.56887880036402e-06	2.82087264918347e-05	Sm247370-Sj002265	UP	PH domain-containing protein [Source:UniProtKB/TrEMBL;Acc:A0A4Z2DD08]	NA	vitellocyte.early
EWB00_005001	2.64984	4.36610452650831e-05	0.000275164	Sm069380-Sj005001	UP	Histone deacetylase 4 [Source:UniProtKB/TrEMBL;Acc:A0A4Z2D341]	NA	NA
EWB00_003316	2.63312	3.61949266400161e-05	0.000230425	Sm035190-Sj003316	UP	Protein son of sevenless isoform 2 [Source:UniProtKB/TrEMBL;Acc:A0A4Z2D8Z7]	SOS	NA
EWB00_002478	2.63066	3.87669713789248e-05	0.000246119	Sm146240-Sj002478	UP	Disks large 4 [Source:UniProtKB/TrEMBL;Acc:A0A4Z2DBU3]	NA	NA
EWB00_009029	2.63051	1.42429531925631e-12	3.04305325021294e-11	Sm139010-Sj009029	UP		NA	NA
EWB00_008174	2.62015	1.04748980828626e-10	1.74186196794782e-09	Sm032150-Sj008174	UP	Charged multivesicular body protein; Charged multivesicular body protein 3 (Chromatin-modifying protein 3) [Source:UniProtKB/TrEMBL;Acc:C1LEV6]	VPS24,CHMP3	tegument
EWB00_004311	2.61362	1.57839252363111e-36	1.60183629493798e-34	Sm010260-Sj004311	UP	DNA repair protein complementing XP-A cells isoform 2 [Source:UniProtKB/TrEMBL;Acc:A0A4Z2D5S3]	XPA	NA
EWB00_006484	2.6092	1.15260216850905e-11	2.18519438595631e-10	Sm123390-Sj006484	UP	Zinc finger protein [Source:UniProtKB/TrEMBL;Acc:A0A4Z2CYZ8]	DPF2,REQ	NA
EWB00_001577	2.60893	0.000610251	0.00290638	Sm072210-Sj001577	UP	Zinc finger protein isoform 2 [Source:UniProtKB/TrEMBL;Acc:A0A4Z2DFB4]	NA	NA
EWB00_004671	2.60838	1.22321790889514e-05	8.66676261733611e-05	Sm244620-Sj004671	UP	Sodium dicarboxylate cotransporter-related [Source:UniProtKB/TrEMBL;Acc:A0A4Z2DZ42]	NA	NA
EWB00_007094	2.59489	1.60005948708533e-06	1.36321117535505e-05	Sm168930-Sj007094	UP	Golgin-84 [Source:UniProtKB/TrEMBL;Acc:A0A4Z2DTN8]	NA	vitellocyte.early,vitellocyte.late,vitellocyte.mature
EWB00_000641	2.59371	0.00184066	0.00749405	Sm246030-Sj000641	UP	tRNA-intron lyase [Source:UniProtKB/TrEMBL;Acc:A0A4Z2DIA3]	NA	S1,S1_progeny,vitellocyte.early
EWB00_005046	2.59045	1.6939397314364e-06	1.43082963116801e-05	Sm103160-Sj005046	UP	Long-chain-fatty-acid--CoA ligase 4 isoform 2 [Source:UniProtKB/TrEMBL;Acc:A0A4Z2D356]	ACSL,fadD	vitellocyte.early,vitellocyte.late,vitellocyte.mature
EWB00_003904	2.58741	2.04697257343334e-05	0.000137682	Sm213960-Sj003904	UP	Bromodomain-containing protein [Source:UniProtKB/TrEMBL;Acc:A0A4Z2DVS3]	NA	NA
EWB00_004856	2.57832	2.9431552286507e-10	4.60560413444864e-09	Sm342220-Sj004856	UP	Heparosan-N-sulfate-glucuronate 5-epimerase [Source:UniProtKB/TrEMBL;Acc:A0A4Z2D3V1]	GLCE	NA
EWB00_008350	2.56782	2.36640780256519e-06	1.94180502324642e-05	Sm312820-Sj008350	UP	Palmitoyltransferase [Source:UniProtKB/TrEMBL;Acc:A0A4Z2CQH5]	NA	vitellocyte.early
EWB00_007128	2.55755	0.000183828	0.0010046	Sm129120-Sj007128	UP	Leucine-rich repeat protein soc-2 isoform 1 [Source:UniProtKB/TrEMBL;Acc:A0A4Z2CVT1]	SHOC2,SUR8	NA
EWB00_008118	2.55582	1.26247281073325e-16	3.90687213760992e-15	Sm047360-Sj008118	UP	UBX domain-containing protein isoform 2 [Source:UniProtKB/TrEMBL;Acc:A0A4Z2CRK1]	UBXN1_4	NA
EWB00_003469	2.54263	9.89756794749668e-19	3.53902157542355e-17	Sm164960-Sj003469	UP	Phosphatidylinositol 4,5-bisphosphate 3-kinase [Source:UniProtKB/TrEMBL;Acc:A0A4Z2D8E9]	PIK3CA_B_D	NA
EWB00_009227	2.52596	1.97722454624299e-05	0.000133763	Sm312990-Sj009227	UP	Kinesin-like protein isoform 2 [Source:UniProtKB/TrEMBL;Acc:A0A4Z2CMI5]	KIF21	male_late
EWB00_008918	2.52292	1.0001204061831e-10	1.675042431159e-09	Sm213440-Sj008918	UP	RIO kinase 1; RWD domain-containing protein isoform 1 [Source:UniProtKB/TrEMBL;Acc:C1LFX0]	NA	NA
EWB00_006668	2.51635	1.42708020547653e-07	1.48541183981803e-06	Sm097590-Sj006668	UP	Valyl-tRNA synthetase [Source:UniProtKB/TrEMBL;Acc:A0A4Z2CXJ9]	VARS,valS	S1,S1_progeny
EWB00_001668	2.512	3.7604852888525e-09	5.07849490770471e-08	Sm069810-Sj001668	UP	E3 ubiquitin-protein ligase isoform 3 [Source:UniProtKB/TrEMBL;Acc:A0A4Z2DF04]	TMEM129	vitellocyte.mature
EWB00_004076	2.51073	0.000266493	0.00138248	Sm171530-Sj004076	UP	Beta-parvin [Source:UniProtKB/TrEMBL;Acc:A0A4Z2D6K9]	PARV	vitellocyte.mature
EWB00_008794	2.50977	6.81087057926144e-11	1.16629821011125e-09	Sm058140-Sj008794	UP	Protein-L-isoaspartate O-methyltransferase [Source:UniProtKB/TrEMBL;Acc:Q5DCB3]	E2.1.1.77,pcm	NA
EWB00_007637	2.50726	1.87282210513475e-15	5.19050013957226e-14	Sm346450-Sj007637	UP	Lipoate-protein ligase B [Source:UniProtKB/TrEMBL;Acc:A0A4Z2CTY3]	lipB	female_late
EWB00_004111	2.50425	0.0011794	0.00513239	Sm084860-Sj004111	UP	Required for meiotic nuclear division protein 1 isoform 1 [Source:UniProtKB/TrEMBL;Acc:A0A4Z2D6J0]	RMND1	vitellocyte.mature
EWB00_003655	2.50255	1.72431373852743e-08	2.11734681665085e-07	Sm213390-Sj003655	UP	RING-type E3 ubiquitin transferase [Source:UniProtKB/TrEMBL;Acc:A0A4Z2DW46]	RPS6KB BRE1	NA
EWB00_008180	2.49747	2.48996091917177e-06	2.03351719564549e-05	Sm212960-Sj008180	UP	Syntaxin-18 isoform 2 [Source:UniProtKB/TrEMBL;Acc:A0A4Z2CR71]	NA	NA
EWB00_000335	2.49508	5.28448483756149e-21	2.15788342390602e-19	Sm334750-Sj000335	UP	WD repeat-containing protein [Source:UniProtKB/TrEMBL;Acc:A0A4Z2DJA3]	WDR48,UAF1	NA
EWB00_001337	2.48808	2.48712471114329e-06	2.03351719564549e-05	Sm086750-Sj001337	UP	Zinc finger protein [Source:UniProtKB/TrEMBL;Acc:A0A4Z2DFW3]	NA	NA
EWB00_004129	2.48274	3.39163027471211e-43	4.87617510953922e-41	Sm313730-Sj004129	UP	Inhibitor of growth protein [Source:UniProtKB/TrEMBL;Acc:A0A4Z2D6F6]	ING3	NA
EWB00_001392	2.48204	4.67988221630142e-12	9.33406565742662e-11	Sm145180-Sj001392	UP	Rab5 GDP/GTP exchange factor isoform 1 [Source:UniProtKB/TrEMBL;Acc:A0A4Z2DWS0]	RABGEF1	NA
EWB00_003670	2.48008	4.8260049079e-06	3.70871490750756e-05	Sm149080-Sj003670	UP		FHIP1,FAM160A	vitellocyte.mature
EWB00_009378	2.47791	9.68430972309834e-07	8.65691987034995e-06	Sm058690-Sj009378	UP	Glutathione peroxidase [Source:UniProtKB/TrEMBL;Acc:Q86EQ5]	gpx,btuE,bsaA	male_late,neoblast
EWB00_003608	2.4769	3.99293466174458e-12	8.08071615856286e-11	Sm104330-Sj003608	UP	Dihydrolipoyllysine-residue succinyltransferase component of 2-oxoglutarate dehydrogenase complex, mitochondrial [Source:UniProtKB/TrEMBL;Acc:A0A4Z2D8U0]	DLST,sucB	NA
EWB00_009007	2.46877	9.42471170998004e-06	6.86799741399918e-05	Sm242740-Sj009007	UP	CCR4-NOT transcription complex subunit 1 [Source:UniProtKB/TrEMBL;Acc:A0A4Z2CN99]	CNOT1,NOT1	vitellocyte.mature
EWB00_010386	2.46348	5.17936285548019e-10	7.94284068125973e-09	Sm243300-Sj010386	UP	Suppressor of SWI4 1 isoform 2 [Source:UniProtKB/TrEMBL;Acc:A0A4Z2DXL5]	SSF1_2	S1
EWB00_008746	2.45948	3.94279300320222e-23	1.72210218449991e-21	Sm310830-Sj008746	UP	Leucine zipper-EF-hand-containing transmembrane protein 1 [Source:UniProtKB/TrEMBL;Acc:A0A4Z2DSX9]	LETM1,MDM38	NA
EWB00_000045	2.45305	2.67603731315974e-06	2.16752740588208e-05	Sm342070-Sj000045	UP	AT-rich interactive domain-containing protein [Source:UniProtKB/TrEMBL;Acc:A0A4Z2DKG1]	ARID4B	male_late,neoblast
EWB00_010707	2.44813	0.000131398	0.000739625	Sm161250-Sj010707	UP	Microphthalmia-associated transcription factor [Source:UniProtKB/TrEMBL;Acc:A0A4Z2DNE6]	NA	NA
EWB00_005466	2.44125	6.13921221687827e-09	8.08368210674663e-08	Sm096320-Sj005466	UP	Kelch-like protein [Source:UniProtKB/TrEMBL;Acc:A0A4Z2DU82]	KLHL20,KLEIP	NA
EWB00_006527	2.43726	8.31419959033805e-05	0.000497626	Sm244200-Sj006527	UP	ATPase family AAA domain-containing protein isoform 1 [Source:UniProtKB/TrEMBL;Acc:A0A4Z2CXR6]	ATAD1,MSP1	NA
EWB00_006404	2.42913	0.00117212	0.00511773	Sm040570-Sj006404	UP	Ras-related protein isoform 1; SJCHGC09085 protein [Source:UniProtKB/TrEMBL;Acc:Q5DCZ9]	RAB5C	vitellocyte.mature
EWB00_010752	2.42606	0.000101435	0.000593224	Sm125460-Sj010752	UP	E3 ubiquitin-protein ligase [Source:UniProtKB/TrEMBL;Acc:A0A4Z2DPM2]	RNF13,RZF	vitellocyte.early
EWB00_000963	2.42529	6.15017050674356e-10	9.36916703466607e-09	Sm036060-Sj000963	UP	SJCHGC06410 protein [Source:UniProtKB/TrEMBL;Acc:Q5D9B0]	NA	female_late
EWB00_005666	2.42317	2.36577907606158e-07	2.37645435282401e-06	Sm130800-Sj005666	UP	PAN2-PAN3 deadenylation complex catalytic subunit PAN2 isoform 2 [Source:UniProtKB/TrEMBL;Acc:A0A4Z2DUE7]	PAN2	NA
EWB00_000046	2.41936	0.000650124	0.00306809	Sm124770-Sj000046	UP	Protein-associating with the carboxyl-terminal domain of ezrin [Source:UniProtKB/TrEMBL;Acc:A0A4Z2DKJ0]	CFAP157	NA
EWB00_010851	2.41928	1.51033815994618e-08	1.86122207889082e-07	Sm322710-Sj010851	UP	DNA excision repair protein isoform 2 [Source:UniProtKB/TrEMBL;Acc:A0A4Z2DMQ5]	ERCC8,CKN1,CSA	NA
EWB00_003176	2.41578	1.25953329197999e-09	1.84544357706028e-08	Sm131400-Sj003176	UP	Glucosidase 2 subunit beta [Source:UniProtKB/TrEMBL;Acc:C1LJN3]	PRKCSH	GSC_progeny,S1_progeny,mehlis_gland
EWB00_004781	2.41301	6.28788688019119e-06	4.74756098032816e-05	Sm210370-Sj004781	UP	Dolichyl-diphosphooligosaccharide--protein glycosyltransferase subunit 2 [Source:UniProtKB/TrEMBL;Acc:A0A4Z2D412]	RPN2,SWP1	S1_progeny,tegument_progenitor,vitellocyte.early,vitellocyte.late
EWB00_001559	2.40791	1.80556050943096e-07	1.84869036729719e-06	Sm213120-Sj001559	UP	Etoposide-induced protein 2.4 [Source:UniProtKB/TrEMBL;Acc:A0A4Z2DF58]	NA	NA
EWB00_003313	2.40586	8.62950246693286e-27	5.00438626254652e-25	Sm035150-Sj003313	UP	SJCHGC04993 protein; Telomere length and silencing protein 1 [Source:UniProtKB/TrEMBL;Acc:Q5DAQ6]	NA	NA
EWB00_008438	2.40214	1.4768986420096e-12	3.1457029408976e-11	Sm047330-Sj008438	UP	RRM domain-containing protein [Source:UniProtKB/TrEMBL;Acc:A0A4Z2CPY1]	NA	NA
EWB00_007419	2.39196	0.00181707	0.00741112	Sm130300-Sj007419	UP	Sodium/potassium-transporting ATPase subunit alpha [Source:UniProtKB/TrEMBL;Acc:A0A4Z2CUM2]	ATP1A	flame,neuron
EWB00_000053	2.3825	6.59610131137214e-07	6.01316976879513e-06	Sm074510-Sj000053	UP	Guanine nucleotide-binding protein subunit alpha-13 [Source:UniProtKB/TrEMBL;Acc:A0A4Z2DKC1]	NA	NA
EWB00_007459	2.37606	3.19831755244329e-07	3.08693558453303e-06	Sm154420-Sj007459	UP	Clathrin heavy chain [Source:UniProtKB/TrEMBL;Acc:A0A4Z2CUI0]	CLTC	vitellocyte.mature
EWB00_010906	2.37527	1.54916835503553e-26	8.62162162750018e-25	Sm006590-Sj010906	UP	Zinc finger HIT domain-containing protein isoform 2 [Source:UniProtKB/TrEMBL;Acc:A0A4Z2DMQ8]	NA	GSC
EWB00_010356	2.37147	1.76780363469379e-08	2.1630519296138e-07	Sm076040-Sj010356	UP	Akirin-1 isoform 2; SJCHGC06088 protein; Transmembrane 9 superfamily protein member 4 [Source:UniProtKB/TrEMBL;Acc:Q5D9W5]	NA	GSC,GSC_progeny,female_late,male_late
EWB00_004795	2.37026	1.27355814744143e-08	1.5807238804844e-07	Sm005780-Sj004795	UP	SJCHGC05964 protein [Source:UniProtKB/TrEMBL;Acc:Q5DA86]	NA	GSC,neoblast
EWB00_003926	2.36458	0.000588877	0.00281429	Sm148720-Sj003926	UP	DNA-directed RNA polymerase [Source:UniProtKB/TrEMBL;Acc:A0A4Z2DVV8]	POLRMT,RPO41	S1,S1_progeny
EWB00_004801	2.34994	0.00043895	0.00216836	Sm135280-Sj004801	UP	Brefeldin A-inhibited guanine nucleotide-exchange protein [Source:UniProtKB/TrEMBL;Acc:A0A4Z2DUQ1]	ARFGEF,BIG	tegument_progenitor,vitellocyte.mature
EWB00_011023	2.34171	2.15344477191533e-08	2.56222799499788e-07	Sm334290-Sj011023	UP	Endoplasmic reticulum metallopeptidase 1 [Source:UniProtKB/TrEMBL;Acc:A0A4Z2DMJ0]	NA	vitellocyte.late,vitellocyte.mature
EWB00_011379	2.33577	3.29820953240734e-05	0.000212124	Sm149370-Sj011379	UP	Transmembrane protein [Source:UniProtKB/TrEMBL;Acc:A0A4Z2DKK9]	NA	NA
EWB00_002065	2.33383	0.000217499	0.00116534	Sm179350-Sj002065	UP		NA	NA
EWB00_005806	2.33347	0.00128857	0.00552668	Sm000660-Sj005806	UP	Ornithine--oxo-acid aminotransferase [Source:UniProtKB/TrEMBL;Acc:C1LLF3]	rocD,OAT argD	parenchyma,vitellocyte.early,vitellocyte.late,vitellocyte.mature
EWB00_003049	2.32738	4.36561384302451e-08	4.95511531755134e-07	Sm030920-Sj003049	UP	Mitochondrial import receptor subunit TOM22 homolog [Source:UniProtKB/TrEMBL;Acc:C1LPM3]	NA	female_late,tegument_progenitor
EWB00_002737	2.32637	1.34167674536336e-09	1.95335679741614e-08	Sm049880-Sj002737	UP	Nuclear pore glycoprotein p62 isoform 2 [Source:UniProtKB/TrEMBL;Acc:A0A4Z2DAX9]	NUP62,NSP1	NA
EWB00_004441	2.3206	2.48369966917419e-07	2.47688026256807e-06	Sm158050-Sj004441	UP	Putative global transcription activator SNF2L2 [Source:UniProtKB/TrEMBL;Acc:A0A4Z2D631]	SMARCA2_4	GSC_progeny
EWB00_005019	2.31258	2.12316300343691e-05	0.000142114	Sm212860-Sj005019	UP	39S ribosomal protein L14 [Source:UniProtKB/TrEMBL;Acc:A0A4Z2D317]	RP-L14,MRPL14,rplN	NA
EWB00_002187	2.31107	1.08558621208577e-05	7.8037817183374e-05	Sm156880-Sj002187	UP	Protein transport protein isoform 2 [Source:UniProtKB/TrEMBL;Acc:A0A4Z2DD67]	SEC24	S1_progeny,vitellocyte.early
EWB00_008104	2.30584	7.6405740003439e-12	1.4769636183858e-10	Sm343090-Sj008104	UP		NA	NA
EWB00_005060	2.30552	1.49747115753838e-08	1.84866698715069e-07	Sm344960-Sj005060	UP	Transmembrane protein isoform 1 [Source:UniProtKB/TrEMBL;Acc:A0A4Z2D3U8]	NA	tegument_progenitor
EWB00_001883	2.30472	4.17361342740403e-05	0.000263756	Sm332170-Sj001883	UP		NA	vitellocyte.early
EWB00_006492	2.30389	2.03468827978377e-06	1.6836191629242e-05	Sm146400-Sj006492	UP	Syntaxin-binding protein isoform 3 [Source:UniProtKB/TrEMBL;Acc:A0A4Z2CY39]	STXBP1,MUNC18-1	NA
EWB00_007684	2.29948	6.12257775394244e-08	6.7495062428046e-07	Sm157660-Sj007684	UP	RNA helicase [Source:UniProtKB/TrEMBL;Acc:C1L5J7]	DDX47,RRP3	NA
EWB00_011396	2.29882	1.98685079776227e-09	2.81545325572021e-08	Sm248000-Sj011396	UP	39S ribosomal protein L52, mitochondrial [Source:UniProtKB/TrEMBL;Acc:Q5DAI7]	NA	GSC
EWB00_008911	2.29171	2.485020068082e-09	3.45748457456329e-08	Sm027880-Sj008911	UP	H2-K region expressed gene 2; Prefoldin subunit 6; SJCHGC06238 protein [Source:UniProtKB/TrEMBL;Acc:Q5DDY5]	pfdB,PFDN6	GSC_progeny,tegument_progenitor
EWB00_003565	2.28858	3.82179177023886e-05	0.00024308	Sm246050-Sj003565	UP	Vinculin [Source:UniProtKB/TrEMBL;Acc:A0A4Z2D923]	VCL	NA
EWB00_010671	2.27966	3.9445659723705e-07	3.6935481377651e-06	Sm346690-Sj010671	UP	Oligosaccharyltransferase complex subunit [Source:UniProtKB/TrEMBL;Acc:C1LGS0]	OSTC	S1_progeny
EWB00_003612	2.27881	3.26994802796463e-06	2.60671681329872e-05	Sm104370-Sj003612	UP	DNA repair XRCC2-like isoform 2 [Source:UniProtKB/TrEMBL;Acc:A0A4Z2D822]	NA	GSC_progeny,female_late,tegument_progenitor
EWB00_011251	2.27869	5.58827270256651e-06	4.27072756593704e-05	Sm180540-Sj011251	UP	UPF0687 C20orf27 [Source:UniProtKB/TrEMBL;Acc:A0A4Z2DKR9]	NA	NA
EWB00_001513	2.27832	1.63018731133947e-09	2.34862685502164e-08	Sm304960-Sj001513	UP	RNA helicase [Source:UniProtKB/TrEMBL;Acc:A0A4Z2DFL3]	DDX46,PRP5	male_late
EWB00_005035	2.27692	1.66639783000179e-12	3.51676190362151e-11	Sm346350-Sj005035	UP	26S proteasome non-ATPase regulatory subunit 1 [Source:UniProtKB/TrEMBL;Acc:A0A4Z2D394]	PSMD1,RPN2	NA
EWB00_008736	2.276	1.5913982047651e-06	1.35918799642128e-05	Sm065190-Sj008736	UP	Thioredoxin-related transmembrane protein isoform 1 [Source:UniProtKB/TrEMBL;Acc:A0A4Z2DSJ1]	TMX1_4	GSC_progeny,S1_progeny,female_late
EWB00_007963	2.27094	1.12669946961611e-09	1.66495782437275e-08	Sm074050-Sj007963	UP	Scm-like with four MBT domains protein [Source:UniProtKB/TrEMBL;Acc:A0A4Z2CS77]	SFMBT	NA
EWB00_004946	2.27044	2.67255520203739e-05	0.000176154	Sm156170-Sj004946	UP	Trithorax group protein [Source:UniProtKB/TrEMBL;Acc:A0A4Z2D3D2]	ARID1	NA
EWB00_007842	2.26128	1.84533427150767e-08	2.22245232245627e-07	Sm311780-Sj007842	UP	Fucosyltransferase 8 isoform 4 [Source:UniProtKB/TrEMBL;Acc:A0A4Z2CSY6]	FUT8	NA
EWB00_001415	2.25827	0.00197019	0.00794639	Sm334310-Sj001415	UP	Zinc finger and SCAN domain-containing protein [Source:UniProtKB/TrEMBL;Acc:A0A4Z2DWU7]	NA	male_late
EWB00_000909	2.257	0.00172982	0.007093	Sm342930-Sj000909	UP	E3 ubiquitin-protein ligase [Source:UniProtKB/TrEMBL;Acc:A0A4Z2DI70]	RNF103,KF1	NA
EWB00_005949	2.25608	3.44678504284242e-06	2.73405328513282e-05	Sm045040-Sj005949	UP	Putative rRNA methyltransferase [Source:UniProtKB/TrEMBL;Acc:A0A4Z2DT13]	SPB1,FTSJ3	GSC,GSC_progeny,S1,S1_progeny,female_late,male_late,neoblast
EWB00_007469	2.25601	3.00751555784977e-06	2.40496695999088e-05	Sm196790-Sj007469	UP	Peptide-methionine (R)-S-oxide reductase [Source:UniProtKB/TrEMBL;Acc:Q86ES2]	msrB	GSC,male_late
EWB00_004151	2.25473	0.00163457	0.00675448	Sm161400-Sj004151	UP	Lysine-specific demethylase 3A isoform 1 [Source:UniProtKB/TrEMBL;Acc:A0A4Z2D695]	KDM3	NA
EWB00_009905	2.24912	1.83914173496774e-07	1.87750253151071e-06	Sm031570-Sj009905	UP	60S ribosomal protein isoform 2; Ribosomal protein L18 [Source:UniProtKB/TrEMBL;Acc:C1LWI6]	RP-L18e,RPL18	GSC,GSC_progeny,S1,S1_progeny,female_late,neoblast,neoblast_progeny
EWB00_008510	2.24541	2.48934624542381e-05	0.000165024	Sm095130-Sj008510	UP	Hydroxymethylbilane synthase [Source:UniProtKB/TrEMBL;Acc:C1LDH1]	hemC,HMBS	NA
EWB00_007379	2.23221	6.05028693473239e-11	1.04644185805986e-09	Sm144990-Sj007379	UP	Protein lin-10 isoform 1 [Source:UniProtKB/TrEMBL;Acc:A0A4Z2CUZ5]	APBA1,X11	NA
EWB00_009821	2.21536	3.99068591810491e-08	4.56127996275708e-07	Sm030250-Sj009821	UP	Nuclear transcription factor Y subunit [Source:UniProtKB/TrEMBL;Acc:Q5DDA7]	NFYA,HAP2	NA
EWB00_001044	2.21357	2.1940903385696e-05	0.000146577	Sm306730-Sj001044	UP	Diphthine--ammonia ligase isoform 1 [Source:UniProtKB/TrEMBL;Acc:A0A4Z2DH43]	DPH6	NA
EWB00_008516	2.21125	2.34678021131049e-23	1.0448471121454e-21	Sm163850-Sj008516	UP	TIP41-like protein [Source:UniProtKB/TrEMBL;Acc:Q5DGQ8]	TIPRL,TIP41	NA
EWB00_010402	2.21035	2.5008387328223e-07	2.49037346251179e-06	Sm079810-Sj010402	UP	Putative peptide chain release factor C12orf65 isoform 1; SJCHGC03759 protein [Source:UniProtKB/TrEMBL;Acc:Q5DHH7]	COXPD7	NA
EWB00_009862	2.20694	1.28863320346472e-06	1.12141963897983e-05	Sm143070-Sj009862	UP	Kelch-like protein isoform 4 [Source:UniProtKB/TrEMBL;Acc:A0A4Z2CLC6]	NA	NA
EWB00_001240	2.20448	1.23007954283664e-07	1.2920515867756e-06	Sm055050-Sj001240	UP	40S ribosomal protein S17 [Source:UniProtKB/TrEMBL;Acc:Q5D8R1]	RP-S17e,RPS17	GSC,GSC_progeny,S1,S1_progeny,female_late
EWB00_001227	2.20181	5.53992398230428e-06	4.23847177404455e-05	Sm080110-Sj001227	UP	Coiled-coil domain-containing protein isoform 1 [Source:UniProtKB/TrEMBL;Acc:A0A4Z2DG81]	CCDC12	NA
EWB00_003561	2.1977	3.12195549494869e-07	3.03018493257959e-06	Sm328350-Sj003561	UP	D-aminoacyl-tRNA deacylase [Source:UniProtKB/TrEMBL;Acc:A0A4Z2D884]	dtd,DTD	NA
EWB00_011092	2.18772	1.13988282616725e-06	1.0046400234202e-05	Sm018710-Sj011092	UP	DDB1-and CUL4-associated factor 7 isoform 1; SJCHGC09369 protein [Source:UniProtKB/TrEMBL;Acc:Q5DEX0]	DCAF7,HAN11	NA
EWB00_000284	2.18616	0.00012221	0.000696802	Sm213720-Sj000284	UP	Cysteine-S-conjugate beta-lyase 2 [Source:UniProtKB/TrEMBL;Acc:A0A4Z2DJK6]	CCBL	NA
EWB00_008004	2.18458	1.85421846487991e-10	3.00374686059536e-09	Sm152370-Sj008004	UP	ADP-ribosylation factor GTPase-activating protein isoform 1 [Source:UniProtKB/TrEMBL;Acc:A0A4Z2CS26]	ARFGAP1	male_late,tegument_progenitor
EWB00_003286	2.18442	6.48967815134232e-05	0.000398091	Sm020300-Sj003286	UP	Putative Dishevelled segment polarity protein DVL-3 [Source:UniProtKB/TrEMBL;Acc:A0A4Z2D8W3]	DVL	tegument_progenitor
EWB00_005772	2.18203	1.67252369610742e-11	3.07788960715662e-10	Sm347330-Sj005772	UP	Methyltransferase-like protein 17 isoform 5 [Source:UniProtKB/TrEMBL;Acc:C7TXY3]	NA	NA
EWB00_005140	2.17226	2.35389934157389e-05	0.000156496	Sm088650-Sj005140	UP	ADP-ribosylation factor 4; ADP-ribosylation factor 4 isoform 2; SJCHGC01339 protein [Source:UniProtKB/TrEMBL;Acc:Q5D9T3]	ARF1_2	S1_progeny,tegument_progenitor,vitellocyte.early
EWB00_001916	2.16287	8.08263769308809e-06	6.0041208525297e-05	Sm141440-Sj001916	UP	Eukaryotic translation initiation factor 2-alpha kinase 1 [Source:UniProtKB/TrEMBL;Acc:A0A4Z2DE13]	NA	NA
EWB00_004522	2.15905	3.2264644341767e-07	3.10541576851512e-06	Sm119920-Sj004522	UP	40S ribosomal protein; Ribosomal protein S16; SJCHGC06252 protein [Source:UniProtKB/TrEMBL;Acc:Q5DAT2]	RP-S16e,RPS16	GSC_progeny,S1,S1_progeny,female_late,neoblast
EWB00_000401	2.15793	2.64457829597935e-10	4.17625510767815e-09	Sm210480-Sj000401	UP	Putative Xaa-Pro aminopeptidase 3 isoform 2 [Source:UniProtKB/TrEMBL;Acc:A0A4Z2DJ59]	pepP pepQ	NA
EWB00_001660	2.15669	2.56975127821477e-06	2.0912563173302e-05	Sm212490-Sj001660	UP	Protein transport protein isoform 2 [Source:UniProtKB/TrEMBL;Acc:A0A4Z2DF02]	SEC31	S1_progeny,vitellocyte.early
EWB00_005310	2.15538	1.81247378841489e-06	1.52164009900866e-05	Sm164540-Sj005310	UP	Manganese-transporting ATPase 13A1 isoform 2 [Source:UniProtKB/TrEMBL;Acc:A0A4Z2D1Y1]	ATP13A1,SPF1	S1_progeny,vitellocyte.early
EWB00_009046	2.15339	0.000746079	0.00344855	Sm324700-Sj009046	UP	ATP-dependent helicase fft2 [Source:UniProtKB/TrEMBL;Acc:A0A4Z2DRY5]	SMARCAD1	GSC_progeny,male_late,vitellocyte.mature
EWB00_007508	2.15307	7.84408794363582e-06	5.84579383358864e-05	Sm341070-Sj007508	UP	Oligodendrocyte transcription factor 2 isoform 2 [Source:UniProtKB/TrEMBL;Acc:A0A4Z2CTX6]	NA	NA
EWB00_010648	2.15009	0.00175349	0.00717633	Sm245860-Sj010648	UP	ATP-dependent DNA helicase DDX11 isoform 1 [Source:UniProtKB/TrEMBL;Acc:A0A4Z2DN33]	DDX11,CHL1,CTF1	vitellocyte.late,vitellocyte.mature
EWB00_000245	2.14862	1.71360415840625e-06	1.44567020747696e-05	Sm003410-Sj000245	UP	60S ribosomal protein; Putative 60S ribosomal protein L23a [Source:UniProtKB/TrEMBL;Acc:C1LAE2]	RP-L23Ae,RPL23A	GSC,GSC_progeny,S1,S1_progeny,female_late,neoblast,vitellocyte.early
EWB00_000267	2.14603	0.000649858	0.00306809	Sm123870-Sj000267	UP	SJCHGC01984 protein; Synaptobrevin-1; Vesicle-associated membrane protein 2 [Source:UniProtKB/TrEMBL;Acc:Q86FE0]	VAMP2	female_late,neuron,vitellocyte.mature
EWB00_003355	2.1458	1.11953649298826e-08	1.40727164628634e-07	Sm346190-Sj003355	UP	TIMELESS-interacting protein [Source:UniProtKB/TrEMBL;Acc:A0A4Z2D8J3]	TIPIN,CSM3,SWI3	NA
EWB00_000392	2.12845	3.95114091101342e-06	3.09498563301971e-05	Sm341430-Sj000392	UP		NA	NA
EWB00_010782	2.12774	9.49971812697934e-08	1.01325432448662e-06	Sm075640-Sj010782	UP	AMME syndrome candidate 1 protein isoform 2; AMME syndrome candidate gene 1 protein homolog [Source:UniProtKB/TrEMBL;Acc:C1L5X6]	AMMECR1,AMMECR1L	NA
EWB00_007721	2.12237	0.000122377	0.000696802	Sm152330-Sj007721	UP	SJCHGC06050 protein; cAMP-dependent protein kinase catalytic subunit isoform 3 [Source:UniProtKB/TrEMBL;Acc:Q5DF14]	PKA	neuron
EWB00_001698	2.11787	1.49212571815249e-05	0.000103697	Sm161980-Sj001698	UP	DIS3-like exonuclease 1 [Source:UniProtKB/TrEMBL;Acc:A0A4Z2DWJ7]	DIS3L	S1
EWB00_002489	2.11363	3.00472720626098e-06	2.40496695999088e-05	Sm061200-Sj002489	UP	60S ribosomal protein L35a [Source:UniProtKB/TrEMBL;Acc:Q86E43]	RP-L35Ae,RPL35A	GSC,GSC_progeny,S1,S1_progeny,female_late,neoblast,vitellocyte.early
EWB00_007402	2.11103	2.09718065640459e-05	0.000140648	Sm343730-Sj007402	UP	Cyclic AMP-responsive element-binding protein 3-like protein [Source:UniProtKB/TrEMBL;Acc:A0A4Z2CV33]	NA	NA
EWB00_000766	2.10747	4.04864359792126e-05	0.000256327	Sm034400-Sj000766	UP	AP complex subunit sigma [Source:UniProtKB/TrEMBL;Acc:Q5DBZ1]	AP3S	tegument_progenitor
EWB00_004947	2.10652	3.18531621307157e-12	6.50351100189552e-11	Sm063090-Sj004947	UP	Aconitate hydratase, mitochondrial [Source:UniProtKB/TrEMBL;Acc:A0A4Z2D3D7]	ACO,acnA aksD	NA
EWB00_006471	2.10151	2.85740060879593e-05	0.000185503	Sm124390-Sj006471	UP	Patatin-like phospholipase domain-containing protein isoform 3 [Source:UniProtKB/TrEMBL;Acc:A0A4Z2CY04]	NA	male_late,vitellocyte.mature
EWB00_007823	2.09728	0.000339821	0.00172181	Sm174450-Sj007823	UP	Surfeit locus protein 4 [Source:UniProtKB/TrEMBL;Acc:C1L6W8]	ERV29,SURF4	S1_progeny,tegument_progenitor,vitellocyte.early
EWB00_002228	2.09696	1.15168189111631e-05	8.2104924902827e-05	Sm026910-Sj002228	UP	Lipase maturation factor [Source:UniProtKB/TrEMBL;Acc:A0A4Z2DCY4]	NA	S1_progeny,tegument,vitellocyte.early
EWB00_006203	2.09302	1.02756435880514e-06	9.14996340659906e-06	Sm327480-Sj006203	UP	Spectrin alpha chain isoform 1 [Source:UniProtKB/TrEMBL;Acc:A0A4Z2CZM6]	SPTAN	male_late
EWB00_004607	2.09256	1.33776973051791e-06	1.15833737895911e-05	Sm048080-Sj004607	UP		NA	NA
EWB00_003983	2.09107	0.00010637	0.000619077	Sm029940-Sj003983	UP	Ubiquitin-conjugating enzyme E2 Q2 isoform 2 [Source:UniProtKB/TrEMBL;Acc:A0A4Z2D6U9]	UBE2Q	NA
EWB00_010884	2.08969	1.33085691386639e-06	1.15525076259019e-05	Sm163560-Sj010884	UP	Symplekin isoform 3 [Source:UniProtKB/TrEMBL;Acc:A0A4Z2DMR4]	SYMPK	NA
EWB00_009567	2.08559	2.89902066240333e-07	2.83775058031849e-06	Sm022700-Sj009567	UP	Very-long-chain (3R)-3-hydroxyacyl-CoA dehydratase [Source:UniProtKB/TrEMBL;Acc:Q86FA4]	HACD,PHS1,PAS2	S1_progeny,vitellocyte.early
EWB00_001011	2.08446	4.8228516991102e-05	0.000301745	Sm044000-Sj001011	UP	Bax inhibitor 1 isoform 3 [Source:UniProtKB/TrEMBL;Acc:A0A4Z2DHK2]	TMBIM6,BI1,TEGT	S1_progeny,male_late,tegument_progenitor
EWB00_005177	2.07751	2.16101609110767e-11	3.89377860175824e-10	Sm181240-Sj005177	UP	Glutamyl-tRNA(Gln) amidotransferase subunit B, mitochondrial [Source:UniProtKB/TrEMBL;Acc:A0A4Z2D2D1]	gatB,PET112	NA
EWB00_009459	2.07334	4.05700977233272e-05	0.000256622	Sm133740-Sj009459	UP	Mediator complex subunit 23 [Source:UniProtKB/TrEMBL;Acc:A0A4Z2DRB8]	MED23	NA
EWB00_010932	2.06514	5.53678244342319e-10	8.47213650600076e-09	Sm008900-Sj010932	UP	Eukaryotic translation initiation factor 4 gamma 2 isoform 2 [Source:UniProtKB/TrEMBL;Acc:A0A4Z2DXK0]	EIF4G	NA
EWB00_008674	2.06334	2.90319137778883e-06	2.32693655030438e-05	Sm171940-Sj008674	UP	SJCHGC02185 protein; Transcription termination factor 3 [Source:UniProtKB/TrEMBL;Acc:Q5DD87]	NA	NA
EWB00_006393	2.05047	4.14224078904397e-10	6.40932818053642e-09	Sm247560-Sj006393	UP	Interferon stimulated exonuclease gene 20kDa-like 2; Protein FAM8A1 [Source:UniProtKB/TrEMBL;Acc:C1LII8]	NA	tegument_progenitor
EWB00_003129	2.04393	2.17545523647078e-06	1.79150555929414e-05	Sm142710-Sj003129	UP	Non-specific serine/threonine protein kinase [Source:UniProtKB/TrEMBL;Acc:A0A4Z2D9L9]	SMG1	NA
EWB00_008038	2.04251	6.35116941058001e-05	0.000390289	Sm181050-Sj008038	UP		NA	S1_progeny,mehlis_gland,vitellocyte.early
EWB00_008758	2.04196	0.000114004	0.000655527	Sm302650-Sj008758	UP	Zinc finger protein [Source:UniProtKB/TrEMBL;Acc:A0A4Z2CNZ3]	HIVEP	NA
EWB00_000389	2.04157	7.51124812946331e-08	8.15017662601042e-07	Sm347300-Sj000389	UP	Putative cellular senescence inhibited gene protein; Putative ribosome biogenesis protein; SJCHGC05614 protein [Source:UniProtKB/TrEMBL;Acc:Q5DEM5]	NA	GSC,S1,S1_progeny,neoblast
EWB00_004466	2.03927	3.61061168449169e-06	2.84729428982597e-05	Sm138860-Sj004466	UP	AP-3 complex subunit delta-1 [Source:UniProtKB/TrEMBL;Acc:A0A4Z2D554]	AP3D	vitellocyte.early
EWB00_002685	2.0391	3.51840050366424e-06	2.78765578367244e-05	Sm046140-Sj002685	UP	Nuclear receptor-binding protein [Source:UniProtKB/TrEMBL;Acc:A0A4Z2DBA6]	NRBP	NA
EWB00_004367	2.03535	2.72800815337996e-06	2.19774978476318e-05	Sm342240-Sj004367	UP	Transcription factor tau subunit sfc6 isoform 2 [Source:UniProtKB/TrEMBL;Acc:A0A4Z2D601]	NA	NA
EWB00_000871	2.02832	8.17578818196333e-13	1.7798458751965e-11	Sm171670-Sj000871	UP	DDB1-and CUL4-associated factor 11 isoform 1 [Source:UniProtKB/TrEMBL;Acc:A0A4Z2DHP5]	DCAF11	NA
EWB00_000094	2.02796	3.11983667663633e-12	6.38872193040573e-11	Sm035410-Sj000094	UP	Putative 39S ribosomal protein L24 [Source:UniProtKB/TrEMBL;Acc:A0A4Z2DKE9]	NA	NA
EWB00_003371	2.02607	1.98753303349577e-07	2.02002436880034e-06	Sm301780-Sj003371	UP	Dual specificity mitogen-activated protein kinase kinase 7 [Source:UniProtKB/TrEMBL;Acc:A0A4Z2DVZ2]	MAP2K7,MKK7	NA
EWB00_009065	2.02351	1.22489631102877e-06	1.07271693431593e-05	Sm177790-Sj009065	UP	NFU1 iron-sulfur cluster scaffold homolog, mitochondrial [Source:UniProtKB/TrEMBL;Acc:C1LFL5]	NFU1,HIRIP5	male_late
EWB00_002798	2.0205	0.000150176	0.00083645	Sm144070-Sj002798	UP	Putative gastric mucin [Source:UniProtKB/TrEMBL;Acc:A0A4Z2DAM4]	NA	male_late
EWB00_008753	2.01662	3.17527184751068e-06	2.53617488653602e-05	Sm248200-Sj008753	UP		NA	NA
EWB00_010169	2.01366	8.24189185216646e-06	6.10926913767999e-05	Sm343610-Sj010169	UP	Protein phosphatase 1 regulatory subunit 12B isoform 2 [Source:UniProtKB/TrEMBL;Acc:A0A4Z2DPY9]	PPP1R12A,MYPT1	NA
EWB00_008108	2.01216	1.83264399713482e-08	2.22245232245627e-07	Sm050570-Sj008108	UP	Adenylate kinase isoenzyme 6 homolog [Source:UniProtKB/TrEMBL;Acc:Q5DAB1]	AK6,FAP7	female_late
EWB00_005487	2.01216	8.54485240130412e-13	1.85434045350314e-11	Sm198520-Sj005487	UP	Transcription initiation factor TFIID subunit 8 isoform 2 [Source:UniProtKB/TrEMBL;Acc:A0A4Z2DV30]	NA	NA
EWB00_010669	2.01046	3.73574458400585e-16	1.11122299026829e-14	Sm181130-Sj010669	UP	SWIM-type domain-containing protein [Source:UniProtKB/TrEMBL;Acc:A0A4Z2DP72]	NA	NA
EWB00_005502	2.00911	0.00026654	0.00138248	Sm211300-Sj005502	UP	Component of oligomeric Golgi complex 7 [Source:UniProtKB/TrEMBL;Acc:A0A4Z2D1E1]	NA	NA
EWB00_001310	2.00651	2.87106215275051e-07	2.81837836644826e-06	Sm246990-Sj001310	UP	Dr1-associated corepressor; Dr1-associated corepressor (Dr1-associated protein 1); Dr1-associated corepressor isoform 1 [Source:UniProtKB/TrEMBL;Acc:C1LK46]	DRAP1,NC2-alpha	S1
EWB00_005985	2.00298	1.2694075849026e-05	8.96640915395379e-05	Sm337620-Sj005985	UP	Bromo adjacent homology domain-containing protein 1 [Source:UniProtKB/TrEMBL;Acc:A0A4Z2DTJ3]	NA	NA
EWB00_008836	1.99155	5.47194963983404e-08	6.0808251955708e-07	Sm245000-Sj008836	UP	Pre-mRNA-processing factor 6 [Source:UniProtKB/TrEMBL;Acc:A0A4Z2CNM4]	PRPF6,PRP6	NA
EWB00_005986	1.98944	0.000479669	0.00234766	Sm347340-Sj005986	UP	WD repeat-containing protein isoform 3 [Source:UniProtKB/TrEMBL;Acc:A0A4Z2DU09]	WDR81	NA
EWB00_006259	1.98478	7.54036915162605e-05	0.000455259	Sm040710-Sj006259	UP	DNA-directed RNA polymerase II subunit RPB11-a; Hypotherical protein [Source:UniProtKB/TrEMBL;Acc:C1LJR3]	RPB11,POLR2J	S1,neoblast
EWB00_011209	1.98424	1.59828059707527e-05	0.00011074	Sm140550-Sj011209	UP	39S ribosomal protein L35 [Source:UniProtKB/TrEMBL;Acc:A0A4Z2DL95]	RP-L35,MRPL35,rpmI	NA
EWB00_010414	1.98107	1.07930931748356e-09	1.59835055793005e-08	Sm085750-Sj010414	UP	Zinc finger protein [Source:UniProtKB/TrEMBL;Acc:A0A4Z2DXR2]	NA	NA
EWB00_002521	1.98091	2.49973230327244e-05	0.000165553	Sm032480-Sj002521	UP	Cohesin subunit SA-2 [Source:UniProtKB/TrEMBL;Acc:A0A4Z2DC32]	STAG1_2,SCC3,IRR1	NA
EWB00_010180	1.97955	2.81352901987263e-05	0.000182999	Sm143430-Sj010180	UP	Alpha-mannosidase 2 [Source:UniProtKB/TrEMBL;Acc:A0A4Z2DQT2]	MAN2	vitellocyte.early
EWB00_009100	1.97701	2.5516430401843e-08	3.02039255923016e-07	Sm032580-Sj009100	UP	Proteasome subunit alpha type [Source:UniProtKB/TrEMBL;Acc:Q86F62]	PSMA5	GSC_progeny,S1,S1_progeny,female_late,male_late
EWB00_010969	1.97678	4.78616176758988e-06	3.68630606675645e-05	Sm071000-Sj010969	UP	26 proteasome complex subunit DSS1 isoform 1 [Source:UniProtKB/TrEMBL;Acc:A0A4Z2DM78]	NA	S1,vitellocyte.late,vitellocyte.mature
EWB00_004782	1.97589	1.58600404982006e-05	0.00011	Sm044580-Sj004782	UP	60S ribosomal protein L30 [Source:UniProtKB/TrEMBL;Acc:Q5DG17]	RP-L30e,RPL30	GSC,GSC_progeny,S1,S1_progeny,female_late,neoblast,vitellocyte.early,vitellocyte.mature
EWB00_002355	1.97587	0.000106394	0.000619077	Sm024000-Sj002355	UP	Vacuolar protein sorting-associated protein isoform 2 [Source:UniProtKB/TrEMBL;Acc:A0A4Z2DCC6]	NA	female_late,vitellocyte.early
EWB00_011363	1.97088	0.00187954	0.00762982	Sm336280-Sj011363	UP	Sorting nexin-14 isoform 2 [Source:UniProtKB/TrEMBL;Acc:A0A4Z2DKN3]	SNX14	vitellocyte.mature
EWB00_006069	1.96828	7.47081469373103e-06	5.58570879755556e-05	Sm246410-Sj006069	UP	Histone-lysine N-methyltransferase 2E isoform 1 [Source:UniProtKB/TrEMBL;Acc:A0A4Z2DTQ0]	NA	male_late
EWB00_000148	1.9548	0.00116761	0.00510624	Sm101450-Sj000148	UP	60S ribosomal protein [Source:UniProtKB/TrEMBL;Acc:A0A4Z2DJU6]	RP-L7e,RPL7	NA
EWB00_002867	1.95383	4.48418352889485e-09	5.99716095598902e-08	Sm171090-Sj002867	UP		NA	NA
EWB00_002152	1.9526	1.67409874445407e-10	2.72475364044282e-09	Sm241750-Sj002152	UP	Protein SAAL1 isoform 2 [Source:UniProtKB/TrEMBL;Acc:A0A4Z2DD39]	NA	GSC
EWB00_006093	1.94911	1.47521204500398e-06	1.26622367196175e-05	Sm248160-Sj006093	UP	LIM domain-binding protein isoform 3 [Source:UniProtKB/TrEMBL;Acc:A0A4Z2D071]	LDB2	NA
EWB00_011049	1.94885	2.80027259433592e-05	0.000182826	Sm058880-Sj011049	UP	Esterase OVCA2; SJCHGC09257 protein [Source:UniProtKB/TrEMBL;Acc:Q5DHW6]	NA	S1,S1_progeny
EWB00_001573	1.94786	0.000831556	0.00380542	Sm143350-Sj001573	UP	Transcription elongation factor B polypeptide 3 [Source:UniProtKB/TrEMBL;Acc:A0A4Z2DFA7]	NA	vitellocyte.early
EWB00_000743	1.94227	8.53009124541829e-05	0.000509664	Sm212140-Sj000743	UP	Vam6/Vps39-like protein [Source:UniProtKB/TrEMBL;Acc:A0A4Z2DHY4]	VPS39,VAM6	NA
EWB00_003439	1.94221	9.28840612313842e-06	6.8045956110168e-05	Sm127010-Sj003439	UP	Histone acetyltransferase [Source:UniProtKB/TrEMBL;Acc:A0A4Z2D8G9]	EP300,CREBBP,KAT3	S1_progeny,vitellocyte.early
EWB00_003432	1.93319	2.01019582743238e-08	2.40422208060846e-07	Sm021300-Sj003432	UP	Ubiquitin carboxyl-terminal hydrolase [Source:UniProtKB/TrEMBL;Acc:A0A4Z2D8H5]	USP20_33	NA
EWB00_001758	1.93248	1.82282468473528e-08	2.2146678079856e-07	Sm052780-Sj001758	UP	SJCHGC06173 protein [Source:UniProtKB/TrEMBL;Acc:Q5C777]	NA	tegument_progenitor
EWB00_006086	1.93026	0.00116041	0.00507797	Sm149040-Sj006086	UP	Phosphorylase b kinase regulatory subunit [Source:UniProtKB/TrEMBL;Acc:A0A4Z2CZV1]	PHKA_B	vitellocyte.early,vitellocyte.mature
EWB00_010203	1.92711	1.42073190689753e-16	4.34029194796603e-15	Sm337530-Sj010203	UP	CDP-diacylglycerol--glycerol-3-phosphate 3-phosphatidyltransferase [Source:UniProtKB/TrEMBL;Acc:A0A4Z2DPF4]	pgsA,PGS1	male_late
EWB00_008895	1.92555	3.57533580961817e-07	3.38920225579327e-06	Sm156350-Sj008895	UP	Activating molecule in BECN1-regulated autophagy protein isoform 3 [Source:UniProtKB/TrEMBL;Acc:A0A4Z2DSI6]	AMBRA1	GSC,female_late
EWB00_001174	1.92292	2.42299264511607e-12	5.00630905507365e-11	Sm042920-Sj001174	UP	Serine/threonine-protein kinase 19 isoform 2 [Source:UniProtKB/TrEMBL;Acc:A0A4Z2DHB8]	NA	NA
EWB00_010552	1.92163	7.38637153607737e-11	1.25550123079975e-09	Sm043200-Sj010552	UP	Non-specific serine/threonine protein kinase [Source:UniProtKB/TrEMBL;Acc:A0A4Z2DNW5]	RIOK2	NA
EWB00_008863	1.9063	2.72927338870026e-06	2.19774978476318e-05	Sm052350-Sj008863	UP	Ubiquitin thioesterase trabid [Source:UniProtKB/TrEMBL;Acc:A0A4Z2DSB8]	ZRANB1,TRABID	NA
EWB00_004010	1.90486	8.92526944538629e-05	0.000530977	Sm013370-Sj004010	UP	Tetraspanin [Source:UniProtKB/TrEMBL;Acc:C1L6Q5]	CD151,TSPAN24	NA
EWB00_005016	1.90402	0.000988697	0.00441618	Sm131870-Sj005016	UP	SJCHGC06236 protein; Syntaxin-binding protein isoform 1 [Source:UniProtKB/TrEMBL;Acc:Q5D9U8]	STXBP1,MUNC18-1	neuron
EWB00_009148	1.89494	0.000111578	0.00064489	Sm172780-Sj009148	UP	CHY-type domain-containing protein [Source:UniProtKB/TrEMBL;Acc:A0A4Z2CMR4]	NA	NA
EWB00_009507	1.8845	1.84393343479612e-08	2.22245232245627e-07	Sm095010-Sj009507	UP	Putative anion transporter 4 isoform 1 [Source:UniProtKB/TrEMBL;Acc:A0A4Z2CLZ1]	exuT	NA
EWB00_011133	1.88109	3.27993430875517e-05	0.000211146	Sm162600-Sj011133	UP	HEAT repeat-containing protein 1 [Source:UniProtKB/TrEMBL;Acc:A0A4Z2DMM2]	UTP10,HEATR1	S1,S1_progeny
EWB00_009719	1.87309	1.71532603962926e-10	2.78528588223094e-09	Sm141000-Sj009719	UP	Interleukin enhancer-binding factor 2; Interleukin enhancer-binding factor 2 isoform 2 [Source:UniProtKB/TrEMBL;Acc:C1L669]	ILF2	GSC,GSC_progeny,S1,S1_progeny,neoblast
EWB00_008701	1.87214	9.18727655894987e-08	9.84493719461383e-07	Sm080550-Sj008701	UP	Developmentally-regulated GTP-binding protein isoform 1 [Source:UniProtKB/TrEMBL;Acc:A0A4Z2CP29]	DRG,RBG	NA
EWB00_010403	1.86984	0.000332729	0.0016896	Sm084400-Sj010403	UP	Protein RMD5A isoform 2 [Source:UniProtKB/TrEMBL;Acc:A0A4Z2DXP4]	RMND5	NA
EWB00_007414	1.86621	1.81502021191533e-08	2.2090748646257e-07	Sm130270-Sj007414	UP	U11/U12 small nuclear ribonucleoprotein 48 kDa protein isoform 1 [Source:UniProtKB/TrEMBL;Acc:A0A4Z2CUL0]	NA	GSC,GSC_progeny
EWB00_004716	1.86441	0.000755928	0.00348474	Sm099890-Sj004716	UP	Receptor expression-enhancing protein [Source:UniProtKB/TrEMBL;Acc:Q5DA91]	REEP5_6	tegument
EWB00_002815	1.86407	0.00192643	0.0077881	Sm144180-Sj002815	UP	Histone-lysine N-methyltransferase 2B [Source:UniProtKB/TrEMBL;Acc:A0A4Z2DAS5]	NA	NA
EWB00_011015	1.86403	0.000506257	0.00245515	Sm169520-Sj011015	UP	Integrator complex subunit 3 isoform 1 [Source:UniProtKB/TrEMBL;Acc:A0A4Z2DMH0]	INTS3	NA
EWB00_004268	1.86243	5.7362592759042e-09	7.58351058678447e-08	Sm019340-Sj004268	UP	Tetraspanin [Source:UniProtKB/TrEMBL;Acc:A0A4Z2D6F1]	TSPAN3	GSC_progeny,male_late
EWB00_004839	1.86218	8.45994603739007e-09	1.08516891457303e-07	Sm031360-Sj004839	UP	Nuclear cap-binding protein subunit 1 isoform 2 [Source:UniProtKB/TrEMBL;Acc:A0A4Z2D4M9]	NCBP1,CBP80	S1
EWB00_007426	1.85156	4.86924563847246e-05	0.000304372	Sm210740-Sj007426	UP	Actin-like protein 3; Actin-related protein isoform 1 [Source:UniProtKB/TrEMBL;Acc:C1LJL2]	ACTR3,ARP3	NA
EWB00_011400	1.84423	1.8358291906157e-08	2.22245232245627e-07	Sm344200-Sj011400	UP	Mitochondrial Rho GTPase 1-A [Source:UniProtKB/TrEMBL;Acc:A0A4Z2DKL7]	RHOT1,ARHT1	NA
EWB00_008114	1.84121	0.00164715	0.00679438	Sm047410-Sj008114	UP	E3 ubiquitin-protein ligase AMFR [Source:UniProtKB/TrEMBL;Acc:A0A4Z2CRJ3]	AMFR,GP78	vitellocyte.late,vitellocyte.mature
EWB00_008272	1.84094	0.00131848	0.00563013	Sm174390-Sj008272	UP	Serine-threonine kinase receptor-associated protein [Source:UniProtKB/TrEMBL;Acc:C1L586]	STRAP,UNRIP	NA
EWB00_004260	1.84039	8.40531468026048e-08	9.06329322007462e-07	Sm019430-Sj004260	UP	Zinc finger, C2H2-type domain-containing protein [Source:UniProtKB/TrEMBL;Acc:C1LKH7]	NA	GSC,neoblast
EWB00_002834	1.83798	1.17588815271438e-11	2.2232340114745e-10	Sm210380-Sj002834	UP	Cytosolic Fe-S cluster assembly factor NUBP2 isoform 1 [Source:UniProtKB/TrEMBL;Acc:A0A4Z2DBG9]	mrp,NUBPL	NA
EWB00_006355	1.82559	1.66507671680722e-12	3.51676190362151e-11	Sm134290-Sj006355	UP	RalBP1-associated Eps domain-containing protein isoform 2 [Source:UniProtKB/TrEMBL;Acc:A0A4Z2CYY7]	NA	NA
EWB00_007245	1.82519	3.10648666184039e-05	0.000200917	Sm024580-Sj007245	UP	Mannosyl-oligosaccharide glucosidase [Source:UniProtKB/TrEMBL;Acc:A0A4Z2CV10]	MOGS	S1_progeny,vitellocyte.early
EWB00_009436	1.82007	2.07761103487256e-05	0.000139607	Sm036980-Sj009436	UP	Programmed cell death protein [Source:UniProtKB/TrEMBL;Acc:A0A4Z2CM82]	NA	NA
EWB00_002420	1.81849	3.16570247638781e-07	3.06402703920789e-06	Sm081450-Sj002420	UP	Ectonucleoside triphosphate diphosphohydrolase 6 isoform 2 [Source:UniProtKB/TrEMBL;Acc:A0A4Z2DCG0]	ENTPD5_6 APY	male_late,tegument_progenitor
EWB00_002405	1.81407	1.38768802932165e-06	1.19817162064353e-05	Sm346230-Sj002405	UP		NA	NA
EWB00_006837	1.8136	0.000972516	0.00435518	Sm028140-Sj006837	UP	F-BAR domain only protein [Source:UniProtKB/TrEMBL;Acc:A0A4Z2CWT1]	FCHO	NA
EWB00_003839	1.80935	3.19278388999145e-05	0.000206112	Sm043940-Sj003839	UP	Synaptosomal-associated protein [Source:UniProtKB/TrEMBL;Acc:A0A4Z2D758]	SNAP29	vitellocyte.early
EWB00_004201	1.80796	7.43139372387573e-09	9.6580128226867e-08	Sm340800-Sj004201	UP	Protein-L-isoaspartate O-methyltransferase domain-containing protein isoform 1 [Source:UniProtKB/TrEMBL;Acc:A0A4Z2DVB5]	NA	NA
EWB00_002690	1.80555	0.000660982	0.00310724	Sm157220-Sj002690	UP	Nuclear pore complex [Source:UniProtKB/TrEMBL;Acc:A0A4Z2DBE9]	NA	NA
EWB00_009800	1.80499	8.95286837286162e-08	9.62363623693428e-07	Sm316460-Sj009800	UP	E3 ubiquitin-protein ligase [Source:UniProtKB/TrEMBL;Acc:A0A4Z2DQP0]	UBR3	male_late
EWB00_009412	1.80449	6.37948375503395e-10	9.66834637234406e-09	Sm147360-Sj009412	UP	Cleavage stimulation factor subunit 3 [Source:UniProtKB/TrEMBL;Acc:A0A4Z2DRP2]	CSTF3,RNA14	GSC,neoblast
EWB00_002643	1.80369	0.00111054	0.00489078	Sm136910-Sj002643	UP	DnaJ subfamily C member 25 isoform 3 [Source:UniProtKB/TrEMBL;Acc:A0A4Z2DBB1]	PPCDC,coaC DNAJC25	vitellocyte.early
EWB00_008433	1.80155	0.000113354	0.000652427	Sm127680-Sj008433	UP	DmX-like protein isoform 1 [Source:UniProtKB/TrEMBL;Acc:A0A4Z2CQ30]	DMXL,DMX,RAV1	NA
EWB00_004126	1.80072	0.000172804	0.000950217	Sm164500-Sj004126	UP	Golgi resident protein; Golgi resident protein GCP60 (Acyl-CoA-binding domain-containing protein 3) [Source:UniProtKB/TrEMBL;Acc:C1L3U5]	ACBD3	tegument_progenitor
EWB00_010168	1.79288	2.00798482607756e-06	1.66351780129186e-05	Sm343600-Sj010168	UP	Kelch domain-containing protein isoform 2 [Source:UniProtKB/TrEMBL;Acc:A0A4Z2DPL8]	KLHDC2	NA
EWB00_003011	1.79059	1.6939725134389e-07	1.7395988564348e-06	Sm095810-Sj003011	UP	Uracil phosphoribosyltransferase 1; Uracil phosphoribosyltransferase isoform 1 [Source:UniProtKB/TrEMBL;Acc:C1LFX9]	NA	NA
EWB00_003840	1.78931	1.20148819160356e-08	1.50207790040873e-07	Sm335010-Sj003840	UP	Metallo-beta-lactamase domain-containing protein [Source:UniProtKB/TrEMBL;Acc:A0A4Z2D777]	NA	NA
EWB00_010477	1.78668	3.43219845591453e-08	3.96743744460069e-07	Sm002840-Sj010477	UP	UPF0489 protein C5orf22 isoform 1 [Source:UniProtKB/TrEMBL;Acc:A0A4Z2DY24]	NA	NA
EWB00_006340	1.78527	2.04097382197755e-05	0.000137546	Sm138590-Sj006340	UP	3-hydroxy-3-methylglutaryl-coenzyme A reductase [Source:UniProtKB/TrEMBL;Acc:A0A4Z2CZY3]	HMGCR	NA
EWB00_002022	1.78284	1.13476179235388e-08	1.4238165689153e-07	Sm113630-Sj002022	UP	Antolefinin (Antolefinine); Protein lin-37 isoform 4 [Source:UniProtKB/TrEMBL;Acc:C1LM37]	NA	GSC,GSC_progeny,neoblast
EWB00_004679	1.78013	1.21673088330741e-08	1.51838333195378e-07	Sm244690-Sj004679	UP	Palmitoyltransferase [Source:UniProtKB/TrEMBL;Acc:A0A4Z2DYD9]	ZDHHC6	NA
EWB00_001787	1.77408	1.86061563034331e-05	0.000126628	Sm033610-Sj001787	UP	NADH dehydrogenase [ubiquinone] 1 beta subcomplex subunit 7 [Source:UniProtKB/TrEMBL;Acc:Q5DHM9]	NDUFB7	NA
EWB00_003372	1.76978	0.000195527	0.0010608	Sm139470-Sj003372	UP	Tensin-4 isoform 1 [Source:UniProtKB/TrEMBL;Acc:A0A4Z2DWL2]	SH2D5	vitellocyte.mature
EWB00_006801	1.76801	9.6769835772784e-05	0.000569803	Sm014650-Sj006801	UP	40S ribosomal protein S30 [Source:UniProtKB/TrEMBL;Acc:Q1HN44]	RP-S30e,RPS30	GSC,GSC_progeny,S1,S1_progeny,female_late,neoblast,neoblast_progeny,vitellocyte.early
EWB00_008076	1.76777	9.13409526530326e-05	0.000541963	Sm089930-Sj008076	UP	Serine/threonine-protein phosphatase 2A regulatory subunit B'' subunit beta isoform 2 [Source:UniProtKB/TrEMBL;Acc:A0A4Z2CRS0]	PPP2R3	NA
EWB00_000889	1.76644	4.85405139237333e-07	4.49635015553937e-06	Sm242230-Sj000889	UP	GPI ethanolamine phosphate transferase 3 [Source:UniProtKB/TrEMBL;Acc:A0A4Z2DIB6]	PIGO	NA
EWB00_002950	1.76508	0.00077449	0.00356079	Sm126030-Sj002950	UP	Homeobox protein isoform 1; SJCHGC06100 protein [Source:UniProtKB/TrEMBL;Acc:Q5DI69]	PBX1	NA
EWB00_000949	1.75818	3.58542147188301e-05	0.000228467	Sm126740-Sj000949	UP	SCY1-like protein [Source:UniProtKB/TrEMBL;Acc:A0A4Z2DWW0]	SCYL2	vitellocyte.early
EWB00_004411	1.75686	2.28166386577453e-09	3.19386659994119e-08	Sm122940-Sj004411	UP	Ubiquitinyl hydrolase 1 [Source:UniProtKB/TrEMBL;Acc:A0A4Z2D5C0]	ATXN3,MJD	NA
EWB00_009366	1.75676	0.000907148	0.00411046	Sm026700-Sj009366	UP	tRNA-dihydrouridine(20a/20b) synthase [NAD(P)+]-like isoform 1 [Source:UniProtKB/TrEMBL;Acc:A0A4Z2DSF2]	DUS4	NA
EWB00_005809	1.75591	2.60396814424862e-07	2.58189427635916e-06	Sm320700-Sj005809	UP	Succinate dehydrogenase assembly factor 3, mitochondrial [Source:UniProtKB/TrEMBL;Acc:A0A4Z2D0G7]	NA	NA
EWB00_011425	1.75321	4.57797738355373e-06	3.53683709995651e-05	Sm011010-Sj011425	UP	Ribosome recycling factor isoform 1 [Source:UniProtKB/TrEMBL;Acc:A0A4Z2DKY3]	NA	female_late
EWB00_005058	1.75282	4.37030718458646e-06	3.40016796852663e-05	Sm173060-Sj005058	UP	Rho guanine nucleotide exchange factor 7 isoform 3 [Source:UniProtKB/TrEMBL;Acc:A0A4Z2D2W3]	ARHGEF7,PIXB	NA
EWB00_004889	1.74937	0.000197561	0.00107015	Sm213130-Sj004889	UP	40S ribosomal protein S25 [Source:UniProtKB/TrEMBL;Acc:C1LQE8]	RP-S25e,RPS25	GSC,S1,S1_progeny,female_late,mehlis_gland,neoblast,vitellocyte.early
EWB00_006563	1.74899	1.23584488813728e-06	1.08093353270411e-05	Sm130610-Sj006563	UP	tRNA (guanine-N(7)-)-methyltransferase [Source:UniProtKB/TrEMBL;Acc:A0A4Z2CXX5]	trmB,METTL1,TRM8	female_late
EWB00_000314	1.74609	0.000222893	0.00118962	Sm165700-Sj000314	UP	USP6 N-terminal-like protein [Source:UniProtKB/TrEMBL;Acc:A0A4Z2DXK3]	USP6NL	male_late
EWB00_006013	1.74526	0.000189937	0.00103209	Sm210830-Sj006013	UP	U6 snRNA-associated Sm-like protein [Source:UniProtKB/TrEMBL;Acc:A0A4Z2DUE5]	LSM7	NA
EWB00_007763	1.74428	1.94336148696325e-05	0.00013174	Sm060940-Sj007763	UP	Eukaryotic translation initiation factor 2-alpha kinase 1 [Source:UniProtKB/TrEMBL;Acc:A0A4Z2CTV7]	EIF2AK3,PERK	S1_progeny,vitellocyte.early
EWB00_004756	1.74207	3.23656200109032e-05	0.000208548	Sm004940-Sj004756	UP	60S ribosomal protein L35 [Source:UniProtKB/TrEMBL;Acc:Q5DE26]	RP-L35e,RPL35	GSC_progeny,S1,S1_progeny,female_late,vitellocyte.early,vitellocyte.mature
EWB00_005136	1.73798	0.000240099	0.00126226	Sm341470-Sj005136	UP	Protease-associated domain-containing protein isoform 1; SJCHGC06243 protein [Source:UniProtKB/TrEMBL;Acc:Q5DBQ8]	PRADC1	male_late,tegument_progenitor
EWB00_006579	1.73691	3.54674867372392e-07	3.37601553067156e-06	Sm150470-Sj006579	UP	Erythroid differentiation-related factor 1 isoform 2 [Source:UniProtKB/TrEMBL;Acc:A0A4Z2DSZ7]	NA	NA
EWB00_004629	1.73639	6.03967084166184e-06	4.58523305591951e-05	Sm073340-Sj004629	UP	Cyclin-dependent-like kinase 5 isoform 2; Neuronal cyclin-dependent kinase 5 [Source:UniProtKB/TrEMBL;Acc:C1L6Q8]	CDK5 PHO85	NA
EWB00_009526	1.73628	0.00218609	0.00868521	Sm054730-Sj009526	UP	Brain tumor protein [Source:UniProtKB/TrEMBL;Acc:A0A4Z2DRA4]	NA	NA
EWB00_002518	1.7335	1.0344743915622e-09	1.53855771038162e-08	Sm032510-Sj002518	UP	Importin-5 [Source:UniProtKB/TrEMBL;Acc:A0A4Z2DBU1]	IPO5,KPNB3,RANBP5	S1
EWB00_006058	1.72844	2.58082839420345e-06	2.09779702572415e-05	Sm140900-Sj006058	UP	O-acetyl-ADP-ribose deacetylase MACROD2 isoform 1; SJCHGC06209 protein [Source:UniProtKB/TrEMBL;Acc:Q5DCZ3]	MACROD,ymdB	S1_progeny
EWB00_000663	1.72624	0.0001401	0.00078604	Sm165420-Sj000663	UP	Huntingtin isoform 1 [Source:UniProtKB/TrEMBL;Acc:A0A4Z2DI62]	NA	NA
EWB00_008064	1.72021	2.15854402590476e-12	4.51397343114204e-11	Sm001960-Sj008064	UP	50S ribosomal protein isoform 2 [Source:UniProtKB/TrEMBL;Acc:A0A4Z2CRX8]	NA	NA
EWB00_007262	1.71838	8.5559706348507e-09	1.09140024678567e-07	Sm247870-Sj007262	UP	Leishmanolysin-2 (M08 family) isoform 1 [Source:UniProtKB/TrEMBL;Acc:C1LHC7]	NA	vitellocyte.early
EWB00_005342	1.71767	2.55027482838499e-05	0.000168577	Sm013840-Sj005342	UP	Serine/threonine-protein kinase MARK2 isoform 2 [Source:UniProtKB/TrEMBL;Acc:A0A4Z2D1I5]	MARK	NA
EWB00_008189	1.70457	0.000145445	0.000813386	Sm027400-Sj008189	UP	Tyrosine-protein kinase [Source:UniProtKB/TrEMBL;Acc:A0A4Z2CR88]	SHARK	NA
EWB00_008531	1.70443	1.61894903761529e-07	1.6725100761352e-06	Sm032930-Sj008531	UP	UV-stimulated scaffold protein [Source:UniProtKB/TrEMBL;Acc:A0A4Z2CPN4]	UVSSA	NA
EWB00_006686	1.70439	9.30576089718016e-08	9.94103033304029e-07	Sm211200-Sj006686	UP	Putative 28S rRNA (Cytosine-C(5))-methyltransferase [Source:UniProtKB/TrEMBL;Acc:A0A4Z2CXK1]	NSUN5,WBSCR20,RCM1	NA
EWB00_008874	1.70396	0.00210276	0.00839278	Sm213150-Sj008874	UP	Ribonucleases P/MRP protein subunit POP1 isoform 1 [Source:UniProtKB/TrEMBL;Acc:A0A4Z2DSV5]	POP1	NA
EWB00_008592	1.70056	7.0975862188025e-08	7.74743436451351e-07	Sm019680-Sj008592	UP	WD repeat-containing protein isoform 2 [Source:UniProtKB/TrEMBL;Acc:A0A4Z2CPS6]	WDR13	NA
EWB00_000541	1.69639	6.93462752378402e-05	0.000423878	Sm013460-Sj000541	UP	Secretory carrier-associated membrane protein [Source:UniProtKB/TrEMBL;Acc:A0A4Z2DIM5]	SCAMP	tegument_progenitor
EWB00_000195	1.69208	4.38517416860714e-07	4.08947120777809e-06	Sm131660-Sj000195	UP	COP9 signalosome complex subunit 5 isoform 1 [Source:UniProtKB/TrEMBL;Acc:A0A4Z2DK54]	COPS5,CSN5	NA
EWB00_006593	1.69103	0.000653592	0.00307705	Sm149960-Sj006593	UP	Autophagy-related protein 9 [Source:UniProtKB/TrEMBL;Acc:A0A4Z2CXZ8]	ATG9	NA
EWB00_002977	1.69064	0.000640273	0.00303054	Sm147250-Sj002977	UP	Multidrug resistance-associated protein [Source:UniProtKB/TrEMBL;Acc:A0A4Z2DB19]	ABCC10	NA
EWB00_003484	1.68764	8.51977932898408e-06	6.28823498923199e-05	Sm150960-Sj003484	UP	Cohesin loading complex subunit SCC4 homolog [Source:UniProtKB/TrEMBL;Acc:A0A4Z2D8B8]	MAU2	NA
EWB00_008299	1.68631	7.20910612883021e-05	0.000437555	Sm153410-Sj008299	UP	Serine/threonine-protein phosphatase 2A 65 kDa regulatory subunit A alpha isoform [Source:UniProtKB/TrEMBL;Acc:A0A4Z2CQP0]	NA	vitellocyte.late,vitellocyte.mature
EWB00_005134	1.68404	3.90170555326499e-05	0.000247479	Sm210250-Sj005134	UP	Cell cycle control protein isoform 1 [Source:UniProtKB/TrEMBL;Acc:A0A4Z2D2J0]	TMEM30A,CDC50A	vitellocyte.mature
EWB00_008887	1.68122	2.75533528323529e-05	0.000180575	Sm340980-Sj008887	UP	Phosphoserine phosphatase [Source:UniProtKB/TrEMBL;Acc:A0A4Z2DS78]	serB,PSPH	female_late
EWB00_009921	1.67681	2.22758710336887e-09	3.13726093884665e-08	Sm044440-Sj009921	UP	S-(hydroxymethyl)glutathione dehydrogenase [Source:UniProtKB/TrEMBL;Acc:A0A4Z2CL99]	frmA,ADH5,adhC	NA
EWB00_011050	1.67631	5.51677453410233e-05	0.000342367	Sm153820-Sj011050	UP	ATP-dependent helicase ATRX [Source:UniProtKB/TrEMBL;Acc:A0A4Z2DM62]	ATRX	NA
EWB00_010643	1.67463	7.08541916866312e-09	9.22575050621588e-08	Sm014850-Sj010643	UP	Cytoplasmic protein isoform 1 [Source:UniProtKB/TrEMBL;Acc:A0A4Z2DN24]	NCK2,GRB4	female_late
EWB00_009319	1.67125	3.41636193335247e-06	2.71303955144596e-05	Sm005320-Sj009319	UP	SJCHGC05367 protein [Source:UniProtKB/TrEMBL;Acc:Q5DA45]	NA	NA
EWB00_010994	1.66901	0.000153548	0.000852483	Sm167890-Sj010994	UP	Peptide-methionine (R)-S-oxide reductase [Source:UniProtKB/TrEMBL;Acc:Q86F85]	msrB	S1_progeny,tegument_progenitor
EWB00_004053	1.66825	0.000421397	0.00208613	Sm095910-Sj004053	UP	Signal recognition particle receptor subunit alpha isoform 1 [Source:UniProtKB/TrEMBL;Acc:A0A4Z2D6P2]	SRPR	tegument_progenitor
EWB00_002324	1.66462	0.000501974	0.00243745	Sm045780-Sj002324	UP	Ubiquitin-like modifier-activating enzyme 5 isoform 2 [Source:UniProtKB/TrEMBL;Acc:A0A4Z2DC97]	UBA5,UBE1DC1	male_late,vitellocyte.early
EWB00_006275	1.66026	0.000488445	0.00238553	Sm177120-Sj006275	UP	Cell division cycle 7-related protein [Source:UniProtKB/TrEMBL;Acc:A0A4Z2D094]	CDC7	GSC,S1,female_late,neoblast
EWB00_008228	1.65903	0.000131396	0.000739625	Sm069160-Sj008228	UP	Peptidyl-prolyl cis-trans isomerase D [Source:UniProtKB/TrEMBL;Acc:A0A4Z2CRR0]	PPIG	ambiguous2
EWB00_005536	1.65604	7.97202990378792e-06	5.9322909507189e-05	Sm103100-Sj005536	UP	Nuclear pore protein [Source:UniProtKB/TrEMBL;Acc:A0A4Z2D1H4]	NUP93,NIC96	GSC
EWB00_005326	1.65531	1.12595425142685e-05	8.04726424867407e-05	Sm156450-Sj005326	UP	Regulator of nonsense transcripts 2 [Source:UniProtKB/TrEMBL;Acc:A0A4Z2D256]	UPF2,RENT2	NA
EWB00_004498	1.65302	2.81674922178167e-05	0.000183036	Sm176760-Sj004498	UP	Metaxin-3 isoform 1 [Source:UniProtKB/TrEMBL;Acc:A0A4Z2D523]	NA	S1
EWB00_007090	1.65168	0.000329754	0.00167572	Sm086060-Sj007090	UP	Fungal specific transcription isoform 1 [Source:UniProtKB/TrEMBL;Acc:C1LGU3]	NA	NA
EWB00_009542	1.64958	7.03323330662567e-06	5.27568946185041e-05	Sm079650-Sj009542	UP	Chromodomain-helicase-DNA-binding protein isoform 3 [Source:UniProtKB/TrEMBL;Acc:A0A4Z2DRI3]	CHD5	S1
EWB00_007562	1.64868	2.72015755100088e-05	0.000178779	Sm099240-Sj007562	UP	Hydrolethalus syndrome protein 1 [Source:UniProtKB/TrEMBL;Acc:A0A4Z2CTV2]	NA	NA
EWB00_005305	1.64473	1.61054735347166e-06	1.36876690718078e-05	Sm074330-Sj005305	UP	PEST proteolytic signal-containing nuclear protein [Source:UniProtKB/TrEMBL;Acc:C1LFL1]	NA	NA
EWB00_005701	1.6437	0.000734357	0.00340349	Sm016990-Sj005701	UP	Chloride channel, nucleotide-sensitive, 1A; Methylosome subunit pICln isoform 1 [Source:UniProtKB/TrEMBL;Acc:C1L5X9]	NA	GSC,S1,S1_progeny,female_late,neoblast
EWB00_000090	1.64185	0.000877246	0.00399069	Sm035270-Sj000090	UP	Malate dehydrogenase [Source:UniProtKB/TrEMBL;Acc:Q5DF59]	MDH1	GSC_progeny,S1,S1_progeny,female_late
EWB00_010618	1.63803	1.97901955785004e-05	0.000133763	Sm148370-Sj010618	UP	Beta-actin-binding protein [Source:UniProtKB/TrEMBL;Acc:A0A4Z2DMX7]	NA	ambiguous2
EWB00_008374	1.63769	2.68786620674783e-06	2.17455623596328e-05	Sm180910-Sj008374	UP	Pumilio 1 isoform 2 [Source:UniProtKB/TrEMBL;Acc:A0A4Z2CQ92]	PUM	NA
EWB00_007438	1.63715	0.000411568	0.00204825	Sm128890-Sj007438	UP	Helicase SRCAP [Source:UniProtKB/TrEMBL;Acc:A0A4Z2CUY7]	SRCAP,SWR1	NA
EWB00_001278	1.63464	0.00148762	0.00623318	Sm041060-Sj001278	UP	Septin [Source:UniProtKB/TrEMBL;Acc:A0A4Z2DFX4]	SEPT4	NA
EWB00_007355	1.63409	2.63316028023327e-05	0.000173723	Sm172540-Sj007355	UP	GATOR complex protein [Source:UniProtKB/TrEMBL;Acc:A0A4Z2CUM3]	MIOS,MIO,SEA4	NA
EWB00_008037	1.63407	0.00120101	0.00521599	Sm175950-Sj008037	UP	tRNA (cytosine(34)-C(5))-methyltransferase [Source:UniProtKB/TrEMBL;Acc:A0A4Z2CS07]	NSUN2,TRM4	S1,S1_progeny
EWB00_010816	1.62268	5.91418188482198e-08	6.55116680371693e-07	Sm011150-Sj010816	UP	Threonine aspartase 1 [Source:UniProtKB/TrEMBL;Acc:A0A4Z2DN52]	TASP1	female_late
EWB00_005948	1.61829	1.16668918138062e-05	8.29178377003881e-05	Sm045060-Sj005948	UP	Mitotic checkpoint protein isoform 1 [Source:UniProtKB/TrEMBL;Acc:A0A4Z2DU47]	BUB3	NA
EWB00_009329	1.61647	0.000122502	0.00069694	Sm342870-Sj009329	UP	ATP binding region ATPase isoform 4 [Source:UniProtKB/TrEMBL;Acc:A0A4Z2CM51]	NA	NA
EWB00_001797	1.61528	0.000265859	0.00138155	Sm332690-Sj001797	UP	Protein AF-10 isoform 3 [Source:UniProtKB/TrEMBL;Acc:A0A4Z2DEF8]	NA	NA
EWB00_002314	1.6142	6.63604613931236e-05	0.000406708	Sm045920-Sj002314	UP	CKLF-like MARVEL transmembrane domain-containing 4 isoform 2 [Source:UniProtKB/TrEMBL;Acc:C1L5J1]	NA	NA
EWB00_003038	1.6133	0.000209114	0.00112479	Sm248080-Sj003038	UP	Zinc finger protein isoform 1 [Source:UniProtKB/TrEMBL;Acc:A0A4Z2DA02]	NA	NA
EWB00_009791	1.61172	1.11562819183608e-05	7.98646281313363e-05	Sm212540-Sj009791	UP	Suppressor of tumorigenicity 7 protein isoform 1 [Source:UniProtKB/TrEMBL;Acc:A0A4Z2DQG0]	NA	NA
EWB00_007988	1.6078	0.00125512	0.00540336	Sm091360-Sj007988	UP	Partner of Y14 and mago isoform 2 [Source:UniProtKB/TrEMBL;Acc:A0A4Z2CSQ1]	WIBG,PYM	male_late,vitellocyte.mature
EWB00_004454	1.60446	0.000110047	0.000637107	Sm169980-Sj004454	UP	Endoribonuclease [Source:UniProtKB/TrEMBL;Acc:A0A4Z2D526]	ERN1 ERN2	male_late,vitellocyte.early
EWB00_007345	1.6034	0.000893944	0.00405862	Sm322220-Sj007345	UP	60S ribosomal protein L18a [Source:UniProtKB/TrEMBL;Acc:Q5DH26]	RP-L18Ae,RPL18A	GSC,GSC_progeny,S1,S1_progeny,female_late,neoblast,vitellocyte.early
EWB00_006290	1.60189	8.56099094878942e-06	6.31190155316194e-05	Sm166600-Sj006290	UP	Ubiquitin-conjugating enzyme E; Ubiquitin-conjugating enzyme E2 variant 2 isoform 1 [Source:UniProtKB/TrEMBL;Acc:Q7Z1I1]	UBE2V	NA
EWB00_003014	1.59886	1.10093068554577e-05	7.90585084386198e-05	Sm332160-Sj003014	UP	Proteasome maturation protein isoform 2 [Source:UniProtKB/TrEMBL;Acc:A0A4Z2DA11]	NA	GSC_progeny,tegument_progenitor
EWB00_010047	1.59387	0.000139588	0.000783806	Sm001180-Sj010047	UP	Helicase ARIP4 [Source:UniProtKB/TrEMBL;Acc:A0A4Z2DPT8]	RAD54L2	NA
EWB00_005942	1.59309	2.87657595377119e-07	2.81977992286576e-06	Sm345300-Sj005942	UP	Mannosyltransferase [Source:UniProtKB/TrEMBL;Acc:A0A4Z2D025]	ALG12	NA
EWB00_005531	1.59127	2.51224429230403e-07	2.49812649296688e-06	Sm165830-Sj005531	UP	28S ribosomal protein S7 [Source:UniProtKB/TrEMBL;Acc:A0A4Z2D1I6]	NA	NA
EWB00_008990	1.58957	2.64264231673695e-06	2.14299349327869e-05	Sm085650-Sj008990	UP	Neurocalcin; Neurocalcin homolog; SJCHGC05658 protein [Source:UniProtKB/TrEMBL;Acc:Q5DEA5]	HPCAL1	tegument_progenitor
EWB00_008682	1.58865	2.27142505221169e-06	1.86830801970356e-05	Sm049970-Sj008682	UP	E3 ubiquitin-protein ligase isoform 2; Heavy metal transport/detoxification protein,domain-containing protein [Source:UniProtKB/TrEMBL;Acc:C1LDQ7]	RNF115_126	tegument
EWB00_001666	1.58858	1.44307026921807e-05	0.000100592	Sm247680-Sj001666	UP		NA	NA
EWB00_000688	1.5884	4.08594580778708e-06	3.19695147613817e-05	Sm065980-Sj000688	UP	Small glutamine-rich tetratricopeptide; Small glutamine-rich tetratricopeptide repeat-containing protein [Source:UniProtKB/TrEMBL;Acc:Q7YW78]	SGTA	tegument_progenitor
EWB00_010294	1.58042	1.81101059574182e-08	2.20808906735235e-07	Sm054450-Sj010294	UP	Protein archease isoform 2 [Source:UniProtKB/TrEMBL;Acc:Q5D923]	ZBTB8OS	NA
EWB00_000727	1.57943	0.000296731	0.00152655	Sm315910-Sj000727	UP	Transmembrane 9 superfamily member [Source:UniProtKB/TrEMBL;Acc:A0A4Z2DX26]	TM9SF3	S1_progeny,vitellocyte.early
EWB00_000012	1.57791	1.00364268584517e-05	7.28300544165878e-05	Sm105210-Sj000012	UP	AN1-type zinc finger protein 6; AN1-type zinc finger protein 6 (Zinc finger A20 domain-containing protein 3); SJCHGC06346 protein; Zinc finger A20 and AN1 domain-containing stress-associated protein [Source:UniProtKB/TrEMBL;Acc:Q86EX8]	NA	male_late
EWB00_009426	1.57759	6.13564443543915e-06	4.64786852348689e-05	Sm342490-Sj009426	UP	Palmitoyltransferase [Source:UniProtKB/TrEMBL;Acc:A0A4Z2CM56]	ZDHHC	NA
EWB00_003318	1.57576	0.00117309	0.00511773	Sm073590-Sj003318	UP	GTP-binding protein; SAR1 gene homolog B [Source:UniProtKB/TrEMBL;Acc:B3GUT0]	SAR1	S1_progeny,tegument_progenitor
EWB00_007830	1.57502	0.00190373	0.00771398	Sm333960-Sj007830	UP	Stromal cell-derived factor 2 isoform 2 [Source:UniProtKB/TrEMBL;Acc:B3GUY9]	NA	S1_progeny,tegument_progenitor
EWB00_002275	1.57451	3.47963762266059e-05	0.000222137	Sm337490-Sj002275	UP	Orotidine 5'-phosphate decarboxylase [Source:UniProtKB/TrEMBL;Acc:A0A4Z2DD18]	NA	NA
EWB00_008781	1.56655	2.76265656722696e-07	2.72748111164996e-06	Sm085480-Sj008781	UP	Histone deacetylase complex subunit SAP18 [Source:UniProtKB/TrEMBL;Acc:C1LGS3]	SAP18	S1,neoblast
EWB00_005162	1.56625	0.000323045	0.00164891	Sm242120-Sj005162	UP	Mediator of RNA polymerase II transcription subunit 12 [Source:UniProtKB/TrEMBL;Acc:A0A4Z2D2P6]	MED12	NA
EWB00_007348	1.56155	7.07846438649205e-05	0.000431524	Sm028330-Sj007348	UP	Coiled-coil domain-containing protein 25 [Source:UniProtKB/TrEMBL;Acc:A0A4Z2CUZ1]	CCDC25	female_late,tegument_progenitor
EWB00_010901	1.55946	0.000273567	0.00141309	Sm006560-Sj010901	UP	Heat shock protein 67B2; Thiosulfate sulfurtransferase/rhodanese-like domain-containing protein isoform 2 [Source:UniProtKB/TrEMBL;Acc:C1L7V3]	TST,MPST,sseA	GSC,S1,male_late,neoblast
EWB00_008284	1.55914	7.76481507407907e-05	0.000467575	Sm342630-Sj008284	UP	Regulation of nuclear pre-mRNA domain-containing protein isoform 1 [Source:UniProtKB/TrEMBL;Acc:A0A4Z2CRA5]	NA	NA
EWB00_002705	1.55457	4.81157587958436e-05	0.000301313	Sm038700-Sj002705	UP	RING finger protein 10 [Source:UniProtKB/TrEMBL;Acc:A0A4Z2DAT8]	RNF10	tegument_progenitor
EWB00_002852	1.55389	4.42162289176569e-06	3.43621842072917e-05	Sm163620-Sj002852	UP	Chromatin-remodeling ATPase INO80 [Source:UniProtKB/TrEMBL;Acc:A0A4Z2DBC4]	INO80,INOC1	NA
EWB00_000751	1.55358	0.000315825	0.00161565	Sm140700-Sj000751	UP	Mitogen-activated protein kinase [Source:UniProtKB/TrEMBL;Acc:A0A4Z2DI18]	NA	NA
EWB00_009447	1.55078	0.0019312	0.00780283	Sm304140-Sj009447	UP	Membrane-bound transcription factor site-1 protease [Source:UniProtKB/TrEMBL;Acc:A0A4Z2CM10]	wprA	NA
EWB00_005869	1.54778	0.000492216	0.00239886	Sm127840-Sj005869	UP	Dipeptidyl peptidase 9 isoform 2 [Source:UniProtKB/TrEMBL;Acc:A0A4Z2D0K1]	DPP9	NA
EWB00_010689	1.54661	1.80130330096173e-05	0.000123077	Sm012340-Sj010689	UP	U3 small nucleolar RNA-associated protein 14 isoform 2 [Source:UniProtKB/TrEMBL;Acc:A0A4Z2DNC7]	UTP14	S1,S1_progeny
EWB00_002622	1.54634	0.000158237	0.000875699	Sm064520-Sj002622	UP	Protein AE7; SJCHGC01647 protein [Source:UniProtKB/TrEMBL;Acc:Q5DF85]	CIAO2,CIA2,FAM96	NA
EWB00_005524	1.54462	0.00113532	0.004984	Sm207020-Sj005524	UP	HECT-type E3 ubiquitin transferase [Source:UniProtKB/TrEMBL;Acc:A0A4Z2D1H3]	NEDD4,RSP5	NA
EWB00_007650	1.54212	0.00022124	0.00118172	Sm096640-Sj007650	UP	Serine/threonine-protein kinase 25 isoform 1 [Source:UniProtKB/TrEMBL;Acc:A0A4Z2CTZ5]	STK24_25_MST4	NA
EWB00_002005	1.54091	0.000824372	0.00377755	Sm062510-Sj002005	UP	Ras-related protein [Source:UniProtKB/TrEMBL;Acc:A0A4Z2DDU6]	RALA	NA
EWB00_004288	1.53815	1.43172664413478e-07	1.48800385108044e-06	Sm019130-Sj004288	UP	Protein CLP1 homolog [Source:UniProtKB/TrEMBL;Acc:C1LK22]	CLP1,HERB	male_late
EWB00_004513	1.53675	0.00142813	0.00603523	Sm045590-Sj004513	UP	Dynein assembly factor 5, axonemal isoform 1 [Source:UniProtKB/TrEMBL;Acc:A0A4Z2D4Y3]	DNAAF5	NA
EWB00_007504	1.53624	0.000625213	0.00296739	Sm150280-Sj007504	UP	F-box/LRR-repeat protein; Putative leucine-rich repeats containing F-box protein FBL3 [Source:UniProtKB/TrEMBL;Acc:C7TZ26]	FBXL17	NA
EWB00_010348	1.53339	2.77414209835791e-05	0.000181635	Sm066200-Sj010348	UP	Cytochrome c oxidase subunit 5B isoform 2; Cytochrome c oxidase subunit Vb 68.6; SJCHGC01711 protein [Source:UniProtKB/TrEMBL;Acc:Q5DB28]	COX5B	NA
EWB00_000493	1.53307	0.00180595	0.00737448	Sm004310-Sj000493	UP	V-type proton ATPase proteolipid subunit [Source:UniProtKB/TrEMBL;Acc:Q5DCL7]	ATPeV0C,ATP6L	gut,neuron,tegument_progenitor
EWB00_009302	1.53165	9.53551395828801e-07	8.54604958781111e-06	Sm084910-Sj009302	UP	Protein FMC1 homolog [Source:UniProtKB/TrEMBL;Acc:C1L4V7]	NA	NA
EWB00_006416	1.52986	3.38081398331669e-07	3.22959213909878e-06	Sm307080-Sj006416	UP	Putative rhoptry protein [Source:UniProtKB/TrEMBL;Acc:A0A4Z2CY81]	NA	male_late
EWB00_002845	1.5277	1.83312285330881e-07	1.87413049047172e-06	Sm163640-Sj002845	UP	Phosphatidylinositol N-acetylglucosaminyltransferase subunit P [Source:UniProtKB/TrEMBL;Acc:A0A4Z2DAJ3]	PIGP,GPI19,DSCR5	NA
EWB00_005968	1.52698	1.9800821701433e-06	1.64434982625258e-05	Sm337800-Sj005968	UP	Bromodomain-containing protein [Source:UniProtKB/TrEMBL;Acc:A0A4Z2DTI1]	BRD8	NA
EWB00_000809	1.52666	0.000109475	0.000634328	Sm084740-Sj000809	UP	Ubiquitin carboxyl-terminal hydrolase [Source:UniProtKB/TrEMBL;Acc:A0A4Z2DHU5]	USP14,UBP6	NA
EWB00_007519	1.52658	0.00187442	0.00761354	Sm172240-Sj007519	UP	Mitogen-activated protein kinase [Source:UniProtKB/TrEMBL;Acc:Q5D9F6]	JNK	NA
EWB00_000473	1.52492	1.70449961422983e-09	2.43535234737061e-08	Sm029700-Sj000473	UP	NKAP-like protein [Source:UniProtKB/TrEMBL;Acc:A0A4Z2DIR8]	NKAP	male_late,vitellocyte.mature
EWB00_001194	1.52472	7.97734531555882e-06	5.9322909507189e-05	Sm104860-Sj001194	UP	Ribonuclease P protein subunit p30 [Source:UniProtKB/TrEMBL;Acc:A0A4Z2DHE5]	RPP1,RPP30	GSC,GSC_progeny,S1,male_late
EWB00_009495	1.52368	8.84006952357715e-05	0.000526362	Sm094480-Sj009495	UP	Guanine nucleotide-binding protein subunit beta; SJCHGC06010 protein [Source:UniProtKB/TrEMBL;Acc:Q5DDP3]	NA	male_late
EWB00_010727	1.52366	0.00109643	0.00483788	Sm143470-Sj010727	UP	Spectrin beta chain isoform 2 [Source:UniProtKB/TrEMBL;Acc:A0A4Z2DNH6]	SPTBN1_4_5	NA
EWB00_009519	1.51962	1.71949523843946e-05	0.000118307	Sm050350-Sj009519	UP	Vacuolar protein sorting-associated protein 29 [Source:UniProtKB/TrEMBL;Acc:Q86E47]	K07095 VPS29	NA
EWB00_004134	1.51946	0.000394204	0.00197417	Sm128950-Sj004134	UP	Poly [ADP-ribose] polymerase [Source:UniProtKB/TrEMBL;Acc:A0A4Z2D6E8]	TNKS	NA
EWB00_008251	1.51883	5.77763461989359e-07	5.30911538107666e-06	Sm087330-Sj008251	UP		NA	NA
EWB00_001335	1.51314	6.46564855979315e-10	9.74223596312937e-09	Sm143630-Sj001335	UP		NA	NA
EWB00_000228	1.50993	1.93877431526393e-06	1.61783331918215e-05	Sm246900-Sj000228	UP	DNA-directed RNA polymerase I subunit RPA49 [Source:UniProtKB/TrEMBL;Acc:A0A4Z2DJP2]	RPA49,POLR1E	NA
EWB00_005343	1.50942	0.000549234	0.00263762	Sm129650-Sj005343	UP	Isoleucyl-tRNA synthetase [Source:UniProtKB/TrEMBL;Acc:A0A4Z2D1L0]	IARS,ileS	NA
EWB00_008254	1.50737	2.349527625965e-10	3.7273770452378e-09	Sm169670-Sj008254	UP	DNA-binding death effector domain-containing protein isoform 2 [Source:UniProtKB/TrEMBL;Acc:A0A4Z2CQY4]	NA	NA
EWB00_008226	1.50675	1.8338409852654e-16	5.57503816709978e-15	Sm159690-Sj008226	UP	Nuclear pore complex protein Nup85 [Source:UniProtKB/TrEMBL;Acc:A0A4Z2CR26]	NUP85	GSC,S1
EWB00_005167	1.50242	0.000122363	0.000696802	Sm210920-Sj005167	UP	Mitochondrial RNA pseudouridine synthase RPUSD4 [Source:UniProtKB/TrEMBL;Acc:A0A4Z2D2X0]	RPUSD4	NA
EWB00_002362	1.50194	1.02064936907334e-05	7.39087229378292e-05	Sm244410-Sj002362	UP	Phosphatidylinositol N-acetylglucosaminyltransferase subunit C [Source:UniProtKB/TrEMBL;Acc:A0A4Z2DCH7]	PIGC,GPI2	NA
EWB00_002897	1.50036	8.03760269044597e-08	8.68035933752232e-07	Sm012790-Sj002897	UP		NA	NA
EWB00_011082	1.50014	0.000177784	0.000976046	Sm078320-Sj011082	UP	Eukaryotic translation initiation factor 3 subunit 5; Eukaryotic translation initiation factor 3 subunit F; SJCHGC06192 protein [Source:UniProtKB/TrEMBL;Acc:Q5DDP2]	EIF3F	GSC,GSC_progeny,male_late,neoblast
EWB00_005758	1.49764	0.00160059	0.00663803	Sm345530-Sj005758	UP		NA	NA
EWB00_000869	1.49715	0.000209707	0.00112622	Sm171640-Sj000869	UP	Epidermal growth factor receptor substrate 15-like 1 isoform 1 [Source:UniProtKB/TrEMBL;Acc:A0A4Z2DIF3]	EPS15	NA
EWB00_007710	1.49335	0.000214758	0.00115245	Sm068120-Sj007710	UP	AH receptor-interacting protein [Source:UniProtKB/TrEMBL;Acc:A0A4Z2CU27]	AIP,XAP2	NA
EWB00_010199	1.48849	0.000671139	0.00314553	Sm242430-Sj010199	UP	RING finger protein [Source:UniProtKB/TrEMBL;Acc:A0A4Z2DQH6]	RNF11	NA
EWB00_001188	1.48431	3.40684249034416e-10	5.29518469051015e-09	Sm043070-Sj001188	UP	Phosphorylated adapter RNA export protein [Source:UniProtKB/TrEMBL;Acc:A0A4Z2DHE0]	PHAX	neoblast
EWB00_007195	1.48425	0.000101328	0.000593224	Sm180480-Sj007195	UP	Clone ZZD1362 mRNA sequence; ELL-associated factor 1; ELL-associated factor 2 (Testosterone-regulated apoptosis inducer and tumor suppressor protein) [Source:UniProtKB/TrEMBL;Acc:Q86EW0]	EAF	tegument_progenitor
EWB00_005612	1.46983	1.91045204147527e-05	0.000129764	Sm008140-Sj005612	UP	SJCHGC05043 protein [Source:UniProtKB/TrEMBL;Acc:Q5DE35]	NA	NA
EWB00_004314	1.46114	0.000329269	0.00167449	Sm127440-Sj004314	UP	Serine rich adhesin for platelets isoform 4 [Source:UniProtKB/TrEMBL;Acc:A0A4Z2D5S5]	NA	NA
EWB00_005674	1.45951	3.14119860672695e-13	7.10734806066318e-12	Sm015850-Sj005674	UP	Putative RNA-binding protein Luc7-like 2 isoform 2 [Source:UniProtKB/TrEMBL;Acc:A0A4Z2DUF6]	LUC7L2	NA
EWB00_005811	1.45815	0.000752257	0.00347246	Sm138010-Sj005811	UP	SJCHGC06502 protein [Source:UniProtKB/TrEMBL;Acc:Q5DFS7]	NA	S1_progeny
EWB00_000343	1.45475	0.000327936	0.00167018	Sm079230-Sj000343	UP	Peptidylprolyl isomerase [Source:UniProtKB/TrEMBL;Acc:C7TYC0]	FKBP1	GSC,GSC_progeny,S1,S1_progeny,female_late
EWB00_007873	1.45473	0.000949249	0.00425928	Sm006920-Sj007873	UP	Tyrosine-protein kinase [Source:UniProtKB/TrEMBL;Acc:C1LGZ6]	NA	NA
EWB00_007962	1.45439	4.9700520569896e-06	3.81092547169836e-05	Sm341170-Sj007962	UP	SJCHGC04975 protein [Source:UniProtKB/TrEMBL;Acc:Q5DEA7]	NA	NA
EWB00_004455	1.45415	0.000687762	0.00321344	Sm169990-Sj004455	UP	Golgi reassembly-stacking protein isoform 2 [Source:UniProtKB/TrEMBL;Acc:A0A4Z2D525]	GORASP,GRASP65_55	S1_progeny,tegument_progenitor,vitellocyte.early
EWB00_009476	1.45072	0.000179952	0.000986377	Sm173550-Sj009476	UP	Inositol monophosphatase,domain-containing protein; Putative inositol monophosphatase 3; SJCHGC06024 protein [Source:UniProtKB/TrEMBL;Acc:Q5DAP1]	IMPAD1,IMPA3	NA
EWB00_000975	1.44988	2.88887858799303e-06	2.32356073843122e-05	Sm346940-Sj000975	UP	SEC23-interacting protein isoform 2 [Source:UniProtKB/TrEMBL;Acc:A0A4Z2DXB7]	DDHD2	NA
EWB00_004962	1.44836	2.37708790619578e-06	1.94825221385476e-05	Sm077540-Sj004962	UP	FAS-associated factor 1 isoform 1 [Source:UniProtKB/TrEMBL;Acc:A0A4Z2D3E8]	FAF1	male_late
EWB00_008129	1.44808	5.41839501199956e-08	6.05054109673285e-07	Sm213320-Sj008129	UP	2',3'-cyclic-nucleotide 3'-phosphodiesterase [Source:UniProtKB/TrEMBL;Acc:A0A4Z2CRP2]	CNP N4BP2	NA
EWB00_001400	1.44675	1.01620074361318e-05	7.36638795343966e-05	Sm213190-Sj001400	UP	Negative elongation factor A [Source:UniProtKB/TrEMBL;Acc:A0A4Z2DXT0]	WHSC2,NELFA	NA
EWB00_001149	1.44669	0.000447112	0.0022071	Sm076950-Sj001149	UP	Acetyl-coenzyme A transporter 1 isoform 1 [Source:UniProtKB/TrEMBL;Acc:A0A4Z2DH12]	SLC33A1,ACATN	S1_progeny,vitellocyte.early
EWB00_011139	1.44374	0.000490553	0.00239244	Sm074940-Sj011139	UP	Kynurenine formamidase [Source:UniProtKB/TrEMBL;Acc:A0A4Z2DMN2]	AFMID	NA
EWB00_007686	1.44157	0.000412764	0.00205075	Sm065770-Sj007686	UP	UDP-N-acetylglucosamine transporter isoform 3 [Source:UniProtKB/TrEMBL;Acc:A0A4Z2CTE2]	SLC35A1_2_3	male_late
EWB00_000884	1.44035	9.86115294126568e-07	8.79222434724476e-06	Sm134060-Sj000884	UP	DDB1-and CUL4-associated factor 13 [Source:UniProtKB/TrEMBL;Acc:A0A4Z2DHJ2]	DCAF13,WDSOF1	NA
EWB00_000616	1.43767	3.4681157212941e-08	4.00225193857034e-07	Sm162220-Sj000616	UP	Zinc finger C2H2 isoform 1 [Source:UniProtKB/TrEMBL;Acc:A0A4Z2DJ35]	NA	NA
EWB00_005543	1.43732	0.00115405	0.00505658	Sm080420-Sj005543	UP	BZIP transcription factor [Source:UniProtKB/TrEMBL;Acc:A0A4Z2D1I3]	NA	NA
EWB00_011167	1.43698	0.00140367	0.00594277	Sm194680-Sj011167	UP	SJCHGC06129 protein [Source:UniProtKB/TrEMBL;Acc:Q5DAP2]	NA	tegument_progenitor
EWB00_009021	1.43182	0.00110018	0.00485135	Sm139030-Sj009021	UP		NA	NA
EWB00_005681	1.42919	0.000172003	0.000946567	Sm088390-Sj005681	UP	PITH domain-containing protein; SJCHGC01693 protein [Source:UniProtKB/TrEMBL;Acc:Q5DFL9]	NA	NA
EWB00_010088	1.4282	7.87434491679241e-05	0.000472529	Sm122490-Sj010088	UP	39S ribosomal protein L32 isoform 2 [Source:UniProtKB/TrEMBL;Acc:A0A4Z2DQ80]	NA	NA
EWB00_004776	1.42752	4.72014031474333e-06	3.63951824715572e-05	Sm041490-Sj004776	UP	Nucleic acid dioxygenase ALKBH1 [Source:UniProtKB/TrEMBL;Acc:A0A4Z2D403]	ALKBH1	NA
EWB00_000529	1.42737	0.000495968	0.00241203	Sm142210-Sj000529	UP	Vacuolar protein sorting-associated protein 18 homolog [Source:UniProtKB/TrEMBL;Acc:A0A4Z2DIL9]	VPS18,PEP3	NA
EWB00_006295	1.42547	0.000101847	0.000595128	Sm104710-Sj006295	UP	SJCHGC05740 protein [Source:UniProtKB/TrEMBL;Acc:Q5DGW9]	NA	NA
EWB00_006248	1.42292	3.61430198215846e-06	2.84729428982597e-05	Sm083930-Sj006248	UP	Chromatin modification-related protein MEAF6 [Source:UniProtKB/TrEMBL;Acc:A0A4Z2CZ57]	MEAF6,EAF6	NA
EWB00_010715	1.41984	0.000185074	0.00100964	Sm072080-Sj010715	UP	6-pyruvoyltetrahydropterin synthase [Source:UniProtKB/TrEMBL;Acc:Q5DCA1]	queD,ptpS,PTS	NA
EWB00_005929	1.41598	1.73752130495183e-05	0.000119191	Sm331710-Sj005929	UP	RNA/RNP complex-1-interacting phosphatase isoform 2 [Source:UniProtKB/TrEMBL;Acc:A0A4Z2D021]	K14165	NA
EWB00_002784	1.4131	0.000880512	0.00400291	Sm067780-Sj002784	UP	Vesicle transport protein [Source:UniProtKB/TrEMBL;Acc:A0A4Z2DB38]	NA	tegument_progenitor
EWB00_006482	1.41052	0.000106916	0.000621592	Sm002380-Sj006482	UP	SJCHGC01279 protein; Ubiquitin domain-containing protein; Ubiquitin domain-containing protein UBFD1 [Source:UniProtKB/TrEMBL;Acc:Q5DG41]	NA	GSC
EWB00_004580	1.41032	2.35256370227536e-05	0.000156496	Sm042080-Sj004580	UP	SJCHGC04833 protein [Source:UniProtKB/TrEMBL;Acc:Q5DHR1]	NA	NA
EWB00_004292	1.40979	0.000102642	0.000599264	Sm019100-Sj004292	UP	EH domain-containing protein [Source:UniProtKB/TrEMBL;Acc:A0A4Z2D5P0]	EHD1	female_late,vitellocyte.early,vitellocyte.mature
EWB00_002655	1.40883	0.000910895	0.00411663	Sm097020-Sj002655	UP	F-box and leucine-rich repeat protein 20; F-box/LRR-repeat protein [Source:UniProtKB/TrEMBL;Acc:C1LEF8]	FBXL2_20	NA
EWB00_000113	1.40701	9.78391833540924e-06	7.11473344917378e-05	Sm007630-Sj000113	UP	Polyadenylate-binding protein 2; Polyadenylate-binding protein isoform 1; SJCHGC09749 protein [Source:UniProtKB/TrEMBL;Acc:Q5BQZ4]	PABPN1,PABP2	GSC,GSC_progeny,S1,female_late,neoblast
EWB00_006798	1.39966	0.0013677	0.00580635	Sm014670-Sj006798	UP	Alpha-adducin isoform 2 [Source:UniProtKB/TrEMBL;Acc:A0A4Z2CXE9]	ADD	vitellocyte.mature
EWB00_007715	1.39929	0.00144918	0.00610551	Sm158450-Sj007715	UP	Kelch-like protein isoform 2 [Source:UniProtKB/TrEMBL;Acc:A0A4Z2CTU7]	KLHL12,C3IP1	vitellocyte.mature
EWB00_003304	1.39377	2.09208113702986e-06	1.72490465073394e-05	Sm035030-Sj003304	UP	RNA helicase [Source:UniProtKB/TrEMBL;Acc:A0A4Z2D9U6]	DHX9	NA
EWB00_006491	1.39285	6.40260004660373e-10	9.66834637234406e-09	Sm146410-Sj006491	UP	DUF4477 domain-containing protein [Source:UniProtKB/TrEMBL;Acc:A0A4Z2CY60]	NA	NA
EWB00_004118	1.38378	2.7205374892706e-06	2.19774978476318e-05	Sm133300-Sj004118	UP	5'-3' exoribonuclease [Source:UniProtKB/TrEMBL;Acc:A0A4Z2D786]	XRN2,RAT1	S1
EWB00_001312	1.38233	3.49299340748195e-08	4.01752458417216e-07	Sm103830-Sj001312	UP	Zinc finger HIT domain-containing protein; Zinc finger HIT domain-containing protein 1 [Source:UniProtKB/TrEMBL;Acc:C1LMS8]	ZNHIT1,VPS71	NA
EWB00_010445	1.3819	1.82412713849919e-05	0.000124268	Sm078730-Sj010445	UP	Dihydroorotate dehydrogenase (quinone), mitochondrial [Source:UniProtKB/TrEMBL;Acc:A0A4Z2DXY0]	DHODH,pyrD	NA
EWB00_006848	1.37604	5.01244391112418e-08	5.62453259035251e-07	Sm137380-Sj006848	UP	Smad nuclear-interacting protein isoform 2 [Source:UniProtKB/TrEMBL;Acc:A0A4Z2CWR0]	SNIP1	NA
EWB00_003152	1.37528	1.77047298834221e-05	0.000121211	Sm310870-Sj003152	UP	Dual-specificity kinase [Source:UniProtKB/TrEMBL;Acc:A0A4Z2D9D4]	DYRK1	male_late
EWB00_002510	1.37386	0.000364136	0.0018329	Sm073410-Sj002510	UP	Proteasome subunit beta [Source:UniProtKB/TrEMBL;Acc:Q5DEZ9]	PSMB7	tegument_progenitor
EWB00_006038	1.3729	9.89260527218636e-10	1.47448961087167e-08	Sm034450-Sj006038	UP	Putative Round spermatid basic protein 1-like 296; Round spermatid basic protein 1-like protein isoform 2 [Source:UniProtKB/TrEMBL;Acc:C1LH33]	RSBN1,KDM9	NA
EWB00_000573	1.36935	3.42072579880784e-05	0.000218984	Sm041450-Sj000573	UP	Asparagine--tRNA ligase [Source:UniProtKB/TrEMBL;Acc:C1LGM4]	NARS,asnS	GSC_progeny,female_late,tegument_progenitor
EWB00_005163	1.35688	9.72979270056778e-05	0.000572124	Sm166400-Sj005163	UP	RNA helicase [Source:UniProtKB/TrEMBL;Acc:A0A4Z2D2X3]	EIF4A	NA
EWB00_002376	1.35358	0.00237689	0.00935173	Sm135240-Sj002376	UP		NA	NA
EWB00_006354	1.34957	0.000256195	0.00133636	Sm022660-Sj006354	UP	Glutamate-rich WD repeat-containing protein isoform 1 [Source:UniProtKB/TrEMBL;Acc:A0A4Z2CZ19]	RRB1,GRWD1	NA
EWB00_000885	1.34486	5.72327697496573e-05	0.000353593	Sm022020-Sj000885	UP	CXXC-type zinc finger protein [Source:UniProtKB/TrEMBL;Acc:A0A4Z2DHN4]	CXXC1,SPP1,CPS40	NA
EWB00_002222	1.34337	0.000416261	0.00206515	Sm137650-Sj002222	UP	Exportin-T [Source:UniProtKB/TrEMBL;Acc:A0A4Z2DCX5]	XPOT	S1,S1_progeny,vitellocyte.early,vitellocyte.mature
EWB00_005411	1.34183	0.00222187	0.00881215	Sm212080-Sj005411	UP	Protein MON2 homolog [Source:UniProtKB/TrEMBL;Acc:A0A4Z2D1T5]	MON2	NA
EWB00_002884	1.34117	5.23411856823765e-12	1.0371802450639e-10	Sm012900-Sj002884	UP	Poly(U)-binding-splicing factor PUF60 isoform 2 [Source:UniProtKB/TrEMBL;Acc:A0A4Z2DW67]	PUF60	male_late
EWB00_007616	1.33702	0.000935397	0.00420555	Sm147330-Sj007616	UP	Putative ATP-dependent RNA helicase DHX34 isoform 2 [Source:UniProtKB/TrEMBL;Acc:A0A4Z2CTT8]	DHX34	NA
EWB00_007975	1.33283	0.00123477	0.00532906	Sm172130-Sj007975	UP	E3 SUMO-protein ligase PIAS1 isoform 2 [Source:UniProtKB/TrEMBL;Acc:A0A4Z2CS40]	PIAS1	NA
EWB00_007611	1.32575	0.00213277	0.00850276	Sm046910-Sj007611	UP	DNA polymerase epsilon subunit 4; SJCHGC04470 protein [Source:UniProtKB/TrEMBL;Acc:Q5DCN4]	NA	GSC,S1,neoblast
EWB00_011141	1.32384	0.000113353	0.000652427	Sm162630-Sj011141	UP	Ubiquitin-activating enzyme E1 [Source:UniProtKB/TrEMBL;Acc:A0A4Z2DM03]	UBE1,UBA1	male_late
EWB00_007561	1.32082	1.6610736792274e-05	0.000114631	Sm176620-Sj007561	UP	Cyclin-dependent kinase 11B isoform 2 [Source:UniProtKB/TrEMBL;Acc:A0A4Z2CU99]	CDC2L	NA
EWB00_003290	1.32021	7.3651957362121e-06	5.51271320776569e-05	Sm034870-Sj003290	UP	AP complex subunit beta [Source:UniProtKB/TrEMBL;Acc:A0A4Z2D8U3]	AP1B1	NA
EWB00_010313	1.3171	1.39226352523738e-07	1.4513611159612e-06	Sm020760-Sj010313	UP	Ankyrin repeat domain-containing protein isoform 1; SJCHGC04364 protein [Source:UniProtKB/TrEMBL;Acc:Q5D8Z6]	NA	NA
EWB00_007682	1.31625	7.19662632846772e-05	0.000437182	Sm157680-Sj007682	UP	U6 snRNA-associated Sm-like protein LSm4 [Source:UniProtKB/TrEMBL;Acc:Q5DBQ4]	LSM4	NA
EWB00_009169	1.31505	8.54884761818627e-09	1.09140024678567e-07	Sm013520-Sj009169	UP	Nuclear cap-binding protein subunit 3 [Source:UniProtKB/TrEMBL;Acc:A0A4Z2DS04]	NA	NA
EWB00_011239	1.30807	3.53244751749566e-05	0.0002253	Sm006190-Sj011239	UP	M7GpppN-mRNA hydrolase isoform 1 [Source:UniProtKB/TrEMBL;Acc:A0A4Z2DLS3]	DCP2	NA
EWB00_003056	1.30517	0.000668724	0.00313936	Sm011720-Sj003056	UP	PHD finger-like domain-containing protein 5A; PHD finger-like domain-containing protein isoform 1; SJCHGC07485 protein [Source:UniProtKB/TrEMBL;Acc:Q5DH97]	PHF5A	NA
EWB00_004389	1.30489	0.00129011	0.00552984	Sm036250-Sj004389	UP	PRELI domain containing protein; Putative cellular retinaldehyde-binding protein [Source:UniProtKB/TrEMBL;Acc:C1L5S8]	NA	tegument_progenitor
EWB00_010547	1.29983	0.000411667	0.00204825	Sm043150-Sj010547	UP	Calcium-binding protein Sj66; Calnexin isoform 1 [Source:UniProtKB/TrEMBL;Acc:Q9TVF3]	CANX	GSC_progeny,vitellocyte.mature
EWB00_003299	1.2978	0.000119749	0.000684095	Sm034980-Sj003299	UP	Serine/threonine-protein phosphatase 1 regulatory subunit 10 [Source:UniProtKB/TrEMBL;Acc:A0A4Z2D8W8]	PPP1R10	ambiguous2,vitellocyte.mature
EWB00_010814	1.29558	0.000115183	0.000661299	Sm128160-Sj010814	UP	CST complex subunit STN1 isoform 1; Nucleic acid-binding, OB-fold,domain-containing protein [Source:UniProtKB/TrEMBL;Acc:C1LGY8]	NA	NA
EWB00_004333	1.29355	2.3532498829528e-05	0.000156496	Sm121430-Sj004333	UP	Proteasome subunit beta type-3 [Source:UniProtKB/TrEMBL;Acc:Q5DHW5]	PSMB3	NA
EWB00_002217	1.29289	1.81212988021457e-05	0.000123572	Sm194520-Sj002217	UP	Histone acetyltransferase [Source:UniProtKB/TrEMBL;Acc:A0A4Z2DD38]	MYST1,MOF,KAT8	NA
EWB00_004127	1.29265	0.000249964	0.00130583	Sm078520-Sj004127	UP	Hypotheticial protein; MKI67 FHA domain-interacting nucleolar phosphoprotein isoform 1 [Source:UniProtKB/TrEMBL;Acc:C1LJ37]	NA	GSC,S1,neoblast
EWB00_002708	1.29101	0.000571235	0.00273756	Sm038680-Sj002708	UP	Small nuclear ribonucleoprotein G [Source:UniProtKB/TrEMBL;Acc:Q5BS47]	SNRPG,SMG	GSC,GSC_progeny,S1,S1_progeny,neoblast
EWB00_009125	1.29046	8.16792640545076e-05	0.000489296	Sm210570-Sj009125	UP	Eukaryotic translation initiation factor 3 subunit H [Source:UniProtKB/TrEMBL;Acc:Q5DFV0]	EIF3H	GSC_progeny
EWB00_009560	1.28752	0.000523781	0.00252594	Sm146200-Sj009560	UP	Lipoma-preferred partner [Source:UniProtKB/TrEMBL;Acc:A0A4Z2CLW6]	LPP	male_late
EWB00_001244	1.2834	0.000912601	0.00412164	Sm055090-Sj001244	UP	NAD-dependent protein deacylase [Source:UniProtKB/TrEMBL;Acc:A0A4Z2DG79]	SIRT5,SIR2L5	NA
EWB00_002056	1.27282	0.00223865	0.0088634	Sm033110-Sj002056	UP	Zinc finger protein [Source:UniProtKB/TrEMBL;Acc:A0A4Z2DDJ6]	GL	NA
EWB00_010873	1.27225	0.00198672	0.0080084	Sm097790-Sj010873	UP	SJCHGC05883 protein [Source:UniProtKB/TrEMBL;Acc:Q5D8I6]	NA	tegument_progenitor
EWB00_005339	1.27192	0.000235288	0.00124423	Sm129630-Sj005339	UP	Pseudouridylate synthase 7 isoform 5 [Source:UniProtKB/TrEMBL;Acc:A0A4Z2D1H8]	truD,PUS7	NA
EWB00_003848	1.26988	0.000351598	0.00177757	Sm062950-Sj003848	UP	Clone ZZD1053 mRNA sequence; Growth factor receptor bound protein 2; Growth factor receptor-bound protein isoform 1 [Source:UniProtKB/TrEMBL;Acc:Q86F73]	GRB2	NA
EWB00_001837	1.2671	0.00035868	0.00181072	Sm092180-Sj001837	UP	RPA_interact_C domain-containing protein [Source:UniProtKB/TrEMBL;Acc:A0A4Z2DE28]	NA	NA
EWB00_001234	1.25378	0.00244305	0.00959017	Sm165350-Sj001234	UP	CLIP-associating protein isoform 2 [Source:UniProtKB/TrEMBL;Acc:A0A4Z2DGD7]	CLASP1_2	NA
EWB00_002628	1.25119	0.000224046	0.00119393	Sm156900-Sj002628	UP	Transmembrane protein 208 [Source:UniProtKB/TrEMBL;Acc:C1L467]	SND2,TMEM208	NA
EWB00_009751	1.2483	2.73375187975552e-05	0.000179502	Sm058980-Sj009751	UP	Oxysterol-binding protein [Source:UniProtKB/TrEMBL;Acc:A0A4Z2CLE6]	OSBP	NA
EWB00_003843	1.24494	0.000123099	0.00069976	Sm145800-Sj003843	UP	Ribosome production factor 1 [Source:UniProtKB/TrEMBL;Acc:A0A4Z2D755]	RPF1	NA
EWB00_003497	1.24476	0.000368077	0.00184869	Sm151050-Sj003497	UP	Speckle-type POZ protein-like B [Source:UniProtKB/TrEMBL;Acc:A0A4Z2D8B5]	SPOP	NA
EWB00_004549	1.24172	1.92326993918428e-06	1.60878616367403e-05	Sm027550-Sj004549	UP	Putative RNA-binding protein 15B; Putative RNA-binding protein isoform 3 [Source:UniProtKB/TrEMBL;Acc:C1LJQ9]	RBM15	NA
EWB00_005217	1.23518	4.50471393130268e-06	3.49292481347414e-05	Sm122890-Sj005217	UP	WD repeat-containing protein isoform 2 [Source:UniProtKB/TrEMBL;Acc:A0A4Z2D291]	WDR20	NA
EWB00_002291	1.22811	8.67539206896226e-06	6.38942162944595e-05	Sm247450-Sj002291	UP	Major facilitator superfamily domain-containing protein isoform 2 [Source:UniProtKB/TrEMBL;Acc:A0A4Z2DCX2]	NA	NA
EWB00_007157	1.22528	0.000876687	0.00399069	Sm053610-Sj007157	UP	Seryl-tRNA synthetase [Source:UniProtKB/TrEMBL;Acc:A0A4Z2CVN2]	SARS,serS	NA
EWB00_004958	1.22174	2.46314796645308e-09	3.43397658919045e-08	Sm077590-Sj004958	UP	BUD13 homolog [Source:UniProtKB/TrEMBL;Acc:A0A4Z2D495]	BUD13,CWC26	NA
EWB00_001786	1.2122	2.17166054478386e-07	2.19102769291716e-06	Sm033600-Sj001786	UP	Endoribonuclease Dicer 4 [Source:UniProtKB/TrEMBL;Acc:A0A4Z2DEU8]	DICER1,DCR1	NA
EWB00_006828	1.21098	0.00251219	0.00983916	Sm005190-Sj006828	UP	Non-specific serine/threonine protein kinase [Source:UniProtKB/TrEMBL;Acc:A0A4Z2CWM1]	MAP4K5,KHS1	male_late
EWB00_002445	1.21095	0.00154981	0.00645587	Sm154470-Sj002445	UP	Phosphatidylinositol 3,4,5-trisphosphate 3-phosphatase and dual-specificity protein phosphatase PTEN isoform 1 [Source:UniProtKB/TrEMBL;Acc:A0A4Z2DCP9]	PTEN	NA
EWB00_002955	1.20599	9.38652639081956e-12	1.8043570647088e-10	Sm093950-Sj002955	UP	Deubiquitinating enzyme A [Source:UniProtKB/TrEMBL;Acc:A0A4Z2DXB9]	OTUD5,DUBA	NA
EWB00_002499	1.20384	0.00108334	0.0047924	Sm061310-Sj002499	UP	ER membrane protein complex subunit 7; SJCHGC05863 protein [Source:UniProtKB/TrEMBL;Acc:Q5DFB7]	EMC7	male_late,tegument_progenitor
EWB00_001140	1.19596	0.000269567	0.00139556	Sm196600-Sj001140	UP	BTB/POZ domain-containing protein isoform 2 [Source:UniProtKB/TrEMBL;Acc:A0A4Z2DH03]	KCTD3	NA
EWB00_006769	1.19555	0.000240054	0.00126226	Sm341090-Sj006769	UP	Zinc finger, C2H2-type domain-containing protein isoform 1 [Source:UniProtKB/TrEMBL;Acc:A0A4Z2CXA1]	NA	NA
EWB00_008513	1.19482	0.000379941	0.00190689	Sm333030-Sj008513	UP	Superkiller viralicidic activity 2-like 2 isoform 1 [Source:UniProtKB/TrEMBL;Acc:A0A4Z2CPT4]	K03725 MTR4,SKIV2L2	NA
EWB00_000476	1.19475	0.000470191	0.00230782	Sm029740-Sj000476	UP	Succinate dehydrogenase assembly factor 2, mitochondrial [Source:UniProtKB/TrEMBL;Acc:A0A4Z2DIN5]	SDHAF2,SDH5	NA
EWB00_007856	1.18837	2.12090034951464e-05	0.0001421	Sm317550-Sj007856	UP	SJCHGC05822 protein; Serine/arginine-rich splicing factor 1; Splicing factor, arginine/serine-rich 1 [Source:UniProtKB/TrEMBL;Acc:Q5D9F5]	SRSF1,SFRS1,ASF,SF2	GSC,S1,neoblast
EWB00_002063	1.18717	0.00108417	0.00479299	Sm198380-Sj002063	UP	Protein argonaute-2 isoform 2 [Source:UniProtKB/TrEMBL;Acc:A0A4Z2DDX1]	ELF2C,AGO	NA
EWB00_009684	1.18578	0.00228629	0.00903129	Sm174240-Sj009684	UP	p11 protein isoform 5 [Source:UniProtKB/TrEMBL;Acc:A0A4Z2CLI0]	NA	NA
EWB00_002680	1.18502	0.00127123	0.0054659	Sm146900-Sj002680	UP	DnaJ subfamily C member 11 [Source:UniProtKB/TrEMBL;Acc:A0A4Z2DBE4]	DNAJC11	NA
EWB00_001618	1.18141	5.24136782572209e-05	0.000326156	Sm063040-Sj001618	UP	Actin-like protein 6A; Actin-like protein isoform 1 [Source:UniProtKB/TrEMBL;Acc:C1LH78]	ACTL6A,INO80K	neoblast
EWB00_007052	1.17565	0.000816525	0.00374657	Sm089640-Sj007052	UP	Succinate dehydrogenase [ubiquinone] iron-sulfur subunit, mitochondrial [Source:UniProtKB/TrEMBL;Acc:Q5MB10]	SDHB,SDH2 sdhB,frdB	NA
EWB00_005667	1.17427	0.00010879	0.00063089	Sm015800-Sj005667	UP	Elongator complex protein; SJCHGC00647 protein [Source:UniProtKB/TrEMBL;Acc:Q5DBL9]	ELP4	NA
EWB00_004596	1.16619	0.00101877	0.00452706	Sm344030-Sj004596	UP	Acyl-CoA-binding domain-containing protein 6 [Source:UniProtKB/TrEMBL;Acc:A0A4Z2D4M4]	LPIN	S1,S1_progeny,vitellocyte.early
EWB00_006154	1.15951	0.00149251	0.00624729	Sm344060-Sj006154	UP	Glutaminyl-tRNA synthetase [Source:UniProtKB/TrEMBL;Acc:C1L4U3]	QARS,glnS	GSC,GSC_progeny,S1,S1_progeny
EWB00_000397	1.15535	0.000902662	0.00409282	Sm168340-Sj000397	UP	Protein cramped-like [Source:UniProtKB/TrEMBL;Acc:A0A4Z2DJ50]	NA	NA
EWB00_004893	1.14897	5.78676976490005e-09	7.63565930163962e-08	Sm131770-Sj004893	UP	RNA helicase [Source:UniProtKB/TrEMBL;Acc:A0A4Z2D3M2]	DDX42,SF3B125	NA
EWB00_010070	1.1458	9.04292922146145e-05	0.000537513	Sm000990-Sj010070	UP	Exocyst complex component 1 isoform 3 [Source:UniProtKB/TrEMBL;Acc:A0A4Z2DPX8]	EXOC1,SEC3	NA
EWB00_010668	1.14437	0.00146482	0.00614885	Sm105540-Sj010668	UP	SH2 domain-containing protein isoform 2 [Source:UniProtKB/TrEMBL;Acc:A0A4Z2DNL3]	NA	NA
EWB00_001391	1.14331	0.00160965	0.00666759	Sm145190-Sj001391	UP	Serine/threonine-protein kinase ULK3 [Source:UniProtKB/TrEMBL;Acc:A0A4Z2DWQ9]	ULK3	S1_progeny,vitellocyte.early
EWB00_001186	1.14241	0.000908111	0.00411212	Sm145440-Sj001186	UP		NA	female_late
EWB00_007086	1.13656	1.50182417017884e-06	1.28746442216201e-05	Sm154980-Sj007086	UP	Nucleolar complex protein 2 [Source:UniProtKB/TrEMBL;Acc:A0A4Z2DT77]	NOC2	S1
EWB00_008815	1.13434	0.00154143	0.00642743	Sm054240-Sj008815	UP	Translationally-controlled tumor protein homolog [Source:UniProtKB/Swiss-Prot;Acc:P91800]	NA	GSC_progeny,S1,S1_progeny,female_late,neoblast,neoblast_progeny,vitellocyte.early
EWB00_005839	1.13391	0.000272296	0.00140758	Sm213810-Sj005839	UP	Centromere/kinetochore protein zw10 isoform 1 [Source:UniProtKB/TrEMBL;Acc:A0A4Z2D185]	ZW10,DSL1	NA
EWB00_002395	1.13302	0.000152723	0.000848582	Sm173140-Sj002395	UP	Subfamily M3A non-peptidase (M03 family) isoform 1 [Source:UniProtKB/TrEMBL;Acc:A0A4Z2DCG5]	prlC	vitellocyte.mature
EWB00_011204	1.10932	0.000893455	0.00405862	Sm119980-Sj011204	UP	Translocation protein SEC62 [Source:UniProtKB/TrEMBL;Acc:C1L6I1]	SEC62	NA
EWB00_005424	1.1071	0.00157279	0.00653847	Sm198850-Sj005424	UP	Vacuolar-sorting protein SNF8 [Source:UniProtKB/TrEMBL;Acc:A0A4Z2DUR8]	SNF8,EAP30	NA
EWB00_008147	1.10702	0.00024016	0.00126226	Sm136090-Sj008147	UP	60S ribosomal protein; 60S ribosomal protein L7 [Source:UniProtKB/TrEMBL;Acc:C1LIY0]	RP-L7e,RPL7	GSC,S1,S1_progeny,neoblast
EWB00_004267	1.10667	2.04671815513853e-05	0.000137682	Sm019380-Sj004267	UP	eIF-2B GDP-GTP exchange factor subunit epsilon [Source:UniProtKB/TrEMBL;Acc:A0A4Z2D5I6]	EIF2B5	NA
EWB00_000674	1.10659	4.24591222902355e-08	4.82718950452908e-07	Sm180040-Sj000674	UP	Fructose-2,6-bisphosphatase TIGAR isoform 2 [Source:UniProtKB/TrEMBL;Acc:A0A4Z2DI80]	cobC,phpB	GSC_progeny
EWB00_005128	1.10637	5.65865270919331e-06	4.31973034802467e-05	Sm032820-Sj005128	UP	WD40 repeat-containing protein isoform 2 [Source:UniProtKB/TrEMBL;Acc:A0A4Z2D2Q4]	SMU1	GSC,male_late
EWB00_004102	1.10485	0.00161716	0.00669469	Sm161970-Sj004102	UP	EH domain-binding protein isoform 3 [Source:UniProtKB/TrEMBL;Acc:A0A4Z2DVE2]	EHBP1	NA
EWB00_004355	1.09764	0.00052531	0.00253154	Sm319120-Sj004355	UP	PHD and RING finger domain-containing protein isoform 2 [Source:UniProtKB/TrEMBL;Acc:A0A4Z2D5Y5]	PHRF1	GSC_progeny
EWB00_007337	1.0971	0.000204128	0.00110054	Sm137530-Sj007337	UP	TATA element modulatory factor [Source:UniProtKB/TrEMBL;Acc:A0A4Z2CV83]	TMF1	male_late
EWB00_007731	1.09426	0.00150792	0.00629532	Sm333550-Sj007731	UP	Pyridoxal phosphate homeostasis protein [Source:UniProtKB/TrEMBL;Acc:A0A4Z2CTQ3]	yggS,PROSC	S1
EWB00_005126	1.09206	5.95807274408247e-12	1.16477790387856e-10	Sm032800-Sj005126	UP	WD40 repeat-containing protein isoform 1 [Source:UniProtKB/TrEMBL;Acc:A0A4Z2D2P0]	SMU1	NA
EWB00_000400	1.08746	0.00253669	0.00991823	Sm010140-Sj000400	UP	PIN2/TERF1-interacting telomerase inhibitor 1 isoform 1; SJCHGC02410 protein [Source:UniProtKB/TrEMBL;Acc:Q5DF31]	NA	NA
EWB00_001201	1.0865	0.000386472	0.00193685	Sm043780-Sj001201	UP	SJCHGC05270 protein [Source:UniProtKB/TrEMBL;Acc:Q5D8K8]	NA	NA
EWB00_008465	1.08161	0.00115884	0.00507433	Sm341330-Sj008465	UP	Adhesion regulating molecule 1; Proteasomal ubiquitin receptor ADRM1 [Source:UniProtKB/TrEMBL;Acc:C1L6K9]	RPN13	neoblast,tegument_progenitor
EWB00_009664	1.07747	0.00217951	0.00866406	Sm056500-Sj009664	UP	Proteasome subunit beta [Source:UniProtKB/TrEMBL;Acc:A0A4Z2DY89]	PSMB4	NA
EWB00_007704	1.07626	0.00066529	0.00312537	Sm068060-Sj007704	UP	Serine/threonine-protein kinase Tao [Source:UniProtKB/TrEMBL;Acc:A0A4Z2CTN8]	TAO	NA
EWB00_000455	1.07097	0.000100766	0.000590813	Sm126490-Sj000455	UP	Lon protease homolog [Source:UniProtKB/TrEMBL;Acc:A0A4Z2DIZ8]	PRSS15,PIM1	male_late
EWB00_004030	1.07024	0.0020642	0.00826759	Sm196150-Sj004030	UP	Selenoprotein O [Source:UniProtKB/TrEMBL;Acc:A0A4Z2D6L8]	SELENOO,selO	NA
EWB00_008975	1.06566	0.000974657	0.00435911	Sm318010-Sj008975	UP		NA	NA
EWB00_008261	1.06563	0.00048546	0.00237431	Sm161540-Sj008261	UP		NA	female_late
EWB00_000390	1.06496	3.89097737730912e-06	3.05479350179866e-05	Sm181290-Sj000390	UP	39S ribosomal protein L28, mitochondrial [Source:UniProtKB/TrEMBL;Acc:Q5D9B2]	RP-L28,MRPL28,rpmB	NA
EWB00_004469	1.06146	0.000264278	0.0013754	Sm138890-Sj004469	UP	AN1-type zinc finger protein isoform 2; Zinc finger, AN1-type domain 1 isoform 4 [Source:UniProtKB/TrEMBL;Acc:Q5DH29]	ZFAND2	NA
EWB00_007726	1.05582	0.00133721	0.00569635	Sm106130-Sj007726	UP	Stress-70 protein isoform 1 [Source:UniProtKB/TrEMBL;Acc:A0A4Z2CT44]	dnaK,HSPA9	GSC,S1,neoblast
EWB00_010474	1.05161	0.0013444	0.0057199	Sm002880-Sj010474	UP	ATP synthase subunit alpha [Source:UniProtKB/TrEMBL;Acc:A0A4Z2DYK2]	ATPeF1A,ATP5A1,ATP1	S1
EWB00_009423	1.05105	0.000639843	0.00303054	Sm140100-Sj009423	UP	Zinc finger RNA-binding protein isoform 2 [Source:UniProtKB/TrEMBL;Acc:A0A4Z2CM94]	ZFR	NA
EWB00_003239	1.04844	0.000451401	0.00222667	Sm302740-Sj003239	UP	WW domain-containing adapter protein isoform 2 [Source:UniProtKB/TrEMBL;Acc:A0A4Z2DA36]	NA	NA
EWB00_006502	1.04275	9.01901008282923e-07	8.1253509897656e-06	Sm044810-Sj006502	UP	Zinc finger CCCH domain-containing protein 14 [Source:UniProtKB/TrEMBL;Acc:A0A4Z2CZ31]	ZC3H14	NA
EWB00_005624	1.04015	1.25713935190966e-05	8.89796786413189e-05	Sm156990-Sj005624	UP	Cyclin-dependent kinase 8 isoform 2 [Source:UniProtKB/TrEMBL;Acc:A0A4Z2DU38]	CDK8_11	NA
EWB00_010387	1.03843	0.00127885	0.00548841	Sm347400-Sj010387	UP	E3 ubiquitin-protein isoform 1 [Source:UniProtKB/TrEMBL;Acc:A0A4Z2DXC2]	ZNF598	NA
EWB00_002724	1.03699	0.000908742	0.00411228	Sm089230-Sj002724	UP	BMI1-like protein; Polycomb complex protein [Source:UniProtKB/TrEMBL;Acc:B5LUQ2]	PCGF4,BMI1	NA
EWB00_010248	1.03542	0.000131001	0.000738594	Sm176230-Sj010248	UP	Eukaryotic translation initiation factor 3 subunit E [Source:UniProtKB/TrEMBL;Acc:C1LGB5]	EIF3E,INT6	NA
EWB00_004508	1.03502	0.00190474	0.00771398	Sm020800-Sj004508	UP	Cysteine and histidine-rich domain-containing protein isoform 2 [Source:UniProtKB/TrEMBL;Acc:A0A4Z2D524]	CHORDC1,CHP1	NA
EWB00_004874	1.02835	0.00136367	0.00579477	Sm046550-Sj004874	UP	Bystin [Source:UniProtKB/TrEMBL;Acc:A0A4Z2DUE6]	NA	S1
EWB00_000436	1.02487	0.000653668	0.00307705	Sm328600-Sj000436	UP	Phosphatidylinositol 5-phosphate 4-kinase type-2 beta isoform 2 [Source:UniProtKB/TrEMBL;Acc:A0A4Z2DJ03]	PIP4K2	NA
EWB00_000790	1.02044	4.28933846888644e-06	3.34471466370456e-05	Sm212340-Sj000790	UP	Integrator complex subunit 14 isoform 1 [Source:UniProtKB/TrEMBL;Acc:A0A4Z2DI16]	NA	NA
EWB00_005228	1.01973	0.000230733	0.00122295	Sm124160-Sj005228	UP	Alkylated DNA repair protein alkB8 isoform 1 [Source:UniProtKB/TrEMBL;Acc:A0A4Z2D2F6]	ALKBH8,TRM9	NA
EWB00_003837	1.00841	7.42581679740251e-05	0.000449917	Sm043970-Sj003837	UP	DnaJ homolog, subfamily C, member 8; DnaJ subfamily C member 8 isoform 1; SJCHGC05314 protein [Source:UniProtKB/TrEMBL;Acc:Q5DFS3]	DNAJC8	GSC,male_late,neoblast
EWB00_004149	1.00678	1.5085195356633e-05	0.000104731	Sm072360-Sj004149	UP	A-kinase anchor protein [Source:UniProtKB/TrEMBL;Acc:A0A4Z2D740]	NA	NA
EWB00_002826	1.00039	0.00110994	0.00489078	Sm040500-Sj002826	UP	Peptidylprolyl isomerase [Source:UniProtKB/TrEMBL;Acc:A0A4Z2DAS3]	FKBP8	NA

## Sheet: Summary Sj up in  GSC S1
Sj_gene	gene	category	description	KEGG_name	Cluster_marker
EWB00_009328	Sm000260-Sj009328	Shared_Up	Prosaposin isoform 3	PSAP,SGP1	GSC,GSC_progeny,parenchyma,vitellocyte.early
EWB00_005806	Sm000660-Sj005806	S1_Only_Up	Ornithine--oxo-acid aminotransferase	rocD,OAT argD	parenchyma,vitellocyte.early,vitellocyte.late,vitellocyte.mature
EWB00_009856	Sm000720-Sj009856	Shared_Up	Homeodomain-interacting protein kinase 3 isoform 4	HIPK	male_late
EWB00_010070	Sm000990-Sj010070	Shared_Up	Exocyst complex component 1 isoform 3	EXOC1,SEC3	NA
EWB00_010065	Sm001020-Sj010065	Shared_Up	Adenine DNA glycosylase	mutY	S1
EWB00_010047	Sm001180-Sj010047	S1_Only_Up	Helicase ARIP4	RAD54L2	NA
EWB00_008064	Sm001960-Sj008064	Shared_Up	50S ribosomal protein isoform 2	NA	NA
EWB00_006914	Sm002080-Sj006914	S1_Only_Up	S-adenosylmethionine synthase	metK,MAT	S1,S1_progeny,neoblast,vitellocyte.early
EWB00_006934	Sm002230-Sj006934	Shared_Up	ESF1 isoform 2	NA	GSC_progeny,S1,S1_progeny
EWB00_006482	Sm002380-Sj006482	Shared_Up	SJCHGC01279 protein; Ubiquitin domain-containing protein; Ubiquitin domain-containing protein UBFD1	NA	GSC
EWB00_010477	Sm002840-Sj010477	Shared_Up	UPF0489 protein C5orf22 isoform 1	NA	NA
EWB00_010474	Sm002880-Sj010474	Shared_Up	ATP synthase subunit alpha	ATPeF1A,ATP5A1,ATP1	S1
EWB00_000245	Sm003410-Sj000245	Shared_Up	60S ribosomal protein; Putative 60S ribosomal protein L23a	RP-L23Ae,RPL23A	GSC,GSC_progeny,S1,S1_progeny,female_late,neoblast,vitellocyte.early
EWB00_004402	Sm003710-Sj004402	GSC_Only_Up	Tropomodulin; Tropomodulin isoform 1	TMOD	muscle,neuron
EWB00_001126	Sm004000-Sj001126	GSC_Only_Up	Eukaryotic translation initiation factor 1A domain-containing protein	NA	NA
EWB00_000493	Sm004310-Sj000493	S1_Only_Up	V-type proton ATPase proteolipid subunit	ATPeV0C,ATP6L	gut,neuron,tegument_progenitor
EWB00_004756	Sm004940-Sj004756	Shared_Up	60S ribosomal protein L35	RP-L35e,RPL35	GSC_progeny,S1,S1_progeny,female_late,vitellocyte.early,vitellocyte.mature
EWB00_006828	Sm005190-Sj006828	S1_Only_Up	Non-specific serine/threonine protein kinase	MAP4K5,KHS1	male_late
EWB00_009319	Sm005320-Sj009319	Shared_Up	SJCHGC05367 protein	NA	NA
EWB00_004795	Sm005780-Sj004795	Shared_Up	SJCHGC05964 protein	NA	GSC,neoblast
EWB00_005838	Sm005880-Sj005838	S1_Only_Up	Phosphoenolpyruvate carboxykinase (GTP)	E4.1.1.32,pckA,PCK	S1_progeny,vitellocyte.early,vitellocyte.mature
EWB00_011239	Sm006190-Sj011239	Shared_Up	M7GpppN-mRNA hydrolase isoform 1	DCP2	NA
EWB00_010901	Sm006560-Sj010901	Shared_Up	Heat shock protein 67B2; Thiosulfate sulfurtransferase/rhodanese-like domain-containing protein isoform 2	TST,MPST,sseA	GSC,S1,male_late,neoblast
EWB00_010906	Sm006590-Sj010906	Shared_Up	Zinc finger HIT domain-containing protein isoform 2	NA	GSC
EWB00_007873	Sm006920-Sj007873	Shared_Up	Tyrosine-protein kinase	NA	NA
EWB00_007878	Sm006980-Sj007878	Shared_Up	Mediator of RNA polymerase II transcription subunit 11	NA	mehlis_gland
EWB00_002930	Sm007270-Sj002930	GSC_Only_Up	Smoothelin; Smoothelin-like protein isoform 1	NA	muscle
EWB00_000113	Sm007630-Sj000113	Shared_Up	Polyadenylate-binding protein 2; Polyadenylate-binding protein isoform 1; SJCHGC09749 protein	PABPN1,PABP2	GSC,GSC_progeny,S1,female_late,neoblast
EWB00_005612	Sm008140-Sj005612	Shared_Up	SJCHGC05043 protein	NA	NA
EWB00_002135	Sm008490-Sj002135	Shared_Up	Glycogenin-1 isoform 2	GYG1,GYG2	S1_progeny,muscle,vitellocyte.mature
EWB00_010932	Sm008900-Sj010932	Shared_Up	Eukaryotic translation initiation factor 4 gamma 2 isoform 2	EIF4G	NA
EWB00_008575	Sm009340-Sj008575	GSC_Only_Up	KRR1 small subunit processome component	KRR1	NA
EWB00_000400	Sm010140-Sj000400	Shared_Up	PIN2/TERF1-interacting telomerase inhibitor 1 isoform 1; SJCHGC02410 protein	NA	NA
EWB00_004311	Sm010260-Sj004311	Shared_Up	DNA repair protein complementing XP-A cells isoform 2	XPA	NA
EWB00_005880	Sm010620-Sj005880	Shared_Up	Ester hydrolase C11orf54 isoform 2	NA	NA
EWB00_011425	Sm011010-Sj011425	Shared_Up	Ribosome recycling factor isoform 1	NA	female_late
EWB00_010816	Sm011150-Sj010816	Shared_Up	Threonine aspartase 1	TASP1	female_late
EWB00_003065	Sm011660-Sj003065	GSC_Only_Up	Calcium/calmodulin-dependent protein kinase	CAMK2	NA
EWB00_003056	Sm011720-Sj003056	Shared_Up	PHD finger-like domain-containing protein 5A; PHD finger-like domain-containing protein isoform 1; SJCHGC07485 protein	PHF5A	NA
EWB00_003085	Sm012150-Sj003085	GSC_Only_Up	SJCHGC02475 protein	ZC4H2	NA
EWB00_010689	Sm012340-Sj010689	S1_Only_Up	U3 small nucleolar RNA-associated protein 14 isoform 2	UTP14	S1,S1_progeny
EWB00_002897	Sm012790-Sj002897	Shared_Up		NA	NA
EWB00_002884	Sm012900-Sj002884	Shared_Up	Poly(U)-binding-splicing factor PUF60 isoform 2	PUF60	male_late
EWB00_007308	Sm013210-Sj007308	Shared_Up	Kinase	NA	S1_progeny,vitellocyte.early
EWB00_004010	Sm013370-Sj004010	Shared_Up	Tetraspanin	CD151,TSPAN24	NA
EWB00_000541	Sm013460-Sj000541	S1_Only_Up	Secretory carrier-associated membrane protein	SCAMP	tegument_progenitor
EWB00_009169	Sm013520-Sj009169	Shared_Up	Nuclear cap-binding protein subunit 3	NA	NA
EWB00_005342	Sm013840-Sj005342	Shared_Up	Serine/threonine-protein kinase MARK2 isoform 2	MARK	NA
EWB00_003538	Sm014400-Sj003538	Shared_Up	Enhancer of polycomb 1 isoform 2	EPC	GSC_progeny
EWB00_003535	Sm014410-Sj003535	Shared_Up	TIR domain-containing protein	NA	NA
EWB00_006801	Sm014650-Sj006801	Shared_Up	40S ribosomal protein S30	RP-S30e,RPS30	GSC,GSC_progeny,S1,S1_progeny,female_late,neoblast,neoblast_progeny,vitellocyte.early
EWB00_006798	Sm014670-Sj006798	S1_Only_Up	Alpha-adducin isoform 2	ADD	vitellocyte.mature
EWB00_010643	Sm014850-Sj010643	Shared_Up	Cytoplasmic protein isoform 1	NCK2,GRB4	female_late
EWB00_005667	Sm015800-Sj005667	S1_Only_Up	Elongator complex protein; SJCHGC00647 protein	ELP4	NA
EWB00_005674	Sm015850-Sj005674	Shared_Up	Putative RNA-binding protein Luc7-like 2 isoform 2	LUC7L2	NA
EWB00_000222	Sm016380-Sj000222	S1_Only_Up	IQ motif and SEC7 domain-containing protein	IQSEC	NA
EWB00_002080	Sm016490-Sj002080	S1_Only_Up	Saposin B domain-containing protein isoform 3	NA	gut
EWB00_003177	Sm016920-Sj003177	S1_Only_Up	RING finger protein 11; RING finger protein isoform 2	RNF11	NA
EWB00_005701	Sm016990-Sj005701	Shared_Up	Chloride channel, nucleotide-sensitive, 1A; Methylosome subunit pICln isoform 1	NA	GSC,S1,S1_progeny,female_late,neoblast
EWB00_005698	Sm017010-Sj005698	Shared_Up	Eukaryotic translation initiation factor 4 gamma 3 isoform 2	EIF4G	S1,S1_progeny,ambiguous2,female_late
EWB00_011322	Sm018310-Sj011322	Shared_Up	SJCHGC05159 protein	NA	NA
EWB00_011332	Sm018400-Sj011332	GSC_Only_Up	Probable cytosolic iron-sulfur protein assembly protein CIAO1 homolog	CIAO1,CIA1	GSC
EWB00_011338	Sm018500-Sj011338	Shared_Up	Gluconokinase	idnK,gntK	NA
EWB00_011089	Sm018680-Sj011089	Shared_Up	Isocitrate dehydrogenase [NAD] subunit, mitochondrial	IDH3	NA
EWB00_011092	Sm018710-Sj011092	Shared_Up	DDB1-and CUL4-associated factor 7 isoform 1; SJCHGC09369 protein	DCAF7,HAN11	NA
EWB00_004292	Sm019100-Sj004292	Shared_Up	EH domain-containing protein	EHD1	female_late,vitellocyte.early,vitellocyte.mature
EWB00_004288	Sm019130-Sj004288	Shared_Up	Protein CLP1 homolog	CLP1,HERB	male_late
EWB00_004268	Sm019340-Sj004268	Shared_Up	Tetraspanin	TSPAN3	GSC_progeny,male_late
EWB00_004267	Sm019380-Sj004267	S1_Only_Up	eIF-2B GDP-GTP exchange factor subunit epsilon	EIF2B5	NA
EWB00_004260	Sm019430-Sj004260	Shared_Up	Zinc finger, C2H2-type domain-containing protein	NA	GSC,neoblast
EWB00_008592	Sm019680-Sj008592	Shared_Up	WD repeat-containing protein isoform 2	WDR13	NA
EWB00_003286	Sm020300-Sj003286	Shared_Up	Putative Dishevelled segment polarity protein DVL-3	DVL	tegument_progenitor
EWB00_004935	Sm020590-Sj004935	Shared_Up	Proteasomal ATPase-associated factor 1	PAAF1,RPN14	NA
EWB00_010313	Sm020760-Sj010313	Shared_Up	Ankyrin repeat domain-containing protein isoform 1; SJCHGC04364 protein	NA	NA
EWB00_004508	Sm020800-Sj004508	Shared_Up	Cysteine and histidine-rich domain-containing protein isoform 2	CHORDC1,CHP1	NA
EWB00_002538	Sm021070-Sj002538	Shared_Up	Guanine nucleotide-binding protein-like 3	NUG1,GNL3	NA
EWB00_003432	Sm021300-Sj003432	Shared_Up	Ubiquitin carboxyl-terminal hydrolase	USP20_33	NA
EWB00_005639	Sm021550-Sj005639	GSC_Only_Up	DNA repair protein	XPC	NA
EWB00_005643	Sm021600-Sj005643	Shared_Up	Trimeric intracellular cation channel type 1B isoform 3	TMEM38,TRIC	muscle
EWB00_000885	Sm022020-Sj000885	Shared_Up	CXXC-type zinc finger protein	CXXC1,SPP1,CPS40	NA
EWB00_009076	Sm022500-Sj009076	Shared_Up	SJCHGC04893 protein	NA	NA
EWB00_006354	Sm022660-Sj006354	S1_Only_Up	Glutamate-rich WD repeat-containing protein isoform 1	RRB1,GRWD1	NA
EWB00_009567	Sm022700-Sj009567	Shared_Up	Very-long-chain (3R)-3-hydroxyacyl-CoA dehydratase	HACD,PHS1,PAS2	S1_progeny,vitellocyte.early
EWB00_003680	Sm023160-Sj003680	Shared_Up	V-type proton ATPase subunit F	ATPeV1F,ATP6S14	NA
EWB00_000991	Sm023840-Sj000991	Shared_Up	SJCHGC02564 protein	NA	S1_progeny,tegument_progenitor,vitellocyte.late,vitellocyte.mature
EWB00_002355	Sm024000-Sj002355	S1_Only_Up	Vacuolar protein sorting-associated protein isoform 2	NA	female_late,vitellocyte.early
EWB00_002361	Sm024030-Sj002361	Shared_Up	39S ribosomal protein L49	MRPL49,NOF1	NA
EWB00_007245	Sm024580-Sj007245	S1_Only_Up	Mannosyl-oligosaccharide glucosidase	MOGS	S1_progeny,vitellocyte.early
EWB00_001898	Sm024900-Sj001898	GSC_Only_Up	Retinoblastoma-like protein isoform 1	RBL1 RBL1 RBL2 RBL2	NA
EWB00_009730	Sm025340-Sj009730	GSC_Only_Up	Mediator of RNA polymerase II transcription subunit 10	MED10,NUT2	NA
EWB00_008949	Sm026190-Sj008949	Shared_Up	U3 small nucleolar RNA-associated protein 11	UTP11	NA
EWB00_002392	Sm026400-Sj002392	Shared_Up	Hepatic leukemia factor	DBP	female_late
EWB00_009366	Sm026700-Sj009366	Shared_Up	tRNA-dihydrouridine(20a/20b) synthase [NAD(P)+]-like isoform 1	DUS4	NA
EWB00_002228	Sm026910-Sj002228	Shared_Up	Lipase maturation factor	NA	S1_progeny,tegument,vitellocyte.early
EWB00_008189	Sm027400-Sj008189	S1_Only_Up	Tyrosine-protein kinase	SHARK	NA
EWB00_004549	Sm027550-Sj004549	S1_Only_Up	Putative RNA-binding protein 15B; Putative RNA-binding protein isoform 3	RBM15	NA
EWB00_008911	Sm027880-Sj008911	Shared_Up	H2-K region expressed gene 2; Prefoldin subunit 6; SJCHGC06238 protein	pfdB,PFDN6	GSC_progeny,tegument_progenitor
EWB00_006837	Sm028140-Sj006837	S1_Only_Up	F-BAR domain only protein	FCHO	NA
EWB00_007348	Sm028330-Sj007348	S1_Only_Up	Coiled-coil domain-containing protein 25	CCDC25	female_late,tegument_progenitor
EWB00_000471	Sm029670-Sj000471	S1_Only_Up	SJCHGC05108 protein	NA	S1_progeny,vitellocyte.early
EWB00_000473	Sm029700-Sj000473	Shared_Up	NKAP-like protein	NKAP	male_late,vitellocyte.mature
EWB00_000476	Sm029740-Sj000476	Shared_Up	Succinate dehydrogenase assembly factor 2, mitochondrial	SDHAF2,SDH5	NA
EWB00_003983	Sm029940-Sj003983	Shared_Up	Ubiquitin-conjugating enzyme E2 Q2 isoform 2	UBE2Q	NA
EWB00_003982	Sm029970-Sj003982	Shared_Up		NA	NA
EWB00_009807	Sm030030-Sj009807	Shared_Up	TM2 domain-containing protein	NA	mehlis_gland,neuron
EWB00_009821	Sm030250-Sj009821	Shared_Up	Nuclear transcription factor Y subunit	NFYA,HAP2	NA
EWB00_003049	Sm030920-Sj003049	Shared_Up	Mitochondrial import receptor subunit TOM22 homolog	NA	female_late,tegument_progenitor
EWB00_004836	Sm031300-Sj004836	S1_Only_Up	Universal stress protein	NA	S1_progeny,parenchyma,vitellocyte.early,vitellocyte.late,vitellocyte.mature
EWB00_004839	Sm031360-Sj004839	Shared_Up	Nuclear cap-binding protein subunit 1 isoform 2	NCBP1,CBP80	S1
EWB00_009906	Sm031560-Sj009906	Shared_Up	NEDD4-like E3 ubiquitin-protein ligase WWP2	NA	vitellocyte.late,vitellocyte.mature
EWB00_009905	Sm031570-Sj009905	Shared_Up	60S ribosomal protein isoform 2; Ribosomal protein L18	RP-L18e,RPL18	GSC,GSC_progeny,S1,S1_progeny,female_late,neoblast,neoblast_progeny
EWB00_009968	Sm031770-Sj009968	GSC_Only_Up	Tropomyosin-2; Tropomyosin-2 isoform 3	TPM1	ambiguous1,muscle
EWB00_008164	Sm031990-Sj008164	Shared_Up	Glutamyl-tRNA(Gln) amidotransferase subunit A isoform 1	gatA,QRSL1	NA
EWB00_008173	Sm032120-Sj008173	Shared_Up	SJCHGC04524 protein	NA	NA
EWB00_008174	Sm032150-Sj008174	Shared_Up	Charged multivesicular body protein; Charged multivesicular body protein 3 (Chromatin-modifying protein 3)	VPS24,CHMP3	tegument
EWB00_002521	Sm032480-Sj002521	Shared_Up	Cohesin subunit SA-2	STAG1_2,SCC3,IRR1	NA
EWB00_002518	Sm032510-Sj002518	Shared_Up	Importin-5	IPO5,KPNB3,RANBP5	S1
EWB00_009100	Sm032580-Sj009100	S1_Only_Up	Proteasome subunit alpha type	PSMA5	GSC_progeny,S1,S1_progeny,female_late,male_late
EWB00_005126	Sm032800-Sj005126	Shared_Up	WD40 repeat-containing protein isoform 1	SMU1	NA
EWB00_005128	Sm032820-Sj005128	Shared_Up	WD40 repeat-containing protein isoform 2	SMU1	GSC,male_late
EWB00_008531	Sm032930-Sj008531	Shared_Up	UV-stimulated scaffold protein	UVSSA	NA
EWB00_002056	Sm033110-Sj002056	Shared_Up	Zinc finger protein	GL	NA
EWB00_001786	Sm033600-Sj001786	Shared_Up	Endoribonuclease Dicer 4	DICER1,DCR1	NA
EWB00_001787	Sm033610-Sj001787	Shared_Up	NADH dehydrogenase [ubiquinone] 1 beta subcomplex subunit 7	NDUFB7	NA
EWB00_003423	Sm033680-Sj003423	GSC_Only_Up	Protein CWC15; SJCHGC06309 protein	CWC15	NA
EWB00_007845	Sm033990-Sj007845	Shared_Up	Dynactin subunit 5; SJCHGC05724 protein	DCTN5	tegument_progenitor
EWB00_011213	Sm034100-Sj011213	Shared_Up	DNA-directed RNA polymerase subunit	RPC11,POLR3K	GSC,S1,S1_progeny,female_late,neoblast
EWB00_000741	Sm034190-Sj000741	Shared_Up	RNA helicase	EIF4A3,FAL1	NA
EWB00_000766	Sm034400-Sj000766	S1_Only_Up	AP complex subunit sigma	AP3S	tegument_progenitor
EWB00_000768	Sm034420-Sj000768	GSC_Only_Up	Proteinase inhibitor I25, cystatin,domain-containing protein; Proteinase inhibitor I25,cystatin,domain-containing protein isoform 1	NA	parenchyma
EWB00_006038	Sm034450-Sj006038	Shared_Up	Putative Round spermatid basic protein 1-like 296; Round spermatid basic protein 1-like protein isoform 2	RSBN1,KDM9	NA
EWB00_003290	Sm034870-Sj003290	Shared_Up	AP complex subunit beta	AP1B1	NA
EWB00_003299	Sm034980-Sj003299	Shared_Up	Serine/threonine-protein phosphatase 1 regulatory subunit 10	PPP1R10	ambiguous2,vitellocyte.mature
EWB00_003304	Sm035030-Sj003304	Shared_Up	RNA helicase	DHX9	NA
EWB00_003313	Sm035150-Sj003313	Shared_Up	SJCHGC04993 protein; Telomere length and silencing protein 1	NA	NA
EWB00_003316	Sm035190-Sj003316	Shared_Up	Protein son of sevenless isoform 2	SOS	NA
EWB00_003319	Sm035210-Sj003319	GSC_Only_Up	Paramyosin isoform 2	TPR,MLP1,MLP2	muscle
EWB00_000091	Sm035260-Sj000091	S1_Only_Up	Epidermal growth factor receptor kinase substrate 8-like protein isoform 4; Epidermal growth factor receptor pathway substrate 8	EPS8	female_late,male_late,tegument,vitellocyte.early
EWB00_000090	Sm035270-Sj000090	S1_Only_Up	Malate dehydrogenase	MDH1	GSC_progeny,S1,S1_progeny,female_late
EWB00_000094	Sm035410-Sj000094	Shared_Up	Putative 39S ribosomal protein L24	NA	NA
EWB00_000963	Sm036060-Sj000963	Shared_Up	SJCHGC06410 protein	NA	female_late
EWB00_004389	Sm036250-Sj004389	Shared_Up	PRELI domain containing protein; Putative cellular retinaldehyde-binding protein	NA	tegument_progenitor
EWB00_009436	Sm036980-Sj009436	Shared_Up	Programmed cell death protein	NA	NA
EWB00_003126	Sm038030-Sj003126	GSC_Only_Up	Adenylosuccinate lyase	purB,ADSL	NA
EWB00_004645	Sm038430-Sj004645	Shared_Up		NA	NA
EWB00_003256	Sm038540-Sj003256	GSC_Only_Up		NA	NA
EWB00_002708	Sm038680-Sj002708	Shared_Up	Small nuclear ribonucleoprotein G	SNRPG,SMG	GSC,GSC_progeny,S1,S1_progeny,neoblast
EWB00_002705	Sm038700-Sj002705	S1_Only_Up	RING finger protein 10	RNF10	tegument_progenitor
EWB00_002802	Sm040280-Sj002802	GSC_Only_Up	Protein CNPPD1 isoform 2	NA	GSC,female_late,neoblast,vitellocyte.mature
EWB00_002826	Sm040500-Sj002826	S1_Only_Up	Peptidylprolyl isomerase	FKBP8	NA
EWB00_006404	Sm040570-Sj006404	S1_Only_Up	Ras-related protein isoform 1; SJCHGC09085 protein	RAB5C	vitellocyte.mature
EWB00_006259	Sm040710-Sj006259	Shared_Up	DNA-directed RNA polymerase II subunit RPB11-a; Hypotherical protein	RPB11,POLR2J	S1,neoblast
EWB00_005604	Sm040960-Sj005604	GSC_Only_Up	Zinc finger and SCAN domain-containing protein isoform 2	NA	NA
EWB00_001278	Sm041060-Sj001278	S1_Only_Up	Septin	SEPT4	NA
EWB00_000572	Sm041430-Sj000572	S1_Only_Up	14-3-3 protein; Putative tyrosine 3-monooxygenase; SJCHGC01745 protein	YWHAE	S1_progeny,tegument,tegument_progenitor,vitellocyte.early
EWB00_000573	Sm041450-Sj000573	Shared_Up	Asparagine--tRNA ligase	NARS,asnS	GSC_progeny,female_late,tegument_progenitor
EWB00_004776	Sm041490-Sj004776	Shared_Up	Nucleic acid dioxygenase ALKBH1	ALKBH1	NA
EWB00_004580	Sm042080-Sj004580	Shared_Up	SJCHGC04833 protein	NA	NA
EWB00_001381	Sm042560-Sj001381	GSC_Only_Up	Mitochondrial import receptor subunit TOM40; Putative mitochondrial import receptor subunit TOM40 homolog	TOM40	GSC,S1,S1_progeny,neoblast
EWB00_001367	Sm042770-Sj001367	S1_Only_Up	TBC1 domain family member 30	TBC1D30	mehlis_gland,vitellocyte.mature
EWB00_001174	Sm042920-Sj001174	Shared_Up	Serine/threonine-protein kinase 19 isoform 2	NA	NA
EWB00_001184	Sm043030-Sj001184	S1_Only_Up	Phosphotransferase	HK	parenchyma,tegument,vitellocyte.late,vitellocyte.mature
EWB00_001188	Sm043070-Sj001188	Shared_Up	Phosphorylated adapter RNA export protein	PHAX	neoblast
EWB00_010547	Sm043150-Sj010547	Shared_Up	Calcium-binding protein Sj66; Calnexin isoform 1	CANX	GSC_progeny,vitellocyte.mature
EWB00_010552	Sm043200-Sj010552	Shared_Up	Non-specific serine/threonine protein kinase	RIOK2	NA
EWB00_008841	Sm043500-Sj008841	GSC_Only_Up	Putative ribonuclease ZC3H12D isoform 1; Putative zinc finger protein	ZC3H12,MCPIP	NA
EWB00_001201	Sm043780-Sj001201	S1_Only_Up	SJCHGC05270 protein	NA	NA
EWB00_003839	Sm043940-Sj003839	S1_Only_Up	Synaptosomal-associated protein	SNAP29	vitellocyte.early
EWB00_003837	Sm043970-Sj003837	Shared_Up	DnaJ homolog, subfamily C, member 8; DnaJ subfamily C member 8 isoform 1; SJCHGC05314 protein	DNAJC8	GSC,male_late,neoblast
EWB00_001011	Sm044000-Sj001011	Shared_Up	Bax inhibitor 1 isoform 3	TMBIM6,BI1,TEGT	S1_progeny,male_late,tegument_progenitor
EWB00_009921	Sm044440-Sj009921	Shared_Up	S-(hydroxymethyl)glutathione dehydrogenase	frmA,ADH5,adhC	NA
EWB00_004782	Sm044580-Sj004782	S1_Only_Up	60S ribosomal protein L30	RP-L30e,RPL30	GSC,GSC_progeny,S1,S1_progeny,female_late,neoblast,vitellocyte.early,vitellocyte.mature
EWB00_002482	Sm044680-Sj002482	S1_Only_Up	PUR alpha beta gamma DNA RNA binding	NA	GSC,GSC_progeny,male_late
EWB00_006502	Sm044810-Sj006502	S1_Only_Up	Zinc finger CCCH domain-containing protein 14	ZC3H14	NA
EWB00_005949	Sm045040-Sj005949	Shared_Up	Putative rRNA methyltransferase	SPB1,FTSJ3	GSC,GSC_progeny,S1,S1_progeny,female_late,male_late,neoblast
EWB00_005948	Sm045060-Sj005948	S1_Only_Up	Mitotic checkpoint protein isoform 1	BUB3	NA
EWB00_005947	Sm045070-Sj005947	Shared_Up	U3 small nucleolar RNA-associated protein 15 homolog	NA	S1,S1_progeny
EWB00_004351	Sm045200-Sj004351	GSC_Only_Up	22.6kDa membrane-associated antigen; Tegument antigen; Tegument antigen (I(H)A); Tegument membrane-associated antigen	NA	tegument
EWB00_008344	Sm045490-Sj008344	Shared_Up	Annexin	ANXA7_11	female_late,tegument
EWB00_004513	Sm045590-Sj004513	Shared_Up	Dynein assembly factor 5, axonemal isoform 1	DNAAF5	NA
EWB00_002324	Sm045780-Sj002324	S1_Only_Up	Ubiquitin-like modifier-activating enzyme 5 isoform 2	UBA5,UBE1DC1	male_late,vitellocyte.early
EWB00_002314	Sm045920-Sj002314	Shared_Up	CKLF-like MARVEL transmembrane domain-containing 4 isoform 2	NA	NA
EWB00_002315	Sm045930-Sj002315	GSC_Only_Up	Transmembrane protein	NA	NA
EWB00_002685	Sm046140-Sj002685	Shared_Up	Nuclear receptor-binding protein	NRBP	NA
EWB00_004874	Sm046550-Sj004874	Shared_Up	Bystin	NA	S1
EWB00_007611	Sm046910-Sj007611	Shared_Up	DNA polymerase epsilon subunit 4; SJCHGC04470 protein	NA	GSC,S1,neoblast
EWB00_008438	Sm047330-Sj008438	Shared_Up	RRM domain-containing protein	NA	NA
EWB00_008118	Sm047360-Sj008118	Shared_Up	UBX domain-containing protein isoform 2	UBXN1_4	NA
EWB00_008114	Sm047410-Sj008114	S1_Only_Up	E3 ubiquitin-protein ligase AMFR	AMFR,GP78	vitellocyte.late,vitellocyte.mature
EWB00_008125	Sm047450-Sj008125	Shared_Up	Synaptobrevin YKT6 isoform 1	YKT6	GSC_progeny
EWB00_002147	Sm047640-Sj002147	Shared_Up	Ferritin	FTH1	gut,mehlis_gland,muscle,neuron
EWB00_004607	Sm048080-Sj004607	Shared_Up		NA	NA
EWB00_010625	Sm048870-Sj010625	Shared_Up	Protein CutA	cutA	NA
EWB00_002737	Sm049880-Sj002737	Shared_Up	Nuclear pore glycoprotein p62 isoform 2	NUP62,NSP1	NA
EWB00_002736	Sm049890-Sj002736	GSC_Only_Up	WD repeat domain-containing protein	MORG1	NA
EWB00_008682	Sm049970-Sj008682	Shared_Up	E3 ubiquitin-protein ligase isoform 2; Heavy metal transport/detoxification protein,domain-containing protein	RNF115_126	tegument
EWB00_009519	Sm050350-Sj009519	Shared_Up	Vacuolar protein sorting-associated protein 29	K07095 VPS29	NA
EWB00_008108	Sm050570-Sj008108	Shared_Up	Adenylate kinase isoenzyme 6 homolog	AK6,FAP7	female_late
EWB00_002271	Sm050590-Sj002271	Shared_Up	N-acetyltransferase ARD1 homolog; N-alpha-acetyltransferase 10 isoform 1; SJCHGC06121 protein	NAA10_11,ARD1_2	NA
EWB00_006435	Sm051300-Sj006435	Shared_Up	TAR DNA-binding protein; TAR DNA-binding protein 43	TARDBP,TDP43	NA
EWB00_001804	Sm051360-Sj001804	Shared_Up	GlcNAc-1-P transferase	ALG7	S1_progeny,tegument,vitellocyte.early,vitellocyte.late,vitellocyte.mature
EWB00_006372	Sm051530-Sj006372	Shared_Up	Heterogeneous nuclear ribonucleoprotein L; Heterogeneous nuclear ribonucleoprotein L isoform 2	HNRNPL PTBP2,NPTB	NA
EWB00_008863	Sm052350-Sj008863	Shared_Up	Ubiquitin thioesterase trabid	ZRANB1,TRABID	NA
EWB00_010595	Sm052460-Sj010595	Shared_Up	Cullin-1 isoform 2	CUL1,CDC53	vitellocyte.mature
EWB00_001758	Sm052780-Sj001758	Shared_Up	SJCHGC06173 protein	NA	tegument_progenitor
EWB00_006580	Sm052890-Sj006580	Shared_Up	Thioredoxin domain-containing protein isoform 1	NA	S1_progeny,vitellocyte.early
EWB00_007157	Sm053610-Sj007157	S1_Only_Up	Seryl-tRNA synthetase	SARS,serS	NA
EWB00_003498	Sm053940-Sj003498	Shared_Up	Heterogeneous nuclear ribonucleoprotein A2 homolog 1; Heterogeneous nuclear ribonucleoproteins A2/B1 isoform 1; SJCHGC06206 protein	HNRNPA1_3	GSC,GSC_progeny,S1,neoblast
EWB00_003491	Sm054010-Sj003491	S1_Only_Up	Large neutral amino acids transporter small subunit 2	SLC7A8,LAT2	GSC_progeny,S1,S1_progeny,female_late,male_late,vitellocyte.early,vitellocyte.late,vitellocyte.mature
EWB00_008814	Sm054230-Sj008814	Shared_Up	Centromere protein	APITD1,CENPS,MHF1	NA
EWB00_008815	Sm054240-Sj008815	S1_Only_Up	Translationally-controlled tumor protein homolog	NA	GSC_progeny,S1,S1_progeny,female_late,neoblast,neoblast_progeny,vitellocyte.early
EWB00_010294	Sm054450-Sj010294	Shared_Up	Protein archease isoform 2	ZBTB8OS	NA
EWB00_009526	Sm054730-Sj009526	S1_Only_Up	Brain tumor protein	NA	NA
EWB00_001240	Sm055050-Sj001240	Shared_Up	40S ribosomal protein S17	RP-S17e,RPS17	GSC,GSC_progeny,S1,S1_progeny,female_late
EWB00_001244	Sm055090-Sj001244	S1_Only_Up	NAD-dependent protein deacylase	SIRT5,SIR2L5	NA
EWB00_008000	Sm056370-Sj008000	GSC_Only_Up	Deoxyhypusine hydroxylase	DOHH	vitellocyte.early
EWB00_009664	Sm056500-Sj009664	Shared_Up	Proteasome subunit beta	PSMB4	NA
EWB00_004241	Sm057590-Sj004241	GSC_Only_Up	SJCHGC05772 protein	NA	GSC,neoblast
EWB00_004239	Sm057620-Sj004239	Shared_Up	Polypeptide N-acetylgalactosaminyltransferase	GALNT	S1_progeny,vitellocyte.early,vitellocyte.late,vitellocyte.mature
EWB00_008794	Sm058140-Sj008794	Shared_Up	Protein-L-isoaspartate O-methyltransferase	E2.1.1.77,pcm	NA
EWB00_009378	Sm058690-Sj009378	Shared_Up	Glutathione peroxidase	gpx,btuE,bsaA	male_late,neoblast
EWB00_011049	Sm058880-Sj011049	S1_Only_Up	Esterase OVCA2; SJCHGC09257 protein	NA	S1,S1_progeny
EWB00_009751	Sm058980-Sj009751	Shared_Up	Oxysterol-binding protein	OSBP	NA
EWB00_003909	Sm059790-Sj003909	Shared_Up	Transketolase; Transketolase isoform 2	E2.2.1.1,tktA,tktB	NA
EWB00_007763	Sm060940-Sj007763	S1_Only_Up	Eukaryotic translation initiation factor 2-alpha kinase 1	EIF2AK3,PERK	S1_progeny,vitellocyte.early
EWB00_002489	Sm061200-Sj002489	Shared_Up	60S ribosomal protein L35a	RP-L35Ae,RPL35A	GSC,GSC_progeny,S1,S1_progeny,female_late,neoblast,vitellocyte.early
EWB00_002499	Sm061310-Sj002499	Shared_Up	ER membrane protein complex subunit 7; SJCHGC05863 protein	EMC7	male_late,tegument_progenitor
EWB00_010489	Sm062240-Sj010489	Shared_Up	Putative RNA-binding protein	RBM15	NA
EWB00_000435	Sm062270-Sj000435	Shared_Up	Lin-52 homolog; Protein lin-52; SJCHGC04604 protein	LIN52	GSC_progeny,tegument_progenitor
EWB00_002005	Sm062510-Sj002005	Shared_Up	Ras-related protein	RALA	NA
EWB00_002762	Sm062830-Sj002762	Shared_Up	SJCHGC03688 protein	NA	GSC
EWB00_003848	Sm062950-Sj003848	S1_Only_Up	Clone ZZD1053 mRNA sequence; Growth factor receptor bound protein 2; Growth factor receptor-bound protein isoform 1	GRB2	NA
EWB00_001618	Sm063040-Sj001618	Shared_Up	Actin-like protein 6A; Actin-like protein isoform 1	ACTL6A,INO80K	neoblast
EWB00_004947	Sm063090-Sj004947	Shared_Up	Aconitate hydratase, mitochondrial	ACO,acnA aksD	NA
EWB00_002177	Sm064320-Sj002177	Shared_Up	26S proteasome non-ATPase regulatory subunit 10	PSMD10	neoblast
EWB00_002622	Sm064520-Sj002622	Shared_Up	Protein AE7; SJCHGC01647 protein	CIAO2,CIA2,FAM96	NA
EWB00_008736	Sm065190-Sj008736	Shared_Up	Thioredoxin-related transmembrane protein isoform 1	TMX1_4	GSC_progeny,S1_progeny,female_late
EWB00_007686	Sm065770-Sj007686	S1_Only_Up	UDP-N-acetylglucosamine transporter isoform 3	SLC35A1_2_3	male_late
EWB00_000688	Sm065980-Sj000688	Shared_Up	Small glutamine-rich tetratricopeptide; Small glutamine-rich tetratricopeptide repeat-containing protein	SGTA	tegument_progenitor
EWB00_010348	Sm066200-Sj010348	Shared_Up	Cytochrome c oxidase subunit 5B isoform 2; Cytochrome c oxidase subunit Vb 68.6; SJCHGC01711 protein	COX5B	NA
EWB00_009137	Sm066970-Sj009137	S1_Only_Up	Oxidoreductase-like domain-containing 1	NA	NA
EWB00_007506	Sm067420-Sj007506	GSC_Only_Up	Splicing factor 3B subunit 4	SF3B4,SAP49	neoblast
EWB00_002784	Sm067780-Sj002784	Shared_Up	Vesicle transport protein	NA	tegument_progenitor
EWB00_007704	Sm068060-Sj007704	S1_Only_Up	Serine/threonine-protein kinase Tao	TAO	NA
EWB00_007710	Sm068120-Sj007710	S1_Only_Up	AH receptor-interacting protein	AIP,XAP2	NA
EWB00_011174	Sm068440-Sj011174	Shared_Up	RNA helicase	DDX3X,bel	NA
EWB00_006314	Sm068950-Sj006314	GSC_Only_Up	Putative histone-binding protein Caf1; Putative histone-binding protein isoform 2	RBBP4,HAT2,CAF1,MIS16	GSC,GSC_progeny,neoblast
EWB00_008228	Sm069160-Sj008228	Shared_Up	Peptidyl-prolyl cis-trans isomerase D	PPIG	ambiguous2
EWB00_005001	Sm069380-Sj005001	S1_Only_Up	Histone deacetylase 4	NA	NA
EWB00_001668	Sm069810-Sj001668	Shared_Up	E3 ubiquitin-protein ligase isoform 3	TMEM129	vitellocyte.mature
EWB00_007276	Sm070110-Sj007276	Shared_Up	Putative 39S ribosomal protein L45 isoform 3	MRPL45	NA
EWB00_003890	Sm070170-Sj003890	Shared_Up	Histone-lysine N-methyltransferase 2C	NA	GSC_progeny,S1
EWB00_003504	Sm070370-Sj003504	Shared_Up	Neutral sphingomyelinase	NA	NA
EWB00_006734	Sm070610-Sj006734	Shared_Up	MOB kinase activator-like 1 isoform 1	MOB1,Mats	tegument,tegument_progenitor
EWB00_007734	Sm070780-Sj007734	S1_Only_Up	UDP-glucose 4-epimerase	galE,GALE	parenchyma
EWB00_010969	Sm071000-Sj010969	Shared_Up	26 proteasome complex subunit DSS1 isoform 1	NA	S1,vitellocyte.late,vitellocyte.mature
EWB00_010704	Sm071960-Sj010704	GSC_Only_Up	RNA transcription, translation and transport factor protein	CGI99,CLE7,RLLM1	GSC
EWB00_010715	Sm072080-Sj010715	S1_Only_Up	6-pyruvoyltetrahydropterin synthase	queD,ptpS,PTS	NA
EWB00_001577	Sm072210-Sj001577	S1_Only_Up	Zinc finger protein isoform 2	NA	NA
EWB00_004149	Sm072360-Sj004149	S1_Only_Up	A-kinase anchor protein	NA	NA
EWB00_004629	Sm073340-Sj004629	S1_Only_Up	Cyclin-dependent-like kinase 5 isoform 2; Neuronal cyclin-dependent kinase 5	CDK5 PHO85	NA
EWB00_002510	Sm073410-Sj002510	S1_Only_Up	Proteasome subunit beta	PSMB7	tegument_progenitor
EWB00_003318	Sm073590-Sj003318	Shared_Up	GTP-binding protein; SAR1 gene homolog B	SAR1	S1_progeny,tegument_progenitor
EWB00_011279	Sm073830-Sj011279	GSC_Only_Up	Integrator complex subunit 11	CPSF3L,INTS11	NA
EWB00_007963	Sm074050-Sj007963	Shared_Up	Scm-like with four MBT domains protein	SFMBT	NA
EWB00_005305	Sm074330-Sj005305	Shared_Up	PEST proteolytic signal-containing nuclear protein	NA	NA
EWB00_005290	Sm074400-Sj005290	GSC_Only_Up	Ubiquitin carboxyl-terminal hydrolase	USP22_27_51,UBP8	NA
EWB00_000053	Sm074510-Sj000053	Shared_Up	Guanine nucleotide-binding protein subunit alpha-13	NA	NA
EWB00_011139	Sm074940-Sj011139	S1_Only_Up	Kynurenine formamidase	AFMID	NA
EWB00_011143	Sm074990-Sj011143	Shared_Up	Putative E3 ubiquitin-protein ligase HERC5; RCC1 domain-containing protein	NA	NA
EWB00_011148	Sm075060-Sj011148	Shared_Up	Glutamine-dependent NAD(+) synthetase	E6.3.5.1,NADSYN1,QNS1,nadE	male_late
EWB00_010782	Sm075640-Sj010782	Shared_Up	AMME syndrome candidate 1 protein isoform 2; AMME syndrome candidate gene 1 protein homolog	AMMECR1,AMMECR1L	NA
EWB00_010356	Sm076040-Sj010356	Shared_Up	Akirin-1 isoform 2; SJCHGC06088 protein; Transmembrane 9 superfamily protein member 4	NA	GSC,GSC_progeny,female_late,male_late
EWB00_001149	Sm076950-Sj001149	S1_Only_Up	Acetyl-coenzyme A transporter 1 isoform 1	SLC33A1,ACATN	S1_progeny,vitellocyte.early
EWB00_004962	Sm077540-Sj004962	Shared_Up	FAS-associated factor 1 isoform 1	FAF1	male_late
EWB00_004958	Sm077590-Sj004958	Shared_Up	BUD13 homolog	BUD13,CWC26	NA
EWB00_000374	Sm077670-Sj000374	GSC_Only_Up	tRNA (Guanine(10)-N2)-methyltransferase isoform 1	TRM11,TRMT11	NA
EWB00_011082	Sm078320-Sj011082	Shared_Up	Eukaryotic translation initiation factor 3 subunit 5; Eukaryotic translation initiation factor 3 subunit F; SJCHGC06192 protein	EIF3F	GSC,GSC_progeny,male_late,neoblast
EWB00_004127	Sm078520-Sj004127	Shared_Up	Hypotheticial protein; MKI67 FHA domain-interacting nucleolar phosphoprotein isoform 1	NA	GSC,S1,neoblast
EWB00_010445	Sm078730-Sj010445	Shared_Up	Dihydroorotate dehydrogenase (quinone), mitochondrial	DHODH,pyrD	NA
EWB00_007920	Sm079010-Sj007920	Shared_Up	SJCHGC02266 protein; cAMP-dependent protein kinase type II regulatory subunit	PRKAR	mehlis_gland
EWB00_000343	Sm079230-Sj000343	S1_Only_Up	Peptidylprolyl isomerase	FKBP1	GSC,GSC_progeny,S1,S1_progeny,female_late
EWB00_009542	Sm079650-Sj009542	Shared_Up	Chromodomain-helicase-DNA-binding protein isoform 3	CHD5	S1
EWB00_010402	Sm079810-Sj010402	Shared_Up	Putative peptide chain release factor C12orf65 isoform 1; SJCHGC03759 protein	COXPD7	NA
EWB00_001227	Sm080110-Sj001227	Shared_Up	Coiled-coil domain-containing protein isoform 1	CCDC12	NA
EWB00_005543	Sm080420-Sj005543	Shared_Up	BZIP transcription factor	NA	NA
EWB00_008705	Sm080530-Sj008705	GSC_Only_Up	Replication protein A 32 kDa subunit isoform 2; SJCHGC02904 protein	RFA2,RPA2	GSC,neoblast
EWB00_008701	Sm080550-Sj008701	Shared_Up	Developmentally-regulated GTP-binding protein isoform 1	DRG,RBG	NA
EWB00_002420	Sm081450-Sj002420	Shared_Up	Ectonucleoside triphosphate diphosphohydrolase 6 isoform 2	ENTPD5_6 APY	male_late,tegument_progenitor
EWB00_005404	Sm082820-Sj005404	GSC_Only_Up	Ubiquitin-conjugating enzyme E2 2	NA	female_late
EWB00_005409	Sm082860-Sj005409	GSC_Only_Up	Tryptophanyl-tRNA synthetase	WARS,trpS	NA
EWB00_000498	Sm083450-Sj000498	GSC_Only_Up	DnaJ subfamily C member 9	DNAJC9	GSC,S1,male_late,neoblast
EWB00_006242	Sm083870-Sj006242	Shared_Up	Putative aminopeptidase W07G4.4 isoform 2	CARP,pepA	parenchyma
EWB00_006248	Sm083930-Sj006248	Shared_Up	Chromatin modification-related protein MEAF6	MEAF6,EAF6	NA
EWB00_010403	Sm084400-Sj010403	Shared_Up	Protein RMD5A isoform 2	RMND5	NA
EWB00_000809	Sm084740-Sj000809	Shared_Up	Ubiquitin carboxyl-terminal hydrolase	USP14,UBP6	NA
EWB00_004111	Sm084860-Sj004111	Shared_Up	Required for meiotic nuclear division protein 1 isoform 1	RMND1	vitellocyte.mature
EWB00_009302	Sm084910-Sj009302	Shared_Up	Protein FMC1 homolog	NA	NA
EWB00_008781	Sm085480-Sj008781	Shared_Up	Histone deacetylase complex subunit SAP18	SAP18	S1,neoblast
EWB00_008791	Sm085540-Sj008791	GSC_Only_Up	Myosin heavy chain, striated muscle	MYH6_7	ambiguous1,muscle
EWB00_008990	Sm085650-Sj008990	Shared_Up	Neurocalcin; Neurocalcin homolog; SJCHGC05658 protein	HPCAL1	tegument_progenitor
EWB00_010414	Sm085750-Sj010414	Shared_Up	Zinc finger protein	NA	NA
EWB00_007090	Sm086060-Sj007090	Shared_Up	Fungal specific transcription isoform 1	NA	NA
EWB00_001337	Sm086750-Sj001337	Shared_Up	Zinc finger protein	NA	NA
EWB00_008251	Sm087330-Sj008251	Shared_Up		NA	NA
EWB00_010435	Sm087690-Sj010435	S1_Only_Up	Metalloproteinase inhibitor 1	NA	NA
EWB00_005681	Sm088390-Sj005681	Shared_Up	PITH domain-containing protein; SJCHGC01693 protein	NA	NA
EWB00_005140	Sm088650-Sj005140	S1_Only_Up	ADP-ribosylation factor 4; ADP-ribosylation factor 4 isoform 2; SJCHGC01339 protein	ARF1_2	S1_progeny,tegument_progenitor,vitellocyte.early
EWB00_007480	Sm089050-Sj007480	Shared_Up	Clone ZZD1160 mRNA sequence; Zinc finger matrin-type protein	ZMAT5	NA
EWB00_002724	Sm089230-Sj002724	Shared_Up	BMI1-like protein; Polycomb complex protein	PCGF4,BMI1	NA
EWB00_004930	Sm089400-Sj004930	GSC_Only_Up	Beta-catenin-like protein isoform 2	CTNNBL1	NA
EWB00_007052	Sm089640-Sj007052	Shared_Up	Succinate dehydrogenase [ubiquinone] iron-sulfur subunit, mitochondrial	SDHB,SDH2 sdhB,frdB	NA
EWB00_008076	Sm089930-Sj008076	Shared_Up	Serine/threonine-protein phosphatase 2A regulatory subunit B'' subunit beta isoform 2	PPP2R3	NA
EWB00_006175	Sm090890-Sj006175	S1_Only_Up	Serine/threonine-protein kinase pim-1	PIM1	vitellocyte.early,vitellocyte.late,vitellocyte.mature
EWB00_007988	Sm091360-Sj007988	Shared_Up	Partner of Y14 and mago isoform 2	WIBG,PYM	male_late,vitellocyte.mature
EWB00_001837	Sm092180-Sj001837	Shared_Up	RPA_interact_C domain-containing protein	NA	NA
EWB00_003905	Sm093670-Sj003905	Shared_Up	Ubiquitin-like protein ATG12	ATG12	NA
EWB00_009364	Sm093800-Sj009364	GSC_Only_Up	Mitochondrial import inner membrane translocase subunit Tim21	TIM21	NA
EWB00_002090	Sm093830-Sj002090	Shared_Up	Calcium-regulated heat stable protein 1 (Calcium-regulated heat-stable protein of 24 kDa); Cold shock domain-containing protein isoform 1	NA	NA
EWB00_010848	Sm093920-Sj010848	GSC_Only_Up	ATM interactor	NA	NA
EWB00_002955	Sm093950-Sj002955	S1_Only_Up	Deubiquitinating enzyme A	OTUD5,DUBA	NA
EWB00_000516	Sm094250-Sj000516	Shared_Up	3-phosphoinositide-dependent protein kinase 1	PDPK1	female_late,vitellocyte.late,vitellocyte.mature
EWB00_005148	Sm094390-Sj005148	Shared_Up	Sodium/potassium/calcium exchanger 4 isoform 2	SLC24A2,NCKX2	neuron
EWB00_009471	Sm094470-Sj009471	GSC_Only_Up	G patch domain and ankyrin repeat-containing 1	NA	NA
EWB00_009495	Sm094480-Sj009495	Shared_Up	Guanine nucleotide-binding protein subunit beta; SJCHGC06010 protein	NA	male_late
EWB00_009507	Sm095010-Sj009507	Shared_Up	Putative anion transporter 4 isoform 1	exuT	NA
EWB00_008510	Sm095130-Sj008510	Shared_Up	Hydroxymethylbilane synthase	hemC,HMBS	NA
EWB00_003011	Sm095810-Sj003011	Shared_Up	Uracil phosphoribosyltransferase 1; Uracil phosphoribosyltransferase isoform 1	NA	NA
EWB00_004053	Sm095910-Sj004053	S1_Only_Up	Signal recognition particle receptor subunit alpha isoform 1	SRPR	tegument_progenitor
EWB00_005466	Sm096320-Sj005466	Shared_Up	Kelch-like protein	KLHL20,KLEIP	NA
EWB00_007650	Sm096640-Sj007650	S1_Only_Up	Serine/threonine-protein kinase 25 isoform 1	STK24_25_MST4	NA
EWB00_011021	Sm096720-Sj011021	Shared_Up	Lissencephaly type-1-like homology motif,domain-containing protein; WD repeat-containing protein isoform 1	NA	tegument_progenitor
EWB00_002655	Sm097020-Sj002655	S1_Only_Up	F-box and leucine-rich repeat protein 20; F-box/LRR-repeat protein	FBXL2_20	NA
EWB00_006033	Sm097280-Sj006033	GSC_Only_Up	Mitochondrial genome maintenance exonuclease 1	MGME1,DDK1	NA
EWB00_006668	Sm097590-Sj006668	S1_Only_Up	Valyl-tRNA synthetase	VARS,valS	S1,S1_progeny
EWB00_007007	Sm097740-Sj007007	Shared_Up	SJCHGC05666 protein	NA	male_late,tegument_progenitor
EWB00_010873	Sm097790-Sj010873	Shared_Up	SJCHGC05883 protein	NA	tegument_progenitor
EWB00_007562	Sm099240-Sj007562	S1_Only_Up	Hydrolethalus syndrome protein 1	NA	NA
EWB00_007543	Sm099570-Sj007543	Shared_Up	SJCHGC01730 protein	NA	tegument_progenitor
EWB00_004716	Sm099890-Sj004716	S1_Only_Up	Receptor expression-enhancing protein	REEP5_6	tegument
EWB00_000149	Sm101230-Sj000149	Shared_Up	Phenylalanine--tRNA ligase	FARSA,pheS	NA
EWB00_000148	Sm101450-Sj000148	S1_Only_Up	60S ribosomal protein	RP-L7e,RPL7	NA
EWB00_005536	Sm103100-Sj005536	Shared_Up	Nuclear pore protein	NUP93,NIC96	GSC
EWB00_005046	Sm103160-Sj005046	S1_Only_Up	Long-chain-fatty-acid--CoA ligase 4 isoform 2	ACSL,fadD	vitellocyte.early,vitellocyte.late,vitellocyte.mature
EWB00_005749	Sm103330-Sj005749	Shared_Up	Nuclear migration nudC	NA	tegument_progenitor
EWB00_000211	Sm103470-Sj000211	GSC_Only_Up	Clone ZZZ363 mRNA sequence; Magonashi; Protein mago nashi	MAGOH	GSC,neoblast
EWB00_000675	Sm103710-Sj000675	GSC_Only_Up	Lesswright; SUMO-conjugating enzyme UBC9-A isoform 2	UBE2I,UBC9	GSC,S1,female_late,neoblast
EWB00_001312	Sm103830-Sj001312	Shared_Up	Zinc finger HIT domain-containing protein; Zinc finger HIT domain-containing protein 1	ZNHIT1,VPS71	NA
EWB00_003608	Sm104330-Sj003608	Shared_Up	Dihydrolipoyllysine-residue succinyltransferase component of 2-oxoglutarate dehydrogenase complex, mitochondrial	DLST,sucB	NA
EWB00_003612	Sm104370-Sj003612	Shared_Up	DNA repair XRCC2-like isoform 2	NA	GSC_progeny,female_late,tegument_progenitor
EWB00_006295	Sm104710-Sj006295	S1_Only_Up	SJCHGC05740 protein	NA	NA
EWB00_006297	Sm104730-Sj006297	Shared_Up	DnaJ subfamily B member 13 isoform 1	DNAJB13	male_late
EWB00_001194	Sm104860-Sj001194	Shared_Up	Ribonuclease P protein subunit p30	RPP1,RPP30	GSC,GSC_progeny,S1,male_late
EWB00_003386	Sm105020-Sj003386	GSC_Only_Up	SJCHGC09287 protein; Titin	TTN	ambiguous1,muscle
EWB00_000012	Sm105210-Sj000012	Shared_Up	AN1-type zinc finger protein 6; AN1-type zinc finger protein 6 (Zinc finger A20 domain-containing protein 3); SJCHGC06346 protein; Zinc finger A20 and AN1 domain-containing stress-associated protein	NA	male_late
EWB00_005052	Sm105340-Sj005052	S1_Only_Up	Cyclic nucleotide-gated cation channel subunit A isoform 2	NA	NA
EWB00_010668	Sm105540-Sj010668	Shared_Up	SH2 domain-containing protein isoform 2	NA	NA
EWB00_009574	Sm106050-Sj009574	Shared_Up	Thioredoxin-like protein	TXNL4A,DIB1	NA
EWB00_001153	Sm106080-Sj001153	GSC_Only_Up	NADH dehydrogenase [ubiquinone] 1 alpha subcomplex subunit 9 isoform 2; SJCHGC05906 protein	NDUFA9	NA
EWB00_007726	Sm106130-Sj007726	S1_Only_Up	Stress-70 protein isoform 1	dnaK,HSPA9	GSC,S1,neoblast
EWB00_006556	Sm111800-Sj006556	Shared_Up	Zinc finger HIT type	NA	NA
EWB00_002022	Sm113630-Sj002022	Shared_Up	Antolefinin (Antolefinine); Protein lin-37 isoform 4	NA	GSC,GSC_progeny,neoblast
EWB00_004522	Sm119920-Sj004522	Shared_Up	40S ribosomal protein; Ribosomal protein S16; SJCHGC06252 protein	RP-S16e,RPS16	GSC_progeny,S1,S1_progeny,female_late,neoblast
EWB00_011204	Sm119980-Sj011204	S1_Only_Up	Translocation protein SEC62	SEC62	NA
EWB00_010303	Sm120070-Sj010303	S1_Only_Up	Retinol dehydrogenase 12 isoform 1	RDH12	vitellocyte.mature
EWB00_004333	Sm121430-Sj004333	Shared_Up	Proteasome subunit beta type-3	PSMB3	NA
EWB00_010088	Sm122490-Sj010088	Shared_Up	39S ribosomal protein L32 isoform 2	NA	NA
EWB00_005217	Sm122890-Sj005217	S1_Only_Up	WD repeat-containing protein isoform 2	WDR20	NA
EWB00_004409	Sm122930-Sj004409	GSC_Only_Up	Acyl-CoA dehydrogenase family member 9	ACAD9	NA
EWB00_004411	Sm122940-Sj004411	Shared_Up	Ubiquitinyl hydrolase 1	ATXN3,MJD	NA
EWB00_008044	Sm123060-Sj008044	Shared_Up	Protein transport protein isoform 1	SEC16	S1_progeny,ambiguous2,vitellocyte.early
EWB00_006925	Sm123220-Sj006925	GSC_Only_Up		NA	GSC,GSC_progeny,male_late
EWB00_006936	Sm123290-Sj006936	S1_Only_Up	cGMP-dependent protein kinase	PRKG1	vitellocyte.mature
EWB00_006484	Sm123390-Sj006484	Shared_Up	Zinc finger protein	DPF2,REQ	NA
EWB00_000267	Sm123870-Sj000267	S1_Only_Up	SJCHGC01984 protein; Synaptobrevin-1; Vesicle-associated membrane protein 2	VAMP2	female_late,neuron,vitellocyte.mature
EWB00_000261	Sm123920-Sj000261	Shared_Up	SJCHGC01922 protein	NA	gut
EWB00_005228	Sm124160-Sj005228	Shared_Up	Alkylated DNA repair protein alkB8 isoform 1	ALKBH8,TRM9	NA
EWB00_006471	Sm124390-Sj006471	Shared_Up	Patatin-like phospholipase domain-containing protein isoform 3	NA	male_late,vitellocyte.mature
EWB00_000046	Sm124770-Sj000046	S1_Only_Up	Protein-associating with the carboxyl-terminal domain of ezrin	CFAP157	NA
EWB00_001463	Sm124820-Sj001463	GSC_Only_Up	Exportin-1 isoform 2	XPO1,CRM1	GSC,neoblast
EWB00_001473	Sm124860-Sj001473	GSC_Only_Up	Leucine carboxyl methyltransferase 1 isoform 2; SJCHGC01399 protein	LCMT1	NA
EWB00_009498	Sm125070-Sj009498	GSC_Only_Up	Cystathionine beta-synthase	CBS	S1,S1_progeny,vitellocyte.early
EWB00_005849	Sm125360-Sj005849	Shared_Up	Tyrosine-protein kinase	NA	NA
EWB00_005853	Sm125400-Sj005853	S1_Only_Up	Neurogenic differentiation factor 1	NEUROD1	NA
EWB00_010752	Sm125460-Sj010752	S1_Only_Up	E3 ubiquitin-protein ligase	RNF13,RZF	vitellocyte.early
EWB00_002950	Sm126030-Sj002950	S1_Only_Up	Homeobox protein isoform 1; SJCHGC06100 protein	PBX1	NA
EWB00_004844	Sm126170-Sj004844	Shared_Up	Rab GTPase-binding effector protein isoform 3	RABEP1	S1_progeny,vitellocyte.early
EWB00_000455	Sm126490-Sj000455	Shared_Up	Lon protease homolog	PRSS15,PIM1	male_late
EWB00_000949	Sm126740-Sj000949	S1_Only_Up	SCY1-like protein	SCYL2	vitellocyte.early
EWB00_003439	Sm127010-Sj003439	Shared_Up	Histone acetyltransferase	EP300,CREBBP,KAT3	S1_progeny,vitellocyte.early
EWB00_008574	Sm127110-Sj008574	GSC_Only_Up	Arginyl-tRNA--protein transferase 1	ATE1	NA
EWB00_004314	Sm127440-Sj004314	S1_Only_Up	Serine rich adhesin for platelets isoform 4	NA	NA
EWB00_004305	Sm127580-Sj004305	Shared_Up	DIS3-like exonuclease 2	DIS3L2	NA
EWB00_008433	Sm127680-Sj008433	Shared_Up	DmX-like protein isoform 1	DMXL,DMX,RAV1	NA
EWB00_005869	Sm127840-Sj005869	S1_Only_Up	Dipeptidyl peptidase 9 isoform 2	DPP9	NA
EWB00_010814	Sm128160-Sj010814	Shared_Up	CST complex subunit STN1 isoform 1; Nucleic acid-binding, OB-fold,domain-containing protein	NA	NA
EWB00_003068	Sm128390-Sj003068	Shared_Up	Connector enhancer of kinase suppressor of ras 2	CNKSR2,CNK2,KSR2	NA
EWB00_003090	Sm128630-Sj003090	GSC_Only_Up		NA	NA
EWB00_003081	Sm128690-Sj003081	GSC_Only_Up	Glycine cleavage system P protein	GLDC,gcvP	NA
EWB00_007438	Sm128890-Sj007438	S1_Only_Up	Helicase SRCAP	SRCAP,SWR1	NA
EWB00_004134	Sm128950-Sj004134	S1_Only_Up	Poly [ADP-ribose] polymerase	TNKS	NA
EWB00_007128	Sm129120-Sj007128	S1_Only_Up	Leucine-rich repeat protein soc-2 isoform 1	SHOC2,SUR8	NA
EWB00_001107	Sm129550-Sj001107	Shared_Up	Golgin subfamily A member 2 isoform 1	NA	vitellocyte.early,vitellocyte.mature
EWB00_005339	Sm129630-Sj005339	Shared_Up	Pseudouridylate synthase 7 isoform 5	truD,PUS7	NA
EWB00_005343	Sm129650-Sj005343	S1_Only_Up	Isoleucyl-tRNA synthetase	IARS,ileS	NA
EWB00_005476	Sm129820-Sj005476	S1_Only_Up	ABC transporter C family member 2	NA	vitellocyte.early,vitellocyte.late,vitellocyte.mature
EWB00_006020	Sm129870-Sj006020	GSC_Only_Up	Cement 3B variant 1 isoform 2	NA	NA
EWB00_000153	Sm129970-Sj000153	Shared_Up	HMG box domain-containing protein	NA	NA
EWB00_006825	Sm129990-Sj006825	GSC_Only_Up	GTPase-activating protein and VPS9 domain-containing protein	NA	NA
EWB00_007414	Sm130270-Sj007414	Shared_Up	U11/U12 small nuclear ribonucleoprotein 48 kDa protein isoform 1	NA	GSC,GSC_progeny
EWB00_007419	Sm130300-Sj007419	S1_Only_Up	Sodium/potassium-transporting ATPase subunit alpha	ATP1A	flame,neuron
EWB00_006563	Sm130610-Sj006563	Shared_Up	tRNA (guanine-N(7)-)-methyltransferase	trmB,METTL1,TRM8	female_late
EWB00_006558	Sm130620-Sj006558	Shared_Up	Asteroid 1	NA	GSC,GSC_progeny,S1,female_late,male_late,neoblast,vitellocyte.mature
EWB00_005666	Sm130800-Sj005666	Shared_Up	PAN2-PAN3 deadenylation complex catalytic subunit PAN2 isoform 2	PAN2	NA
EWB00_002076	Sm131160-Sj002076	S1_Only_Up		NA	S1_progeny,vitellocyte.early,vitellocyte.late,vitellocyte.mature
EWB00_003176	Sm131400-Sj003176	Shared_Up	Glucosidase 2 subunit beta	PRKCSH	GSC_progeny,S1_progeny,mehlis_gland
EWB00_003511	Sm131580-Sj003511	Shared_Up	Alpha-mannosidase	MAN2B1,LAMAN	gut,parenchyma
EWB00_000195	Sm131660-Sj000195	Shared_Up	COP9 signalosome complex subunit 5 isoform 1	COPS5,CSN5	NA
EWB00_004893	Sm131770-Sj004893	Shared_Up	RNA helicase	DDX42,SF3B125	NA
EWB00_008286	Sm131800-Sj008286	Shared_Up	Non-specific serine/threonine protein kinase	OXSR1,STK39	NA
EWB00_005016	Sm131870-Sj005016	S1_Only_Up	SJCHGC06236 protein; Syntaxin-binding protein isoform 1	STXBP1,MUNC18-1	neuron
EWB00_008953	Sm131970-Sj008953	GSC_Only_Up	RNA-binding region RNP-1 domain-containing protein isoform 2	NA	neoblast
EWB00_011317	Sm132200-Sj011317	Shared_Up	Leucine-rich repeat protein isoform 3	NA	vitellocyte.early
EWB00_011321	Sm132210-Sj011321	Shared_Up	F-box only protein isoform 3	FBXO25_32	NA
EWB00_004291	Sm132620-Sj004291	Shared_Up	Mitofusin-2 isoform 2	MFN2,FZO1	NA
EWB00_004284	Sm132670-Sj004284	GSC_Only_Up	Myosin regulatory light chain 2, smooth muscle minor isoform (G1); Myosin regulatory light chain A, smooth adductor muscle isoform 3; SJCHGC00821 protein	MYL9	ambiguous1,muscle
EWB00_004118	Sm133300-Sj004118	Shared_Up	5'-3' exoribonuclease	XRN2,RAT1	S1
EWB00_009009	Sm133330-Sj009009	Shared_Up	Acid sphingomyelinase-like phosphodiesterase 3b isoform 1	SMPDL3	vitellocyte.early
EWB00_009459	Sm133740-Sj009459	Shared_Up	Mediator complex subunit 23	MED23	NA
EWB00_005641	Sm133860-Sj005641	S1_Only_Up	Mediator of RNA polymerase II transcription subunit 18	NA	NA
EWB00_000891	Sm134020-Sj000891	GSC_Only_Up	Cell division cycle protein 27	APC3,CDC27	male_late
EWB00_000884	Sm134060-Sj000884	Shared_Up	DDB1-and CUL4-associated factor 13	DCAF13,WDSOF1	NA
EWB00_006355	Sm134290-Sj006355	Shared_Up	RalBP1-associated Eps domain-containing protein isoform 2	NA	NA
EWB00_000864	Sm134390-Sj000864	S1_Only_Up	O-acyltransferase	SOAT	vitellocyte.early,vitellocyte.late,vitellocyte.mature
EWB00_001437	Sm134530-Sj001437	Shared_Up	Solute carrier organic anion transporter family member 5A1	NA	vitellocyte.late,vitellocyte.mature
EWB00_010608	Sm134670-Sj010608	S1_Only_Up	Ral GTPase-activating protein subunit beta isoform 1	RALGAPB	vitellocyte.early
EWB00_002376	Sm135240-Sj002376	S1_Only_Up		NA	NA
EWB00_004801	Sm135280-Sj004801	S1_Only_Up	Brefeldin A-inhibited guanine nucleotide-exchange protein	ARFGEF,BIG	tegument_progenitor,vitellocyte.mature
EWB00_008239	Sm135560-Sj008239	GSC_Only_Up	Collagen alpha-2(I) chain isoform 3	NA	ambiguous1,muscle
EWB00_001408	Sm135570-Sj001408	Shared_Up	Actin-related protein	ACTR6,ARP6	NA
EWB00_004689	Sm135880-Sj004689	GSC_Only_Up	Transmembrane protein	NA	NA
EWB00_009741	Sm136010-Sj009741	GSC_Only_Up	WD repeat-containing protein isoform 1	DIP2,UTP12,WDR3	NA
EWB00_008147	Sm136090-Sj008147	S1_Only_Up	60S ribosomal protein; 60S ribosomal protein L7	RP-L7e,RPL7	GSC,S1,S1_progeny,neoblast
EWB00_001730	Sm136210-Sj001730	S1_Only_Up	WD repeat-containing protein	DNAI3,WDR63	male_late
EWB00_004406	Sm136300-Sj004406	GSC_Only_Up	Tyrosine-protein kinase	FYN	NA
EWB00_002643	Sm136910-Sj002643	S1_Only_Up	DnaJ subfamily C member 25 isoform 3	PPCDC,coaC DNAJC25	vitellocyte.early
EWB00_008105	Sm137120-Sj008105	Shared_Up	Histone acetyltransferase KAT6A	NA	male_late
EWB00_006848	Sm137380-Sj006848	Shared_Up	Smad nuclear-interacting protein isoform 2	SNIP1	NA
EWB00_007337	Sm137530-Sj007337	S1_Only_Up	TATA element modulatory factor	TMF1	male_late
EWB00_002221	Sm137640-Sj002221	Shared_Up	Temptin	NA	NA
EWB00_002222	Sm137650-Sj002222	S1_Only_Up	Exportin-T	XPOT	S1,S1_progeny,vitellocyte.early,vitellocyte.mature
EWB00_002225	Sm137660-Sj002225	Shared_Up	Kinesin-like protein	KIF20	GSC,S1,female_late,male_late
EWB00_005811	Sm138010-Sj005811	S1_Only_Up	SJCHGC06502 protein	NA	S1_progeny
EWB00_006340	Sm138590-Sj006340	S1_Only_Up	3-hydroxy-3-methylglutaryl-coenzyme A reductase	HMGCR	NA
EWB00_004466	Sm138860-Sj004466	S1_Only_Up	AP-3 complex subunit delta-1	AP3D	vitellocyte.early
EWB00_004469	Sm138890-Sj004469	Shared_Up	AN1-type zinc finger protein isoform 2; Zinc finger, AN1-type domain 1 isoform 4	ZFAND2	NA
EWB00_009029	Sm139010-Sj009029	Shared_Up		NA	NA
EWB00_009021	Sm139030-Sj009021	S1_Only_Up		NA	NA
EWB00_003372	Sm139470-Sj003372	S1_Only_Up	Tensin-4 isoform 1	SH2D5	vitellocyte.mature
EWB00_005896	Sm140080-Sj005896	Shared_Up	Coiled-coil domain-containing protein 47	CCDC47	S1_progeny,vitellocyte.early
EWB00_009423	Sm140100-Sj009423	S1_Only_Up	Zinc finger RNA-binding protein isoform 2	ZFR	NA
EWB00_007846	Sm140530-Sj007846	Shared_Up	Replication factor C subunit 2 isoform 4; SJCHGC05804 protein	dnaX RFC2_4	GSC,GSC_progeny,S1,female_late,male_late,neoblast
EWB00_011209	Sm140550-Sj011209	Shared_Up	39S ribosomal protein L35	RP-L35,MRPL35,rpmI	NA
EWB00_000751	Sm140700-Sj000751	Shared_Up	Mitogen-activated protein kinase	NA	NA
EWB00_006058	Sm140900-Sj006058	Shared_Up	O-acetyl-ADP-ribose deacetylase MACROD2 isoform 1; SJCHGC06209 protein	MACROD,ymdB	S1_progeny
EWB00_009719	Sm141000-Sj009719	Shared_Up	Interleukin enhancer-binding factor 2; Interleukin enhancer-binding factor 2 isoform 2	ILF2	GSC,GSC_progeny,S1,S1_progeny,neoblast
EWB00_001916	Sm141440-Sj001916	Shared_Up	Eukaryotic translation initiation factor 2-alpha kinase 1	NA	NA
EWB00_000529	Sm142210-Sj000529	Shared_Up	Vacuolar protein sorting-associated protein 18 homolog	VPS18,PEP3	NA
EWB00_006546	Sm142300-Sj006546	Shared_Up	Polypyrimidine tract-binding protein isoform 2	PTBP2,NPTB	NA
EWB00_003129	Sm142710-Sj003129	Shared_Up	Non-specific serine/threonine protein kinase	SMG1	NA
EWB00_009862	Sm143070-Sj009862	Shared_Up	Kelch-like protein isoform 4	NA	NA
EWB00_001573	Sm143350-Sj001573	S1_Only_Up	Transcription elongation factor B polypeptide 3	NA	vitellocyte.early
EWB00_010180	Sm143430-Sj010180	S1_Only_Up	Alpha-mannosidase 2	MAN2	vitellocyte.early
EWB00_010727	Sm143470-Sj010727	Shared_Up	Spectrin beta chain isoform 2	SPTBN1_4_5	NA
EWB00_010735	Sm143560-Sj010735	Shared_Up	E3 ubiquitin-protein ligase	RNF146	NA
EWB00_001335	Sm143630-Sj001335	Shared_Up		NA	NA
EWB00_010319	Sm143830-Sj010319	S1_Only_Up	Long-chain fatty acid transport protein isoform 2	K00666 SLC27A1_4,FATP1_4	S1_progeny,vitellocyte.early,vitellocyte.late,vitellocyte.mature
EWB00_004496	Sm144000-Sj004496	Shared_Up	Cytochrome c oxidase subunit 6B	COX6B	GSC_progeny
EWB00_002798	Sm144070-Sj002798	Shared_Up	Putative gastric mucin	NA	male_late
EWB00_002809	Sm144140-Sj002809	S1_Only_Up	Zinc transporter ZIP3	SLC39A1_2_3,ZIP1_2_3	vitellocyte.early,vitellocyte.mature
EWB00_002815	Sm144180-Sj002815	Shared_Up	Histone-lysine N-methyltransferase 2B	NA	NA
EWB00_000575	Sm144770-Sj000575	S1_Only_Up	Integral membrane protein	NA	GSC_progeny,S1_progeny,female_late,vitellocyte.early,vitellocyte.mature
EWB00_007379	Sm144990-Sj007379	Shared_Up	Protein lin-10 isoform 1	APBA1,X11	NA
EWB00_001392	Sm145180-Sj001392	Shared_Up	Rab5 GDP/GTP exchange factor isoform 1	RABGEF1	NA
EWB00_001391	Sm145190-Sj001391	S1_Only_Up	Serine/threonine-protein kinase ULK3	ULK3	S1_progeny,vitellocyte.early
EWB00_001186	Sm145440-Sj001186	Shared_Up		NA	female_late
EWB00_007026	Sm145670-Sj007026	Shared_Up	Translocation protein SEC63 isoform 2	SEC63,DNAJC23	NA
EWB00_003843	Sm145800-Sj003843	S1_Only_Up	Ribosome production factor 1	RPF1	NA
EWB00_010764	Sm146060-Sj010764	GSC_Only_Up	Ral GTPase-activating protein subunit alpha-2 isoform 1	RALGAPA	vitellocyte.mature
EWB00_009560	Sm146200-Sj009560	Shared_Up	Lipoma-preferred partner	LPP	male_late
EWB00_002478	Sm146240-Sj002478	S1_Only_Up	Disks large 4	NA	NA
EWB00_006492	Sm146400-Sj006492	Shared_Up	Syntaxin-binding protein isoform 3	STXBP1,MUNC18-1	NA
EWB00_006491	Sm146410-Sj006491	Shared_Up	DUF4477 domain-containing protein	NA	NA
EWB00_002680	Sm146900-Sj002680	Shared_Up	DnaJ subfamily C member 11	DNAJC11	NA
EWB00_002977	Sm147250-Sj002977	S1_Only_Up	Multidrug resistance-associated protein	ABCC10	NA
EWB00_007616	Sm147330-Sj007616	S1_Only_Up	Putative ATP-dependent RNA helicase DHX34 isoform 2	DHX34	NA
EWB00_009412	Sm147360-Sj009412	Shared_Up	Cleavage stimulation factor subunit 3	CSTF3,RNA14	GSC,neoblast
EWB00_004199	Sm147430-Sj004199	S1_Only_Up	Glutamate receptor ionotropic, kainate 3	GRIK3	vitellocyte.mature
EWB00_004598	Sm147920-Sj004598	Shared_Up	Ubiquitinyl hydrolase 1	BAP1,UCHL2	NA
EWB00_006147	Sm148010-Sj006147	Shared_Up	E3 ubiquitin-protein ligase SHPRH isoform 1	SHPRH	NA
EWB00_010618	Sm148370-Sj010618	S1_Only_Up	Beta-actin-binding protein	NA	ambiguous2
EWB00_010662	Sm148510-Sj010662	Shared_Up	Protein phosphatase 1B isoform 1	PPM1B,PP2CB	tegument_progenitor
EWB00_003926	Sm148720-Sj003926	S1_Only_Up	DNA-directed RNA polymerase	POLRMT,RPO41	S1,S1_progeny
EWB00_006086	Sm149040-Sj006086	S1_Only_Up	Phosphorylase b kinase regulatory subunit	PHKA_B	vitellocyte.early,vitellocyte.mature
EWB00_003670	Sm149080-Sj003670	S1_Only_Up		FHIP1,FAM160A	vitellocyte.mature
EWB00_011379	Sm149370-Sj011379	S1_Only_Up	Transmembrane protein	NA	NA
EWB00_006593	Sm149960-Sj006593	S1_Only_Up	Autophagy-related protein 9	ATG9	NA
EWB00_009225	Sm150230-Sj009225	S1_Only_Up	Metal tolerance protein	NA	NA
EWB00_007504	Sm150280-Sj007504	S1_Only_Up	F-box/LRR-repeat protein; Putative leucine-rich repeats containing F-box protein FBL3	FBXL17	NA
EWB00_006579	Sm150470-Sj006579	Shared_Up	Erythroid differentiation-related factor 1 isoform 2	NA	NA
EWB00_001496	Sm150510-Sj001496	Shared_Up	WD repeat domain phosphoinositide-interacting protein isoform 1	WIPI1_2,ATG18	vitellocyte.early
EWB00_003484	Sm150960-Sj003484	Shared_Up	Cohesin loading complex subunit SCC4 homolog	MAU2	NA
EWB00_003497	Sm151050-Sj003497	S1_Only_Up	Speckle-type POZ protein-like B	SPOP	NA
EWB00_001133	Sm152230-Sj001133	GSC_Only_Up	GATOR complex protein WDR24	WDR24,SEA2	NA
EWB00_007721	Sm152330-Sj007721	S1_Only_Up	SJCHGC06050 protein; cAMP-dependent protein kinase catalytic subunit isoform 3	PKA	neuron
EWB00_008004	Sm152370-Sj008004	Shared_Up	ADP-ribosylation factor GTPase-activating protein isoform 1	ARFGAP1	male_late,tegument_progenitor
EWB00_009665	Sm152440-Sj009665	GSC_Only_Up	HIV Tat-specific factor 1	HTATSF1	NA
EWB00_001264	Sm152520-Sj001264	Shared_Up	CXXC-type zinc finger protein 1	CXXC1,SPP1,CPS40	NA
EWB00_008299	Sm153410-Sj008299	S1_Only_Up	Serine/threonine-protein phosphatase 2A 65 kDa regulatory subunit A alpha isoform	NA	vitellocyte.late,vitellocyte.mature
EWB00_011050	Sm153820-Sj011050	S1_Only_Up	ATP-dependent helicase ATRX	ATRX	NA
EWB00_011225	Sm154120-Sj011225	Shared_Up	Lamin-B2 isoform 3	LMNB	GSC_progeny
EWB00_009452	Sm154160-Sj009452	Shared_Up	ER lumen protein-retaining receptor	KDELR	mehlis_gland,tegument_progenitor
EWB00_010795	Sm154180-Sj010795	Shared_Up	25 kDa integral membrane protein isoform 2; SJCHGC02261 protein	NA	tegument
EWB00_003095	Sm154390-Sj003095	S1_Only_Up		NA	GSC_progeny,female_late
EWB00_007459	Sm154420-Sj007459	Shared_Up	Clathrin heavy chain	CLTC	vitellocyte.mature
EWB00_002445	Sm154470-Sj002445	Shared_Up	Phosphatidylinositol 3,4,5-trisphosphate 3-phosphatase and dual-specificity protein phosphatase PTEN isoform 1	PTEN	NA
EWB00_007695	Sm154640-Sj007695	Shared_Up	SWI/SNF-related matrix-associated actin-dependent regulator of chromatin E1 isoform 2	SMARCE1	NA
EWB00_007759	Sm154910-Sj007759	S1_Only_Up	Zinc finger C2H2 isoform 1	NA	vitellocyte.early
EWB00_007086	Sm154980-Sj007086	Shared_Up	Nucleolar complex protein 2	NOC2	S1
EWB00_002487	Sm155020-Sj002487	Shared_Up	Tetratricopeptide repeat protein 12	TTC12	NA
EWB00_011370	Sm155530-Sj011370	S1_Only_Up	Serpin B8 isoform 3	SERPINB8	tegument_progenitor,vitellocyte.mature
EWB00_002004	Sm155860-Sj002004	S1_Only_Up	SJCHGC03511 protein	NA	GSC,S1,male_late
EWB00_002770	Sm156050-Sj002770	Shared_Up		NA	NA
EWB00_004946	Sm156170-Sj004946	Shared_Up	Trithorax group protein	ARID1	NA
EWB00_004943	Sm156180-Sj004943	S1_Only_Up	EF-hand calcium-binding domain-containing protein 6	NA	NA
EWB00_008895	Sm156350-Sj008895	Shared_Up	Activating molecule in BECN1-regulated autophagy protein isoform 3	AMBRA1	GSC,female_late
EWB00_005326	Sm156450-Sj005326	S1_Only_Up	Regulator of nonsense transcripts 2	UPF2,RENT2	NA
EWB00_000342	Sm156740-Sj000342	S1_Only_Up	Inositol polyphosphate 5-phosphatase OCRL-1	NA	NA
EWB00_005077	Sm156780-Sj005077	Shared_Up	Ribosome biogenesis protein BRX1 homolog	BRX1,BRIX1	GSC,S1,neoblast
EWB00_002187	Sm156880-Sj002187	S1_Only_Up	Protein transport protein isoform 2	SEC24	S1_progeny,vitellocyte.early
EWB00_002628	Sm156900-Sj002628	S1_Only_Up	Transmembrane protein 208	SND2,TMEM208	NA
EWB00_005624	Sm156990-Sj005624	S1_Only_Up	Cyclin-dependent kinase 8 isoform 2	CDK8_11	NA
EWB00_002690	Sm157220-Sj002690	Shared_Up	Nuclear pore complex	NA	NA
EWB00_008732	Sm157350-Sj008732	S1_Only_Up	Serine/threonine-protein kinase unc-51 isoform 1	ULK2,ATG1	male_late
EWB00_007684	Sm157660-Sj007684	Shared_Up	RNA helicase	DDX47,RRP3	NA
EWB00_007683	Sm157670-Sj007683	GSC_Only_Up	SJCHGC02220 protein	NA	muscle
EWB00_007682	Sm157680-Sj007682	Shared_Up	U6 snRNA-associated Sm-like protein LSm4	LSM4	NA
EWB00_010345	Sm157920-Sj010345	GSC_Only_Up	Polyphosphoinositide phosphatase isoform 2	FIG4	NA
EWB00_004441	Sm158050-Sj004441	Shared_Up	Putative global transcription activator SNF2L2	SMARCA2_4	GSC_progeny
EWB00_007715	Sm158450-Sj007715	Shared_Up	Kelch-like protein isoform 2	KLHL12,C3IP1	vitellocyte.mature
EWB00_002840	Sm158550-Sj002840	S1_Only_Up	Semaphorin-5A isoform 3	SEMA5	tegument
EWB00_009427	Sm158690-Sj009427	S1_Only_Up	Enkurin domain-containing protein isoform 2	NA	NA
EWB00_006766	Sm158980-Sj006766	Shared_Up	Neuronal calcium sensor 2	NCS1	neuron
EWB00_000466	Sm159120-Sj000466	Shared_Up	Sentrin-specific protease 7 isoform 2	SENP7	NA
EWB00_008226	Sm159690-Sj008226	Shared_Up	Nuclear pore complex protein Nup85	NUP85	GSC,S1
EWB00_010970	Sm160700-Sj010970	GSC_Only_Up	Histone-lysine N-methyltransferase NSD2	WHSC1L1,NSD3	NA
EWB00_001061	Sm161130-Sj001061	Shared_Up	Component of oligomeric Golgi complex 8	COG8	NA
EWB00_010707	Sm161250-Sj010707	S1_Only_Up	Microphthalmia-associated transcription factor	NA	NA
EWB00_004151	Sm161400-Sj004151	S1_Only_Up	Lysine-specific demethylase 3A isoform 1	KDM3	NA
EWB00_008261	Sm161540-Sj008261	Shared_Up		NA	female_late
EWB00_002582	Sm161750-Sj002582	GSC_Only_Up	Splicing factor 45	RBM17,SPF45	NA
EWB00_004614	Sm161790-Sj004614	GSC_Only_Up	SJCHGC02374 protein	NA	muscle
EWB00_004102	Sm161970-Sj004102	Shared_Up	EH domain-binding protein isoform 3	EHBP1	NA
EWB00_001698	Sm161980-Sj001698	Shared_Up	DIS3-like exonuclease 1	DIS3L	S1
EWB00_011278	Sm162080-Sj011278	S1_Only_Up	MLX-interacting protein isoform 1	MLX	vitellocyte.mature
EWB00_000616	Sm162220-Sj000616	Shared_Up	Zinc finger C2H2 isoform 1	NA	NA
EWB00_011133	Sm162600-Sj011133	S1_Only_Up	HEAT repeat-containing protein 1	UTP10,HEATR1	S1,S1_progeny
EWB00_011141	Sm162630-Sj011141	Shared_Up	Ubiquitin-activating enzyme E1	UBE1,UBA1	male_late
EWB00_010792	Sm162890-Sj010792	Shared_Up	Peptidyl-prolyl cis-trans isomerase	PIN1	GSC,GSC_progeny
EWB00_005829	Sm163000-Sj005829	Shared_Up	Prolactin regulatory element-binding isoform 1	NA	vitellocyte.early,vitellocyte.mature
EWB00_010353	Sm163110-Sj010353	Shared_Up	ATP-dependent RNA helicase DDX1	DDX1	NA
EWB00_001092	Sm163210-Sj001092	S1_Only_Up	Echinoderm microtubule-associated protein-like 1 isoform 3	EML1_2	tegument_progenitor
EWB00_010884	Sm163560-Sj010884	Shared_Up	Symplekin isoform 3	SYMPK	NA
EWB00_010886	Sm163570-Sj010886	S1_Only_Up	Ryanodine receptor isoform 2	RYR2	S1_progeny,muscle
EWB00_002853	Sm163610-Sj002853	Shared_Up	Glutathione transferase	GST,gst	female_late,parenchyma,tegument_progenitor
EWB00_002852	Sm163620-Sj002852	Shared_Up	Chromatin-remodeling ATPase INO80	INO80,INOC1	NA
EWB00_002845	Sm163640-Sj002845	Shared_Up	Phosphatidylinositol N-acetylglucosaminyltransferase subunit P	PIGP,GPI19,DSCR5	NA
EWB00_006124	Sm163820-Sj006124	S1_Only_Up	Putative phospholipid-transporting ATPase IF isoform 3	ATP11	NA
EWB00_008516	Sm163850-Sj008516	Shared_Up	TIP41-like protein	TIPRL,TIP41	NA
EWB00_004126	Sm164500-Sj004126	S1_Only_Up	Golgi resident protein; Golgi resident protein GCP60 (Acyl-CoA-binding domain-containing protein 3)	ACBD3	tegument_progenitor
EWB00_005310	Sm164540-Sj005310	S1_Only_Up	Manganese-transporting ATPase 13A1 isoform 2	ATP13A1,SPF1	S1_progeny,vitellocyte.early
EWB00_003469	Sm164960-Sj003469	Shared_Up	Phosphatidylinositol 4,5-bisphosphate 3-kinase	PIK3CA_B_D	NA
EWB00_001234	Sm165350-Sj001234	Shared_Up	CLIP-associating protein isoform 2	CLASP1_2	NA
EWB00_000663	Sm165420-Sj000663	Shared_Up	Huntingtin isoform 1	NA	NA
EWB00_008703	Sm165540-Sj008703	GSC_Only_Up	SJCHGC01343 protein; STIP1 homology and U box-containing protein; STIP1 homology and U-Box containing protein 1	STUB1,CHIP	tegument_progenitor
EWB00_000314	Sm165700-Sj000314	S1_Only_Up	USP6 N-terminal-like protein	USP6NL	male_late
EWB00_005531	Sm165830-Sj005531	Shared_Up	28S ribosomal protein S7	NA	NA
EWB00_008924	Sm165870-Sj008924	GSC_Only_Up	LEM domain-containing protein	NA	GSC,neoblast
EWB00_005163	Sm166400-Sj005163	S1_Only_Up	RNA helicase	EIF4A	NA
EWB00_006290	Sm166600-Sj006290	Shared_Up	Ubiquitin-conjugating enzyme E; Ubiquitin-conjugating enzyme E2 variant 2 isoform 1	UBE2V	NA
EWB00_006510	Sm166980-Sj006510	GSC_Only_Up	SJCHGC06329 protein; TAF9 RNA polymerase II, TATA box binding protein (TBP)-associated factor; Transcription initiation factor TFIID subunit 9B isoform 1	TAF9B,TAF9	NA
EWB00_003365	Sm167300-Sj003365	GSC_Only_Up	Zinc finger SWIM domain-containing-like protein isoform 1	NA	NA
EWB00_000510	Sm167500-Sj000510	Shared_Up	DNA-(apurinic or apyrimidinic site) endonuclease	APEX2	NA
EWB00_007392	Sm167800-Sj007392	Shared_Up	CCHC-type zinc finger protein isoform 2; Cellular nucleic acid-binding protein	CNBP	GSC,GSC_progeny,S1,S1_progeny,neoblast
EWB00_010994	Sm167890-Sj010994	S1_Only_Up	Peptide-methionine (R)-S-oxide reductase	msrB	S1_progeny,tegument_progenitor
EWB00_000397	Sm168340-Sj000397	S1_Only_Up	Protein cramped-like	NA	NA
EWB00_005434	Sm168660-Sj005434	Shared_Up	General vesicular transport factor isoform 2	NA	tegument_progenitor
EWB00_007094	Sm168930-Sj007094	Shared_Up	Golgin-84	NA	vitellocyte.early,vitellocyte.late,vitellocyte.mature
EWB00_003835	Sm169480-Sj003835	GSC_Only_Up		NA	NA
EWB00_011015	Sm169520-Sj011015	S1_Only_Up	Integrator complex subunit 3 isoform 1	INTS3	NA
EWB00_008245	Sm169630-Sj008245	Shared_Up	Exportin-6	NA	NA
EWB00_008254	Sm169670-Sj008254	S1_Only_Up	DNA-binding death effector domain-containing protein isoform 2	NA	NA
EWB00_001068	Sm169960-Sj001068	Shared_Up	Dual specificity protein phosphatase 22; SJCHGC01353 protein	K14165	NA
EWB00_001067	Sm169970-Sj001067	Shared_Up	Kinetochore protein NDC80 isoform 1	NA	GSC,GSC_progeny,S1,female_late,male_late,neoblast
EWB00_004454	Sm169980-Sj004454	S1_Only_Up	Endoribonuclease	ERN1 ERN2	male_late,vitellocyte.early
EWB00_004455	Sm169990-Sj004455	S1_Only_Up	Golgi reassembly-stacking protein isoform 2	GORASP,GRASP65_55	S1_progeny,tegument_progenitor,vitellocyte.early
EWB00_006206	Sm170300-Sj006206	Shared_Up	Dehydrogenase/reductase SDR family member 12 isoform 3	DHRS12	NA
EWB00_006198	Sm170350-Sj006198	GSC_Only_Up	G Protein-Coupled Receptor isoform 2	GPR107	NA
EWB00_002755	Sm170760-Sj002755	S1_Only_Up	Bromodomain adjacent to zinc finger domain protein	BAZ2B	NA
EWB00_002867	Sm171090-Sj002867	Shared_Up		NA	NA
EWB00_008084	Sm171180-Sj008084	GSC_Only_Up	RNA helicase	DDX20,GEMIN3	NA
EWB00_004076	Sm171530-Sj004076	S1_Only_Up	Beta-parvin	PARV	vitellocyte.mature
EWB00_000869	Sm171640-Sj000869	Shared_Up	Epidermal growth factor receptor substrate 15-like 1 isoform 1	EPS15	NA
EWB00_000870	Sm171660-Sj000870	Shared_Up	E3 ubiquitin-protein ligase RNF170	RNF170	female_late,neoblast
EWB00_000871	Sm171670-Sj000871	Shared_Up	DDB1-and CUL4-associated factor 11 isoform 1	DCAF11	NA
EWB00_008674	Sm171940-Sj008674	Shared_Up	SJCHGC02185 protein; Transcription termination factor 3	NA	NA
EWB00_007976	Sm172120-Sj007976	Shared_Up	UPF0565 protein C2orf69	NA	NA
EWB00_007975	Sm172130-Sj007975	S1_Only_Up	E3 SUMO-protein ligase PIAS1 isoform 2	PIAS1	NA
EWB00_007519	Sm172240-Sj007519	S1_Only_Up	Mitogen-activated protein kinase	JNK	NA
EWB00_001747	Sm172400-Sj001747	S1_Only_Up	Phosphatidylinositol 4-phosphate 3-kinase C2 domain-containing subunit alpha	PIK3C2	vitellocyte.early
EWB00_001745	Sm172420-Sj001745	Shared_Up	E3 ubiquitin-protein ligase TRIP12 isoform 2	TRIP12	male_late
EWB00_007355	Sm172540-Sj007355	Shared_Up	GATOR complex protein	MIOS,MIO,SEA4	NA
EWB00_007371	Sm172580-Sj007371	S1_Only_Up	Mucin-like protein	NA	male_late,tegument
EWB00_009148	Sm172780-Sj009148	Shared_Up	CHY-type domain-containing protein	NA	NA
EWB00_005058	Sm173060-Sj005058	Shared_Up	Rho guanine nucleotide exchange factor 7 isoform 3	ARHGEF7,PIXB	NA
EWB00_002395	Sm173140-Sj002395	Shared_Up	Subfamily M3A non-peptidase (M03 family) isoform 1	prlC	vitellocyte.mature
EWB00_009476	Sm173550-Sj009476	Shared_Up	Inositol monophosphatase,domain-containing protein; Putative inositol monophosphatase 3; SJCHGC06024 protein	IMPAD1,IMPA3	NA
EWB00_010847	Sm173580-Sj010847	GSC_Only_Up	Katanin p80 WD40 repeat-containing subunit B1	KATNB1	NA
EWB00_002143	Sm173640-Sj002143	GSC_Only_Up	Regulator of microtubule dynamics protein	RMDN3,PTPIP51	NA
EWB00_004340	Sm173840-Sj004340	Shared_Up	26S proteasome regulatory subunit 4	PSMC1,RPT2	NA
EWB00_011205	Sm173940-Sj011205	Shared_Up	Frizzled-7	FZD1_7,fz	NA
EWB00_009684	Sm174240-Sj009684	S1_Only_Up	p11 protein isoform 5	NA	NA
EWB00_008272	Sm174390-Sj008272	Shared_Up	Serine-threonine kinase receptor-associated protein	STRAP,UNRIP	NA
EWB00_007823	Sm174450-Sj007823	S1_Only_Up	Surfeit locus protein 4	ERV29,SURF4	S1_progeny,tegument_progenitor,vitellocyte.early
EWB00_004143	Sm174710-Sj004143	GSC_Only_Up	Spindle assembly checkpoint component MAD1 (Mitotic arrest deficient 1) isoform 1	NA	NA
EWB00_011022	Sm175200-Sj011022	Shared_Up	Protein TAPT1	TAPT1	vitellocyte.early
EWB00_008037	Sm175950-Sj008037	S1_Only_Up	tRNA (cytosine(34)-C(5))-methyltransferase	NSUN2,TRM4	S1,S1_progeny
EWB00_010248	Sm176230-Sj010248	S1_Only_Up	Eukaryotic translation initiation factor 3 subunit E	EIF3E,INT6	NA
EWB00_007561	Sm176620-Sj007561	S1_Only_Up	Cyclin-dependent kinase 11B isoform 2	CDC2L	NA
EWB00_007560	Sm176630-Sj007560	Shared_Up	Selenocysteine-specific elongation factor isoform 2	selB,EEFSEC	NA
EWB00_004498	Sm176760-Sj004498	Shared_Up	Metaxin-3 isoform 1	NA	S1
EWB00_004722	Sm176930-Sj004722	GSC_Only_Up	High affinity cationic amino acid transporter 1	NA	NA
EWB00_006275	Sm177120-Sj006275	Shared_Up	Cell division cycle 7-related protein	CDC7	GSC,S1,female_late,neoblast
EWB00_009403	Sm177290-Sj009403	Shared_Up	CDK5 regulatory subunit-associated protein isoform 2	miaB	NA
EWB00_009065	Sm177790-Sj009065	Shared_Up	NFU1 iron-sulfur cluster scaffold homolog, mitochondrial	NFU1,HIRIP5	male_late
EWB00_007690	Sm178360-Sj007690	Shared_Up	E3 UFM1-protein ligase 1	NA	S1_progeny,tegument_progenitor,vitellocyte.early
EWB00_010722	Sm178990-Sj010722	GSC_Only_Up		NA	NA
EWB00_009080	Sm179110-Sj009080	S1_Only_Up	Inosine-guanosine phosphorylase	punA,PNP	NA
EWB00_002065	Sm179350-Sj002065	Shared_Up		NA	NA
EWB00_002353	Sm179380-Sj002353	GSC_Only_Up	SJCHGC08987 protein	NA	female_late
EWB00_009854	Sm179810-Sj009854	GSC_Only_Up	Troponin T; Troponin T isoform 4	NA	ambiguous1,muscle
EWB00_000674	Sm180040-Sj000674	Shared_Up	Fructose-2,6-bisphosphatase TIGAR isoform 2	cobC,phpB	GSC_progeny
EWB00_006865	Sm180170-Sj006865	GSC_Only_Up	Ubiquitin-conjugating enzyme E2 S-B isoform 2	UBE2S,E2EPF	GSC,neoblast
EWB00_006557	Sm180180-Sj006557	Shared_Up	Nucleotide exchange factor SIL1	SIL1,SLS1	S1_progeny
EWB00_007195	Sm180480-Sj007195	S1_Only_Up	Clone ZZD1362 mRNA sequence; ELL-associated factor 1; ELL-associated factor 2 (Testosterone-regulated apoptosis inducer and tumor suppressor protein)	EAF	tegument_progenitor
EWB00_011251	Sm180540-Sj011251	S1_Only_Up	UPF0687 C20orf27	NA	NA
EWB00_002656	Sm180790-Sj002656	S1_Only_Up	Major facilitator superfamily general substrate transporter	NA	S1_progeny,vitellocyte.early,vitellocyte.late
EWB00_008374	Sm180910-Sj008374	Shared_Up	Pumilio 1 isoform 2	PUM	NA
EWB00_008038	Sm181050-Sj008038	S1_Only_Up		NA	S1_progeny,mehlis_gland,vitellocyte.early
EWB00_010669	Sm181130-Sj010669	Shared_Up	SWIM-type domain-containing protein	NA	NA
EWB00_005177	Sm181240-Sj005177	Shared_Up	Glutamyl-tRNA(Gln) amidotransferase subunit B, mitochondrial	gatB,PET112	NA
EWB00_000390	Sm181290-Sj000390	Shared_Up	39S ribosomal protein L28, mitochondrial	RP-L28,MRPL28,rpmB	NA
EWB00_007727	Sm181480-Sj007727	GSC_Only_Up	tRNA (uracil-O(2)-)-methyltransferase	TRM44,METTL19	NA
EWB00_004876	Sm183710-Sj004876	GSC_Only_Up	Actin-1	ACTB_G1	GSC,female_late,parenchyma,vitellocyte.mature
EWB00_008561	Sm184350-Sj008561	Shared_Up	Component of oligomeric Golgi complex 4	COG4,COD1	tegument_progenitor
EWB00_009263	Sm185680-Sj009263	Shared_Up	Major egg antigen; Major egg antigen (P40); SJCHGC06324 protein	NA	GSC_progeny,female_late,mehlis_gland,vitellocyte.early,vitellocyte.late,vitellocyte.mature
EWB00_007728	Sm186670-Sj007728	Shared_Up	CAD protein isoform 1	CAD URA2	S1
EWB00_008616	Sm192400-Sj008616	S1_Only_Up		NA	vitellocyte.mature
EWB00_002217	Sm194520-Sj002217	Shared_Up	Histone acetyltransferase	MYST1,MOF,KAT8	NA
EWB00_011167	Sm194680-Sj011167	S1_Only_Up	SJCHGC06129 protein	NA	tegument_progenitor
EWB00_006548	Sm194920-Sj006548	S1_Only_Up	T-cell immunomodulatory protein	ITFG1	NA
EWB00_006549	Sm194930-Sj006549	Shared_Up	TBC1 domain family member 20	TBC1D20,GYP8	NA
EWB00_004030	Sm196150-Sj004030	S1_Only_Up	Selenoprotein O	SELENOO,selO	NA
EWB00_002922	Sm196480-Sj002922	Shared_Up	Small integral membrane protein 15	NA	NA
EWB00_001140	Sm196600-Sj001140	S1_Only_Up	BTB/POZ domain-containing protein isoform 2	KCTD3	NA
EWB00_007469	Sm196790-Sj007469	Shared_Up	Peptide-methionine (R)-S-oxide reductase	msrB	GSC,male_late
EWB00_002063	Sm198380-Sj002063	Shared_Up	Protein argonaute-2 isoform 2	ELF2C,AGO	NA
EWB00_005487	Sm198520-Sj005487	Shared_Up	Transcription initiation factor TFIID subunit 8 isoform 2	NA	NA
EWB00_007281	Sm198790-Sj007281	Shared_Up	DNA polymerase epsilon subunit 3	POLE3	NA
EWB00_005424	Sm198850-Sj005424	Shared_Up	Vacuolar-sorting protein SNF8	SNF8,EAP30	NA
EWB00_005748	Sm199340-Sj005748	Shared_Up	Aspartate--tRNA ligase isoform 1	DARS2,aspS	NA
EWB00_006280	Sm202190-Sj006280	S1_Only_Up	SJCHGC07515 protein	NA	parenchyma
EWB00_001428	Sm203680-Sj001428	Shared_Up	Isocitrate dehydrogenase [NAD] subunit, mitochondrial	IDH3	NA
EWB00_010118	Sm207000-Sj010118	GSC_Only_Up	Anamorsin isoform 2	CIAPIN1,DRE2	NA
EWB00_005524	Sm207020-Sj005524	S1_Only_Up	HECT-type E3 ubiquitin transferase	NEDD4,RSP5	NA
EWB00_005518	Sm210080-Sj005518	GSC_Only_Up	UPF0415 protein C7orf25	NA	NA
EWB00_005134	Sm210250-Sj005134	S1_Only_Up	Cell cycle control protein isoform 1	TMEM30A,CDC50A	vitellocyte.mature
EWB00_004781	Sm210370-Sj004781	S1_Only_Up	Dolichyl-diphosphooligosaccharide--protein glycosyltransferase subunit 2	RPN2,SWP1	S1_progeny,tegument_progenitor,vitellocyte.early,vitellocyte.late
EWB00_002834	Sm210380-Sj002834	Shared_Up	Cytosolic Fe-S cluster assembly factor NUBP2 isoform 1	mrp,NUBPL	NA
EWB00_002923	Sm210440-Sj002923	Shared_Up	Aldehyde dehydrogenase family 9 member A1-A isoform 1	ALDH9A1	NA
EWB00_000401	Sm210480-Sj000401	Shared_Up	Putative Xaa-Pro aminopeptidase 3 isoform 2	pepP pepQ	NA
EWB00_005480	Sm210530-Sj005480	Shared_Up	Tyrosyl-DNA phosphodiesterase 1 isoform 2	TFDP1 TDP1	NA
EWB00_009125	Sm210570-Sj009125	Shared_Up	Eukaryotic translation initiation factor 3 subunit H	EIF3H	GSC_progeny
EWB00_001681	Sm210630-Sj001681	GSC_Only_Up	Histone H2A	H2A	GSC,GSC_progeny,S1,female_late,neoblast
EWB00_007426	Sm210740-Sj007426	Shared_Up	Actin-like protein 3; Actin-related protein isoform 1	ACTR3,ARP3	NA
EWB00_002589	Sm210770-Sj002589	Shared_Up	Vacuolar protein sorting-associated protein 26B; Vacuolar protein sorting-associated protein isoform 1	VPS26A_B	NA
EWB00_006013	Sm210830-Sj006013	Shared_Up	U6 snRNA-associated Sm-like protein	LSM7	NA
EWB00_005167	Sm210920-Sj005167	Shared_Up	Mitochondrial RNA pseudouridine synthase RPUSD4	RPUSD4	NA
EWB00_003824	Sm210940-Sj003824	GSC_Only_Up	DNA polymerase epsilon catalytic subunit	POLE	GSC,neoblast
EWB00_008340	Sm211060-Sj008340	Shared_Up	Acyl-peptide hydrolase	APEH	NA
EWB00_003263	Sm211070-Sj003263	GSC_Only_Up	NEDD8-activating enzyme E1 catalytic subunit	UBA3,UBE1C	NA
EWB00_006686	Sm211200-Sj006686	Shared_Up	Putative 28S rRNA (Cytosine-C(5))-methyltransferase	NSUN5,WBSCR20,RCM1	NA
EWB00_005502	Sm211300-Sj005502	S1_Only_Up	Component of oligomeric Golgi complex 7	NA	NA
EWB00_007661	Sm211320-Sj007661	GSC_Only_Up	RCC1-like G exchanging factor-like protein	RCC1L	NA
EWB00_005411	Sm212080-Sj005411	S1_Only_Up	Protein MON2 homolog	MON2	NA
EWB00_000743	Sm212140-Sj000743	S1_Only_Up	Vam6/Vps39-like protein	VPS39,VAM6	NA
EWB00_006733	Sm212250-Sj006733	Shared_Up	Sepiapterin reductase isoform 3	SPR	NA
EWB00_004155	Sm212320-Sj004155	Shared_Up	DNA-directed RNA polymerase subunit	RPC1,POLR3A	NA
EWB00_000790	Sm212340-Sj000790	S1_Only_Up	Integrator complex subunit 14 isoform 1	NA	NA
EWB00_001660	Sm212490-Sj001660	S1_Only_Up	Protein transport protein isoform 2	SEC31	S1_progeny,vitellocyte.early
EWB00_009791	Sm212540-Sj009791	Shared_Up	Suppressor of tumorigenicity 7 protein isoform 1	NA	NA
EWB00_005019	Sm212860-Sj005019	Shared_Up	39S ribosomal protein L14	RP-L14,MRPL14,rplN	NA
EWB00_006553	Sm212910-Sj006553	GSC_Only_Up	Nucleoporin Nup43 isoform 2	NUP43	NA
EWB00_008180	Sm212960-Sj008180	S1_Only_Up	Syntaxin-18 isoform 2	NA	NA
EWB00_004569	Sm213070-Sj004569	GSC_Only_Up	tRNA pseudouridine(55) synthase	PUS10	NA
EWB00_001559	Sm213120-Sj001559	Shared_Up	Etoposide-induced protein 2.4	NA	NA
EWB00_004889	Sm213130-Sj004889	S1_Only_Up	40S ribosomal protein S25	RP-S25e,RPS25	GSC,S1,S1_progeny,female_late,mehlis_gland,neoblast,vitellocyte.early
EWB00_008874	Sm213150-Sj008874	Shared_Up	Ribonucleases P/MRP protein subunit POP1 isoform 1	POP1	NA
EWB00_001400	Sm213190-Sj001400	S1_Only_Up	Negative elongation factor A	WHSC2,NELFA	NA
EWB00_008129	Sm213320-Sj008129	Shared_Up	2',3'-cyclic-nucleotide 3'-phosphodiesterase	CNP N4BP2	NA
EWB00_003655	Sm213390-Sj003655	Shared_Up	RING-type E3 ubiquitin transferase	RPS6KB BRE1	NA
EWB00_008918	Sm213440-Sj008918	Shared_Up	RIO kinase 1; RWD domain-containing protein isoform 1	NA	NA
EWB00_002780	Sm213450-Sj002780	GSC_Only_Up	Uracil-DNA glycosylase	UNG,UDG	NA
EWB00_007367	Sm213490-Sj007367	Shared_Up	CCR4-NOT transcription complex subunit 11	NA	NA
EWB00_003490	Sm213560-Sj003490	Shared_Up	RNA exonuclease 4	REXO4,REX4	S1
EWB00_001541	Sm213640-Sj001541	GSC_Only_Up	SJCHGC06274 protein	NA	NA
EWB00_000284	Sm213720-Sj000284	S1_Only_Up	Cysteine-S-conjugate beta-lyase 2	CCBL	NA
EWB00_005839	Sm213810-Sj005839	Shared_Up	Centromere/kinetochore protein zw10 isoform 1	ZW10,DSL1	NA
EWB00_003904	Sm213960-Sj003904	Shared_Up	Bromodomain-containing protein	NA	NA
EWB00_003180	Sm214040-Sj003180	GSC_Only_Up	Guanylate kinase	gmk,GUK1	NA
EWB00_009871	Sm214060-Sj009871	Shared_Up	Phosphoglycerate kinase	PGK,pgk	muscle,parenchyma,tegument_progenitor
EWB00_004647	Sm214120-Sj004647	Shared_Up	5-methylcytosine rRNA methyltransferase NSUN4	NA	NA
EWB00_008390	Sm214180-Sj008390	GSC_Only_Up	Calpain isoform 1	NA	NA
EWB00_004565	Sm214350-Sj004565	Shared_Up	Glycerol-3-phosphate acyltransferase 3 isoform 1	GPAT3_4,AGPAT9,AGPAT6	female_late
EWB00_003758	Sm241430-Sj003758	Shared_Up	Aquaporin-like domain-containing protein	NA	NA
EWB00_002152	Sm241750-Sj002152	Shared_Up	Protein SAAL1 isoform 2	NA	GSC
EWB00_005162	Sm242120-Sj005162	S1_Only_Up	Mediator of RNA polymerase II transcription subunit 12	MED12	NA
EWB00_000889	Sm242230-Sj000889	Shared_Up	GPI ethanolamine phosphate transferase 3	PIGO	NA
EWB00_010199	Sm242430-Sj010199	S1_Only_Up	RING finger protein	RNF11	NA
EWB00_007579	Sm242530-Sj007579	S1_Only_Up	C-type mannose receptor 2 isoform 1	MRC,CD206,CD280	S1_progeny,female_late,tegument,vitellocyte.early,vitellocyte.late,vitellocyte.mature
EWB00_007578	Sm242540-Sj007578	S1_Only_Up	Glycerol-3-phosphate dehydrogenase [NAD(+)]	gpsA	GSC_progeny,S1,S1_progeny,vitellocyte.early
EWB00_009007	Sm242740-Sj009007	Shared_Up	CCR4-NOT transcription complex subunit 1	CNOT1,NOT1	vitellocyte.mature
EWB00_005427	Sm242930-Sj005427	Shared_Up	Long-chain-fatty-acid--ligase isoform 2	NA	NA
EWB00_010386	Sm243300-Sj010386	Shared_Up	Suppressor of SWI4 1 isoform 2	SSF1_2	S1
EWB00_002391	Sm243800-Sj002391	S1_Only_Up		NA	tegument_progenitor,vitellocyte.early
EWB00_010358	Sm243910-Sj010358	Shared_Up	Transmembrane 9 superfamily member	TM9SF2_4	NA
EWB00_005827	Sm244130-Sj005827	Shared_Up	Elongation factor G, mitochondrial	fusA,GFM,EFG	NA
EWB00_006527	Sm244200-Sj006527	Shared_Up	ATPase family AAA domain-containing protein isoform 1	ATAD1,MSP1	NA
EWB00_006464	Sm244380-Sj006464	GSC_Only_Up	Transcription-associated protein	TRRAP	NA
EWB00_002362	Sm244410-Sj002362	Shared_Up	Phosphatidylinositol N-acetylglucosaminyltransferase subunit C	PIGC,GPI2	NA
EWB00_004671	Sm244620-Sj004671	Shared_Up	Sodium dicarboxylate cotransporter-related	NA	NA
EWB00_004679	Sm244690-Sj004679	Shared_Up	Palmitoyltransferase	ZDHHC6	NA
EWB00_010228	Sm244800-Sj010228	Shared_Up	Ubiquitin-protein ligase E3C	UBE3C	NA
EWB00_008836	Sm245000-Sj008836	Shared_Up	Pre-mRNA-processing factor 6	PRPF6,PRP6	NA
EWB00_006318	Sm245230-Sj006318	GSC_Only_Up		NA	GSC_progeny,male_late
EWB00_004092	Sm245520-Sj004092	Shared_Up		NA	NA
EWB00_002545	Sm245530-Sj002545	S1_Only_Up	Tegumental antigen	NA	NA
EWB00_010648	Sm245860-Sj010648	S1_Only_Up	ATP-dependent DNA helicase DDX11 isoform 1	DDX11,CHL1,CTF1	vitellocyte.late,vitellocyte.mature
EWB00_005371	Sm245890-Sj005371	Shared_Up	Cation-transporting ATPase	ATP13A2 ATP13A3_4_5	vitellocyte.early,vitellocyte.mature
EWB00_000762	Sm245960-Sj000762	GSC_Only_Up	Ectopic P granules protein 5 isoform 1	NA	vitellocyte.mature
EWB00_000641	Sm246030-Sj000641	S1_Only_Up	tRNA-intron lyase	NA	S1,S1_progeny,vitellocyte.early
EWB00_003565	Sm246050-Sj003565	Shared_Up	Vinculin	VCL	NA
EWB00_006068	Sm246400-Sj006068	S1_Only_Up	Glycosyltransferase 1 domain-containing protein isoform 1	NA	GSC_progeny,parenchyma,tegument
EWB00_006069	Sm246410-Sj006069	S1_Only_Up	Histone-lysine N-methyltransferase 2E isoform 1	NA	male_late
EWB00_009794	Sm246450-Sj009794	Shared_Up	CDK5RAP3-like protein isoform 1	NA	S1_progeny,tegument_progenitor,vitellocyte.early
EWB00_000228	Sm246900-Sj000228	Shared_Up	DNA-directed RNA polymerase I subunit RPA49	RPA49,POLR1E	NA
EWB00_001310	Sm246990-Sj001310	Shared_Up	Dr1-associated corepressor; Dr1-associated corepressor (Dr1-associated protein 1); Dr1-associated corepressor isoform 1	DRAP1,NC2-alpha	S1
EWB00_005837	Sm247020-Sj005837	Shared_Up	Heterogeneous nuclear ribonucleoprotein K; Heterogeneous nuclear ribonucleoprotein K isoform 3	NA	GSC,S1,neoblast
EWB00_004381	Sm247080-Sj004381	S1_Only_Up	Aminopeptidase	ANPEP,CD13	vitellocyte.late,vitellocyte.mature
EWB00_002265	Sm247370-Sj002265	Shared_Up	PH domain-containing protein	NA	vitellocyte.early
EWB00_002291	Sm247450-Sj002291	S1_Only_Up	Major facilitator superfamily domain-containing protein isoform 2	NA	NA
EWB00_007393	Sm247540-Sj007393	Shared_Up	Cyclin-dependent kinase 16 isoform 2	CDK17,PCTK2	NA
EWB00_006393	Sm247560-Sj006393	Shared_Up	Interferon stimulated exonuclease gene 20kDa-like 2; Protein FAM8A1	NA	tegument_progenitor
EWB00_002007	Sm247570-Sj002007	Shared_Up	Mitochondrial import inner membrane translocase subunit Tim17-A	TIM17	NA
EWB00_008943	Sm247650-Sj008943	Shared_Up	Eukaryotic translation initiation factor 3 subunit D isoform 2	EIF3D	NA
EWB00_001666	Sm247680-Sj001666	S1_Only_Up		NA	NA
EWB00_007262	Sm247870-Sj007262	S1_Only_Up	Leishmanolysin-2 (M08 family) isoform 1	NA	vitellocyte.early
EWB00_011396	Sm248000-Sj011396	Shared_Up	39S ribosomal protein L52, mitochondrial	NA	GSC
EWB00_003038	Sm248080-Sj003038	S1_Only_Up	Zinc finger protein isoform 1	NA	NA
EWB00_006093	Sm248160-Sj006093	Shared_Up	LIM domain-binding protein isoform 3	LDB2	NA
EWB00_008753	Sm248200-Sj008753	Shared_Up		NA	NA
EWB00_001658	Sm266900-Sj001658	Shared_Up	rRNAD1-like isoform X1	NA	NA
EWB00_003757	Sm267210-Sj003757	Shared_Up	SJCHGC06944 protein	NA	tegument_progenitor
EWB00_008571	Sm300370-Sj008571	Shared_Up	Leucine-rich repeat-containing protein	NA	NA
EWB00_005866	Sm300770-Sj005866	GSC_Only_Up	Elongation of very long chain fatty acids protein	ELOVL7	parenchyma
EWB00_006408	Sm301320-Sj006408	Shared_Up	ATP-binding cassette sub-family F member 2	ABCF2	NA
EWB00_001720	Sm301340-Sj001720	Shared_Up	Proteasome subunit beta	PSMB1	S1
EWB00_003371	Sm301780-Sj003371	Shared_Up	Dual specificity mitogen-activated protein kinase kinase 7	MAP2K7,MKK7	NA
EWB00_003956	Sm302330-Sj003956	Shared_Up	Phosphatidate cytidylyltransferase, mitochondrial	TAM41,MMP37	female_late,male_late
EWB00_008758	Sm302650-Sj008758	S1_Only_Up	Zinc finger protein	HIVEP	NA
EWB00_003239	Sm302740-Sj003239	S1_Only_Up	WW domain-containing adapter protein isoform 2	NA	NA
EWB00_004717	Sm303500-Sj004717	Shared_Up	Elongation factor 1-alpha	EEF1A	GSC_progeny,S1,S1_progeny,female_late,neoblast,neoblast_progeny
EWB00_001721	Sm303770-Sj001721	Shared_Up	Negative elongation factor E	NA	S1
EWB00_009447	Sm304140-Sj009447	S1_Only_Up	Membrane-bound transcription factor site-1 protease	wprA	NA
EWB00_000867	Sm304250-Sj000867	Shared_Up	Purine nucleoside phosphorylase	punA,PNP	GSC_progeny,tegument,vitellocyte.late,vitellocyte.mature
EWB00_004860	Sm304320-Sj004860	Shared_Up	(E3-independent) E2 ubiquitin-conjugating enzyme UBE2O	UBE2O	NA
EWB00_009187	Sm304360-Sj009187	Shared_Up	Protein farnesyltransferase/geranylgeranyltransferase type-1 subunit alpha	FNTA	NA
EWB00_009561	Sm304660-Sj009561	GSC_Only_Up	Nucleoside diphosphate kinase 5 isoform 2; Nucleoside-diphosphate kinase	NME5	flame,male_late
EWB00_008710	Sm304910-Sj008710	Shared_Up	SJCHGC01295 protein	NA	NA
EWB00_001513	Sm304960-Sj001513	Shared_Up	RNA helicase	DDX46,PRP5	male_late
EWB00_003713	Sm305200-Sj003713	Shared_Up	RNA-binding protein isoform 2	RBM4	S1,neoblast
EWB00_004666	Sm305220-Sj004666	S1_Only_Up		NA	NA
EWB00_004638	Sm305770-Sj004638	S1_Only_Up	SJCHGC00951 protein	NA	NA
EWB00_001053	Sm306710-Sj001053	Shared_Up	Signal sequence receptor subunit alpha	NA	S1_progeny,tegument_progenitor,vitellocyte.early
EWB00_001044	Sm306730-Sj001044	Shared_Up	Diphthine--ammonia ligase isoform 1	DPH6	NA
EWB00_008808	Sm306860-Sj008808	Shared_Up	Glutathione transferase	GST,gst	female_late,parenchyma,tegument_progenitor
EWB00_002502	Sm307010-Sj002502	GSC_Only_Up	Actin; Actin-2; Actin-2 isoform 2	ACTB_G1	ambiguous1,muscle
EWB00_006416	Sm307080-Sj006416	Shared_Up	Putative rhoptry protein	NA	male_late
EWB00_002397	Sm307270-Sj002397	S1_Only_Up	Innexin	NA	vitellocyte.early,vitellocyte.late,vitellocyte.mature
EWB00_005944	Sm307640-Sj005944	S1_Only_Up		NA	NA
EWB00_007112	Sm308630-Sj007112	Shared_Up	Enoyl-[acyl-carrier-protein] reductase isoform 1	MECR,NRBF1	NA
EWB00_009805	Sm308980-Sj009805	Shared_Up	PAX transactivation activation domain-interacting protein	PAXIP1,PTIP	NA
EWB00_005787	Sm309220-Sj005787	GSC_Only_Up	U11/U12 small nuclear ribonucleoprotein 35 kDa protein	SNRNP35	NA
EWB00_008929	Sm309680-Sj008929	Shared_Up		NA	NA
EWB00_003287	Sm310240-Sj003287	Shared_Up	ATP-dependent Clp protease proteolytic subunit	clpP,CLPP	NA
EWB00_008728	Sm310770-Sj008728	Shared_Up	Ribosomal protein S6 kinase 2 alpha	NA	NA
EWB00_008746	Sm310830-Sj008746	Shared_Up	Leucine zipper-EF-hand-containing transmembrane protein 1	LETM1,MDM38	NA
EWB00_003152	Sm310870-Sj003152	Shared_Up	Dual-specificity kinase	DYRK1	male_late
EWB00_009154	Sm311150-Sj009154	Shared_Up	PKC-activated phosphatase-1 inhibitor isoform 3	NA	NA
EWB00_008670	Sm311580-Sj008670	Shared_Up	NADH dehydrogenase (Ubiquinone) Fe-S protein 10; NADH dehydrogenase (Ubiquinone) Fe-S protein 11; NADH dehydrogenase (Ubiquinone) Fe-S protein 12; NADH dehydrogenase (Ubiquinone) Fe-S protein 13; NADH dehydrogenase (Ubiquinone) Fe-S protein 6; NADH dehydrogenase (Ubiquinone) Fe-S protein 7; NADH dehydrogenase (Ubiquinone) Fe-S protein 8; NADH dehydrogenase (Ubiquinone) Fe-S protein 9; Putative NA…	NDUFS6	NA
EWB00_007842	Sm311780-Sj007842	Shared_Up	Fucosyltransferase 8 isoform 4	FUT8	NA
EWB00_007797	Sm311890-Sj007797	Shared_Up	Histidine protein methyltransferase 1 isoform 2	NA	NA
EWB00_005165	Sm312150-Sj005165	S1_Only_Up	DUF4210 domain-containing protein	NA	NA
EWB00_000946	Sm312440-Sj000946	Shared_Up	Aldehyde dehydrogenase X isoform 1	hpaE,hpcC REF1	GSC,neoblast,parenchyma,tegument_progenitor
EWB00_008350	Sm312820-Sj008350	Shared_Up	Palmitoyltransferase	NA	vitellocyte.early
EWB00_004547	Sm312950-Sj004547	Shared_Up	Transmembrane emp24 domain-containing protein isoform 1	NA	S1_progeny,vitellocyte.early
EWB00_009227	Sm312990-Sj009227	S1_Only_Up	Kinesin-like protein isoform 2	KIF21	male_late
EWB00_004129	Sm313730-Sj004129	Shared_Up	Inhibitor of growth protein	ING3	NA
EWB00_006750	Sm314200-Sj006750	GSC_Only_Up	Putative deferrochelatase/peroxidase YfeX isoform 1	yfeX	GSC_progeny,female_late,tegument_progenitor
EWB00_002583	Sm314730-Sj002583	Shared_Up	SJCHGC00791 protein	NA	neoblast
EWB00_001982	Sm315480-Sj001982	S1_Only_Up		NA	GSC_progeny
EWB00_000727	Sm315910-Sj000727	S1_Only_Up	Transmembrane 9 superfamily member	TM9SF3	S1_progeny,vitellocyte.early
EWB00_006347	Sm316430-Sj006347	Shared_Up	60S ribosomal protein L21	RP-L21e,RPL21	GSC,GSC_progeny,S1,S1_progeny,female_late,neoblast
EWB00_009800	Sm316460-Sj009800	Shared_Up	E3 ubiquitin-protein ligase	UBR3	male_late
EWB00_005828	Sm316630-Sj005828	GSC_Only_Up	Mitochondrial mRNA pseudouridine synthase Trub2	NA	NA
EWB00_002408	Sm316640-Sj002408	S1_Only_Up	SJCHGC04318 protein	NA	S1_progeny,female_late,flame,mehlis_gland,vitellocyte.early,vitellocyte.late,vitellocyte.mature
EWB00_005361	Sm316650-Sj005361	Shared_Up	E3 ubiquitin-protein ligase RFWD3	RFWD3	NA
EWB00_000861	Sm317240-Sj000861	Shared_Up	Glyco_hydro_5_C domain-containing protein	NA	NA
EWB00_000341	Sm317520-Sj000341	S1_Only_Up	GLIPR1-like protein isoform 3	PI16,CRISP9,CD364	NA
EWB00_007856	Sm317550-Sj007856	Shared_Up	SJCHGC05822 protein; Serine/arginine-rich splicing factor 1; Splicing factor, arginine/serine-rich 1	SRSF1,SFRS1,ASF,SF2	GSC,S1,neoblast
EWB00_008975	Sm318010-Sj008975	Shared_Up		NA	NA
EWB00_006041	Sm318110-Sj006041	Shared_Up		NA	NA
EWB00_004361	Sm319060-Sj004361	Shared_Up	U1-type domain-containing protein	NA	GSC,S1,female_late,neoblast
EWB00_004355	Sm319120-Sj004355	Shared_Up	PHD and RING finger domain-containing protein isoform 2	PHRF1	GSC_progeny
EWB00_011100	Sm320020-Sj011100	Shared_Up	SJCHGC00947 protein	NA	NA
EWB00_001110	Sm320230-Sj001110	S1_Only_Up		NA	GSC_progeny,male_late
EWB00_005809	Sm320700-Sj005809	Shared_Up	Succinate dehydrogenase assembly factor 3, mitochondrial	NA	NA
EWB00_004532	Sm321090-Sj004532	S1_Only_Up	Hypotheticial protein	NA	S1_progeny,vitellocyte.early,vitellocyte.late,vitellocyte.mature
EWB00_010281	Sm321310-Sj010281	Shared_Up	Prefoldin subunit 4	PFDN4	NA
EWB00_003972	Sm321530-Sj003972	S1_Only_Up	Inhibitor of growth protein	ING5	NA
EWB00_009799	Sm321540-Sj009799	Shared_Up	Exosome complex component MTR3 isoform 1; Exosome complex exonuclease MTR3	NA	NA
EWB00_000253	Sm321580-Sj000253	Shared_Up	Putative C-mannosyltransferase DPY19L1 isoform 2	DPY19L	NA
EWB00_004564	Sm321680-Sj004564	S1_Only_Up	Adenosine monophosphate-protein transferase FICD	fic,FICD,HYPE	NA
EWB00_007580	Sm322130-Sj007580	Shared_Up	Chromatin assembly factor 1 subunit A-A isoform 2	CHAF1A	GSC,GSC_progeny,S1,female_late,neoblast
EWB00_007345	Sm322220-Sj007345	S1_Only_Up	60S ribosomal protein L18a	RP-L18Ae,RPL18A	GSC,GSC_progeny,S1,S1_progeny,female_late,neoblast,vitellocyte.early
EWB00_010851	Sm322710-Sj010851	Shared_Up	DNA excision repair protein isoform 2	ERCC8,CKN1,CSA	NA
EWB00_009407	Sm323090-Sj009407	Shared_Up		NA	GSC,female_late,neoblast
EWB00_003106	Sm323770-Sj003106	S1_Only_Up	Chaperone protein isoform 5; Clone ZZD1402 mRNA sequence; DnaJ (Hsp40) homolog, subfamily C, member 12	DNAJC12	GSC,GSC_progeny,S1,female_late,male_late,neoblast,vitellocyte.mature
EWB00_010790	Sm324280-Sj010790	S1_Only_Up	BHLH domain-containing protein	NA	vitellocyte.early
EWB00_009046	Sm324700-Sj009046	S1_Only_Up	ATP-dependent helicase fft2	SMARCAD1	GSC_progeny,male_late,vitellocyte.mature
EWB00_000265	Sm324850-Sj000265	GSC_Only_Up	SJCHGC01860 protein	NA	gut
EWB00_003194	Sm325350-Sj003194	Shared_Up	Hypotheticial protein	NA	GSC,S1,neoblast
EWB00_010410	Sm326250-Sj010410	Shared_Up	SJCHGC09521 protein	NA	GSC,S1,neoblast
EWB00_006675	Sm327150-Sj006675	Shared_Up	DnaJ subfamily C member 13 isoform 2	DNAJC13	NA
EWB00_006203	Sm327480-Sj006203	Shared_Up	Spectrin alpha chain isoform 1	SPTAN	male_late
EWB00_010677	Sm328220-Sj010677	S1_Only_Up	Saposin B-type domain-containing protein	NA	gut
EWB00_009146	Sm328240-Sj009146	Shared_Up	Zinc C2H2 type	NA	NA
EWB00_003561	Sm328350-Sj003561	Shared_Up	D-aminoacyl-tRNA deacylase	dtd,DTD	NA
EWB00_000436	Sm328600-Sj000436	Shared_Up	Phosphatidylinositol 5-phosphate 4-kinase type-2 beta isoform 2	PIP4K2	NA
EWB00_007468	Sm330190-Sj007468	Shared_Up	RAS-like GTP-binding protein; Ras-like GTP-binding protein isoform 2; Rho GTPase-like protein	RHOA	GSC,flame,parenchyma
EWB00_004474	Sm330740-Sj004474	Shared_Up	Alpha-taxilin	TXLN	NA
EWB00_001352	Sm330830-Sj001352	GSC_Only_Up		NA	NA
EWB00_008326	Sm331060-Sj008326	S1_Only_Up	Adenylate cyclase isoform 2	NA	NA
EWB00_001143	Sm331680-Sj001143	S1_Only_Up	IL4_i_Ig domain-containing protein	NA	ambiguous2,female_late,vitellocyte.late,vitellocyte.mature
EWB00_005929	Sm331710-Sj005929	Shared_Up	RNA/RNP complex-1-interacting phosphatase isoform 2	K14165	NA
EWB00_003747	Sm331960-Sj003747	Shared_Up	Tyrosine-protein kinase	FER,TYK3	NA
EWB00_003014	Sm332160-Sj003014	Shared_Up	Proteasome maturation protein isoform 2	NA	GSC_progeny,tegument_progenitor
EWB00_001883	Sm332170-Sj001883	Shared_Up		NA	vitellocyte.early
EWB00_007983	Sm332610-Sj007983	Shared_Up	E3 ubiquitin-protein ligase TRIM56	NA	NA
EWB00_001797	Sm332690-Sj001797	Shared_Up	Protein AF-10 isoform 3	NA	NA
EWB00_008513	Sm333030-Sj008513	Shared_Up	Superkiller viralicidic activity 2-like 2 isoform 1	K03725 MTR4,SKIV2L2	NA
EWB00_005573	Sm333460-Sj005573	Shared_Up	39S ribosomal protein L2	RP-L2,MRPL2,RML2,rplB	NA
EWB00_007731	Sm333550-Sj007731	S1_Only_Up	Pyridoxal phosphate homeostasis protein	yggS,PROSC	S1
EWB00_004067	Sm333750-Sj004067	S1_Only_Up	Potassium voltage-gated channel protein	NA	S1_progeny,vitellocyte.early
EWB00_007830	Sm333960-Sj007830	S1_Only_Up	Stromal cell-derived factor 2 isoform 2	NA	S1_progeny,tegument_progenitor
EWB00_011023	Sm334290-Sj011023	Shared_Up	Endoplasmic reticulum metallopeptidase 1	NA	vitellocyte.late,vitellocyte.mature
EWB00_001415	Sm334310-Sj001415	S1_Only_Up	Zinc finger and SCAN domain-containing protein	NA	male_late
EWB00_000335	Sm334750-Sj000335	S1_Only_Up	WD repeat-containing protein	WDR48,UAF1	NA
EWB00_003840	Sm335010-Sj003840	Shared_Up	Metallo-beta-lactamase domain-containing protein	NA	NA
EWB00_011363	Sm336280-Sj011363	S1_Only_Up	Sorting nexin-14 isoform 2	SNX14	vitellocyte.mature
EWB00_002260	Sm336900-Sj002260	Shared_Up	Inositol 1,4,5-trisphosphate receptor type 2 isoform 2	ITPR2	GSC_progeny,female_late,vitellocyte.early,vitellocyte.late,vitellocyte.mature
EWB00_005038	Sm337250-Sj005038	S1_Only_Up	SJCHGC02803 protein	NA	parenchyma
EWB00_005742	Sm337280-Sj005742	Shared_Up	Non-specific serine/threonine protein kinase	MAST,IREH1	NA
EWB00_002275	Sm337490-Sj002275	Shared_Up	Orotidine 5'-phosphate decarboxylase	NA	NA
EWB00_010203	Sm337530-Sj010203	Shared_Up	CDP-diacylglycerol--glycerol-3-phosphate 3-phosphatidyltransferase	pgsA,PGS1	male_late
EWB00_005985	Sm337620-Sj005985	Shared_Up	Bromo adjacent homology domain-containing protein 1	NA	NA
EWB00_005968	Sm337800-Sj005968	Shared_Up	Bromodomain-containing protein	BRD8	NA
EWB00_000198	Sm340270-Sj000198	Shared_Up		NA	male_late
EWB00_002194	Sm340300-Sj002194	GSC_Only_Up	Ribosomal protein S6 kinase alpha-2 isoform 5	RPS6KA	NA
EWB00_004745	Sm340540-Sj004745	Shared_Up	Lysosome membrane protein	SCARB2,LIMP2,CD36L2	S1_progeny,parenchyma,tegument
EWB00_004201	Sm340800-Sj004201	Shared_Up	Protein-L-isoaspartate O-methyltransferase domain-containing protein isoform 1	NA	NA
EWB00_008887	Sm340980-Sj008887	S1_Only_Up	Phosphoserine phosphatase	serB,PSPH	female_late
EWB00_007508	Sm341070-Sj007508	S1_Only_Up	Oligodendrocyte transcription factor 2 isoform 2	NA	NA
EWB00_006769	Sm341090-Sj006769	Shared_Up	Zinc finger, C2H2-type domain-containing protein isoform 1	NA	NA
EWB00_010705	Sm341110-Sj010705	S1_Only_Up	Chloride channel protein	CLCN3_4_5	male_late,vitellocyte.early
EWB00_007962	Sm341170-Sj007962	Shared_Up	SJCHGC04975 protein	NA	NA
EWB00_008465	Sm341330-Sj008465	Shared_Up	Adhesion regulating molecule 1; Proteasomal ubiquitin receptor ADRM1	RPN13	neoblast,tegument_progenitor
EWB00_000392	Sm341430-Sj000392	Shared_Up		NA	NA
EWB00_008243	Sm341450-Sj008243	Shared_Up	5-formyltetrahydrofolate cyclo-ligase	MTHFS	NA
EWB00_005136	Sm341470-Sj005136	Shared_Up	Protease-associated domain-containing protein isoform 1; SJCHGC06243 protein	PRADC1	male_late,tegument_progenitor
EWB00_001049	Sm341610-Sj001049	Shared_Up	40S ribosomal protein S12; SJCHGC01877 protein	RP-S12,MRPS12,rpsL	NA
EWB00_010997	Sm341620-Sj010997	S1_Only_Up	FERM domain-containing protein	NA	tegument,vitellocyte.early,vitellocyte.late,vitellocyte.mature
EWB00_008047	Sm341900-Sj008047	GSC_Only_Up	Sarcoplasmic calcium-binding protein	NA	muscle
EWB00_000045	Sm342070-Sj000045	Shared_Up	AT-rich interactive domain-containing protein	ARID4B	male_late,neoblast
EWB00_009318	Sm342100-Sj009318	Shared_Up	SET and MYND domain-containing protein	NA	NA
EWB00_004856	Sm342220-Sj004856	Shared_Up	Heparosan-N-sulfate-glucuronate 5-epimerase	GLCE	NA
EWB00_004367	Sm342240-Sj004367	Shared_Up	Transcription factor tau subunit sfc6 isoform 2	NA	NA
EWB00_009108	Sm342260-Sj009108	Shared_Up	Ubiquitin domain-containing protein	NA	NA
EWB00_009426	Sm342490-Sj009426	Shared_Up	Palmitoyltransferase	ZDHHC	NA
EWB00_008284	Sm342630-Sj008284	S1_Only_Up	Regulation of nuclear pre-mRNA domain-containing protein isoform 1	NA	NA
EWB00_009870	Sm342690-Sj009870	Shared_Up	Polyprenol reductase	SRD5A3	NA
EWB00_009329	Sm342870-Sj009329	S1_Only_Up	ATP binding region ATPase isoform 4	NA	NA
EWB00_000909	Sm342930-Sj000909	S1_Only_Up	E3 ubiquitin-protein ligase	RNF103,KF1	NA
EWB00_004744	Sm343050-Sj004744	Shared_Up	Leucine-rich PPR motif-containing protein	NA	NA
EWB00_008104	Sm343090-Sj008104	Shared_Up		NA	NA
EWB00_000965	Sm343450-Sj000965	S1_Only_Up	UHRF1-binding protein isoform 4	NA	NA
EWB00_003255	Sm343580-Sj003255	Shared_Up	Protein CLEC16A	CLEC16A	NA
EWB00_010168	Sm343600-Sj010168	Shared_Up	Kelch domain-containing protein isoform 2	KLHDC2	NA
EWB00_010169	Sm343610-Sj010169	S1_Only_Up	Protein phosphatase 1 regulatory subunit 12B isoform 2	PPP1R12A,MYPT1	NA
EWB00_007402	Sm343730-Sj007402	Shared_Up	Cyclic AMP-responsive element-binding protein 3-like protein	NA	NA
EWB00_001378	Sm343810-Sj001378	S1_Only_Up	FMRFamide receptor isoform 2	NA	S1_progeny,male_late,vitellocyte.early
EWB00_002480	Sm343930-Sj002480	S1_Only_Up	Calcium activated potassium channel subunit isoform 1	NA	NA
EWB00_004596	Sm344030-Sj004596	S1_Only_Up	Acyl-CoA-binding domain-containing protein 6	LPIN	S1,S1_progeny,vitellocyte.early
EWB00_006154	Sm344060-Sj006154	S1_Only_Up	Glutaminyl-tRNA synthetase	QARS,glnS	GSC,GSC_progeny,S1,S1_progeny
EWB00_008680	Sm344140-Sj008680	GSC_Only_Up	rRNA methyltransferase 2	rlmE,rrmJ,ftsJ	NA
EWB00_011400	Sm344200-Sj011400	Shared_Up	Mitochondrial Rho GTPase 1-A	RHOT1,ARHT1	NA
EWB00_006438	Sm344220-Sj006438	GSC_Only_Up		NA	tegument
EWB00_008812	Sm344360-Sj008812	S1_Only_Up	Stress protein DDR48 (DNA damage-responsive protein 48)	NA	S1,S1_progeny,ambiguous2,female_late,vitellocyte.early,vitellocyte.late,vitellocyte.mature
EWB00_011005	Sm344440-Sj011005	S1_Only_Up	Tetraspanin 74F; Tetraspanin-15 isoform 2	TSPAN11	flame,mehlis_gland
EWB00_007894	Sm344560-Sj007894	Shared_Up	SJCHGC04628 protein	NA	GSC
EWB00_009124	Sm344950-Sj009124	S1_Only_Up	Acyltransferase	MOGAT2,MGAT2	S1,S1_progeny,female_late,vitellocyte.early,vitellocyte.late
EWB00_005060	Sm344960-Sj005060	Shared_Up	Transmembrane protein isoform 1	NA	tegument_progenitor
EWB00_005942	Sm345300-Sj005942	Shared_Up	Mannosyltransferase	ALG12	NA
EWB00_000074	Sm345350-Sj000074	Shared_Up	Nuclear RNA export factor 1	NXF,TAP,MEX67	NA
EWB00_005758	Sm345530-Sj005758	S1_Only_Up		NA	NA
EWB00_003351	Sm345660-Sj003351	Shared_Up	Serine arginine repetitive matrix 1 isoform 1	NA	vitellocyte.mature
EWB00_009374	Sm345880-Sj009374	S1_Only_Up	Cilia-and flagella-associated protein isoform 2	CFAP47	NA
EWB00_003355	Sm346190-Sj003355	Shared_Up	TIMELESS-interacting protein	TIPIN,CSM3,SWI3	NA
EWB00_002405	Sm346230-Sj002405	Shared_Up		NA	NA
EWB00_001509	Sm346260-Sj001509	GSC_Only_Up	SJCHGC00713 protein	NA	NA
EWB00_005035	Sm346350-Sj005035	Shared_Up	26S proteasome non-ATPase regulatory subunit 1	PSMD1,RPN2	NA
EWB00_005182	Sm346440-Sj005182	Shared_Up	Myotubularin-related protein	NA	NA
EWB00_007637	Sm346450-Sj007637	Shared_Up	Lipoate-protein ligase B	lipB	female_late
EWB00_010671	Sm346690-Sj010671	Shared_Up	Oligosaccharyltransferase complex subunit	OSTC	S1_progeny
EWB00_008709	Sm346720-Sj008709	Shared_Up	E3 ubiquitin-protein ligase listerin	LTN1	NA
EWB00_000975	Sm346940-Sj000975	S1_Only_Up	SEC23-interacting protein isoform 2	DDHD2	NA
EWB00_002650	Sm347270-Sj002650	S1_Only_Up	Universal stress protein	NA	S1_progeny,tegument
EWB00_000389	Sm347300-Sj000389	Shared_Up	Putative cellular senescence inhibited gene protein; Putative ribosome biogenesis protein; SJCHGC05614 protein	NA	GSC,S1,S1_progeny,neoblast
EWB00_005772	Sm347330-Sj005772	Shared_Up	Methyltransferase-like protein 17 isoform 5	NA	NA
EWB00_005986	Sm347340-Sj005986	Shared_Up	WD repeat-containing protein isoform 3	WDR81	NA
EWB00_010387	Sm347400-Sj010387	S1_Only_Up	E3 ubiquitin-protein isoform 1	ZNF598	NA
EWB00_001536	Sm347660-Sj001536	Shared_Up	Putative rRNA-processing protein	EBP2,EBNA1BP2	GSC,S1,S1_progeny,female_late,neoblast
EWB00_006759	Sm347940-Sj006759	Shared_Up	Protein Hook	HOOK3	NA

## Sheet: GO enrichment
GSC_Only_Up
source	term_name	term_id	highlighted	adjusted_p_value	negative_log10_of_adjusted_p_value	term_size	query_size	intersection_size	effective_domain_size	intersections
GO:CC	myofibril	GO:0030016	TRUE	0.00670036	2.1739018540523527	8	52	3	4363	EWB00_003319,EWB00_008791,EWB00_009854
GO:CC	contractile muscle fiber	GO:0043292	FALSE	0.00670036	2.1739018540523527	8	52	3	4363	EWB00_003319,EWB00_008791,EWB00_009854
S1_Only_Up
source	term_name	term_id	highlighted	adjusted_p_value	negative_log10_of_adjusted_p_value	term_size	query_size	intersection_size	effective_domain_size	intersections
[truncated: 33 more rows]
