# Supplementary material for: Single‐Cell and Spatial Transcriptomics Unveil Key Regulators Governing Cell Differentiation for Schistosoma japonicum Sexual Development
Source: Adv Sci (Weinh). 2026 Jul 11:e76329. Online ahead of print. doi: 10.1002/advs.76329 (PMC13355927; doi:10.1002/advs.76329)
Supplement: Supplementary file 12 — Supporting File 12: advs76329‐sup‐0012‐Table S10.xlsx. [file ADVS-9999-e76329-s009.xlsx]

## Sheet: Sheet1
Table S10 The list of primers used in the present study
Primer names	Forward sequences	Reverse sequences	Proposes
EWB00_006186 (H2a)	5'-GAAGAGTTCACCGATTACTGCGT-3'	5'-TAATACGACTCACTATAGGAAATCACAGTCTCAAGAATAT-3'	Probe preparation
EWB00_008246 (Lim)	5'-GTAAATTTGGTCCTAAAGGTTATGG-3'	5'-TAATACGACTCACTATAGGGAAACATGCTTTATGAAAATTGAGT-3'	Probe preparation
EWB00_004070 (Up)	5'-CAACTGATGCTAATCAACCGGTAAA-3'	5'-TAATACGACTCACTATAGGTATCATAGTCTGAATAGTCATCT-3'	Probe preparation
EWB00_001523 (CBCP)	5'-AATCTCGGTGTGGTTCTAGTTG-3'	5'-TAATACGACTCACTATAGGAAGCATTATGGCGGAATATCA-3'	Probe preparation
EWB00_006586 (spkg)	5'-TCTAGACATACAGTGGCCTGT-3'	5'-TAATACGACTCACTATAGGAATTATCAGGATTAGGAATAA-3'	Probe preparation
EWB00_009771 (TGF-beta)	5'-TCCAGATAAACCATACACAAT-3'	5'-TAATACGACTCACTATAGGTAGATCATCTATTCTCAGC-3'	Probe preparation
EWB00_006159 (Transmembrance protein)	5'-GTTGTTTTCGATTTATGCTTATCA-3'	5'-TAATACGACTCACTATAGGAACCAGTTACCAGAACCCATT-3'	Probe preparation
EWB00_009968 (Tropomyosin)	5'-CGAAGAAGAGTTACGCATTGTTGG-3'	5'-TAATACGACTCACTATAGGTCAAGGCGGTCAGCATCAG-3'	Probe preparation
EWB00_004351 (membrance protein)	5'-GGAGTTTTGTCGTGGATTCGG-3'	5'-TAATACGACTCACTATAGGGAGTCATTTGCCACCGCTCT-3'	Probe preparation
EWB00_008401 (SVMP)	5'-GCTACACTTGGAGTATTTGGC-3'	5'-TAATACGACTCACTATAGGGTTGTCCAACAGCAGTTCCC-3'	Probe preparation
EWB00_006782 (SLC2A3)	5'-TGGGCAACAACTCTCTGG-3'	5'-TAATACGACTCACTATAGGGCCGGTAGGTACAATGCGA-3'	Probe preparation
EWB00_005374 (Zfp)	5'-CTAATACGCCGAAAGATTTACGAG-3'	5'-TAATACGACTCACTATAGGTTAAAAGGAAGATTGCAGTTTGAC-3'	Probe preparation
EWB00_002486 (Fbp3)	5'-TCTACAGAAAAATAAAGCTCACAA-3'	5'-TAATACGACTCACTATAGGAATAAACGGAATGATATAAAGACG-3'	Probe preparation
EWB00_006284 (Zeb2)	5'-CTACTATAAGTAGTAGTAATGG-3'	5'-TAATACGACTCACTATAGGTTCAATGACTCACTCTGATTC-3'	Probe preparation
EWB00_001137 (mip3)	5'-ATTACATTTCAATTCATATCCTGC-3'	5'-TAATACGACTCACTATAGGTAATCCGTTGATTGTTTATTTACC-3'	Probe preparation
EWB00_009323 (tes)	5'-GCGATAAGAGAAGCGGGGAA-3'	5'-TAATACGACTCACTATAGGCGGGATTTGCCTTTGGCATT-3'	Probe preparation
EWB00_002258 (nanos 1)	5'-AGATTATTAGAAGCCAATGTAGAC-3'	5'-TAATACGACTCACTATAGGACTACTACCATTTCGATTCTGA-3'	Probe preparation
EWB00_004736 (bmp)	5`-TTCACGGTGATGAAAACGCC-3`	5`-TAATACGACTCACTATAGGGGGAGGATACATGTTGGCGA-3`	Probe preparation
EWB00_008189 (cp2)	5'-GCTACCCCATTAATTGAAGCT-3'	5'-TAATACGACTCACTATAGGGTTGTGATGACCGTCGAATTAG-3'	Probe preparation
EWB00_004539 (tpk)	5'-CGGTGTTTTGCTGATGACCC-3'	5'-TAATACGACTCACTATAGGGGTGCCTGAAGAAAACTGCTGA-3'	Probe preparation
ds EWB00_005374 (Zfp)	5'-TAATACGACTCACTATAGGTACAGCCAACTTCAACCCCATCACA-3'	5'-TAATACGACTCACTATAGGCATCGTCGTCGTCGTTATCATTATC-3'	dsRNA preparation
ds EWB00_002486 (Fbp3)	5'-TAATACGACTCACTATAGGCAGTATACCAACCTTAAAAGTTCG-3'	5'-TAATACGACTCACTATAGGTGATCACTAGATGCATAGCAGACA-3'	dsRNA preparation
ds EWB00_004260 (Zfpc2h2)	5'-TAATACGACTCACTATAGGAGAAGCGCGAACATGTTTTGGATG-3'	5'-TAATACGACTCACTATAGGAATGTCCCGAATAATCCTCGTTGA-3'	dsRNA preparation
ds EWB00_006186 (H2a)	5'-TAATACGACTCACTATAGGATGTCTGGTCGAGGCA-3'	5'-TAATACGACTCACTATAGGACAGTCTCAAGAATATTAA-3'	dsRNA preparation
ds EWB00_006284 (Zeb2)	5'-TAATACGACTCACTATAGGATGATAACTTATATTATAT-3'	5'-TAATACGACTCACTATAGGAACAGGAAAACGAAACGTCCAT-3'	dsRNA preparation
ds EWB00_005543 (Bzip)	5'-TAATACGACTCACTATAGGTGAATTATGCCGCCAAGCGAGTCAA-3'	5'-TAATACGACTCACTATAGGGACTGCTCAGTAGGATCTAAACGAG-3'	dsRNA preparation
ds EWB00_000911 (Nt3gfr)	5'-TAATACGACTCACTATAGGATTTATCAAATAAATCGTAATGAAC-3'	5'-TAATACGACTCACTATAGGTGATATTCTTTAGAAAAGATATTGG-3'	dsRNA preparation
ds EWB00_008246 (Lim)	5'-TAATACGACTCACTATAGGAAAGCTGTTTATGCTGCAGAAAGA-3'	5'-TAATACGACTCACTATAGGATATTTAATGCACCAGCACCTTGA-3'	dsRNA preparation
ds EWB00_002258 (nanos 1)	5'-TAATACGACTCACTATAGGTAGCAAGATTACTTCCCCAAACGT-3'	5'-TAATACGACTCACTATAGGGAAATTGTTTGGTTCTAATAAGCC-3'	dsRNA preparation
dsGFP	5'-TAATACGACTCACTATAGGGACTTTTTCAAGAGTGCCATGC-3'	5'-TAATACGACTCACTATAGGAGGACCATGTGGTCTCTCTTTTC-3'	dsRNA preparation
EWB00_002486 (Fbp3)	5'-ATAATCTACAGAAAAATAAAGCTC-3'	5'-TCCCCTCCTAATGTTGTTACTACA-3'	qPCR analysis
EWB00_000191 (RS27Ae)	5'-GTCTCTTTACCATCATGGTTTACC-3'	5'-CTTGCCATTCGAGTCAACCTT-3'	qPCR analysis
EWB00_006102 (St)	5'-TGCGTGCCGATTATTGTATCCT-3'	5'-CGAAACCGAAACCGCTTG-3'	qPCR analysis
EWB00_010575 (Up)	5'-GATGTACACAATGTAGGTGTTG-3'	5'-ATTTAGTGGTTCCTTGACGAGC-3'	qPCR analysis
EWB00_003497 (Poz)	5'-ATACTAATACGGAACAAGGTGA-3'	5'-CACATTGGTTGTTGTGACTGGA-3'	qPCR analysis
EWB00_006186 (H2a)	5'-CACGCTCTGTGCGAGCTG-3'	5'-TCGAGATTACAAAAAGTCA-3'	qPCR analysis
EWB00_005374 (Zfp)	5'-CTAATACGCCGAAAGATTTACGAG-3'	5'-TTAAAAGGAAGATTGCAGTTTGAC-3'	qPCR analysis
EWB00_004260 (Zfpc2h2)	5'-ATCGCGAAAAATATGTCC-3'	5'-AGTTTGTATCGAAAGAACA-3'	qPCR analysis
EWB00_005543 (Bzip)	5'-AATCAGATTACAGACGATTCT-3'	5'-ACTACGAGATGCGTCTAGTTTGG-3'	qPCR analysis
EWB00_008246 (Lim)	5'-TTCTGAAATTTGTCCAAAATGT-3'	5'-TAGTTGAATCAAGTGATTTCCC-3'	qPCR analysis
EWB00_000911 (Nt3gfr)	5'-AGCAACAACTACTACTACAGCTGGA-3'	5'-TGAATGATATTGGATAAAATGGGAT-3'	qPCR analysis
EWB00_006284 (Zeb2)	5'-TAGTATAAGTGAGAATAATAAC-3'	5'-CTCAACATATTAATCATCGGT-3'	qPCR analysis
NADH	5`-CGAGGACCTAACAGCAGAGG-3`	5`-TCCGAACGAACTTTGAATCC-3`	qPCR analysis
